# Supplementary material for: Identification of quantitative trait loci underlying five major agronomic traits of soybean in three biparental populations by specific length amplified fragment sequencing (SLAF-seq)
Source: PeerJ. 2021 Dec 14;9:e12416. doi: 10.7717/peerj.12416 (PMC8679901; doi:10.7717/peerj.12416)
Supplement: Supplemental Information 11 [file peerj-09-12416-s011.group]

>Marker34	aaxbb	2
ATTCATGCGAGATCAATACCATTGGTCCATCTCAATTTGGCATTTATGCCCACAATCGCAAGCAACTTAGTTGGATATGGCTTTGACAAGAGTGTTTACTXXXXXXXXXXTGTTTGCCGCTACCCTTAGGGGGCAAGCAGGTGCAAATGATTATACTGATTAAGTTTTTCCTGCATAAGTAGGGCTAGCCAAAAGACCTGCAAATGTTGT	P,eb,ec,ed,ee,ef,eg,eh,ei,ej,ek,el,em,en,eo,ep,eq,er,es,eu,ev,ew,ey,fa,fb,fc,fe,ff,fg,fh,fi,fj,fk,fl,fm,fn,fo,fp,fq,fr,fs,ft,fu,fw,fx,gd,gf,gh,gi,gj,gl,gm,gn,go,gp,gq,gr,gs,gt,gu,gw,gx,gy,gz,ha,hd,he,hf,hg,hh,hi,hj,hl,hm,hn,ho,hp,hq,hr,hs,ht,hu,hv,hw,hx,hy,hz,ia,ib	61,4,14,15,3,5,7,6,9,10,10,7,16,3,2,4,2,6,7,7,11,17,15,11,7,21,3,7,10,3,2,7,4,10,7,11,2,8,9,1,7,3,5,4,8,6,1,4,5,2,12,8,8,7,3,4,10,1,2,1,5,7,12,2,4,4,1,11,9,5,7,5,9,2,8,8,5,4,15,7,6,9,2,13,4,11,1,5,7
ATTCATGCGAGATCAATACCATTGGTCCATCTCAATTTGGCATTTATGCCCACAATCGCAAGCAAATTAGTTGGATATGGCTTTGACAAGAGTGTTTACTXXXXXXXXXXTGTTTGCCGCTACCCTTAGGGGGCAAGCAGGTGCAAATGATTATACTGATTAAGTTTTTCCTGCATAAGTAGGGCTAGCCAAAAGACCTGCAAATGTTGT	M,eb,ee,eg,eh,ei,ek,el,en,eo,ep,eq,er,es,et,eu,ez,fb,fd,fe,ff,fh,fi,fk,fm,fn,fo,fp,fr,fs,ft,fu,fv,fw,fy,fz,ga,gb,gc,gd,ge,gf,gg,gi,gj,gk,gm,gn,gp,gq,gr,gs,gt,gu,gv,gw,gx,gz,hb,hc,he,hi,hj,hk,hl,hn,hs,ht,hu,hv,hw,hx,hz,ia,ib	47,5,1,3,3,5,6,5,3,4,8,6,9,3,10,5,1,4,8,4,3,9,5,9,7,4,3,4,6,2,6,2,4,2,3,14,5,8,15,1,20,16,8,6,8,8,9,3,7,2,1,4,6,1,5,4,6,1,10,3,1,12,1,5,2,6,6,7,3,1,5,8,11,8,12
>Marker40	aaxbb	2
ATGATATATCGACACGTTGGAAAACGAACAATGGAAGCTCTCTAGAAACTCAAATGGTCATAACTTTTCACTAAGATGTCCGATTCGGGCTCATAATATAXXXXXXXXXXTCCGATTCGGGCTCATAATATATCGAGACTCTTGAAATTGTACACAGAAGCTCTCAGAAAATTCAAAACAGCCATAACATTTGACTCGGGTGTATGTGTA	P,eb,ec,ee,ef,ej,ek,em,en,eu,ew,ez,fb,fe,fh,fj,fl,fq,fx,gd,gh,gj,gn,gq,gu,gx,ha,hg,hh,hj,ho,hp,hq,hs,hw,hy	5,1,3,2,1,1,2,1,1,1,2,1,1,1,1,2,2,1,2,1,1,1,1,1,2,1,2,1,1,2,1,2,1,1,1,3
ATGATATATCGACACGTTGGAAAACGAACAATGGAAGCTCTCTAGAAACTCAAATGGTCATAACTTTTCACTAAGATGTCCGATTCAGGCTCATAATATAXXXXXXXXXXTCCGATTCAGGCTCATAATATATCGAGACTCTTGAAATTGTACACAGAAGCTCTCAGAAAATTCAAAACAGCCATAACATTTGACTCGGGTGTATGTGTA	M,ek,en,eo,eq,eu,fb,fd,fr,fv,gb,gc,gf,gg,gk,gp,gv,hb,hk,ht,hx,ia,ib	8,1,1,1,1,1,2,3,3,3,4,1,1,2,1,2,1,1,1,1,1,1,1
>Marker103	aaxbb	2
AGGCTTTAGAGTTTTTCCTTTTGTTAAGGCTTTGTGTCTTTTGTTTTTTAATTTATAATACGAGGACCTTTCTTCATTTGTTCCTACGTCTCTACCCATTXXXXXXXXXXCTTCGAGCAAGAAATGAATCAAACGGAAGATGAAGGAAATGAGGATGTGGGACTTCCCCCAGAATTAGAAAGAATGGTCGCCCATGAGGACCAAGAAATG	M,eb,ee,eg,eh,ei,ej,ek,el,en,eo,ep,eq,er,es,et,eu,ez,fb,fd,fe,ff,fh,fi,fj,fk,fm,fn,fo,fp,fr,fs,ft,fu,fv,fw,fy,fz,ga,gb,gc,gd,ge,gf,gg,gi,gj,gk,gm,gn,gp,gq,gs,gt,gu,gv,gw,gx,gz,hb,hc,he,hi,hk,hl,hn,hp,hs,ht,hu,hv,hw,hx,hz,ia,ib	116,4,18,5,8,11,1,9,11,7,6,9,3,5,8,14,10,4,5,17,12,3,4,1,3,5,10,9,8,5,23,4,7,2,8,10,3,17,13,24,22,20,15,26,9,9,5,6,9,10,6,5,4,13,6,10,6,8,5,15,8,4,5,16,6,8,3,11,13,11,5,12,4,11,7,12
AGGCTTTAGAGTTTTTCCTTTTGTTAAGGCTTTGTGTCTTTTGTTTTTTAATTTATAATACGAGGACCTTTCTTCATTTGTTCCTACGTCTCTACCCATTXXXXXXXXXXCTTCGAGCAAGAAATGAATAAAACGGAAGATGAAGGAAATGAGGATGTGGGACTTCCCCCAGAATTAGAAAGAATGGTCGCCCATGAGGACCAAGAAATG	P,eb,ec,ed,ee,ef,eg,eh,ei,ej,ek,el,em,eo,ep,eq,er,es,eu,ev,ew,ey,ez,fa,fb,fc,fe,ff,fg,fh,fi,fj,fk,fl,fm,fn,fo,fp,fq,fs,ft,fu,fw,fx,fy,gd,gh,gi,gj,gl,gm,gn,go,gp,gq,gr,gs,gt,gu,gw,gx,gy,gz,ha,hd,he,hf,hg,hh,hi,hj,hl,hm,hn,ho,hp,hq,hr,hs,ht,hu,hv,hw,hx,hy,hz,ia,ib	86,8,18,15,7,10,4,7,10,18,14,5,8,10,6,3,7,4,9,20,21,18,7,6,13,23,21,7,14,4,8,16,1,22,9,14,14,9,19,6,12,3,11,21,5,8,10,15,7,14,13,10,24,10,9,18,9,11,3,7,11,20,7,12,8,4,14,21,10,12,16,7,16,12,16,12,29,13,12,10,9,4,17,3,31,1,11,8
>Marker314	aaxbb	2
CCCTTCAAGGATGGGGGGGACATGACCCGCGTCATCACGTATGACTGGTGGTGTGTAATTAGGTGGTAATCCATAGGGGTAAGCCACTCGGTTGTATCCTXXXXXXXXXXCTCCATTAGTTGCCTCATTCCTAGCATGGCATCCATCATGGAAGCCATTTGCTCTTTCAAAGCTGACATGTCGACTTTCATCTGTTCCTGTACTTCCTCT	P,eb,ed,eg,ek,el,em,en,eo,eu,ew,ey,ez,ff,fg,fk,fl,fm,fp,fq,fw,fx,fy,gd,gm,gr,gy,he,hf,hg,hh,hm,ho,hp,hq,hr,hs,ht,hx,hy	7,1,1,1,1,1,2,1,1,1,2,1,1,1,2,1,1,3,1,1,1,1,1,2,1,1,2,1,2,1,1,1,1,1,4,1,1,1,1,3
CCCTTCAAGGATGGGGGGGACATGACCCGCGTCATCACGTATGACTGGTGGTGTGTAATTAGGTGGTAATCCATAGGGGTAAGCCACTCGGTTGTATCCTXXXXXXXXXXCTCCATTAGTTTCCTCATTCCTAGCATGGCATCCATCATGGAAGCCATTTGCTCTTTCAAAGCTGACATGTCGACTTTCATCTGTTCCTGTACTTCCTCT	M,ee,ei,ek,fb,fd,fh,fm,fn,fo,fr,fw,fz,ga,gc,ge,gf,gg,gn,gq,gw,gy,hb,hl,hz,ia,ib	2,1,1,1,2,1,1,1,4,1,1,1,3,1,3,1,3,1,1,1,1,1,1,1,1,1,1
>Marker367	aaxbb	2
AGTAGGTAGTGCCGCCATTTTCGAACTGCAGCGGTAATGATGTGATATTCTTGGACATAAGCCGATGTAAGATGCAAAAATGGGCAAAGCATTTTTCTATXXXXXXXXXXATTAGGTGAGAGTTATGTTGAAGGACCGTGTCTATAGCTCGTGATGAGGCGTCTATCTTTATAGTAAAAGAGGCAGAAAAGTCTGGTGAAACCAGAACAG	M,eb,ec,eq,et,fb,fd,ff,fh,fi,fm,fn,gb,gd,gf,gg,gi,gp,gq,gu,hb,he,hs,hu,hz,ib	4,1,1,1,2,1,2,1,2,2,2,1,2,1,3,3,1,1,1,1,1,1,1,1,2,1
AGTAGGTAGTGCCGCCATTTTCGAACTGCAGCGGTAATGATGTGATATTCTTGGACATAAGCCGATGTAAGATGCAAAAATGGGCAAAACATTTTTCTATXXXXXXXXXXATTAGGTGAGAGTTATGTTGAAGGACCGTGTCTATAGCTCGTGATGAGGCGTCTATCTTTATAGTAAAAGAGGCAGAAAAGTCTGGTGAAACCAGAACAG	P,ee,eg,ei,ej,en,eo,es,ew,ey,fc,fe,fi,fj,fl,fm,fo,fq,fw,fy,gl,gm,go,gp,gt,gw,hd,he,hl,hq	9,2,2,1,3,1,1,1,2,1,3,2,1,5,2,1,1,2,1,1,1,1,2,2,1,1,2,2,2,1
>Marker391	aaxbb	2
ATTTTAAGGAATTGTGGAATTATGAAACTTTGTGTGTGCATTTGTTGAACTGTGTAAAATGTAAATAATTGTTGTCTATTTCACATTTTTTGCACTGCATXXXXXXXXXXTTGTGTGTGCATTTGTTGAACTGTGTAAAATGTAAATAATTGTTGTCTATTTCACATTTTTTGCACTGCATTCTAAGCACCCACAGGTTTGAGTAAAAAG	P,ec,ee,eg,ei,ej,ek,el,en,eu,ew,fc,fh,fj,fk,fm,fn,fo,fq,fv,fw,fy,gh,gl,gq,gt,gw,ha,hf,hi,hl,hn,hp,hq,hw,hy	7,1,4,2,1,1,1,1,1,3,3,1,1,3,1,1,1,1,1,1,3,1,1,1,1,2,1,2,1,1,3,1,1,1,2,1
ATTTTAAGGAATTGTGGAATTATGAAACTTTGTGTGTGCATTTGTTGAACTGTGTAAAATGTAAATAATTGTTGTCTATTTCACATTTTTTGCACTGCATXXXXXXXXXXTTGTGTGTGCATTTGTTGAACTGTGTAAAATGTAAATAATTGTTGTCTATTTCACATTTTTTGCACTGCATTCTAAGCACCCACGGGTTTGAGTAAAAAG	M,eb,ec,ed,eo,eq,eu,ev,fb,fd,fn,fp,fr,fu,fv,fw,fx,fy,fz,ga,gf,gi,gm,gv,gx,gz,hk,hw,hz,ib	10,1,1,1,1,1,1,4,1,1,1,1,1,1,1,1,1,1,1,2,1,1,1,1,1,1,1,1,1,1
>Marker816	None	2
GCTGATTTCTTTGCTTCATACTAAGTGAGCTGACAATCTAAACAATTGGCAATAAAATGAGTGACGTCGTCCCGGAGTCCCGGCCAAGTGAAATTTTCCGXXXXXXXXXXAGCCATAGTCTTAGTGACTCCGACGTGCCCACCGGTGGGTGTGGCGTGATATTCCTGTAGCAGAGTGGTGATCATGGGTAAGTCGCGGGGTACCCAAATA	ey,ff,fj,fq,gj,gl,gn,gu,gw,hf,hi,hj,hl,ho,hp,hr	1,2,1,1,1,1,1,1,1,1,2,1,1,1,1,1
GCTGATTTCTTTGCTTCATACTAAGTGAGCTGACAATCTAAACAATTGGCAATAAAATGAGTGACGTCGTCCCGGAGTCCCGGCCAAGTGAAATTTTCCGXXXXXXXXXXAGCCATAGTCTTAGTGACTCCGGCGTGCCCACTGGTGGGTGTGGCGTGATATTCCTGTAGCAGAGTGGTGATCATGGGTAAGTCGCGGGGTACCCAAATA	M,ek,en,es,eu,fd,ff,fj,fv,fz,ga,gb,gc,gf,gg,gt,gu,hs,ht,hu,hw,hz,ib	8,1,3,1,1,3,1,1,1,1,1,3,3,1,1,3,1,1,1,1,1,1,1
>Marker982	aaxbb	2
GTGGTAAAGGAGGACCTGACGAGAAGTTGAGATTGGATTTTCTATGGAATGTCCACCGCGAATCAGATAATTTCTATTCCTGGAGATGAGCTAGAGCAACXXXXXXXXXXAATCGTTGACAAAACCTTTCTGTGTTAGCTTGAATAGAGTACCTGTCGGGTAGTCGTATTATGACGGAGCAAAGCAAGCCTCCGGAGCTTGAAGTAGATC	P,eb,ec,ed,ee,ef,eg,eh,ei,ej,ek,el,em,en,eo,ep,eq,er,es,et,eu,ev,ew,ey,ez,fa,fb,fc,fe,ff,fg,fh,fi,fj,fk,fl,fm,fn,fo,fp,fq,fs,ft,fu,fv,fw,fx,fy,gd,gg,gh,gi,gj,gl,gm,gn,go,gp,gq,gr,gs,gt,gw,gx,gy,gz,ha,hd,he,hf,hg,hh,hi,hj,hl,hm,hn,ho,hp,hq,hr,hs,ht,hu,hv,hw,hx,hy,ia,ib	57,8,29,10,14,9,2,6,7,10,9,8,5,5,7,7,2,8,10,1,9,16,12,9,7,7,9,16,15,5,13,4,5,11,2,11,11,6,6,11,11,3,8,5,1,4,11,2,5,1,6,8,7,13,7,6,14,6,8,9,1,10,9,3,19,5,11,9,4,5,16,7,7,5,7,6,10,11,9,13,15,8,2,5,4,7,5,17,7,5
GTGGTAAAGGAGGACCTGACGAGAAGTTGAGATTGGATTTTCTATGGAATGTCCACCGCGAATCAGATAATTTCTCCTCCTGGAGATGAGCTAGAGCAACXXXXXXXXXXAATCGTTGGCAAAACCTTTATGTGTTAGCTTGAATAGAGTACCTGTCGGGTAGTCGTATTATGATGGAGCAAAGCAAGCCTCCGGAGCTTGAAGTAGATC	M,eb,ee,eg,eh,ei,ek,el,en,eo,ep,eq,er,es,et,eu,ez,fb,fd,fe,ff,fh,fi,fk,fm,fn,fo,fp,fr,fs,ft,fu,fv,fw,fy,fz,ga,gb,gc,gd,ge,gf,gg,gi,gj,gk,gm,gn,gp,gq,gs,gt,gv,gw,gx,gz,hb,hc,he,hi,hk,hl,hn,hp,hs,ht,hu,hv,hw,hx,hz,ia,ib	83,10,8,7,3,14,14,9,4,6,5,3,5,8,10,12,5,8,7,5,4,6,7,6,8,7,4,11,17,4,2,1,12,10,5,12,11,12,22,7,19,25,11,11,3,13,4,9,13,9,9,8,10,11,2,5,13,8,4,6,13,4,4,4,4,4,7,3,14,4,4,5,11
>Marker1025	lmxll	2
TCGCCCAATTGCTGTGTATACCGGGGCAGGATTTTGCTCGGACTGCTGCTTGGAGACGGGTGCGGATCATGCGCACCAATATGACTACTCTGACCCAGATXXXXXXXXXXCGGATGAGCATTCACGTGGCTTAGTTGATCGCTGATGCCATCTATCTATTTGCAGGTATGGCGCCTACCCGGCACCCTTTGGACCCGGATAAGTCCAACA	M,P,eb,ec,ed,ee,ef,eg,eh,ei,ej,ek,el,em,en,eo,ep,eq,er,es,et,eu,ev,ew,ey,ez,fa,fb,fc,fd,fe,ff,fg,fh,fi,fj,fk,fl,fm,fn,fo,fp,fq,fr,fs,ft,fu,fv,fw,fx,fy,fz,ga,gb,gc,gd,ge,gf,gg,gh,gi,gj,gk,gl,gm,gn,go,gp,gq,gr,gs,gt,gu,gw,gx,gy,gz,ha,hb,hc,hd,he,hf,hg,hh,hi,hj,hk,hl,hm,hn,ho,hp,hq,hr,hs,ht,hu,hv,hw,hx,hy,hz,ia,ib	38,28,8,11,11,6,7,4,6,7,6,8,5,12,21,8,7,5,10,2,3,11,3,13,9,6,8,5,11,12,14,6,8,6,3,1,2,13,5,9,7,5,5,7,5,6,7,4,14,17,6,20,5,6,13,10,16,4,7,8,4,4,3,6,7,7,7,1,3,2,2,8,7,5,2,14,3,5,2,5,6,4,1,9,4,12,3,4,6,5,6,4,7,4,2,7,11,14,1,3,3,6,3,10,7
TCGCCCAATTGCTGTGTATACTGGGGCAGGATTTTGCCCAGACTGCTGCTGGGAGACGGGTGCGGATCATGCGCACCAATATGACTACTCTGACCCATATXXXXXXXXXXCGGATGAGCATTCACATGGCTCAGTTGATCCCTGATGCCATCTATCTATTTGCAGGTATGGCGCCTACCCGGCACCCTTTGGACCCGGATAAGTCCAACA	P,eb,ec,ef,ej,el,em,en,ep,eq,er,et,eu,ew,ey,ez,fa,fb,fc,fd,fe,ff,fh,fi,fj,fm,fo,fp,fq,fv,fx,fz,ga,gb,gc,gd,gf,gg,gj,gl,gm,go,gq,gr,gs,gt,gv,gw,gx,gz,hb,hc,he,hh,hi,hj,hk,hl,ho,hp,hq,hr,hs,hw,hx,hy,hz,ia	24,6,4,10,1,6,6,7,6,1,2,1,4,6,1,1,5,4,10,4,8,2,4,4,3,3,2,7,1,2,4,10,5,3,5,2,1,3,3,7,2,3,2,5,3,6,2,4,1,5,4,1,1,1,2,1,2,3,3,2,2,2,5,3,4,2,2,2
>Marker1168	aaxbb	2
AACTCGCTACAGCTCAACTCCTCTTTGTCGTGACCCGTGCTTCCATGGACTCCAAACTCGATGTCTTTCTCATGAAATTGAATACCATGGTACCTAGCCAXXXXXXXXXXTCACCACCAACACCCGAAACCATGCCGACTCCCCTTCACATGGCAACTTCCCACCTCCCTGCTAACGGCAAGCCCCATGCATCCTCCTCCGACCCCCGCT	P,ec,ed,ee,ef,eg,eh,ej,ek,el,em,en,eo,er,es,eu,ev,ew,ey,ez,fa,fb,fc,fe,ff,fg,fh,fj,fl,fm,fo,fp,fs,ft,fu,fw,fx,gd,gh,gi,gj,gl,gm,go,gp,gq,gr,gt,gu,gw,gy,gz,ha,hd,hf,hg,hh,hi,hj,hl,hm,hn,ho,hp,hq,hr,hs,ht,hu,hv,hw,hx,hy,ib	20,8,9,7,2,2,1,5,4,2,13,2,2,3,2,2,6,1,6,1,2,2,9,3,4,4,1,2,3,5,1,1,1,4,4,2,8,1,2,4,2,1,2,3,2,2,3,1,2,5,7,3,2,1,3,7,3,2,4,5,4,4,2,3,4,3,3,2,3,2,3,3,8,4
AACTCGCTACAGCTCAACTCCTCTTTATCGTGACCCGTGCTTCCATGGACTCCAAACTCGATGTCTTTCTCATGAAATTGAATACCATGGTACCCAGCCAXXXXXXXXXXTCACCACCAACACCCGAAACCATGCCGACTCCCCTTCCCATGGCAACTTCCCACCTCCCTGCTAACGGCAAGCCCCATGCATCCTCCTCCGACCCCCGCT	M,eb,ee,eg,ek,el,en,eo,ep,es,et,eu,ez,fd,fe,ff,fm,fn,fo,fp,fr,fs,ft,fw,fz,ga,gb,gc,gd,ge,gf,gg,gi,gj,gm,gn,gp,gq,gt,gu,gv,gw,gx,gz,hb,hc,he,hi,hk,hn,hs,ht,hv,hw,hx,hz,ia,ib	20,5,4,2,1,7,2,2,2,1,4,3,3,7,3,1,2,1,2,3,5,3,1,2,6,6,6,13,4,5,7,1,3,5,1,1,1,1,2,4,5,1,5,4,5,1,1,1,2,1,4,1,1,3,1,4,4,6
>Marker1172	aaxbb	2
ACAATCAAGGTCACCAAACTACCCCACTCGACGTGCCTTTCCTCGACATAGCACAGCTGATCAATGTTGCAGTGAAGGACCAGGCTTCTAAGTACTTAACXXXXXXXXXXCGTCAAACCACCAAGGATGTTAGTGTCAATTCTGGGCTCAACGTGATGCGAACTATCCACCTGTCTACCATGGCTGCCATTGTTTATGGGCTCGACAAGA	M,eb,ee,eg,eh,ei,ek,el,en,eo,ep,eq,er,es,et,ew,ey,ez,fb,fc,fd,fe,ff,fh,fi,fk,fm,fn,fo,fp,fr,fs,ft,fu,fv,fw,fy,fz,ga,gb,gc,gd,ge,gf,gg,gj,gk,gm,gn,gp,gq,gs,gt,gu,gv,gw,gx,gy,gz,hb,hc,he,hi,hj,hk,hl,hn,hs,ht,hu,hv,hw,hx,hz,ia,ib	103,13,16,4,5,18,10,3,17,12,3,5,5,7,18,7,1,9,7,1,24,19,9,8,1,9,15,15,10,13,12,6,7,6,26,9,9,20,10,18,28,11,19,35,14,5,9,8,10,7,6,1,7,3,12,8,9,16,13,13,10,2,9,1,13,4,3,14,12,8,1,16,10,10,14,23
ACAATCAAGGTCACCAAACTACCCCACTCGACGTGCCTTTCCTCGACATAGCGCAGCTGATCAATGTTGCAGTGAAGGACCAGGCTTCTAAGTACTTAACXXXXXXXXXXCGTCAAACCACCAAGGATGTTAGTGTCAATTCTGGGCTCAATGTGATGCGAACTATCCACCTGTCTACCATGGCTGCCATTGTTTATGGGCTTGACAAGA	P,eb,ec,ed,ee,ef,eg,eh,ei,ej,ek,el,em,en,eo,ep,eq,er,es,eu,ev,ew,ey,ez,fa,fb,fc,ff,fg,fh,fi,fj,fk,fl,fm,fn,fo,fp,fq,fs,ft,fu,fw,fx,fy,gd,gg,gh,gi,gj,gl,gm,gn,go,gp,gq,gr,gs,gt,gu,gw,gx,gy,ha,hd,he,hf,hg,hh,hi,hj,hk,hl,hm,hn,ho,hp,hq,hr,hs,ht,hu,hv,hw,hx,hy,ia,ib	82,10,22,16,12,14,5,10,8,18,18,8,22,18,13,6,6,20,4,25,22,14,10,9,14,13,27,15,23,7,12,13,9,30,14,16,9,8,11,10,6,3,11,30,4,12,8,16,35,8,15,8,8,20,9,12,3,5,6,3,9,8,9,12,7,1,8,19,11,7,16,2,12,19,3,6,9,12,13,3,3,7,1,15,7,29,12,1
>Marker1225	aaxbb	2
AGGAACTTAAGGTCCTCAAGAACAACAAAAGGGAGTACCTAATTGTGCAAGATTGTGTCAACCAAATCACTGATAGTGTGGAACAACTTAGCCAAGCCATXXXXXXXXXXGTTGAGACATGGGTGAGCACTGCCTTAACAGATGCTAGTAGTTGTGTGTACTCATTCCCTGGTCATAGGATGAGTAAGAGGGCAGCTGCTATTAAGGTTA	M,eb,ec,ed,ee,ef,eh,ei,ek,el,en,eo,ep,eq,er,es,et,eu,ev,fb,fd,fe,ff,fh,fi,fk,fn,fo,fp,fr,fs,ft,fu,fv,fw,fy,fz,ga,gb,gc,gd,ge,gf,gg,gh,gi,gj,gk,gm,gq,gr,gs,gt,gu,gv,gx,gz,ha,hb,hc,hh,hk,hl,hn,hp,hq,hs,ht,hu,hv,hw,hx,hz,ia,ib	60,12,4,12,4,9,6,5,7,10,11,4,8,8,6,5,6,6,8,13,17,4,8,18,6,7,6,6,3,12,6,7,6,2,5,2,31,14,20,18,13,24,23,7,1,3,6,21,10,9,1,4,5,7,8,3,7,1,12,6,8,13,9,5,1,10,12,5,12,7,12,4,11,10,17
AGGAACTTAAGGTCCTCAAGAACAACAAAAGGGAGTACCTAATTGTGCAAGATTGTGTTAACCAAATCACTGATAGTGTGGAACAACTTAGCCAAGCCATXXXXXXXXXXGTTGAGACATGGGTGAGCACTGCCTTAACAGATGCTAGTAGTTGTGTGTACTCATTCCCTGGTCATAGGATGAGTAAGAGGGCAGCTGCTATTAAGGTTA	P,eb,ec,ed,ee,ef,eg,eh,ei,ej,ek,el,em,en,eo,ep,eq,er,es,eu,ev,ew,ey,ez,fa,fc,fe,ff,fg,fi,fj,fk,fl,fm,fn,fo,fp,fq,fr,fs,ft,fu,fv,fw,fx,fy,gd,gg,gh,gi,gj,gl,gm,gn,go,gp,gq,gr,gs,gt,gu,gv,gw,gx,gy,gz,ha,hd,he,hf,hg,hh,hi,hj,hl,hm,hn,ho,hp,hq,hr,ht,hu,hv,hw,hx,hy,ia,ib	54,17,10,7,8,12,8,4,12,16,4,10,31,7,10,8,8,7,8,13,1,11,21,6,13,32,10,2,17,9,11,2,11,11,11,6,7,10,11,1,8,2,13,7,14,2,14,8,16,10,6,12,12,10,22,17,6,9,1,7,6,3,17,8,12,11,11,5,5,11,18,5,15,18,14,15,7,21,18,8,10,17,6,8,12,2,18,8,10
>Marker1372	None	2
ATTCAATTGCAATTCATTAAGGAATTATTTGAGTGCTCAATCTGTAAAATCCATCTCTTTCTAGAGAGATTTGTTCTTCTTCTTCTTCTCATTCTCTAAGXXXXXXXXXXAAGGATTGTCCTTGAGTGTTTAGAACTTGTAAAAGGAATTTACAAGATAGTGGAACTCTTAAGCGGGTTGCTTGGGGACTGGACGTAGGCACAATGGTTG	P,eb,ec,ed,ef,eg,ei,ek,em,en,eo,eu,ew,ey,ez,fa,fc,ff,fg,fh,fi,fj,fk,fl,fm,fn,fp,fs,ft,fx,gd,gi,gl,gq,gs,gx,gy,gz,he,hf,hg,hh,hi,hm,hn,hp,hq,hr,hs,ht,hx,hy,ib	12,2,3,1,3,1,4,1,2,1,4,1,4,4,2,1,2,1,1,1,1,5,1,2,1,1,1,1,1,2,1,1,2,1,1,1,4,1,1,1,1,1,1,2,1,4,2,2,1,2,1,2,1
ATTCAATTGCAATTCATTAAGGAATTATTTGAGTGCTCAATCTGTAAAATCCATCTCTTTCTAGAGAGATTTGTTCTTCTTCTTCTTCTCATTCTCTAAGXXXXXXXXXXAAGGATTGTCCTTGAGTGTTTAGAACTTGTAAAAGGAATTTACAAGATAGTGGAACTCTCAAGCGGGTTGCTTGGGGACTGGACGTAGGCACAAGGGTTG	P,eb,ec,ed,ef,eg,ei,ej,ek,el,em,eo,ep,eq,er,et,eu,ew,ez,fb,fc,fd,fe,ff,fg,fh,fi,fj,fk,fl,fm,fn,fp,fr,ft,fv,fw,fy,fz,ga,gb,gc,gd,ge,gf,gg,gk,gl,gm,gn,gr,gs,gu,gv,gw,gy,he,hh,hi,hj,hl,hm,hn,ho,hp,hq,hr,ht,hz,ia,ib	12,1,2,2,4,2,2,1,1,1,1,3,1,1,3,1,2,1,3,2,2,2,4,2,4,2,3,1,1,3,2,6,3,1,3,2,1,1,2,1,2,4,1,4,3,2,1,1,2,1,3,1,1,2,1,1,1,2,1,3,2,1,1,1,4,3,1,2,2,1,2
>Marker1624	aaxbb	2
AAGAGATGCAAATCATTAATCATATTTATTAATGCTGCAATTATGGTTTACAAAAGATTTCAAGACTTGGAGATTCAAATGAGTCCTTGAGGACAGCCAGXXXXXXXXXXACCACTTGAAGATATCGGAGTTCACATGCGAAGGAAACTCTTCATCATTGATGTTTCTAAGCAACAATGCCCCTCTTGAGAAAGCCTTCTTTATGACAAA	M,ec,ej,ep,es,eu,ev,ez,fc,fd,fe,ff,fh,fj,fl,fm,fo,fp,ft,gc,gh,gi,gm,go,gr,gu,hg,hn,hq,hr,hs,hz,ib	6,1,1,1,1,1,1,2,1,3,1,1,1,1,1,1,2,1,2,2,1,1,1,1,1,1,2,1,2,1,2,1,3
AAGAGATGCAAATCATTAATCATATTTATTAATGCTGCAATTATGGTTTACAAAAGATTTCAAGACTTGGAGATTCAAATGAGTCCTTGAGGACAGCCAGXXXXXXXXXXACCGCTTGAAGATATCGGAGTTCACATGCGAAGGAAACTCTTCATCATTGATGTTTGTAAGCAACAATGCCCCTCTTGAGAAAGCCTTCTTTATGACAAA	P,ec,eh,ei,ek,eo,eq,eu,ev,ey,fc,fd,fg,fh,fn,fr,ft,fv,fw,fz,ga,gb,gc,gd,gg,gi,gn,go,gp,gt,gx,gz,ha,hd,hh,hi,ht,hu,hw,hz,ia	8,1,1,1,1,1,1,3,1,1,1,1,1,1,2,2,1,1,1,3,2,2,3,1,2,1,3,1,1,2,2,2,2,1,1,2,2,2,3,1,1
>Marker1637	aaxbb	2
CCAAAAATAGCTTAGATTATTAACAGCCTTGCTCCTACTGATCATCATATGCCTTCCTTTTTCTTAGAAATATTGAGTTATTAACAAAGAGTGTAACGGGXXXXXXXXXXCGGGGTTTATCTTTAGTGCATTTCTTATCATACTGAGCCTGGCATAAATATCCTGCCTGGGTAAACTTTATATACATTATGATGTATTGCAACATTACCT	M,ec,eq,et,fb,fk,fp,fr,fv,gb,gc,gf,gq,gu,hj,hk,hn,hu,ia	5,1,3,1,1,1,1,1,4,1,1,1,1,1,1,1,1,1,1
CCAAAAATAGCTTAGATTATTAACAGCCTTGCTCCTACTGATCATCATATGCCTTCCTTTTTCTTAGAAATATTGAGTTATTAACAAAGAGTGTAACGGGXXXXXXXXXXCGGGGTTTATCTTTAGTGCATTTCTTATCATACTGAGCCTGGCATAAATAACCTGCCTGGGTAAACTTTATATACATTATGATGTATTGCAACATTACCT	P,ej,eq,ew,fl,fo,fp,fq,ft,fx,gi,go,gu,gz,ha,hg,hl,hp,hr	3,1,2,1,2,1,1,2,1,2,1,1,1,1,1,1,1,1,1
>Marker1735	aaxbb	2
TTTGGTTTTCTTCCCGAGGTATGTGGTGGAAAGAAATGTCGTCAAAGAATTCGGCTAACTTCAAGATATGAGTTTGATAGAGTATCAACTTTGGATCCCTXXXXXXXXXXCTCAACTGGCGTATTAGTAAAGCCGAGTCTCTATACACTTTGAGTAGCTTTACGTCAAAATCAATGGTCGCTTGAATCCCAAGGGCGCATGCTTCATATT	M,eb,ec,el,eu,fd,ff,fh,fm,fn,fo,fr,fs,fv,gc,gz,hb,hi,hj,hk	2,1,1,1,1,1,1,1,1,1,1,2,1,3,1,3,1,1,1,1
TTTGGTTTTCTTCCCGAGGTATGTGGTGGAAAGAAATGTTGTCAAAGAATTCGACTAACTTCAAGATATGAGTTTGATAGAGTATCAACTTTGGATCCCTXXXXXXXXXXCTCAACTGGCGTATTAGTAAAGCCGAGTCTCTATACACTTTGAGTAGCTTTACGTCAAAATCAATGGTCGCTTGAATCCCAAGGGCGCATGCTTCATATT	P,eb,ej,el,em,ep,eq,ew,ez,fa,fc,fj,fq,fs,fx,gl,gn,go,gp,ha,hd,hg,hk,hv,hy	1,1,1,1,2,1,1,4,1,1,1,2,1,1,1,1,2,1,1,2,2,1,1,1,1
>Marker1742	aaxbb	2
TCTTTCGTATACCCTGAAAAAGACAAGCTTGTACTAGTCATATATATGTTACAAAACAACGAAAGCAAAAATTGAATCGATTATTGCAGATACAGAAATAXXXXXXXXXXAAAAATTGAATCGATTATTGCAGATACAGAAATACTTAAACAAACCTGCCAATTAGGAGTTTTGCGGCTTTTTGCAAATTCCGCCCATGTTTCTTGATCA	M,ee,ei,ek,fb,fd,fn,fo,fr,ft,fv,fw,fy,gb,ge,gu,he,hi,ho,hu,hw,ib	4,1,1,1,1,1,1,1,1,1,1,1,1,2,1,1,2,1,1,3,1,1
TCTTTCGTATACCCTGAAAAAGACAAGCTTGTACTAGTCATATATATGTTACAAAACAACGAAAGCAAAAATTGAATCGATTATTGCAGATACAGAAATAXXXXXXXXXXAAAAATTGAATCGATTATTGCAGATACAGAAATACTTAAACAAACCTGCCAATTAGGAGTTTTGCAGCTTTTTGCAAATTCCGCCCATGTTTCTTGATCA	P,ee,el,en,es,eu,fa,fc,fj,fp,gj,gr,gx,gy,hs,hy	3,1,1,2,1,1,1,2,1,2,1,1,1,1,1,1
>Marker1764	aaxbb	2
CCCTATGAGAGGTGCACCATCAGAGGAGATCAAATCGCCTTTCATCGTGCGAGGTTTCAATGAAACTAATGCGAGGATACTTCAGAGAATCCGTAAAGCGXXXXXXXXXXAAGATAAGGAGATTAGGGGAAGTAGCAATGGCATCATCGACGGCTATCACAAGTGGTTGAAGTCTAGAACGCAAGGGATAACTTGGCTCTCGAAGCTAAA	P,ej,em,en,es,eu,ev,ew,ez,fe,ff,fh,fi,fk,fq,ft,gj,gn,gt,gy,hg,ht,hy	5,1,1,1,1,1,1,2,1,1,1,1,1,1,3,1,1,2,1,1,1,1,1
CCCTATGAGAGGTGCACCATCAGAGGAGATCAAATCGCCTTTCATCGTGCAAGGTTTCAATGAAACTAATGCGAGGATACTTCAGAGAATCCGTAAAGCGXXXXXXXXXXAAGATAAGGAGATTAGGGGAAGTAGCAATGGCATCATCGACGGCTATCACAAGTGGTTGAAGTCTAGAACGCAAGGGATAACTTGGCTCCCGAAGCTAAA	M,eb,ee,eg,el,fd,fe,fm,fn,fo,fp,fv,fz,gb,gc,gg,gw,gz,hv,hz	1,1,2,1,1,1,1,1,2,1,1,4,1,4,1,2,1,3,1,1
>Marker1922	aaxbb	2
CCCCCTGATATTGGAGGGCGACCAACTGTGCGAGCACATCTAGAAAGGGAGGCTATCACACGTCTACTATGCATACCGGGGCAAGATTTCCCCCGTGCCGXXXXXXXXXXATAGGTAAGTATGCACATGGCACAATTGATTTCTGATGTCATCTATTGTTTGCAGGGATCGCGCCCACAAGACACCCAGTGGACCCGAAGAAGTCCAACA	M,eb,ec,ed,eh,ek,el,en,eo,ep,er,es,et,eu,ev,fe,fj,fk,fn,fr,fu,fy,fz,ga,gb,gc,ge,gf,gg,gi,gk,gm,gq,gt,gu,gx,gz,hb,hc,he,hh,hj,hk,hl,hs,ht,hu,hv,hw,hx,hz,ib	9,1,2,1,3,1,5,1,2,3,2,3,5,1,2,3,1,4,2,3,1,2,8,3,6,12,5,4,1,3,1,3,1,1,1,1,4,1,5,2,1,1,3,3,2,2,1,2,1,1,1,3
CCCCCTGATATTGGAGGGCGACCAACTGTGCGAGCACATCTAGAAAGGGAGGCTATCACGCGTCTACTATGCATACCGGGGCAAGATTTCCCCCGTGCCGXXXXXXXXXXATAGGTAAGTATGCACATGGCACAATTGATTTCTGATGTCATCTATTGTTTGCAGGGATCGCGCCCACAAGACACCCAGTGGACCCGAAGAAGTCCAACA	P,eb,ec,ed,ee,ef,eg,eh,ej,ek,el,em,en,eo,ep,er,eu,ew,ey,ez,fa,fc,fe,ff,fg,fi,fj,fl,fm,fn,fo,fp,fq,fs,ft,fx,gd,gg,gh,gi,gj,gl,gm,gn,gr,gt,gu,gv,gw,gx,gy,gz,ha,hd,hg,hi,hj,hl,hm,hn,ho,hp,hq,hr,ht,hw,hx,hy,ia,ib	8,1,1,1,1,5,4,1,2,2,2,3,1,3,2,1,2,2,1,3,4,3,2,1,1,3,2,3,1,2,1,1,1,2,2,1,3,3,1,3,3,2,2,3,1,2,1,1,4,1,2,4,2,1,2,3,3,2,2,1,1,2,1,2,1,2,1,1,1,2
>Marker2298	aaxbb	2
ACTCCAGAATTCACCCTAATCCCAATGACGTACGAAGACCTCTTGCCGTCCCTCATCGCCAACTAGATGGCTATGATATCTCCCGGGAAGATCTACCAGCXXXXXXXXXXCAACTAGATGGCTATGATATCTCCCGGGAAGATCTACCAGCCTCCTTTCCCAAAGTGGCATAACCCTGACGCAATCCTGCGCATACCATTGGAAAACCCC	P,ej,el,ep,er,ew,fb,fc,fg,fj,fl,fq,fx,gm,go,gy,ha,hg,hh,hl,hu,hy,ia,ib	6,1,1,1,1,1,1,1,1,1,1,1,1,1,1,1,1,1,1,1,1,1,1,1
ACTCCAGAATTCACCCTGATCCCAATGACGTACGAAGACCTCTTGCCGTCCCTCATCGCCAACTAGATGGCTATGATATCTCCCGGGAAGATCTACCAGCXXXXXXXXXXCAACTAGATGGCTATGATATCTCCCGGGAAGATCTACCAGCCTCCTTTCCCAAAGTGGCATAACCCTGACGCAATCCTGCGCATACCATTGGAAAACCCC	M,eb,ec,ee,eh,el,ep,er,es,et,eu,fd,fk,fm,fo,fr,fw,gw,gx,hc,hi,hj,hs,hw,hx,ia	6,1,1,1,1,2,1,1,1,1,1,1,1,1,1,1,1,1,1,1,1,1,1,1,1,1
>Marker2332	aaxbb	2
ACCATGTCATCGAATAAGCATCCTATTACCAATGCCTGGAAAACAACCCAAATTTGCACAATTATATATGTTTGATACACAAAATGAAGTTGAAAATAGAXXXXXXXXXXATTGTTTTTTGCAGCCAACATGCTCCAATTCAGCCACACATTGTTTCAACTTTGAGTCAAATGCTAGATGACCACAATGTCCATGCAAAAAGTTTTAGAA	M,eb,ee,eg,ei,ek,el,en,eo,ep,eq,er,es,et,ez,fb,fd,fe,ff,fh,fi,fk,fm,fn,fp,fr,fu,fv,fw,fz,ga,gb,gc,gd,ge,gf,gg,gj,gk,gm,gn,gq,gr,gs,gu,gv,gw,gx,hb,he,hi,hk,hp,hs,hv,hw,hx,hz,ia,ib	20,2,2,3,3,2,1,1,2,1,1,1,1,7,3,1,3,5,9,3,1,2,6,5,4,2,2,1,4,2,4,1,3,4,3,7,1,3,2,2,1,1,2,4,2,3,3,1,4,2,3,4,2,3,6,2,2,9,1,10
ACCATGTCATCGAATAAGCAGCCTATTACCAATGCCTGGAAAACAACCCAAATTTGCACAATTATATATGTTTGATACACAAAATGAAGTTGAAAATAGAXXXXXXXXXXATTGTTTTTTGCAGCCAACATGCTGCAATTCAGCCACACATTGTTTCAACTTTGAGTCAAATGCTGGATGACCACAATGTCCATGCAAAAAGTTTTAGAA	P,ec,ed,ef,ei,ej,ek,el,em,en,eo,ep,eq,er,es,eu,ev,ew,ey,ez,fa,fb,fc,fg,fh,fi,fj,fk,fl,fm,fn,fp,fq,fs,ft,fu,fw,fx,fy,gg,gh,gi,gj,gl,gm,gn,go,gp,gr,gs,gt,gu,gw,gx,hd,he,hf,hg,hh,hi,hj,hk,hl,hm,hn,ho,hp,hq,hr,hs,ht,hu,hw,hx,hy,ia	30,15,7,7,2,7,1,3,1,1,1,1,2,4,1,3,3,1,4,3,2,4,6,5,3,3,3,3,2,2,6,3,3,2,7,2,1,2,2,5,1,4,3,4,5,1,4,5,7,6,1,1,1,2,1,1,2,7,4,3,2,1,2,4,1,4,8,3,9,3,2,2,3,1,5,13
>Marker2431	aaxbb	2
CGCTCTGGAAGAATCCACATGGGAGCGTTTAGACGAGCTCCATCATATCCACAACCTTGAGGACAAGGTTGCTTTCGGGGATGGGTGTGTTGATAGCAATXXXXXXXXXXTGAGGACAAGGTTGCTTTCGGGGATGGGTGTGTTGATAGCAATGCTAGGCTAGATGAAGATCAGAAAACGGGGAACAGGGCATTAACTAGCAGCAGTAAC	M,ek,fd,fe,ff,fh,fk,fr,fv,fz,gb,gc,ge,gf,gg,gm,gu,hz	3,1,1,1,2,1,1,1,1,1,3,1,1,1,1,1,1,1
CGCTCTGGAAGAATCCACATGGGAGCGTTTAGACGAGCTCCATCATATCCACAACCTTGAGGACAAGGTTGCTTTCGGGGATGGGTGTGTTGATAGCAATXXXXXXXXXXTGAGGACAAGGTTGCTTTCGGGGATGGGTGTGTTGATAGCAATGCTAGGCTAGATGAAGATCAGAAAACGGGGAACAGGGCATTAGCTAGCAGCAGTAAC	P,eb,ee,eh,ei,em,en,eo,eu,ev,ez,fc,fe,ff,fg,fk,fl,fn,fw,fx,gh,gi,gj,go,gs,gt,gw,he,hg,hi,hj,hl,hm,ho,hq,hr,hx,hy	2,1,2,1,1,2,1,1,2,1,1,2,1,1,2,1,4,1,1,1,1,1,1,1,1,2,2,1,1,2,1,1,1,1,1,1,1,1
>Marker2443	None	2
ACTGTGCGAGCACAACCAGAGAGGGAGGCTATCACACAGCTACTATGCATACCGGGGCAAGATTTCACCCGTGCCGCTGCAAAGAGATGAGTGCGGATCAXXXXXXXXXXATGGGTAAGTATGCATATAGTTCAACTGATTTCTGATACCATCTATTGTTTGCAGGGATCGCACCCAAGAGACACCCAGTGGACCCGAAGAAGTCCAACA	M,eb,ec,ee,eg,eh,ej,el,em,en,ep,eq,es,et,eu,ev,ey,ez,fa,fb,fc,fd,fe,ff,fh,fi,fj,fk,fm,fn,fo,fp,fs,fu,fv,fx,fy,fz,gb,gc,ge,gh,gi,gk,gl,gm,go,gp,gq,gr,gs,gt,gu,gv,gw,gx,gy,gz,hb,hc,hd,he,hg,hk,hl,hm,hn,ho,hq,hr,hs,hv,hz,ib	40,4,15,1,2,5,3,9,6,3,1,3,6,5,2,1,2,10,6,8,9,2,7,11,2,1,2,1,4,9,11,5,3,1,5,2,2,6,3,7,11,2,4,1,3,6,1,1,2,1,1,4,4,3,1,1,6,4,2,4,3,1,1,2,1,7,6,2,4,3,7,1,5,16
ACTGTGCGAGCACAACCAGAGAGGGAGGCTATCACACAGCTACTATGCATACCGGGGCAAGATTTCACCCGTGCCGCTGCAAAGAGACGAGTGCGGATCAXXXXXXXXXXATGGGTAAGTATGCATATAGTTCAACTGATTTCTGATACCATCTATTGTTTGCAGGGATCACACCCAAGAGACACCCAGTGAACCTGAAGAAGTCCAACA	M,eb,ec,ee,eg,eh,ei,ek,el,en,eo,ep,eq,es,et,eu,ez,fb,fd,fe,ff,fh,fi,fk,fm,fn,fo,fp,fr,fs,ft,fu,fv,fw,fz,ga,gb,gc,gd,ge,gf,gg,gi,gj,gk,gm,gn,gp,gq,gs,gt,gu,gv,gw,gx,gz,hb,hc,he,hi,hj,hk,hl,hn,hp,hs,ht,hu,hv,hw,hx,hz,ia,ib	67,6,1,8,8,5,7,4,6,10,4,2,1,9,12,3,2,1,15,6,6,3,6,4,6,7,6,9,9,1,6,1,5,6,17,14,18,18,8,18,23,10,9,1,13,12,3,2,8,2,7,3,6,7,8,11,6,8,3,7,2,12,3,4,3,7,3,3,4,5,4,8,8,12
>Marker2473	aaxbb	2
TCCCGAGTCTCAGCATGACGAGAGAGTGGGTGGTAAGGGTTCATGAGGGTTACATGTTATAACTCTGGATCTAGAGGAATTACAACAAGCTCATTTGTATXXXXXXXXXXTAGGGTGTTGAAAGAGCATAATAAGACTTTCCTAAATTGGTTTAAAGATACAATCTTTGGTGATGATATTGCTTCTGAAAAATTAAGGAAGTTAGCAAAT	M,eb,ee,eg,eh,ei,ek,el,en,eo,ep,eq,er,es,et,ew,ez,fb,fd,fe,ff,fh,fi,fk,fm,fn,fo,fp,fr,fs,ft,fu,fv,fw,fz,ga,gb,gc,gd,ge,gf,gg,gj,gk,gm,gn,gp,gq,gs,gt,gu,gv,gw,gx,gy,gz,hb,hc,he,hi,hj,hk,hl,hn,hp,hs,ht,hu,hv,hw,hx,hz,ia,ib	111,16,12,12,8,19,4,11,7,9,8,5,8,2,16,5,3,7,29,18,7,7,5,7,14,9,10,7,22,11,5,4,14,8,18,24,17,32,13,21,25,2,3,10,11,11,6,8,5,13,3,13,8,6,12,17,19,8,4,15,1,14,4,7,3,16,3,14,6,23,6,13,10,27
TCCCGAGTCTCAGCATGACAAGAGAGTGGGTGGTAAGGGTTCATGAGGGTTACATGTTATAAATCTGGATCTAAAGGAATTACAACAAGCTCATTTGTATXXXXXXXXXXTAGGGTGTTGAAAGAGCATAATAAGACTTTCCTAAATTGGTTTAAAAATACAATCTTTGGTGATGATATTGCTTTTGAAAAATTAAGGAAGTTAGCAAAT	P,eb,ec,ed,ee,ef,eg,eh,ei,ej,ek,el,em,en,eo,ep,eq,er,es,eu,ev,ew,ey,ez,fa,fb,fc,ff,fg,fh,fi,fj,fk,fl,fm,fn,fo,fp,fq,fs,ft,fu,fw,fx,fy,gd,gg,gh,gi,gj,gl,gm,gn,go,gp,gq,gr,gs,gt,gu,gw,gx,gy,ha,hd,he,hf,hg,hh,hi,hj,hl,hm,hn,ho,hp,hq,hr,hs,ht,hu,hv,hw,hx,hy,ia	80,12,30,19,8,19,9,8,16,10,13,11,6,4,11,10,5,12,3,22,21,6,19,16,12,7,21,20,16,6,2,10,5,25,13,9,3,6,7,6,4,4,9,11,6,15,13,13,20,8,12,4,5,21,1,9,12,1,4,4,8,15,14,13,12,6,8,12,7,7,13,12,15,14,8,14,15,12,7,5,10,2,12,3,20,12
>Marker2537	aaxbb	2
TCCAAAGTGCTTGGCAAGGGTACACCACCAATTTCTTGTCCCTCAGTGGCGTATCTGAGGCAAGGCTCGAAGTCGGCTAGATTATGGTGGGGTATTTCATXXXXXXXXXXGACATTCTCATCGGGAGTGTGCACCACATTGGGTGGTGTATAGTTCGGAGGCAAGCCATATGGGGGGAAAGCATGCTTGTTCTAAATTTGCATAAAATGG	P,eb,ec,ed,ee,ef,eg,eh,ei,ej,ek,el,em,en,eo,ep,eq,er,es,eu,ev,ew,ey,ez,fa,fb,fc,fe,ff,fg,fh,fi,fj,fk,fl,fm,fn,fo,fp,fq,fs,ft,fu,fw,fx,fy,gd,gg,gh,gi,gj,gl,gm,gn,go,gp,gq,gr,gs,gt,gu,gw,gx,gy,gz,ha,hd,hf,hg,hh,hi,hj,hl,hm,hn,ho,hp,hq,hr,hs,ht,hu,hv,hw,hx,hy,ia,ib	90,9,24,20,5,15,4,12,9,15,8,11,10,4,4,12,10,3,7,11,10,25,10,3,14,5,18,9,5,16,1,2,20,5,13,6,9,4,7,12,6,13,5,9,10,5,6,1,10,9,6,15,5,13,9,6,10,11,3,6,5,10,5,12,4,16,5,11,11,5,12,19,10,8,6,10,16,18,14,10,7,5,4,9,5,26,3,3
TCCAAAGTGCTTGGCAAGGGTACACCACCAATTTCTTGTCCTCAGTGGCGTATCTGAGGCAAGGCTCGAAGTCGGCTAGATTATGGTGGGGTATTTCATGXXXXXXXXXXGACATTCTCATCGGGAGTGTGCACCACATTGGGTGGTGTATAGTTCGGAGGCAAGCCATATGGGGGGAAAGCATGCTTGTTCTAAATTTGCATAAAATGG	M,eb,ee,eg,eh,ei,ek,el,en,eo,ep,eq,er,es,et,eu,ey,ez,fb,fd,fe,ff,fh,fi,fk,fm,fn,fo,fp,fr,fs,ft,fu,fv,fw,fy,fz,ga,gb,gc,gd,ge,gf,gg,gi,gj,gk,gm,gn,gp,gq,gt,gu,gv,gw,gx,gz,hb,hc,he,hi,hk,hl,hn,hp,hs,ht,hu,hv,hw,hx,hz,ia,ib	106,15,9,2,11,7,11,8,13,6,4,5,6,10,6,10,1,3,8,19,11,14,8,5,8,6,8,5,4,7,5,9,1,13,4,2,11,15,17,16,6,20,15,17,9,1,12,9,7,3,9,9,5,10,7,13,6,21,9,5,10,12,10,7,5,7,8,9,9,13,3,14,9,14
>Marker2560	nnxnp	2
ATTGTATATCGGGATGCTCGAAAATGAACAACGGAAGCTCTCAAGAAATTAAAATGGTCATACCATTTCACTCGGATGTTGATTCATGCGCATAATATATXXXXXXXXXXAAATTCAAATCTTCATAACATTTCACTCGGATGTTCGATTGAGATGCAAAATATATCGAGACGCTCGAAATTAAACACGAAAGCTCTCAGCAAATTCAAA	M,eb,ec,ee,eg,eh,ei,ek,el,en,eo,ep,eq,er,es,et,eu,ez,fb,fd,fe,ff,fh,fi,fk,fm,fn,fo,fp,fr,fs,ft,fu,fv,fw,fy,fz,ga,gb,gc,gd,ge,gf,gg,gi,gj,gk,gm,gn,gp,gq,gs,gt,gu,gv,gw,gx,gz,hb,hc,he,hi,hj,hk,hl,hn,hp,hs,ht,hu,hv,hw,hx,hz,ia,ib	176,10,3,10,7,6,10,17,12,4,16,6,3,15,10,14,11,3,11,16,19,4,3,4,4,8,10,12,12,13,9,7,2,11,11,6,18,17,15,15,10,13,35,38,19,6,20,4,5,13,15,6,18,4,6,5,10,2,18,9,9,11,2,20,5,8,1,15,8,4,5,10,7,17,21,20
ATTGTATATCGGGATGCTCGAAAATGAACAACGGAAGCTCTCAAGAAATTAAAATGGTCATACCATTTCACTCGGATGTTGATTCATGCGCATAATATATXXXXXXXXXXAAATTCAAATCGTCATAACATTTCACTCGGATGTTCGATTGAGATGCAAAATATATCGAGACGCTCGAAATTAAACACGAAAGCTCTCAGCAAATTCAAA	M,P,eb,ec,ed,ee,ef,eg,eh,ei,ej,ek,el,em,en,eo,ep,eq,er,es,et,eu,ev,ew,ey,ez,fa,fb,fc,fd,fe,ff,fg,fh,fi,fj,fk,fl,fm,fn,fo,fp,fq,fr,fs,ft,fu,fv,fw,fx,fy,fz,ga,gb,gc,gd,ge,gf,gg,gh,gi,gj,gk,gl,gm,gn,go,gp,gq,gr,gs,gt,gu,gv,gw,gx,gy,gz,ha,hb,hc,hd,he,hf,hg,hh,hi,hj,hk,hl,hm,hn,ho,hp,hq,hr,hs,ht,hu,hv,hw,hx,hy,hz,ia,ib	178,83,26,41,21,17,19,6,20,37,16,34,19,7,4,16,12,4,19,35,5,38,30,20,12,7,13,21,30,15,23,22,16,10,8,30,12,18,28,23,20,25,12,12,9,9,7,6,33,17,12,15,12,18,19,27,16,43,24,17,35,15,26,16,12,25,29,18,25,13,14,34,8,10,27,13,20,10,19,20,7,12,10,11,23,15,25,23,13,37,24,15,33,19,27,20,17,15,25,7,27,8,38,7,25,15
>Marker2677	aaxbb	2
AGATTCGAAAATTACTATTTTCACCCTTATTTTACTAAATACACCCCCCTTTGCCCTTTTTTTGCTAATTCTTTTTCCGTAACGTTACGAAACTTTACGAXXXXXXXXXXTTACGGAAAGTCACGGATTGCGCAAAAACACCTCTTTTTGGTTTCCGGCGCGTCTCGGGACTTACATGTCGTGCAACAAAGGGTGCCAAGTATCTTGAAG	M,eb,ee,eg,eh,ei,ek,el,en,eo,ep,eq,er,es,et,eu,ez,fb,fd,fe,ff,fh,fi,fk,fm,fn,fo,fp,fr,fs,ft,fu,fv,fw,fy,fz,ga,gb,gc,gd,ge,gf,gg,gj,gk,gm,gn,gp,gq,gs,gt,gu,gv,gw,gx,gy,gz,hb,hc,he,hi,hj,hk,hl,hn,ho,hp,hs,ht,hu,hv,hw,hx,hz,ia,ib	70,3,14,1,7,4,8,5,5,9,5,6,7,8,17,5,1,5,8,14,3,9,4,4,6,6,10,6,16,2,6,3,9,8,1,11,10,7,6,6,10,17,4,2,20,5,5,4,3,3,7,2,8,6,9,11,12,17,8,5,5,1,5,9,8,1,1,6,11,7,2,11,6,12,7,14
AGATTCGAAAATTACTATTTTCACCCTTATTTTACTAAATTCACCCCCCTTTGCCCTTTTTTTGCTGATTCTTTTTCCGTAACGTTACGAAACTTTACGAXXXXXXXXXXTTACGGAAAGTCACGGATTGCGCAAAAACACCTCTTTTTGGTTTCCGGCGCGTCTCGGGACTTACATGTCGTGCAACAAAGGGTGCCAAGTATCTTGAAG	P,eb,ec,ed,ee,ef,eg,eh,ei,ej,ek,el,em,en,eo,ep,eq,er,es,eu,ev,ew,ey,ez,fa,fb,fc,ff,fg,fh,fi,fj,fk,fl,fm,fn,fo,fp,fq,fs,ft,fu,fw,fx,fy,gd,gg,gh,gi,gj,gl,gm,gn,go,gp,gq,gr,gs,gt,gu,gw,gx,gy,ha,hd,he,hf,hg,hh,hi,hj,hl,hm,hn,ho,hp,hq,hr,hs,ht,hu,hw,hx,hy,ia	61,10,28,10,9,5,3,7,8,13,6,3,5,9,6,4,3,5,6,6,10,10,5,4,9,4,23,5,14,1,4,11,5,13,8,4,3,5,10,4,1,2,4,13,2,6,3,10,15,6,8,8,9,9,7,8,8,5,5,5,7,8,12,16,2,2,2,14,2,8,12,10,8,9,8,7,10,8,7,1,4,6,9,17,3
>Marker2803	aaxbb	2
AAGGGATGACTCGGGGCTGCGGGGCATGACCATGAGGCAGAGGATCTAATGCGTGGATGGTGTCATGAAAGGATGGGAGATGCAGAAGAACCAGTCGATGXXXXXXXXXXTATCATCATACGAGACCCATGAATCGATAGGAGGAGCAGGAATGGTCTGCGTGTAGCCAAACTGCCGCACGACCCTCTCCGGTCGATAATAAACAACAAC	P,eb,ec,ed,ee,ef,eg,eh,ei,ej,ek,el,em,en,eo,ep,eq,er,es,eu,ew,ey,ez,fa,fc,fe,ff,fg,fh,fi,fj,fk,fl,fm,fn,fo,fp,fq,fs,ft,fu,fv,fw,fx,fy,gb,gd,gg,gh,gi,gj,gl,gm,gn,go,gp,gq,gr,gs,gt,gu,gv,gw,gx,gy,gz,ha,hd,he,hf,hg,hh,hi,hj,hl,hm,hn,ho,hp,hq,hr,ht,hu,hv,hw,hx,hy,hz,ia,ib	122,26,40,19,40,21,18,12,20,37,27,36,44,27,23,18,4,20,20,17,53,27,22,24,58,26,15,42,9,4,46,15,39,56,20,20,26,10,14,11,5,17,24,37,13,1,18,17,34,20,7,29,16,48,37,19,13,34,4,14,9,8,33,12,41,15,38,27,19,23,46,14,38,40,29,28,12,26,15,48,51,11,25,5,29,9,85,1,23,6
AAGGGATGACTCGGGGCTACGGGGCATGACCATGAGGCAGAGGATCTAATGCGTGGATGGTGTTATGAAAGGATGGGAGATGCAGAAGAACCAGTCGATGXXXXXXXXXXTATCATCATACGAGACCCATGAATCGATAGGAGGAGCAGGAATGGTCTGCGTGTAGCCAAACTGCCGCAAGACCCTCTCCGGTCGGTAATAAACAACAAT	M,eb,ec,ed,ee,eh,ei,ek,el,en,eo,ep,eq,er,es,et,eu,ev,fa,fb,fd,fe,ff,fh,fi,fj,fk,fn,fo,fp,fr,fs,ft,fu,fv,fw,fy,fz,ga,gb,gc,gd,ge,gf,gg,gi,gj,gk,gm,gn,go,gp,gq,gs,gt,gu,gv,gx,gz,hb,hc,hd,he,hh,hj,hk,hl,hn,hp,hs,ht,hu,hv,hw,hx,hz,ia,ib	169,19,26,13,3,11,20,22,19,13,14,9,2,15,12,23,27,38,1,34,40,15,11,9,5,3,14,14,7,13,26,10,7,2,11,16,9,28,23,31,36,24,28,48,16,21,3,26,11,1,2,9,17,9,14,9,5,8,2,44,18,1,10,9,1,34,9,11,4,21,6,16,12,19,9,20,18,26
>Marker2980	aaxbb	2
CACATTGTTCTATCGAATGCCCTGGGACACCCCTATGATAAGCGCAGGTTGCGTTGGGGTTGTACCATCAAAGGAAAGGAGATTGGTAAATTTTATTGGGXXXXXXXXXXGGGGCGAATTCTGCAAGTTTCTTCACTAGAAAATTCCTCCCTGGATTGGCACTTGTGCTAGGATTGGAGTTGCCGGCAGGGGGAGCCGAATTTTGAGTAG	M,eb,ec,ee,eg,eh,ei,ek,el,en,eo,eq,er,es,et,eu,ez,fb,fd,fe,ff,fh,fi,fk,fm,fn,fo,fp,fr,fs,ft,fu,fv,fw,fy,fz,ga,gb,gc,gd,ge,gf,gg,gi,gj,gk,gm,gn,gp,gq,gs,gt,gu,gv,gw,gx,gz,hb,hc,he,hk,hl,hn,hp,hs,ht,hu,hv,hw,hx,hy,hz,ia,ib	38,3,1,2,2,3,4,13,9,13,3,1,3,3,16,3,7,2,8,5,5,8,4,2,6,4,1,1,7,2,4,3,5,1,2,12,10,7,14,3,12,9,9,7,5,5,3,4,2,2,3,2,2,6,3,5,2,6,4,1,5,1,3,2,8,5,6,4,3,3,1,5,6,15
CACATTGTTCTATCGAATGCCCTGGGACACCCCTATGATAAGCGCAGGTTGCGTTGGGGTTGTACCATCAAAGGAAAGGAGATTGGTAAATTTTATTGGGXXXXXXXXXXGGGGCGAATTCTGCAAGTTTCTTCACTAGAAAATTCCTCCCTGGATTGGCACTTGTGCTAGGATTGGAGTTGCCGGCAGGGGGAGCTGAATTTTGAGTAG	P,eb,ec,ed,ee,ef,eg,eh,ei,ej,ek,el,em,en,eo,ep,eq,er,es,eu,ev,ew,ey,ez,fa,fb,fc,fe,ff,fg,fh,fi,fj,fk,fl,fm,fn,fp,fq,fs,ft,fu,fw,fx,gd,gh,gi,gj,gl,gm,gn,go,gp,gq,gr,gs,gt,gu,gw,gx,gy,gz,ha,hd,he,hf,hg,hh,hi,hj,hl,hm,hn,ho,hp,hq,hr,hs,ht,hu,hw,hx,hy,ia,ib	67,4,12,12,2,14,5,5,5,5,5,3,16,4,7,7,3,4,2,1,8,8,4,7,5,1,9,5,6,6,2,2,7,8,9,8,4,2,11,3,11,1,5,15,1,4,2,1,9,5,4,8,3,2,9,3,1,2,2,2,10,7,5,1,2,5,6,4,4,5,3,2,4,6,3,17,7,5,4,2,3,3,21,2,2
>Marker3274	aaxbb	2
ATATTTTGCTATCAATCTGAAAAGTGCATGTGATGCTTTTAGAAAAGCCTTACAGACAAAAGTGGAAATGCAGGGAAGAAAGATTGATTTGGACAACAATXXXXXXXXXXCACTACCTTGCAGCCCTTCCAGAAGAAGTGAAGCAAATAATAACAGAAGCCTTCACCTTAATAGCTGCTCGTACCTAAACAAGTAGGATTTGCATATAAG	P,eb,ed,ee,eg,ei,ej,eq,er,et,fa,fe,fg,fj,fn,fq,fy,gc,ge,gi,gm,gs,gt,gx,hb,hd,hj,hl,hm,hp,ht,hx,hz,ib	7,1,2,1,2,1,1,3,3,4,1,1,5,2,2,2,4,2,1,1,1,1,2,3,1,1,3,2,1,1,1,2,1,1
ATATTTTGCTATTAATCTGAAAAGTGCATGCGATGCTTTTAGAAAAGCCTTACAGACACAAGTGGAAATGCAGGGAAGAAAGATTGATTTGGACAACAATXXXXXXXXXXCACTACCTTGCAGCCCTTCCAGAAGAAGTGAAGCAAATAATAACAGAAGCCTTCACCTTAATAGCTGCTCGTACCTAAACAAGTAGGATTTGCATATAAG	M,el,em,ep,et,ev,ey,ez,fc,ff,fs,ft,fx,ga,gb,gd,gf,gh,gj,gm,gn,gs,gv,gx,gz,hh,hi,hj,hk,hl,hp,ht,hz	1,2,1,2,1,1,3,1,5,2,1,2,2,1,1,1,1,3,1,3,1,1,2,2,2,1,1,1,4,1,3,1,3
>Marker3665	nnxnp	2
ATGATATATTGAGACGCTCGAAAATGAACAACGGAGGCTATCGAGAAATTCAAATGGTCATAACATTTCACTTGGATGTCCGATTGAGTTGCATAATATAXXXXXXXXXXGTCCGATTTAGGCTCATAATATATCGAGACTCTCGAAATTGTACATGGAAGCTCTCAGAAAATTCAAACAGCCATAACTTTTGACTTGGGTGTATGTGTG	M,P,ec,ee,eh,ei,ej,ek,el,ep,er,es,eu,ev,fb,fc,fe,ff,fg,fh,fi,fk,fl,fm,fo,fp,fr,fv,fw,ga,gb,gd,ge,gf,gg,gi,gl,gm,gn,go,gp,gq,gr,gt,gv,gw,gx,gy,ha,hc,hd,hi,hj,hk,hl,hn,ho,hp,hq,hs,hv,hw,hy,hz,ia	5,3,2,1,3,1,1,2,1,1,1,1,1,2,3,2,2,2,1,1,1,1,1,1,2,3,3,1,1,2,1,1,1,1,4,2,1,2,1,1,1,5,1,2,1,4,2,1,3,3,1,1,3,2,1,1,2,1,2,3,1,2,2,1,3
ATGATATATTGAGACGCTTGAAAATGAACAACGGAGGCTATCGAGAAATTCAAATGGTCATAACATTTCACTTGGATGTCCGATTGAGTTGCATAATATAXXXXXXXXXXGTCCGATTTAGGCTCATAATATATGAAGACTCTCAAAATTGTACATGGAAGCTCTCAGAAAATTCAAACAGCCATAACTTTTGACTTGGGTGTATGTGTG	M,eb,ee,eh,ei,ek,el,eo,es,eu,fd,fh,fi,fk,fm,fn,fo,fr,ft,fu,fv,fw,fz,ga,gc,ge,gf,gg,gi,gk,gn,gz,hb,hc,hk,hl,hu,hw,hx,ia	3,1,1,2,1,2,1,2,1,1,1,2,2,1,1,2,2,1,1,1,3,2,1,4,1,2,4,3,4,4,2,1,4,1,2,1,1,1,1,5
>Marker4104	aaxbb	2
AACTATAGAGCTTTTAAAACCGTAAAGGTTTACATTATGCTCGTTGCGTAAATGCCGGGGCGTTCCTCCACTCGCCAATTTCCCAGCTGGAAATTAGGAGXXXXXXXXXXTGCGACCACTTGACCTTTGTCTCCCAGTCCCGCGCTTATAAAGCTTCTACTTATGTGGCAGGGCGGGCTTCCTTCACTTTCTTGTCTCAACTGCGAGCTT	P,eb,ed,ee,ef,eg,eh,ej,ek,el,em,en,eo,ep,eq,er,es,eu,ev,ew,ey,fa,fb,fc,fe,ff,fg,fh,fi,fj,fk,fl,fm,fn,fo,fq,ft,fu,fw,fx,gd,gh,gi,gj,gl,gm,gn,go,gp,gr,gs,gu,gw,gx,gy,gz,ha,hd,hg,hh,hj,hm,ho,hp,hq,hr,hu,hv,hw,hx,hy,ia,ib	17,1,3,5,4,1,1,4,4,2,2,4,3,1,1,1,2,3,3,4,1,4,1,6,4,2,4,1,1,3,1,6,2,4,2,1,2,1,1,3,3,1,1,2,1,1,3,3,2,3,3,2,2,1,6,1,1,2,3,2,3,1,5,1,3,1,2,1,3,2,4,1,1
AACTATAGAGCTTTTAAAACCGTAAAGGTTTACATTATGCTCGTTGCGTAAATGCCGGGGCGTTCCTCCACTCGCCAATTTCCCAGCTGGAAATCAGGAGXXXXXXXXXXTGCGACCACTTGACCTTTGTCTCCCAGTCCCGCGCTTATAAAGCTTCTACTTATGTGGCAGGGCGGGCTTCCTTCACTTTCTTGTCTCAACTGCGAGCTT	M,eb,ee,eg,eh,ei,ek,el,en,eo,eq,er,es,et,eu,ez,fb,fd,ff,fh,fi,fk,fm,fn,fo,fr,fs,fu,fv,fw,ga,gb,gc,ge,gf,gg,gi,gj,gm,gn,gw,gx,gz,hb,hi,hk,hl,hn,hp,hs,hw,hx,hz,ia,ib	17,1,1,1,2,1,3,1,2,1,1,3,3,1,1,3,2,3,1,1,1,1,4,1,1,4,1,2,6,1,3,5,4,2,2,2,1,1,3,3,1,3,2,2,1,1,1,1,1,1,1,2,3,1,1
>Marker4133	aaxbb	2
CCTTAGCCTTTCCTTTATATGATCCAATTTTCCCCTTTCCACCATAGCAGGACTCTTCCCACTACAAAAATGCAAGGGTTATGGTTGTGGGAGAAATTGAXXXXXXXXXXTTAGCCTTTCCTTTATATGATCCAATTTTCCCCTTTCCACCATAGCAGGACTCTTCCCACTACAAAAATGCAAGGGTTATGGTTGTGGGAGAAATTGAGG	P,eh,ei,ek,es,eu,ev,ez,fa,fe,fj,fl,fm,fp,fx,gl,gq,gy,ha,hd,hn,hq,ia	1,1,1,1,1,1,1,1,1,1,3,3,1,1,1,1,1,1,1,1,1,1,2
CCTTAGCCTTTCCTTTATATGATCCAATTTTTCCCTTTCCACCATAGCAGGACTCTTCCCACTACAAAAATGCAAGGGTTGTGGTTGTGGGAGAAATTGAXXXXXXXXXXTTAGCCTTTCCTTTATATGATCCAATTTTTCCCTTTCCACCATAGCAGGACTCTTCCCACTACAAAAATGCAAGGGTTGTGGTTGTGGGAGAAATTGAGG	M,ee,ei,el,fd,fm,fo,fz,gb,gd,ge,gf,gg,hu,ib	5,1,1,1,2,1,1,3,2,1,1,1,1,1,1
>Marker4481	aaxbb	2
TGTTGGACTTCTCTGGGTCCACTGGGTATCTTGTAGGTGCAATCCCTACAAACTGGTAAATAGCATCAGAGATCAACTGAGCTACGTGTACACTTACCTGXXXXXXXXXXTTGGTGTGCATGATCCGCACCCGTCTCCCAGTGGTGGTCCGGGCGAAGTCCTGCCCCGACACGCATAGCAACTGGGCGATAGCCTCTTCATCGAAGCCTG	M,eb,ec,ee,eg,ei,ek,el,en,eo,eq,er,es,et,eu,ez,fb,fd,fe,ff,fh,fi,fk,fm,fn,fo,fp,fr,fs,ft,fu,fv,fw,fy,fz,ga,gb,gc,gd,ge,gf,gg,gi,gj,gk,gm,gn,gp,gq,gt,gv,gx,gz,hb,hc,he,hi,hk,hl,hn,hp,hs,ht,hv,hw,hz,ia,ib	30,4,1,3,1,3,1,4,13,3,3,3,4,6,5,10,3,7,3,6,4,6,2,5,3,4,1,5,2,1,2,5,2,3,12,6,9,11,9,8,8,2,1,1,4,4,1,6,3,1,5,2,2,4,2,2,6,6,3,2,1,6,4,1,3,2,2,6
TGTTGGACTTCTCTGGGTCCACTGGGTATCTTGTAGGTGCAATCCCTACAAACTGGTAAATAGCATCAGAGATCAACTGAGCTACGTGTACACTTACCTGXXXXXXXXXXTTGGTGTGCATGATCCGCACCCGTCTCCCAGTGGTGGTCCGGGCGAAGTCCTGCCCCGACACACATAGCAACTGGGCGATAGCCTCTTCATCGAAGCCTG	P,eb,ec,ed,ee,ef,eg,eh,ei,ej,ek,em,en,eo,ep,eq,er,es,eu,ev,ew,ey,ez,fa,fb,fc,fe,ff,fg,fh,fi,fj,fk,fl,fm,fn,fo,fp,fq,ft,fu,fw,fx,gd,gh,gi,gj,gl,gm,gn,go,gp,gr,gs,gt,gu,gw,gx,gy,gz,ha,hd,he,hf,hg,hh,hi,hj,hl,hm,hn,ho,hp,hq,hr,hs,ht,hu,hw,hx,hy,ia,ib	31,2,5,7,4,5,1,1,3,7,3,10,10,4,3,1,1,1,2,1,7,6,2,6,1,7,6,2,6,6,3,2,1,4,7,6,3,2,6,2,3,3,3,2,7,3,2,2,5,2,7,2,5,1,3,1,1,7,9,7,1,6,1,3,7,11,1,2,4,6,5,5,4,9,6,5,2,4,5,2,9,5,4
>Marker4512	aaxbb	2
TTGCCCAACTATTATGCGCACCGAGTCAGGATTTCTCCCAGACCGCTATAGGGAGGCGGGTGCGGATCATGCGCACCAGCATGACCACCTTGACCTAGATXXXXXXXXXXCAGATGAGCATTCACGTGGCTCAGTTGATTGTTGACGCCATCTATTTATTTGCAGGTATTCCACCCACCAGGCACCCTCTAGACCCGGATAAGTCTAACA	P,eb,ec,ed,ee,ef,eg,eh,ei,ej,ek,el,em,en,eo,ep,eq,er,es,eu,ev,ew,ey,ez,fa,fb,fc,fe,ff,fg,fh,fi,fj,fk,fl,fm,fn,fo,fp,fq,fs,ft,fw,fx,fy,gd,ge,gh,gi,gj,gl,gm,gn,go,gp,gq,gr,gs,gt,gu,gw,gx,gy,gz,ha,hd,he,hf,hg,hh,hi,hj,hl,hm,hn,ho,hp,hq,hr,hs,ht,hu,hv,hw,hx,hy,hz,ia,ib	65,7,18,9,5,21,3,6,9,5,9,10,16,7,3,6,2,6,4,9,7,15,10,5,7,3,16,8,3,8,10,4,9,3,14,7,2,3,6,3,4,11,4,11,1,2,1,8,4,7,6,5,3,7,2,8,12,3,9,2,3,4,9,12,9,10,2,2,7,5,5,8,7,6,5,12,10,10,9,7,5,5,2,12,4,11,1,7,3
TTGCCCAACTATTATGCGCACCGAGTCAGGATTTCGCCCAGACCGCTATAGGGAGGCGGGTGCGGATCATGCGCACCAGCATGACCACCTTGACCTAGATXXXXXXXXXXCAGATGAGCATTCACGTGGCTCAGTTGATTTTTGACGCCATCTATTTATTTGCAGGTATTCCACCCACCAGGCACCCTCTAGACCCGGATAAGTCTAACA	M,eb,ee,eg,eh,ei,ek,el,en,eo,ep,eq,es,et,eu,ev,ez,fb,fd,fe,ff,fh,fi,fj,fk,fm,fn,fo,fp,fr,fs,ft,fv,fw,fz,ga,gb,gc,gd,ge,gf,gg,gi,gj,gk,gm,gn,gp,gq,gr,gs,gt,gu,gv,gw,gx,gz,hb,hc,he,hi,hj,hk,hl,hn,hp,hs,ht,hu,hv,hw,hx,hz,ia,ib	41,10,5,3,1,8,3,3,12,6,2,1,5,14,3,1,2,7,9,5,3,1,4,1,1,6,6,1,5,5,3,2,13,3,15,11,16,20,3,17,8,3,6,4,13,10,5,4,2,1,3,5,2,7,2,3,7,2,7,2,5,1,9,1,6,1,6,3,5,5,4,1,9,4,3
>Marker4710	aaxbb	2
TTCCACCACACTGTTCTCCGTTCATTTTCATGTCTCATTACATTGCCACAAGTTACTTCCACAACATTCCTCACCCTCTCTCTTTCTTGTCATTGCCAATXXXXXXXXXXAGTTCCATACAACCTTCTCTCGACCGCAATGAAGTGTTTGTACCAAAGCAAAAGTCTAGTATCAAGTCAAGACTCACTAAATACATTTTTCACACTTGGT	P,ed,ee,ef,eg,eh,ei,ej,ek,em,eo,eq,er,eu,ey,fa,fc,ff,fg,fh,fj,fk,fl,fm,fn,fo,fr,ft,fu,fw,fx,fy,ga,gb,gc,gd,ge,gh,gi,gj,gk,gl,gm,go,gq,gr,gu,gv,gw,ha,hb,hd,he,hf,hh,hi,hj,hl,ho,hp,hq,hs,ht,hu,hv,hw,hx,hy,hz,ia	27,5,2,3,2,1,2,2,1,1,4,2,4,1,6,7,5,4,3,3,4,1,2,4,4,4,3,7,1,1,2,6,3,1,2,1,2,4,4,1,1,1,3,2,4,1,3,3,1,2,3,3,2,2,5,1,4,2,7,2,2,2,4,2,4,1,1,5,3,1
TTCCACCACACTGTTCTCCGTTCATTTTCATGTCTCATTACATTGCCACAAGTTACTTCCACAACATTCCTCACCCTCTCTCTTTCTTGTCATTGCCAATXXXXXXXXXXAGTCCCATACAACCTTCTCTCGACCGCAATGAAGTGTTTGTACCAAAGCAAAAGTCTAGTATCAAGTCAAGACTCACTAAATACATTTTTCACACTTGGT	M,eb,ec,ee,eg,eh,ei,ej,ek,el,en,eo,ep,et,ev,ew,ey,fd,fe,ff,fi,fk,fl,fm,fp,fq,fs,ft,fv,fx,fz,ga,gc,gd,ge,gf,gg,gn,go,gp,gt,gu,gw,gx,gy,hg,hi,hk,hm,hn,hq,hr,hs,ht,hu,hv,hw,hx,hz,ia,ib	10,1,2,1,5,2,2,2,1,5,3,1,7,4,1,1,1,2,1,4,7,2,1,1,4,1,3,4,8,5,3,2,4,4,1,4,4,2,1,1,1,3,1,5,4,1,2,2,2,3,1,4,4,3,5,2,2,2,6,3,13
>Marker4797	aaxbb	2
TGCACAAAATTGTGAAAAATGACGTATCATGTCATAAACCTTAATCACACAGCCATCACAGGCAAGAATCTAAATTCTAAATCTATTGTTGTTTCAGCAGXXXXXXXXXXTTGTTTCAGCAGCCGATTGTCATCAAGAAGTGGACAGATATTGAAATTGTACAAATAAAATGAACATTCAAAAACCTTTGAGGACGAGGCAATTGGAAGC	M,ed,eh,ek,en,eq,ev,ez,fb,fe,fp,fv,gb,gc,gd,gf,gi,hl,hn	3,1,1,2,1,1,1,1,1,2,1,1,3,1,1,2,1,1,1
TGCACAAAATTGTGAAAAATGACGTATCATGTCATAAACCTTAATCACACAGCCATCACAGGCAAGAATCTAAATTCTAAACCTATTGTTGTTTCAGCAGXXXXXXXXXXTTGTTTCAGCAGCCGATTGTCATCAAGAAGTGGACAGATATTGAAATTGTACAAATAAAATGAACATTCAAAAACCTTTGAGGACGAGGCAATTGGAAGC	P,ee,ej,ew,fa,fc,fd,fj,fl,fm,fn,fq,fr,gg,gi,gl,go,gp,gt,gu,hd,hn	5,1,1,1,1,1,1,1,3,2,2,2,1,1,1,1,1,1,1,1,1,1
>Marker4800	aaxbb	2
CTCTAAAGGGAATGGTGATCTCTAGCTTATTGAAGATGTCAAGAAATCGAGCAAAATATTGCTCATTCTCTTTCTTTGAAGGCACCAAGCGATAGAGGATXXXXXXXXXXTCCAATACTCCCTCATCTCTCTTTTCTCTCTATGCATTCTCCCTCCTCTGACTCCTAGTGAAAATTACCTTGCACTCTTCCTTGGGATTCTTCTCCGTGT	P,ec,ed,ee,ef,eg,ei,ej,el,em,en,eo,ep,er,es,eu,ev,ew,ey,fa,fc,fe,fg,fh,fi,fj,fk,fl,fm,fn,fq,fs,ft,fu,fw,fx,fy,gd,gi,gj,gl,gm,gn,go,gp,gr,gs,gt,gu,gw,gx,gy,gz,ha,he,hf,hg,hh,hi,hj,hl,hm,hp,hq,hr,hs,ht,hu,hw,hx,hy,ia,ib	27,1,3,1,7,2,3,2,3,2,1,2,1,2,2,1,2,5,2,2,4,3,3,1,3,5,4,4,2,4,5,2,7,2,1,5,1,1,5,2,1,3,2,2,1,3,2,1,1,2,2,1,7,6,2,2,3,1,2,1,2,4,2,2,5,2,1,4,2,2,3,3,1
CTCTAAAGGGAATGGTGATCTCTAGCTTATTGAAGATGTCAAGAAATCGAGCAAAATATTGCTCATTCTCTTTCTTTGAAGGCACCAAGTGATAGAGGATXXXXXXXXXXTCCAATACTCCCTCATCTCTCTTTTCTCTCTATGCATTCTCCCTCCTCTGACTCCTAGTGAAAATTACCTTGCACTCTTCCTTGGGATTCTTCTCCGTGT	M,eh,ei,ek,el,en,eo,er,es,et,ez,fd,fe,ff,fh,fk,fm,fn,fp,fr,fs,ft,fu,fv,fw,fz,ga,gc,gd,ge,gf,gg,gi,gj,gk,gm,gn,gp,gq,gs,gt,gv,gw,gx,gz,hc,he,hi,hk,hl,hn,hp,hs,ht,hu,hv,hw,hx,hz,ia,ib	16,2,5,3,1,2,3,1,2,5,1,3,3,1,2,1,4,2,4,2,1,1,1,5,1,5,8,6,4,5,2,2,2,4,3,2,4,2,4,2,3,2,2,1,3,5,3,3,3,2,2,1,1,2,3,6,3,2,6,3,3
>Marker4937	aaxbb	2
GCCGCCTCTGGATGACAAAAGGCGTAGAAGACGACGTTAGTCTCTGCGTGCTATCATGCTTTGAGTCTTAGAGATAGCAAAAGAAAGTTTTAAAGTGCGGXXXXXXXXXXAGAAGACGACGTTAGTCTCTGCGTGCTATCATGCTTTGAGTCTTAGAGATAGCAAAAGAAAGTTTTAAAGTGCGGGACCAAATGGTTCTCGCACGTCATC	P,ec,ee,ek,en,eq,fe,fh,fi,fj,fn,fv,gb,gd,ge,gt,gu,ho,hp	2,1,1,1,2,1,1,1,2,1,1,1,1,1,2,1,1,1,1
GCCGCCTCTGGATGACAAAAGGCGTAGAAGACGACGTTAGTCTCTGCGTGCTATCATGCTTTGAGTCTTAGAGATAGCAAAAGAAAGTTTAAAAGTGCGGXXXXXXXXXXAGAAGACGACGTTAGTCTCTGCGTGCTATCATGCTTTGAGTCTTAGAGATAGCAAAAGAAAGTTTAAAAGTGCGGGACCAAATGGTTCCCGCATGTCATC	M,es,fd,fe,fn,fo,fr,fs,fw,gf,gg,gi,gj,gn,gp,gs,gt,gz	3,1,3,1,1,2,2,1,1,3,1,1,1,1,1,1,1,1
>Marker5047	lmxll	2
AGGATCTTCTTCATCAATGGATTCCTTTGTTTCTTGGAAAATGAATGGCAGCGGAATGGAGAAGGAAGAGAGAGAGAGGAGATGCCACTTCAAGGAGAAGXXXXXXXXXXTTCTTGGAAAATGAATGGCAGCGGAATGGAGAAGGAAGAGAGAGAGAGGAGATGCCACTTCAAGGAGAAGATGAGTCTAGAAGAAGCTCACCACCATAGG	P,eb,ef,ej,en,eq,ew,ez,fo,gc,gg,gh,gr,gw,gy,he,hn	2,2,1,4,2,1,3,1,2,2,1,1,1,1,2,3,2
AGGATCTTCTTCATCAATGGATTCCTTTGCTTCTTGGAAAATGAATGGCAGCGGAATGGAGAAGGAAGAGAGAGAGAGGAGATGCCACTTCAAGGAGAAGXXXXXXXXXXTTCTTGGAAAATGAATGGCAGCGGAATGGAGAAGGAAGAGAGAGAGAGGAGATGCCACTTCAAGGAGAAGATGAGTCTAGAAGAAGCTCACCACCATAGG	M,P,eb,ec,ee,eh,ei,ej,em,en,es,eu,ew,fb,fc,fd,ff,fg,fj,fk,fl,fm,fp,fq,ft,fu,fv,fw,ga,gb,gc,gd,ge,gf,gi,gm,gn,gq,gt,gu,gw,gy,ha,hd,hg,hh,hi,hl,hm,hn,ho,hp,hq,hs,ht,hu,hw,hy,ia,ib	4,2,2,2,5,2,1,1,4,1,1,3,1,2,3,6,1,1,2,1,3,1,2,1,1,2,3,1,2,5,3,2,1,1,2,1,1,3,1,1,1,1,3,1,2,1,1,1,2,1,1,1,1,1,2,1,1,1,2,2
>Marker5138	aaxbb	2
GTACAGCTAGAGTTCGACATATTTAGCACATTTGTAAAGAGAAATGTGTGGGGCTATTTATTCCACATCCTAAAAAATGGGACGATGTACATTGTCATTAXXXXXXXXXXCTTGCAAATAGGTAAACAAAACATTCTAACTCAAACAAAGTGCATTTTTCAGTAATGTATTTGACACTAACATATCACATTTCACTAGATGGAGCAGCAG	M,eg,ei,el,et,eu,fd,ff,fr,fv,fy,gb,gc,ge,gf,gg,gk,hi,hk,hn,hp,hs,hz	1,1,1,2,1,2,2,2,1,3,2,1,2,3,1,2,1,1,1,2,1,1,3
GTACAGCTAGAGTTCGACATATTTAGCACATTTGTAAAGAGAAATGTGTGGGGCTATTTATTCCACATCCTAAAAAATGGGACGATGTACATTGTCGTTAXXXXXXXXXXCTTGCAAATAGGTAAACAAAACATTCTAACTCAAACAAAGTGCATTTTTCAGTAATGTATTTGACACTAACATATCACATTTCACTAGATGGAGCAGCAG	P,ec,ee,ef,ei,ek,eo,eq,eu,ez,fc,fe,fj,fm,fs,gr,gu,hf,hl,hp,hw	7,1,1,1,1,1,1,2,1,1,1,1,3,2,1,1,1,1,2,2,1
>Marker5195	aaxbb	2
CCCTATAATTTTAATTCACAAATTTGGTCCCCAGTTTTATAAATCCCTGTAAAATTGGTCTTGGAAGTCCGATTTGGACGTTGACTATCATGTGTCACGTXXXXXXXXXXTGGTCCCTTAGTTTTATAAATTCCTTTATAAATTCAACCAAATTTTATTACGAGAGAAGTTGTATTTCAAATTTCAAACAAAAATACCATTGTCATACAT	P,ed,eg,eh,ei,ej,eo,eu,ey,fa,fb,fc,fg,fh,fj,fl,fm,fx,gd,gh,gi,gj,gl,go,gr,gu,gw,gz,ha,hf,hg,hj,hq,hr,hs,ht,hu,hw,hy	5,1,1,1,1,1,1,1,1,2,1,1,1,1,1,2,1,3,1,1,1,2,2,1,1,1,1,2,1,1,1,1,2,1,1,1,1,1,1
CCCTATAATTTTAATTCACAAATTTGGTCCCCCAGTTTTATAAATCCCTGTAAAATTGGTCTTGGAAGTCCGATTTGGACGTTGACTATCATGTGTCACGXXXXXXXXXXTGGTCCCCTAGTTTTATAAATTCCTTTATAAATTCAACCAAATTTTATTACGAGAGAAGTTGTATTTCAAATTTCAAACAAAAATACCATTGTCATACAT	M,eb,eg,ei,ep,er,et,fe,fh,fi,ft,fv,ga,gc,ge,gf,gi,gj,gk,gq,gw,gx,gz,hc,he,hk,hl,hn,hp,hu,hz,ib	3,1,1,1,1,1,2,2,1,1,1,1,2,1,2,2,1,1,1,1,1,2,1,1,1,1,1,1,1,1,2,2
>Marker5209	aaxbb	2
CTCATCACCCGAGCTTTTATTGAGAAGTACTGCACGCAGAGACAGGTCCAGGGTGATGCACCACAAGCCGCGGACGCACCGCCACCGCATCAGGCTGGTCXXXXXXXXXXGACCCATGATTGTCTTTATCAGATGAGCCTCAGCCTGCAGAGCCAGGGCTTTACTTCTTTTCCGTGCCCTACTCCGGACCAGTTCAGGGCAGAGGTCGCA	M,el,eo,ep,eq,ez,fb,fd,fe,ff,fs,ft,gb,gd,gs,gt,gv,gw,gz,hb,hs,hu,hw,hz,ib	5,1,1,1,1,1,1,1,1,1,1,1,1,1,1,1,1,2,1,1,1,1,1,1,3
CCCATCACCCGAGCTTTTATTGAGAAGTACTGCACGCAGAGACAGGTCCAGGGTGATGCACCACAAGCCGCGGACGCACCGCCACCGCATCAGGCTGGTCXXXXXXXXXXGACCCATGATTGTCTTTATCAGATGAGCCTCAGCCTGCAGAGCCAGGGCTTTACTTCTTTTCCGTGCCCTACTCCGGACCAGTTCAGGGCAGAGGTCGCA	P,eb,ec,ed,er,eu,ev,ey,fc,fi,fu,fw,gd,gh,gm,gp,gr,gu,hd,hl,hp,hu,hy	2,1,1,1,1,1,2,1,2,1,2,1,1,1,1,1,1,1,1,1,1,2,1
>Marker5725	aaxbb	2
CTAAACACAAAACTAGACCTCAAAATGCAAAATTGAAATTTTCAAAGTGTAGGATTGAGACTTTGTAGCTCGATTTTGACCCCTTAAACCTCTAAATCAGXXXXXXXXXXAGAATCCCTCAAATCAGATCTCTGAGAATAGAGTTATGCTTTGTACACAAAAACAATGTGAAAATGAGAAAAATGCAACATTTAAGAAAAGTTAGCACTT	M,eb,ec,ee,eg,eh,ei,ek,el,en,eo,ep,eq,er,es,et,eu,ez,fb,fd,fe,ff,fh,fi,fk,fm,fn,fo,fp,fr,fs,ft,fu,fv,fw,fy,fz,ga,gb,gc,gd,ge,gf,gg,gj,gk,gm,gn,gq,gt,gu,gv,gw,gx,gy,gz,hb,hc,he,hi,hj,hk,hl,hn,hp,hs,ht,hu,hv,hw,hx,hz,ia,ib	38,5,1,7,5,4,3,4,5,3,9,3,1,3,2,10,6,6,3,5,9,7,2,3,3,5,8,1,5,9,4,4,2,5,3,3,11,7,11,14,5,12,14,5,3,13,8,4,1,4,2,1,4,3,3,5,5,6,2,4,1,10,2,1,4,3,10,3,2,5,2,9,5,23
CTAAACACAAAACTAGAGCTCAAAATGCAAAATTGAAATTTTCAAAGTGTAGGATTGAGACTTTGTAGCTCGATTTTGACCCCTTAAACCTCTAAATCAGXXXXXXXXXXAGAATCCCTCAAATCAGATCTCTGAGAATAGAGTTATGCTTTGTACACAAAAACAATGTGAAAATGAGAAAAATGCAACATTTAAGAAAAGTTAGCACTT	P,eb,ec,ed,ee,ef,eg,eh,ei,ej,ek,el,em,en,eo,ep,eq,er,es,eu,ev,ew,ey,ez,fa,fb,fc,ff,fg,fh,fi,fj,fk,fl,fm,fn,fo,fp,fq,fs,ft,fu,fw,fx,fy,gd,gg,gh,gi,gj,gl,gm,gn,go,gp,gq,gr,gs,gt,gw,gx,gy,ha,hd,he,hf,hg,hh,hi,hj,hl,hm,hn,ho,hp,hq,hr,hs,ht,hu,hv,hw,hx,hy,ia	50,8,20,3,7,10,5,3,8,6,4,10,7,1,1,10,4,5,3,9,11,5,8,3,12,7,14,3,12,6,3,3,2,5,6,6,2,3,8,2,9,1,3,12,2,6,2,2,11,1,9,6,3,12,1,4,12,3,3,4,5,8,4,4,1,4,14,12,8,4,7,11,6,7,4,11,7,8,2,1,1,3,4,10,6
>Marker5812	aaxbb	2
TTCGAACCTCATAGGAGATTCTACGATATAATAGAGATAACTACTATATGCTAAGCAATATTTAGAAGTTCACAGTTTATGAAAATTTTATTATTTTGTTXXXXXXXXXXAAAAATAAAATTGAAATTATTCATCCAAGGGTTGTACATATATATAGGTATATTCTTCAAAAATCTCCTCCCCCTTCCTGTCAAAAGAGAATCTTTGAAA	M,eb,ec,ee,eg,eh,ei,ek,el,eo,ep,eq,er,es,et,eu,ez,fb,fd,fe,ff,fh,fi,fk,fm,fn,fo,fp,fr,fs,ft,fu,fv,fw,fz,ga,gb,gc,gd,ge,gf,gg,gi,gj,gk,gm,gn,gp,gq,gs,gt,gu,gv,gw,gx,gz,hb,hc,he,hi,hj,hk,hl,hn,hp,hs,ht,hu,hv,hw,hx,hz,ia,ib	96,7,12,4,8,7,15,6,14,13,8,2,9,4,8,11,6,7,4,5,5,7,7,8,6,7,8,5,17,4,1,3,12,11,12,12,11,15,5,16,28,20,9,5,11,7,4,2,8,2,11,6,9,12,4,3,14,7,4,10,2,21,4,14,1,19,16,11,3,12,8,11,12,14
TTCGAACCTCATAGGAGATTCTACGATATAATAGAGATAACTACTATATGCTAAGCAATATTTAGAAGTTCACAGTCTATGAAAATTTTATTATTTTGTTXXXXXXXXXXAAAAATAAAATTGAAATTATTCATCCAAGGGTTGTACATATATATAGGTATATTCTTCAAAAATCTCCTCCCCCTTCCTGTCAAAAGAGAATCTTTGAAA	P,eb,ec,ed,ee,ef,eg,eh,ei,ej,ek,el,em,en,eo,ep,eq,er,es,eu,ev,ew,ey,ez,fa,fb,fc,fe,ff,fg,fh,fi,fj,fk,fl,fm,fn,fo,fp,fq,fs,ft,fu,fw,fx,fy,gd,gh,gi,gj,gl,gm,gn,go,gp,gq,gr,gs,gt,gu,gw,gx,gy,gz,ha,hd,he,hf,hg,hh,hi,hj,hl,hm,hn,ho,hp,hq,hr,ht,hu,hv,hw,hx,hy,ia,ib	89,3,11,15,6,4,5,7,17,10,17,10,2,1,11,7,1,9,15,5,11,14,23,4,11,12,11,8,7,24,5,2,13,3,20,11,5,11,7,15,5,4,3,3,26,2,7,9,14,8,13,8,6,24,8,12,9,6,10,11,7,3,21,6,17,12,4,24,12,11,9,23,11,12,10,16,3,11,22,8,9,4,13,1,20,10,5
>Marker5893	aaxbb	2
CTAACTTGAGCGTCAAAATGTGTTTTTCAGGTGAACGTTGTGAAAAAGTTCTACTAACTTTGATAAAAACACAACCAATAAATTAATATTTTTATTTGTTXXXXXXXXXXTAATATAAAACAATACTACACAATTATATAAATATTTTAATAATTTTTTTAGGTCCCTCTAGTCCTGGGCTTGTACAGCCGCTCATTCAGACATAGCCCA	M,eb,ec,eg,eh,ei,ej,ek,el,ep,et,ez,fb,fe,fi,fl,fq,fs,fu,fv,fx,fz,gc,gd,ge,gf,gg,gn,go,gp,gw,hb,hg,hk,hn,hr,hs,ht,hz,ia	6,1,1,1,1,1,1,2,4,3,1,1,2,5,8,3,1,1,1,2,2,1,2,1,1,2,5,2,1,1,1,1,3,3,2,2,2,1,1,1
CTAACTTGAGCGTCAAAATGTGTTTTTCAGGTGAATGTTGTGAAAAAGTTCTACTAACTTTGATAAAAACACAACCAATAAATTAATATTTTTATTTGTTXXXXXXXXXXTAATATAAAACAATACTACACAATTATATAAATATTTTAATAATTTTTTTAGGTCCCTCTAGTCCTGGGCTTGTACAGCCGCTCATTCAGACATAGCCCA	P,ee,eg,ei,ej,ek,eo,es,fa,fe,fg,fh,fj,fl,fm,fr,fx,ga,gc,gd,gi,gm,go,gp,gu,gz,hb,he,hj,hl,ho,hu,hv,hz,ia	6,1,2,1,1,1,1,2,1,1,2,1,2,1,1,1,1,2,1,2,3,2,1,1,2,1,2,3,1,2,2,1,2,2,2
>Marker6091	aaxbb	2
AAACTTATATGAGAGAACCACCAAGCTGGAGGACACCCTGACTCAGTTCATGCAAGTCTTTATTTCCAATCATAAAGGCACCGAGTCAGCCATCAAGAATXXXXXXXXXXGAACCACCAAGCTGGAGGACACCCTGACTCAGTTCATGCAAGTCTTTATTTCCAATCATAAAGGCACCGAGTCAGCCATCAAGAATATGGAGGTGCAAGT	M,ee,el,eu,fd,fk,fp,fr,fv,fz,ga,gb,gf,gn,gw,hk,ib	6,2,1,1,5,1,1,1,1,1,2,1,2,1,1,1,3
AAACTTATATGAGAGAACCACCAAGCTGGAGGACACCCTGACTCAGTTCATGCAAGTCTTTATTTCCAATCATAAAGGCACTGAGTCAGCCATCAAGAATXXXXXXXXXXGAACCACCAAGCTGGAGGACACCCTGACTCAGTTCATGCAAGTCTTTATTTCCAATCATAAAGGCACTGAGTCAGCCATCAAGAATATGGAGGTGCAAGT	P,eh,el,em,en,eo,eq,ew,fc,fe,fg,fj,fl,fm,fn,fw,gd,gn,go,gw,hf,hl,hw	5,1,1,1,1,1,1,2,1,1,1,1,2,2,1,1,1,1,1,1,2,1,1
>Marker6191	ccxab	3
ATGATATATCGAGACGTTCGAAAATGAACAATGGAAGCTCTCGAGAAATTCAAATGGTCGAAACATTTCACTGGGATGTCTGATTCTGGCTCATAATATTXXXXXXXXXXGTCTGATTCTGGCTCATAATATTTCAAGACTCTCAAAATTGTACACGGAAGCTCTCCGAAAATTCAAACGGTCATAACTTATGACTCGGGTGTATGTGTG	M,eb,ec,ek,el,eq,eu,ez,fb,fd,fe,fm,fn,fp,fv,ge,gf,gm,he,hn,hw,hx,hz	6,1,1,1,1,2,1,1,1,2,1,1,1,1,1,1,1,2,1,1,1,1,1
ATGATATATCGAGACGTTCGAAAATGAACAATGGAAGCTCTCGAGAAATTCAAATGGTCGAAACATTTCACTGGGATGTCTGATTCTGGCTCATAATATTXXXXXXXXXXGTCTGATTCTGGCTCATAATATTTCAAGACTCTCAAAATTGTACACGGAAGCTCTCCAAAAATTCAAACGATCATAACTTATGACTCGGGTGTATGTGTG	P,eb,ee,ej,el,en,eq,eu,ev,ew,ey,fa,ff,fi,fl,fu,gh,gm,gx,gy,he,hi,hj,hn,hq,hw,hy	3,2,1,2,2,1,1,2,2,1,1,1,1,1,1,1,1,1,1,3,1,1,1,1,2,1,1
ATGATATATCGAGACGCTAAAAAATGAACAATGGAAGCTCTCGAGAAATTCAAATGGTCGAAACATTTCACTGGGATGTCTGATTCTGGCTCATAATATTXXXXXXXXXXGTCTGATTCTGGCTCATAATATTTCAAGACTCTCAAAATTGTACACGGAAGCTCTCCGAAAATTCAAACGGTCATAACTTATGACTCGGGTGTATGTGTG	M,eb,el,et,fd,fm,fo,fr,fs,ga,gd,gg,gk,hc,he,hp,hw,ia,ib	3,2,1,1,2,2,1,1,2,1,1,1,1,1,1,1,1,1,3
>Marker6259	aaxbb	2
TGATGTCCTCATTTGGGAACTCGGGATGCATGGGTTGATAGTCGTTGAGAGGCTGCTGAGCAAAATAATCTGCCAAGGCACTTCCTTCTATCGCCTTTTGXXXXXXXXXXATAAACCAGGTGGTATGGCTCAACATGTATTGTCTTAGACGGTGGGACGCCCAAACTAAAGCACAATACGTTCTTTCAAGCAGGGAGTAGTTTATTTCAC	M,eb,ee,ef,eg,eh,ei,ek,el,en,eo,ep,eq,er,es,et,eu,ez,fb,fd,fe,ff,fi,fk,fm,fn,fp,fr,fs,ft,fu,fv,fw,fz,ga,gb,gc,gd,ge,gf,gg,gi,gk,gm,gn,gp,gq,gt,gu,gv,gw,gx,gz,hb,hc,he,hi,hk,hn,hp,hs,ht,hu,hv,hw,hx,hz,ia,ib	51,2,5,1,5,4,5,5,8,6,3,4,1,2,4,7,5,3,6,6,3,4,2,1,5,5,3,6,5,2,3,7,3,9,10,10,8,4,10,12,5,2,10,6,6,5,6,6,2,8,8,3,1,9,1,2,2,5,3,1,1,5,2,3,6,4,8,5,6
TGATGTCCTCATTTGGGAACTCGGGATGCATGGGTTGATAGTCGTTGAGAGGCTGCTGAGCAAAATAATCTGCCAAGGCACTTCCTTCTATCGCCTTTTGXXXXXXXXXXATAAACCAGGTGGTATGGCTCAGCATGTATTGTCTTAGACGGTGGGACGCCCAAACTAAAGCACAATACGTTCTTTCAAGCAGGGAGTAGTTTATTTCAC	P,eb,ec,ed,ee,ef,eg,eh,ei,ej,ek,el,em,en,eo,ep,eq,er,es,eu,ev,ew,ey,fa,fb,fc,fe,ff,fg,fh,fi,fj,fl,fm,fn,fo,fp,fq,fs,ft,fu,fw,fx,fz,gd,gi,gl,gm,gn,go,gp,gq,gr,gs,gt,gu,gw,gx,gy,gz,ha,hd,he,hf,hg,hh,hi,hj,hl,hm,hn,ho,hp,hq,hr,hs,ht,hu,hv,hw,hx,hy,ia,ib	38,3,10,8,2,7,3,4,8,6,8,7,6,1,5,1,4,2,2,4,8,4,8,5,3,7,5,4,10,1,3,3,4,2,2,1,5,5,5,2,1,4,6,1,5,4,5,5,3,5,3,3,5,1,3,2,7,6,11,2,6,2,2,6,4,4,4,5,4,4,5,12,1,6,6,2,3,2,6,5,2,11,3,3
>Marker6392	None	2
CTATCACGAAGGTGCTCAACATAATCAAGATTGAGAAATTCACAAGGAAGAATAACTTTAACCTTTGGCACATCAAGATGTGAGCCTTGTTGAAAGAACAXXXXXXXXXXTTTTTGAAGAACTACCTGTCGTTGGGCTTTGTCTCAAATTGGACAAAATCTTCATCAGAAAATCAATCTGCAACAAGTTGCTTTTGAAATGACATTTGTT	P,ev,fi,fp,ft,fx,ga,gf,gj,gk,gs,gx,gy,hb,he,hi,ho,hp,hr,hu,hw,hx,hy,hz	4,1,3,1,1,1,1,3,1,1,1,2,1,1,1,1,1,1,2,1,2,1,1,1
CTATCACGATGGTGCTCAACATAATCAAGATTGAGAAATTCACAAGGAAGAATAACTTTAACCTTTGGCACATCAAGATGTGAGCCTTGTTGAAAGAACAXXXXXXXXXXTTTTTGAAGAACTACCTGTCGTTGGGCTTTGTCTCAAATTGGACAAAATCTTCATGAGAAAATCAATCTGCAACAAGTTGCTTTTGAAATGACATTTGTT	ej,el,et,ey,fc,ff,fi,fl,fs,gx,hm,hz,ib	1,1,2,1,1,1,1,1,2,1,1,1,1
>Marker6555	aaxbb	2
AAGAAAACAATGCATTGAGTAATCGAGTTGTTGACCTAGAGCAGCAAGTGAAGGACATAGGCTAGAAGATGGAGGATCTAACCTCGAAGGCGAAGAAGGCXXXXXXXXXXAGGGACGAGATGACTGAGATGAAGGAAGCTCTTCCAAAGATGGAAAGCGAGTCACGAGAGAAGGAAAAGGTTGAGTCTGCCTTGAAAGCTGAATTGGATG	M,ee,ei,ek,en,eo,ep,fb,fd,fe,ff,fm,fn,fr,ft,fv,fw,fz,ga,gb,gc,gk,gn,gz,hi,hk,hn,hw,hz,ia	6,2,1,1,1,1,1,2,1,1,1,1,3,2,1,1,2,1,2,1,2,1,1,1,1,1,1,1,1,1
AAGAAAACAATGCATTGAGTAATCGAGTTGTTGACCTAGAGCAGCAAGTGAAGGACATAGGCTAGAAGATGGAGGATCTAACCTCGAAGGCGAAGAAGGCXXXXXXXXXXAGGGACGAGATGACTGAGATGAAGGAAGCTCTTCCAAAGATGGAAAGTGAGTCACGAGAGAAGGAAAAGGTTGAGTCTGCCTTGAAAGATGAATTGGATG	P,ec,ee,ef,el,em,en,eu,ev,fa,fb,fc,fg,fh,fk,fl,fm,fn,fo,fs,gd,gg,gj,gn,gp,gq,gr,gt,gu,ha,hg,hj,ho,hp,hq,hr,hv,hw,hy	5,4,2,3,2,3,1,1,3,1,2,1,2,1,1,2,3,1,1,1,1,2,1,3,1,1,1,1,1,1,2,1,1,1,1,4,1,1,2
>Marker6600	aaxbb	2
GTTAGATGGTTCACCTTGGTCCTTGTTAAACTGGTTTCCAGGATGGGACCTCCATTGCCCTTGATTCTGATTAAAATTCGAACCCTGCTAAAAACCTGAAXXXXXXXXXXCTGCTAAAAACCTGAATATCCACCTGCATTAAATCCTGGTCTGGGCTAATTTCCCATGTAATTCACCTCTTAGGCTGATGTAAGCTTCATTGGAGCTTGT	P,eh,ei,ek,el,em,en,ev,fb,fe,fh,fi,fl,fm,fp,fq,gh,gl,gn,gp,gq,gr,gt,gx,gy,gz,ha,hg,hj,hk,hl,hq,hs,hy	4,2,1,1,2,2,4,2,1,1,1,1,3,1,1,1,1,1,1,1,1,1,1,1,1,2,1,2,1,1,1,3,1,1
GTTAGATGGTTCACCTTGGTCCTTGTTAAACTGGTTTCCAGGATGGGACCTCCATTGCCCTTGATTCTGATTAAAATTCGAACCCTGCTAAAAACCTGAAXXXXXXXXXXCTGCTAAAAACCTGAATATCCACCTGCATTAAATCCTGGTCTGGGCTGATTTCCCATGTAATTCACCTCTTAGGCTGATGTAAGCTTCATTGGAGCTTGT	M,eb,ec,ek,en,et,eu,fd,fe,ff,fm,fn,fv,fz,gb,gc,gd,gf,gg,gq,gs,gw,hb,hn	7,1,1,1,1,1,3,2,1,2,2,2,3,1,2,1,1,1,3,2,1,1,1,1
>Marker6638	aaxbb	2
TCCATGGGCATGCTTACCCATCTCTATGTTTGGGGTCCATGTGATGGCATCAAGTCCTTCCCTAAGGAGGGTTTGCTGCCTCCCTCCCTTACATCTTTGAXXXXXXXXXXGAGTATGGCTGGAGAAAGGCTTCCTGTCTCTCTAATAAAATTAACCATAGAGAGTTGTCCTTTGCTGGAAAAACAATGCCGCAGGAAGCACCCTCAAATT	M,eb,ec,ee,eg,ei,el,en,eo,er,es,et,ey,ez,fb,fd,fe,ff,fh,fi,fm,fn,fo,fp,fr,fs,ft,fv,fw,fy,fz,ga,gb,gc,gd,ge,gf,gg,gi,gk,gm,gn,gq,gx,hb,hc,hi,hj,hk,hn,hs,ht,hu,hw,hx,hz,ib	14,1,2,2,3,5,1,1,1,5,2,6,2,3,1,2,2,3,1,2,2,1,1,4,3,2,2,3,2,3,8,4,2,7,3,2,1,2,3,3,1,1,1,2,3,1,3,1,6,3,2,2,3,4,3,4,4
TCCATGGGCATGCTTACTGATCTCTCTGTTTGGGGTCCATGTGATGGCATCAAGTCCTTCCCTAAGGAGGGTTTGCTGCCTCCCTCCCTTACGTCTTTGAXXXXXXXXXXGAATATGGCTGGAGAAAGGCTTCCTGTCTCTCTAATAGAATTAACCATAGAGAGTTGTCCTTTGCTGGGAAAACAATGCCGCAGGAAGCACCCTCAAATT	P,eb,ec,ed,ee,ef,eg,ei,ej,ek,el,em,en,eo,ep,eq,er,es,eu,ev,ew,ey,ez,fa,fb,fc,fe,ff,fg,fh,fj,fk,fl,fm,fn,fo,fp,fq,fs,ft,fu,fx,gd,gh,gj,gl,gn,go,gp,gq,gr,gs,gu,gx,gy,gz,ha,hd,he,hf,hg,hh,hj,hl,hm,hn,ho,hp,hq,hr,ht,hu,hw,hy,ia,ib	25,1,1,10,3,6,2,4,4,2,2,5,3,1,2,1,1,3,1,2,3,5,1,5,1,6,1,2,6,4,2,3,1,4,2,2,2,6,3,1,1,1,4,2,2,2,4,6,1,4,1,1,3,4,5,2,1,5,2,2,3,1,3,1,2,1,5,2,3,4,5,8,6,3,3,5
>Marker6824	aaxbb	2
TCCAAAGCTCTTCTCATCTACGGACTGCATACATATATGCTGCTCTTCCTTCCCCTCATCACCGACTTCCAGTCGGCCTTGATCTATCATTCGCTGCAACXXXXXXXXXXTTGCCACGTCCCTTAAAGGTTTAGACTTGCGCAGCCTATCTGACCCAATGGCATTAACCGCTCCCCCTCTATGATTGGCAAGCGAGTTGGTTTCCACGTT	M,eb,ee,ek,el,en,eo,ep,er,es,ez,fb,fd,fi,fm,fp,fr,fv,fw,fz,ga,gb,gc,gd,ge,gf,gi,gk,gm,gp,gq,gu,gw,hb,he,hk,hl,hs,ht,hu,hv,hw,ia,ib	15,1,2,1,1,3,1,1,4,1,2,1,2,2,1,3,6,1,1,1,1,2,3,1,7,2,1,5,1,1,1,2,2,3,2,1,2,1,1,3,1,1,1,2
TCCAAAGCTCTTCTCATCTACGGACTGCATACATATATGCTGCTCTTCCTTCCCCTCATCACCGACTTCCAGTCGGCCTTGATCTATCATTCGCTGCAACXXXXXXXXXXTTGCCACGTCCCTTAAAGGTTTAGACTTGCGAAGCCTATCTGACCCAATGGCATTAACCGCTCCCCCTCTATGATTGGCAAGCGGGTTGGTTTCCACGTT	P,ec,ed,ef,eg,eh,el,em,en,eo,es,eu,ev,ew,fc,fh,fj,fk,fl,fo,fp,fs,ft,fw,fx,fy,gd,gh,gl,gm,gn,go,gp,gr,gy,gz,ha,he,hf,hg,hi,hj,hl,hn,ho,hp,hr,hs,ht,hu,hw,hx,hy,ia,ib	10,4,2,2,1,2,5,5,2,2,1,1,3,4,2,1,2,1,4,1,1,1,2,3,1,1,3,2,3,2,1,1,1,1,5,1,2,2,1,1,1,2,2,1,1,2,2,2,1,2,1,1,2,1,1
>Marker6851	hkxhk	2
CTTATGGTGGTGAGCTTCTTCTAGACTCATCTTCTCCTTGAAGTGGCATCTTCTCTCTCTCTTCCTTCTCCATTCTGCTGCCATTCATCATCCATGAAGCXXXXXXXXXXATCTTCTCCTTGAAGTGGCATCTTCTCTCTCTCTTCCTTCTCCATTCTGCTGCCATTCATCATCCATGAAGCAAAGGAATCCATTGATGAAGAAGATCCT	M,P,eb,ee,ek,en,eq,es,ew,ez,fa,fc,fd,fe,fh,fj,fk,fm,ft,fv,gb,gf,gi,gl,gm,go,gu,gv,gy,ha,hb,hd,hg,hi,hn,hq,hr,hs,ht,hu,hx,ib	5,3,1,3,1,1,1,1,1,1,1,1,2,2,2,1,1,2,1,3,3,1,1,1,1,2,1,1,1,3,1,2,2,1,2,1,1,1,2,1,2,1
CCTATGGTGGTGAGCTTCTTCTAGACTCATCTTCTCCTTGAAGTGGCATCTTCTCTCTCTCTTCCTTCTCCATTCTGCTGCCATTCATCTTCCAAGAAGCXXXXXXXXXXATCTTCTCCTTGAAGTGGCATCTTCTCTCTCTCTTCCTTCTCCATTCTGCTGCCATTCATCTTCCAAGAAGCAAAGGAATCCATTGATGATGAAGATCCT	M,P,eb,ed,eg,ei,en,eq,er,es,eu,fb,fd,fj,fm,fn,fq,fv,fz,ga,gb,gc,gf,gg,gj,gm,gz,hb,hl,ho,hp,hw,ia,ib	5,7,3,1,1,1,1,1,1,1,1,3,2,1,1,2,2,1,1,1,1,1,2,1,1,1,1,1,1,1,1,1,1,1
>Marker7048	aaxbb	2
GATTGCTATTTGTACCCCCCCTTTTACTAAATGCACCCCATCTATTTTTTTGGTAATTCTTTTTCCGTAACGTTACGAAACTTCATGAATTTCGTAACGAXXXXXXXXXXTACGGGATTTCACGGATTGCGCAAGCCTGTTTCCTTTTGATTTCTAACACGTCTCGGGACTTCATTCATTGTGCAACAAAGGACGCCAAGTGTTTCGAAG	M,eb,ec,eg,eh,ei,ek,el,en,eo,ep,eq,er,et,eu,fd,fe,ff,fh,fi,fm,fn,fo,fp,fr,fs,ft,fu,fv,fw,fy,fz,ga,gb,gc,gd,ge,gf,gg,gi,gj,gk,gm,gn,gp,gq,gs,gt,gv,gw,gx,gz,hb,hc,he,hi,hj,hk,hl,hn,hp,hs,ht,hu,hv,hw,hz,ia,ib	22,3,1,2,3,1,1,2,1,3,1,2,1,7,2,3,1,2,2,3,4,6,1,1,4,1,2,2,5,2,3,5,8,8,6,4,9,4,3,5,5,2,4,3,4,1,1,4,1,1,6,2,2,1,3,2,1,4,3,1,1,7,2,5,1,2,7,1,6
GATTGCTATTTGTAGCCCCCTTTTTACTAAATGCACCCCCTTCTATTTTTTTGGTAATTCTTTTTCCGTAACGTTACGAAACTTCATGAATTTCGTAACGXXXXXXXXXXTACGGGATTTCACGGATTGCGCAAGCCTGCTTCCTTTTGATTTCTAACACGTCTCGGGACTTCATTCATTGTGCAACAAAGGACGCCAAGTGTTTCGAAG	P,eb,ec,ed,ee,ef,eg,eh,ei,ej,ek,el,em,en,eo,ep,eq,er,eu,ev,ew,ey,ez,fa,fb,fc,fe,ff,fg,fh,fi,fj,fk,fl,fm,fn,fo,fp,fq,fs,ft,fu,fw,fx,gh,gi,gj,gl,gm,gn,go,gp,gq,gr,gt,gw,gx,gy,ha,hd,he,hf,hg,hh,hi,hj,hl,hm,hn,ho,hp,hq,hr,hs,ht,hu,hv,hw,hx,hy,ia,ib	29,1,4,1,5,8,4,4,1,5,2,1,1,1,3,8,1,1,4,1,6,1,4,4,4,5,4,2,4,2,2,7,3,4,2,2,7,5,1,1,2,1,4,3,3,3,3,7,4,2,7,1,1,2,1,3,5,6,4,1,2,3,8,3,2,1,4,1,2,4,2,2,6,5,2,2,1,3,4,2,4,3
>Marker7053	aaxbb	2
GCAGCCCTTTGATGGCGAGGACGTGTAGTCCTCTAAAGGTGAGGGCGTGCAGCCCTCTTATGGTGAGGACGTGCAGTCCTCTGCAGGTTAGGGCGTGAAGXXXXXXXXXXGGTGAGGACGTGTAGCCCTCTGAAGGGGAGGACGTGCAGCCCTCTGATGGTGAAGAACTGCAGCTCTCTAAAGGTGAGGACGTGTAGTCCTCTGAAGATG	P,eb,ec,ed,ee,ef,eg,eh,ei,ej,ek,el,em,en,eo,ep,eq,er,es,eu,ev,ew,ey,ez,fa,fb,fc,fe,ff,fg,fh,fi,fj,fk,fl,fm,fn,fo,fp,fq,fs,ft,fu,fw,fx,fy,gd,gh,gi,gj,gl,gm,gn,go,gp,gq,gr,gs,gt,gu,gw,gx,gy,gz,ha,hd,he,hf,hg,hh,hi,hj,hl,hm,hn,ho,hp,hq,hr,hs,ht,hu,hw,hx,hy,ia,ib	119,16,25,11,15,11,13,7,18,19,13,10,20,14,6,11,4,12,13,15,36,35,14,7,18,11,37,6,20,20,7,7,19,5,28,9,7,14,19,17,5,13,9,17,16,2,14,15,28,5,19,7,16,23,13,7,12,13,10,7,13,7,30,6,14,13,10,10,26,10,11,10,9,10,14,17,7,29,21,15,10,11,16,13,34,13,3
GCAGCCCTTTGATGGCGAGGACGTGTAGTCCTCTAAAGGTGAGGGCGTGCAGCCCTCTGATGGTGAGGACGTGCAGTCCTCTGCAGGTTAGGGCGTGAAGXXXXXXXXXXGGTGAGGACGTGTAGCCCTCTGAAGGGGAGGACGTGCAGCCCTCTGATGATGAAGAACTGCAGCTCTCTAAAGGTGAGGACGTGTAGTCCTCTGAAGATG	M,eb,ec,ee,eg,eh,ei,ek,el,en,eo,ep,eq,er,es,et,eu,ez,fb,fd,fe,ff,fh,fi,fk,fm,fn,fo,fp,fr,fs,ft,fu,fv,fw,fy,fz,ga,gb,gc,gd,ge,gf,gg,gi,gj,gk,gm,gn,gp,gq,gs,gt,gv,gw,gx,gz,hb,hc,he,hi,hj,hk,hl,hn,hp,hs,ht,hu,hv,hw,hx,hz,ia,ib	169,11,1,13,9,20,13,17,11,16,6,5,4,7,10,22,12,6,7,39,15,8,9,6,9,9,5,7,10,11,6,11,4,15,10,9,18,21,22,26,10,20,32,15,9,8,16,9,15,11,10,2,8,5,10,6,7,19,9,2,5,2,11,6,7,7,8,14,12,8,14,5,7,19,19
>Marker7100	aaxbb	2
CCATCATTGTCGTATCGGACAGGAAAAGTTGCCTAGAGAGGGAATCTATGGAGGCAATGCTTACTACCTCAAAAGATTGGAAAGCTGTTTCCAATGACTCXXXXXXXXXXCCAAGATGTCGTCCTCCCCCGAGTGGATCCACGGGTGTCCCAAAAGACAGCTGTAAGCCGGGTTAATATCCATTACTTGGAAGGTAACCTGACAGGTATG	M,eb,en,fb,fd,fe,fk,fs,fv,fz,ga,gb,gc,ge,gg,gu,hc,hk,hu,hv,ia	3,1,1,2,1,1,1,2,2,1,2,2,1,1,1,1,1,1,1,1,1
CCATCATTGTCGTATCGGACAGGAAAAGTTGCCTAGAGAGGGAATCTATGGAGGCAATGCTTACTACCTCAAAAGATTGGAAAGCTGTTTCCAATGACTCXXXXXXXXXXCCAAGATGTCTTCCTCCCCCGAGTGGATCCACGGGTGTCCCAAAAGACAGCTGTAAGCCGGGTTAATATCCATTACTTGGAAGGTAACCTGACAGGTATG	P,ec,ed,ej,ek,el,em,en,eq,ev,ew,fc,ff,fh,fj,fn,fp,fq,fw,gj,gn,go,gq,gs,gu,ha,hg,hh,hp,hr,hs,hy	2,1,2,1,1,1,2,1,1,2,1,2,1,1,1,2,1,1,2,1,1,1,1,1,1,1,2,2,1,1,1,1
>Marker7212	aaxbb	2
ACTTTTTCTAGCAGGAGAAAGCCACAAAGCAGGAGGACAAAATGGGTGTCTGCAATCCCTTTCATACAGTAAATGTAAGCATCTGACTGCACAATCCATGXXXXXXXXXXTTTTTCTAGCAGGAGAAAGCCACAAAGCAGGAGGACAAAATGGGTGTCTGCAATCCCTTTCATACAGTAAATGTAAGCATCTGACTGCACAATCCATGAG	P,eb,ed,ei,ek,em,eq,eu,ew,fa,fj,fn,fq,fr,fw,fx,ga,gi,gk,gl,gq,gr,gw,hd,hj,ib	1,1,1,1,1,1,2,2,1,1,2,1,2,2,1,1,1,1,1,2,3,1,1,1,1,1
ACTTTTTCTAGCAGGAGAAAGCCACAAAGCAGGAGGACAAAATGGGTGTCTGCAATCCCTTTCATACAGTAAATGTAAGCATCTGACAGCACAATCCATGXXXXXXXXXXTTTTTCTAGCAGGAGAAAGCCACAAAGCAGGAGGACAAAATGGGTGTCTGCAATCCCTTTCATACAGTAAATGTAAGCATCTGACAGCACAATCCATGAG	M,ee,eh,ei,ej,el,ep,ev,fb,fd,ff,fl,fs,fv,gg,gk,gn,gz,hp,hs,ib	3,2,1,2,1,1,1,1,1,6,1,1,2,2,3,1,1,1,1,2,1
>Marker7318	aaxbb	2
TCGCTGCCGCTGTCAGTTCGGCTACCGAAGCAAACCCAACTCTCCTAGCTATTGCGCACCATCCTCCCCCAAATACGGTAGGACGAGGAAGGAACACACTXXXXXXXXXXCCTTGAAGGGGAGCCTCCTCGACAGCCCGACGAGGTCTACGAAGATCATCAAGAGTATGCCCAAAGGGATGTCGAGTTCTACCCCCCGATCCACATCGAG	M,eb,ee,eg,eh,ei,ek,el,en,eo,eq,er,es,et,eu,ez,fd,fe,ff,fk,fm,fn,fo,fp,fr,fs,ft,fu,fv,fw,fy,fz,ga,gb,gc,gd,ge,gf,gg,gk,gm,gn,gp,gq,gt,gu,gv,gw,gx,hb,hc,he,hf,hi,hj,hk,hn,hs,ht,hu,hv,hw,hx,hz,ia,ib	21,2,2,2,5,2,1,2,4,2,2,1,1,3,3,1,5,3,1,2,3,1,5,1,5,2,1,1,3,3,1,5,4,6,14,4,6,8,4,3,2,2,5,1,2,2,1,1,3,3,5,6,1,3,1,4,1,3,2,3,1,2,4,2,1,9
TCGCTGCCGCTGTCAGTTCGGCTACCGAAGCAAACCCAACTCTCCTAGCTATTGCGCACCATCCTCCCCCAAATACGGTAGGACGAGGAAGGAACACACTXXXXXXXXXXCCTTGAAGGGGAGCCTCCTCGACAGCCCGATGAGGTCTACGAAGATCATCAAGAGTATGCCCAAAGGGATGTCGAGTTCTACCCCCCGATCCACATCGAG	P,eb,ec,ed,ee,ef,eh,ei,ej,ek,el,em,en,eo,ep,eq,er,es,eu,ev,ew,ey,ez,fa,fb,fc,fe,ff,fg,fi,fj,fk,fl,fm,fn,fp,fq,fs,ft,fw,fx,fy,gd,gh,gi,gj,gl,gm,gn,go,gp,gq,gr,gs,gt,gx,gy,gz,ha,hb,hd,hf,hg,hh,hi,hj,hl,hm,hn,ho,hp,hq,hr,hs,hu,hw,hx,hy,ia,ib	34,6,4,11,5,5,1,3,4,3,1,4,9,2,2,3,2,4,3,6,11,4,3,5,2,7,4,3,10,2,3,1,5,4,3,2,3,1,3,3,12,1,2,4,2,1,1,2,1,7,4,5,3,3,2,1,8,5,3,1,7,4,10,2,1,2,5,4,3,5,4,4,5,2,2,2,1,10,1,1
>Marker7520	aaxbb	2
CTTTACATGATATAGGATTTGTTTTAAGGACTGACTTAGCTTTGTTTGAAACAAGGATTGCTTTGGAAACTTTTTAGAATCAGATGTAGATAATAAGTAAXXXXXXXXXXTTGGTAGCCCAAATTCCTTAGTAGCACAATGAAATTTTTCTTTACCTTTTCTCTGTCACTCTGTATTTTAAGACAAAGGACTACAAATTGAACAAATTTT	M,ee,eg,eh,ei,ek,el,eo,ep,eq,er,es,et,eu,ew,ez,fb,fd,fe,ff,fg,fh,fi,fk,fm,fn,fo,fp,fr,fs,ft,fu,fv,fw,fy,fz,ga,gb,gc,gd,ge,gf,gg,gj,gk,gm,gn,gp,gq,gs,gt,gu,gv,gw,gx,gy,gz,hb,hc,he,hg,hi,hj,hk,hl,hn,hp,hs,ht,hu,hv,hw,hx,hz,ia,ib	72,4,5,6,6,10,6,7,8,3,11,7,11,1,3,6,9,4,13,12,1,11,2,6,7,7,6,11,21,10,2,3,14,10,4,9,19,12,16,13,12,18,8,4,11,4,5,2,10,4,5,6,11,7,6,5,7,15,4,1,1,7,4,11,3,14,1,6,2,10,5,8,2,10,8,25
CTTTACATGATATAGGATTTGTTTTAAGGACTGACTTAGCTTTGTTTGAAACAAGGATTGCTTTGGAAACTTTTTAGAATCAGATGTAAATAATAAGTAAXXXXXXXXXXTTGGTAGCCCAAATTCCTTAGTAGCACAATGAAATTTTTCTTTACCTTTTCTCTGTCACTCTGTATTTTAAGACAAAGGACTACAAATTGAACAAATTTT	P,eb,ec,ed,ee,ef,eg,eh,ei,ej,ek,el,em,eo,ep,eq,er,es,eu,ev,ew,ey,fa,fb,fc,fe,ff,fg,fh,fi,fj,fk,fl,fm,fn,fo,fp,fq,fs,ft,fu,fv,fw,fx,fy,gd,gg,gh,gi,gl,gm,gn,go,gp,gq,gr,gs,gt,gu,gw,gx,gy,ha,hc,hd,he,hf,hg,hh,hi,hj,hl,hm,hn,ho,hp,hq,hr,hs,ht,hu,hv,hw,hx,hy,ia	63,3,13,16,10,7,4,2,5,16,6,14,3,5,4,6,8,10,20,9,8,15,13,7,14,1,6,16,5,5,11,2,11,9,6,7,6,5,8,5,4,1,7,16,3,6,7,7,15,11,6,8,17,2,8,8,3,5,5,4,7,6,17,1,2,9,3,13,11,7,11,12,7,14,12,7,13,18,12,8,10,3,5,3,14,13
>Marker8059	None	2
TTGGTGATGTAATTAAGCAACAAGAAAAACTGCTAAAGGTTTATTTGTAGGGACTGATACTAACTTTACAAAGGATGGATTAAACGAATTATATTTTTTTXXXXXXXXXXCTCTCAAGATTTTAAGGAAATTGTTTTTTTTTCCTTTTAATAAAGGAGAAATCCACGAAGATAAAGTGAAACAACAAATTAGGGAGTTCTGAGGATAAGG	ef,er,fb,fc,fg,fo,fs,fy,gp,gv,hj,hp,hx,ia	1,2,1,2,1,2,1,1,2,3,2,1,1,2
TTGGTGATGTAATTAAACAATAAGAAAAACTGCTAAAGGTTTATTTGTAGGGACTGATACTGACTTTACAAAGGATGGATTAAACGAATTATATTTTTTTXXXXXXXXXXCTCTCAAGATTTTAAGGAAATTGTTTTTTTATCCTTTTAATAAAGGAGAAATCCACGAAGATAAAGTGAAACAGCAAATTAGGGAGTTCTGAGGATAAGG	M,P,eg,ek,ep,er,es,ez,fe,ff,fh,fn,fp,ft,fu,fx,fy,fz,ga,gc,gd,ge,gf,gi,gk,gn,gs,gz,hf,hg,hh,hj,hr,ht,hx,hy,hz,ib	2,6,1,1,3,1,1,1,4,1,1,1,1,1,1,2,2,1,1,1,1,1,1,1,1,2,1,4,1,2,1,2,1,1,1,1,1,3
>Marker8087	aaxbb	2
TTTGCAACGTAGGTTACTGCTTTCTGCAGTTCGCGTTTTATTATTTGTATCTCCTTATTTTAAAATATTTCCAAATTATCCTTCCTTCTTCACTCACCTCXXXXXXXXXXCTCCATTAACCTCTACCTTGTAACTCCACTCCATCTCAAACCCTCTGCCGCCACAGTTGCTCCCTTTTCCTTTGTCACAGTAGTGGTAGGTAGAAGGCAT	M,eb,ec,ee,eh,ei,ej,el,em,en,ep,eq,es,et,fb,fc,fd,fe,ff,fg,fl,fm,fp,fr,fs,fu,fv,fw,fx,fz,ga,gb,gf,gg,gk,gm,gn,gp,gt,gu,ha,hd,hg,hj,hl,hn,hp,ht,ib	7,2,1,1,2,2,1,5,3,4,2,1,3,1,1,3,2,2,1,1,3,3,2,1,1,1,3,2,1,1,4,8,1,3,3,1,3,3,1,4,1,1,1,2,1,2,1,2,1
TTTGCAACGTAGGTTACTGCTTTCTGCAGTTCGCGTTTTATGGAAAGGTTTAGGAATATTTTAAAATATTTCCAAATTATCCTTCCTTCTTCACTCACCTXXXXXXXXXXCTCCATTAACCTCTACCTTGTAACTCCACTCCATCTCAAACCCTCTGCCGCCACAGTTGCTCCCTTTTCCTTTGTCACAGTAGTGGTAGGTAGAAGGCAT	P,eb,ed,ee,eg,eh,ek,en,er,eu,ev,fa,fd,fj,fm,fn,fr,fv,fw,fx,gi,go,gq,gr,gs,gt,hc,hf,hh,hi,hl,hv,hw,hy	9,1,1,4,1,1,3,1,1,1,4,1,2,3,1,4,1,4,1,2,1,2,3,1,1,1,1,1,1,1,2,1,1,1
>Marker8125	aaxbb	2
GCTCACCTAGGTGAGCAGAGGCTGACGAAAAATAAAATGGGGAGGGGTGAAATTAGATTTCACCCCATCTTCCCCCAAAATTCAAAAGCCATTGCCTAAAXXXXXXXXXXACAGCGGCATCTTCAAGCTTTTTATGCACCTTCGTCTCAATTTTTCTTGCATTCCTTTCATCCCATTCAAGTATGTTTCCGAAGAAGCTTTCTACTAAAA	M,ek,el,eq,fd,fh,fp,fr,fv,fw,gb,gc,gd,gf,gg,gk,gp,gt,gu,gw,hk,hl,hu,ia	6,1,1,1,1,1,1,1,5,1,3,1,1,2,2,3,1,1,1,1,1,1,1,2
GCTCACCTAGGTGAGCAGAGGCTGACGAAAAATAAAATGGGGAGGGGTGAAATTAGATTTCACCCCATCTTCCCCCAAAATTCAAAAGCCATTGCCTAAAXXXXXXXXXXACAGCGGCATCTTCAAGCTTTTTATGCACCTTCGTCTCAATTTTTCTTGCATTCCTTTCATCCCATTCAAGTATGTTTCTGAAGAAGCTTTCTACTAAAA	P,ee,ei,el,em,en,ew,fa,ff,fm,fo,fw,gj,gq,gy,ha,hd,hg,hj,ho,hr,ht,hy,ia	8,1,1,1,1,1,3,1,1,1,2,1,1,1,1,1,1,1,2,2,2,1,1,1
>Marker8380	aaxbb	2
CGCGCCGATGAGGGTGACGGACGATGAGGGCGCGTGACGGCGCATGGGTGACCTGATGGTCACGCGATTTGTGGGGTTGGGTTGCGCTTCTCGAGGCGCAXXXXXXXXXXTTTGAGTGAGGAAAAAATGTCTCTCACTAAGCTTATTCATTACTTGGTAAGATTACAAAATATATAGAGAAAGGATGGAAGAGAGAGACAGCCTACTCTC	P,eb,ec,ed,ee,ef,eg,eh,ei,ej,ek,el,em,en,eo,ep,eq,es,ev,ew,ey,ez,fa,fc,fe,ff,fg,fh,fi,fj,fk,fl,fm,fn,fp,fq,fs,fu,fw,fx,gd,gh,gi,gj,gl,gm,gn,go,gp,gq,gr,gt,gu,gw,gy,gz,ha,hd,he,hf,hg,hh,hi,hj,hl,hm,hn,ho,hp,hq,hr,hs,ht,hu,hw,hx,hy,ia,ib	14,4,9,6,1,7,8,5,5,4,4,2,4,1,4,3,5,5,1,8,7,1,14,6,2,4,8,3,1,1,2,10,1,1,2,3,2,1,1,7,1,2,2,1,2,2,1,3,2,3,4,3,2,1,4,1,5,2,4,2,10,7,5,3,2,5,4,3,5,3,2,2,2,3,5,4,6,1,6
CGCGCCGATGAGGGTGACGGACGATGAGGGCGCGTGACGGCGCATGGGTGACCTGATGGTCACGCGATTTGTGGGGTTGGGTTGCGCTTCACGAGGCGCAXXXXXXXXXXTTTGAGTGAGGAAAAAATGTCTCTCACTAAGCTTATTCATTACTTGGTAAGATTACAAAATATATAGAGAAAGGATGGAAGAGAGAGACAGCCTACTCTC	M,eb,ee,eg,eh,ei,ek,el,en,eo,ep,eq,er,es,et,eu,ez,fd,fe,ff,fh,fi,fk,fn,fo,fp,fr,fs,ft,fu,fv,fw,fy,fz,ga,gb,gc,gd,ge,gf,gg,gi,gj,gk,gm,gn,gp,gs,gt,gv,gw,gx,gz,hb,hc,he,hi,hk,hl,hn,hp,hs,ht,hu,hw,hx,hz,ia,ib	24,2,3,5,2,2,6,2,2,2,1,1,3,1,5,2,2,5,3,4,1,2,3,1,4,4,1,2,2,3,4,5,2,5,1,5,3,4,5,4,3,1,3,6,2,1,1,3,4,7,1,2,2,5,8,3,3,2,1,5,4,2,8,6,6,3,4,5,2
>Marker8901	aaxbb	2
AGGTAACCAATATCACGGGGCTGAGCGGTGTGACCCACAGCGGTCGCATGTTTGCGCCCCCCGACCTACCAATTCAGCCCATGAACGTCAAGGGGAAGGCXXXXXXXXXXGGTTATGGCAAGAAAGAGGTGTCGCTAGAGGAAGCCAGCGAGTTTCTCCGCATAATTCAGTAGAGCGAGTTCAAGGTTATTGAGCAGCTCAACAAAACCC	P,ed,ef,eh,el,em,eo,fa,fc,fg,fj,fq,fu,fx,gd,gh,gm,gr,gx,gy,hj,hm,hq,hu,hv,hy	6,3,1,1,2,2,1,2,2,1,1,1,1,2,2,1,4,1,3,2,1,2,4,1,1,2
AGGTAACCAATATCACGGGGCTGAGCGGTGTGACCCACAGCGGTCGCGTGTTTGCGCCCCCCGACCTACCAATTCAGCCCATGAACGTCAAGGGGAAGGCXXXXXXXXXXGGTTATGGCAAGAAAGAGGTGTCGCTAGAGGAAGCCAGCGAGTTTCTCCGCATAATTCAGTAGAGCGCGTTCAAGGTTATTGAGCAGCTCAACAAAACCC	M,eb,ee,eh,ek,en,eq,et,fh,fm,fr,fs,ft,fv,fy,fz,ga,gb,gf,gi,gk,gq,gs,gx,hc,hn,hp,hs,hw,hx,hz,ib	3,1,1,1,1,1,1,1,1,1,2,1,2,3,1,1,1,3,2,1,1,1,1,3,1,1,1,1,1,1,1,2
>Marker8990	None	2
AATAACTAATTTAATAATGGGAAGACTTAAAAATAACAATAAGAAAGACAACAATCTGTTATAAGTCCAAAACTATAATTAAAAACGAAAATAAATTGTAXXXXXXXXXXCCATATTGAGCTCACCTAAGTCAAACTCTTCCTTCTTTGATAGTCATCTATCATATATGGCTCATTAGTCCTTAGTTTACGATTACTATTAAGAAGAAAG	ei,ek,el,er,et,fi,fp,fr,fs,ft,fv,gb,ge,gj,gn,gq,gy,hb,hj,hs,hu,ib	1,2,1,1,3,1,1,2,1,4,1,1,1,1,2,3,1,2,1,1,1,5
AATAACTAATTTAATAATGGGAAGACTTAAAAATAACAATAAGAAAGACAACAATCCGTTATAAGTCCAAAACTATAATTAAAAACGAAAATAAATTGTAXXXXXXXXXXCCATATTGAGCTCACCTAAGTCAAACTCTTCCTTCTTTGATAGTCATCTATCATATATGGCTCATTAGTCCTTAGTTTACGATTACTATTAAGAAGAAAG	P,eb,ed,ei,ek,er,ez,fb,fc,fg,fi,fm,fn,gl,gm,go,gr,gw,hj,hl,hr,hx	4,1,1,2,1,3,1,1,1,1,1,1,1,1,1,1,2,2,1,1,3,1
>Marker9244	aaxbb	2
TCAATGAACTTCCTTTGTCTGAAGTTTACAACAAGGCACTCTCTTCACAGTTGAGTTCTGGTTTTGATACTGGATCCCTCCGGTCTAGATTGCCTTATGAXXXXXXXXXXTTCTGGTTTTGATACTGGATCCCTCCGGTCTAGATTGCCTTATGAGCAGTTTGGGGTAGCTGAGAAAATTCCTAATGTTGCAATGGAAGTTGTTGGAAAT	M,eg,ei,ep,ev,fc,fd,ff,fm,fp,fv,fw,fz,gk,gp,gu,gz,hl,hn,hr,hs,ia	4,1,1,2,2,2,2,1,1,1,2,1,1,1,1,1,1,2,1,1,1,2
TCAATGAACTTCCTTTGTCTGAAGTTTACAACAAGGCACTCTCTTCACAGTTGAGTTCTGGTTTTGATACTGGATCCCTCCGGTCTAGATTGCCTTATGAXXXXXXXXXXTTCTGGTTTTGATACTGGATCCCTCCGGTCTAGATTGCCTTATGAGCAGTTTGGGGTAGCTGAGAAAATTCCTAATGTTGCAATGGAAGCTGTTGGAAAT	P,eb,ek,eo,eq,eu,ey,ez,fa,fg,fj,fm,fn,fo,fr,gc,gi,gq,gr,gt,hc,hj,hx,hy,ib	7,1,1,1,1,1,1,1,1,1,2,1,3,2,2,1,3,2,1,1,3,1,1,1,1
>Marker9253	aaxbb	2
TCCTATATCGAGACACTAAAATTTGAACAAGAAAGCTATGGCAAAATAAAACAGACATAAATTTTGACACGAGTGTCTGATTGGGGCACATTCAATATCGXXXXXXXXXXGTCTTATTCAAATGCATAATATATCGAGACGCTCAAAGCTAAACATGGAAACGCAAGGCAAATTCAAACGGCCATTACTTTTGACTCAGGTATATGATTG	P,eb,ec,eg,ej,ek,es,ev,ew,fc,fi,fj,fm,fn,fq,fu,fx,gd,gh,gm,go,gp,gx,ha,hf,hl,hn,ho,hp,hq,hr,hw,hy,ib	6,2,1,1,1,1,1,2,2,1,1,3,1,1,3,2,2,1,1,1,1,1,2,2,1,1,1,1,2,1,1,1,1,1
TCCTATATCGAGACACTAAAATTTGAACAAGAAAGCTATGGAAAAATAAAACAGACATAAATTTTGACACGAGTGTCTGATTGAGGCACATTCAATATCGXXXXXXXXXXGTCTTATTCAGATGCATAATATATCGAGACGCTCAAAGCTAAACATGGAAACGCAAGGCAAATTCAAACGGCCATTACTTTTGACTCGGGTATATGATTG	M,ei,er,es,eu,fk,fo,ft,fu,fz,ga,gd,ge,gf,gg,gk,gt,gw,gz,hb,hi,hk,hn,hu,ib	8,1,1,1,1,2,1,1,1,1,2,2,2,2,1,2,1,1,1,1,1,1,2,1,3
>Marker9377	aaxbb	2
TTGCTGTATAAATTCTTTTGGGATCAACCCATTTTTAGCTGGATCGACAGACCCTTGAGATCACTCTATGACTTTAAATCAAGAAAGTTTCACTTGGTCAXXXXXXXXXXGGTGCAAGATCGATCCCAAAGCCTTATGTTTTTATTCAATCCTACCCCCAAGGGTATTGGATAGAAGCCTCCAAGAGGATTGGGCTAGAGCTGCTAAAGA	P,eb,ec,ed,ee,ef,ei,ej,ek,el,em,en,eo,ep,es,eu,ev,ew,ey,fa,fb,fc,fd,fe,fg,fh,fi,fj,fl,fm,fn,fo,fp,fq,fs,ft,fw,fx,fy,gd,gh,gi,gl,gm,gn,go,gq,gr,gs,gt,gu,gw,gx,gy,gz,ha,hd,he,hf,hg,hh,hi,hj,hl,hm,hn,ho,hp,hr,hs,ht,hu,hv,hw,hx,hy,ia	23,6,2,4,6,5,3,4,5,4,1,3,2,1,2,4,6,5,2,2,1,3,1,2,5,2,3,5,7,1,1,3,6,3,1,2,3,5,3,3,1,1,3,1,5,4,1,2,1,3,1,2,3,6,1,4,3,2,2,6,4,1,2,5,3,1,3,1,1,1,3,2,1,1,1,4,4
TTGTTGTATAAATTCTTTTGGGATCAACCCATTTTTAGCTGGATCGACAGACCCTTGAGATCACTCTATGACTTTAAATCAAGAAAGTTTCACTTGGTCAXXXXXXXXXXGGTGCAAGATCGATCCCAAAGCCTTATGTTTTTATTCAATCCTACCCCCAAGGGTATTGGATAGAAGCCTCCAAGAGGATTGGGCTAGAGCTGCTAAAGA	M,eb,ee,eg,eh,ei,ek,en,eo,ep,eq,er,es,et,eu,fb,fd,fe,ff,fi,fm,fn,fo,fp,fr,ft,fu,fv,fw,fz,ga,gb,gc,gd,ge,gf,gg,gi,gk,gp,gq,gs,gt,gu,gv,gw,gx,hb,hc,he,hf,hi,hk,hl,hn,hs,hu,hv,hw,hz,ib	42,1,3,2,2,2,6,5,2,2,2,1,2,2,4,2,9,3,2,1,5,2,1,2,1,1,1,6,2,6,5,5,4,3,8,4,7,3,2,3,3,2,5,3,2,3,1,5,1,3,1,2,4,2,2,4,5,4,7,6,4
>Marker9439	aaxbb	2
TCACACCTGTCAAGTTACTTTCCAAATAATGGATATTAACCCCCCCTACAGCTGTCTGTTGGGGCGCTCGTGGATCCACTCAGTAGGAGTTGTTCCCTCAXXXXXXXXXXGAGTCATTAGAGACCGCTTTCCAGTCTTTTGAGGTGGTAAGCATTTCCTTCGTGGACTCCTTCTCTAGGTAAGCTTGCTTGTCCGATGCAGCAGTAATGA	P,eb,ec,ed,ee,ef,eg,eh,ei,ej,ek,el,em,en,eo,ep,er,es,eu,ev,ew,ey,ez,fa,fb,fc,fe,ff,fg,fh,fi,fj,fk,fl,fm,fn,fo,fp,fq,fs,ft,fu,fw,fx,fy,gd,gh,gi,gj,gl,gm,gn,go,gp,gq,gr,gs,gt,gu,gw,gx,gy,gz,ha,hd,he,hf,hg,hh,hi,hj,hl,hm,hn,ho,hp,hq,hr,hs,ht,hu,hv,hw,hy,ia,ib	34,3,11,7,4,5,1,4,6,8,3,3,4,5,1,2,4,2,7,4,11,6,4,3,2,5,6,2,7,2,2,8,2,2,7,2,2,4,6,2,3,3,3,4,1,4,14,6,2,5,8,5,8,2,5,5,2,5,2,2,6,8,3,3,4,1,3,7,3,2,4,2,4,2,3,3,7,6,2,5,4,2,4,9,3,2
TCACACCTGTCAAGTTACTTTCCAAATAATGGATATTAACCCCCCCTACAGCTGTCTGTTGGGGCGCCCGTGGATCCACTCAGTAGGAGTTGTTCCCTCAXXXXXXXXXXGAGTCATTAGAGACCGCTTTCCAGTCTTTTGAGGTGGTAAGCATTTCCTTCGTGGACTCCTTCTCTGGGTAAGCTTGCTTGTCCGATGCAGCAGTAATGA	M,eb,ee,eg,eh,ek,el,en,eo,ep,eq,er,es,et,eu,ez,fb,fd,fe,ff,fh,fi,fk,fm,fn,fo,fp,fr,fs,ft,fu,fv,fw,fz,ga,gb,gc,gd,ge,gf,gg,gi,gj,gk,gm,gn,gp,gq,gs,gu,gv,gw,gx,gz,hb,hc,he,hi,hk,hl,hn,hp,hs,ht,hu,hw,hx,hz,ia,ib	22,3,4,3,1,4,1,3,6,1,3,3,4,3,2,2,4,4,3,2,4,3,2,3,4,5,4,4,2,3,2,5,3,7,2,3,10,4,8,11,4,4,1,2,4,4,2,3,2,3,3,3,8,1,6,3,1,1,2,2,4,4,4,3,6,5,3,4,2,4
>Marker9705	aaxbb	2
AAACATTCAAAGGCAGGGGCAGAGCGTTGACATTATTCGCAAACATCTGGCATTTGTGACACTTCCTCACATGGAGGCAACAATCGCTCTCCATAGTGAGXXXXXXXXXXACCTCCTCTAGCATGCACTCAACTTCCTTAGCGTTCACGCGTCGGAGCAAAACCATGTCATGGTTTCTCTTGTATAGTATGCTTCAGCTCAAGAAGAAAC	P,eb,ec,ed,ee,ef,eg,eh,ei,ej,ek,el,em,en,eo,ep,eq,er,eu,ev,ew,ey,ez,fa,fb,fc,fe,ff,fg,fh,fi,fj,fk,fl,fm,fn,fo,fp,fq,fr,fs,ft,fu,fw,fx,fy,gd,gh,gi,gj,gl,gm,gn,go,gp,gq,gr,gs,gt,gu,gw,gx,gy,gz,ha,hd,he,hf,hg,hh,hi,hj,hm,hn,ho,hp,hq,hr,hs,ht,hu,hv,hw,hx,hy,ia,ib	40,9,9,6,9,9,2,2,7,5,5,7,10,6,5,1,1,3,8,4,3,4,4,10,3,13,3,6,6,6,2,11,2,4,2,4,2,6,4,1,4,1,1,5,15,1,6,6,3,3,4,1,2,12,4,3,6,1,5,1,1,5,8,2,12,3,5,2,12,5,4,5,3,3,2,3,9,16,8,4,5,1,8,3,10,3,1
AAACATTCAAAGGCAGGGGCGGAGCGTTGACATTATTCGCAAACATCTGGCATTTGTGACACTTCCTCACATGGAGGCAACAATCGCTCTCCATAGTGAGXXXXXXXXXXACCTCCTCTAGCATGCACTCAACTTCCTTAGCGTTCACGCGTCGGAGCAAAACCATGTCATGGTTTCTCTTGTATAGTATGCTTCAGCTCAAGAAGAAAC	M,eb,ee,eg,eh,ei,ek,el,en,eo,ep,eq,er,es,et,eu,ev,ez,fb,fd,fe,ff,fi,fk,fm,fn,fo,fp,fr,fs,ft,fu,fv,fw,fy,fz,ga,gb,gc,gd,ge,gf,gg,gi,gk,gm,gn,gp,gq,gs,gt,gu,gv,gw,gx,gz,hb,hc,he,hi,hk,hl,hn,hs,ht,hu,hv,hw,hx,hz,ia,ib	43,2,7,3,6,6,5,7,5,2,6,5,5,1,3,6,1,7,2,13,4,2,2,1,6,5,4,3,16,9,2,1,5,4,5,16,15,9,9,3,5,5,3,7,7,5,2,4,9,6,6,2,1,4,5,1,6,4,1,3,7,3,2,6,3,2,14,6,7,3,12,11
>Marker9716	aaxbb	2
CCCAAGCTCTGGCTCCAACCACGACTCGCCCGGCCGGCAATGCCCACTTTCCCCCGAAGCCAATTCCAGAATTCACCCCAATCCCAATGACGTACGAAGAXXXXXXXXXXCCAACCAGATGGCTATGATATCTCCCGAGAAGATCTACCAACCTTTTTTCCCAAAGTGGTATGACCCTAACGCAACTTGCGCATACCATGGGAAAACTCC	M,ec,el,eo,eu,ez,fd,fn,fw,fz,ga,gb,gg,gk,gp,gz,hb,hi,hk,ib	6,1,1,1,1,1,1,2,1,1,2,2,1,1,1,2,1,1,1,1
CCCAAGCTCTGGCTCCAACCACGACTCGCCCGGCCGGCAATGCCCACTTTCCCCCGAAGCCAATTCCAGAATTCACCCCAATCCCAATGACGTACGAAGAXXXXXXXXXXCCAACTAGATGGCTATGATATCTCCCGAGAAGATCTACCAACCTTTTTTCCCAAAGTGGTATGACCCTAACGCAACTTGCGCATACCATGGGAAAACTCC	P,eb,ec,ed,ei,ej,ek,el,em,en,eq,eu,ev,ew,fb,fc,fe,ff,fg,fi,fj,fl,fq,fw,gq,gu,gw,hj,hl,hq,hr,ht,hu,hw,hy,ia	6,2,1,1,1,1,1,1,3,1,1,2,1,1,1,1,2,1,1,1,2,2,1,1,1,2,1,4,1,2,1,1,1,1,1,1
>Marker9736	aaxbb	2
TGGAACAAGAGACCAAAAGGGCTCGTTGAGAAGAACACGGCCGGAACAAATTCCGAGGGGCTCTATGGGGCAGTAACAGCGAGCTTAAGCTCCGGAGAAAXXXXXXXXXXTGCCTAAGGTCCAAGAGAAGCTTGTCTCAGCGTTTATGTGAGACAGAGACCAACATGTTAGCCATCGTCAGTAAGTACCAAGAAGAATTAAATCTAGCCA	P,ec,ed,ef,eh,em,eo,eq,er,ev,ey,fa,fc,ff,fh,fj,fn,fq,fs,fu,gd,gl,go,gq,gr,ha,hg,hh,hi,hm,hp,hr,hu,hz	8,1,2,1,1,2,2,2,1,1,3,2,6,1,1,2,2,1,1,1,1,2,1,1,1,1,1,1,1,1,1,1,2,1
TGGAACAAGAGACCAAAAGGGCTCGTTGAGAAGAACACGGCCGGAACAAATTCTGAGGGGCTCTATGGGGCAGTAACAGCGAGCTTAAGCTCCGGAGAAAXXXXXXXXXXTGCCTAAGGTCCAAGAGAAGCTTGTCTCAGCGTTTATGTGAGACAGAGACCAACATGTTAGCCATCGTCAGTAAGTACCAAGAAGAATTAAATCTAGCCA	M,eb,eh,ep,es,et,eu,ez,ff,fp,ft,gj,gk,gx,hn,ht,hz,ib	3,1,1,1,1,2,1,1,1,1,1,1,2,2,1,2,1,2
>Marker9814	aaxbb	2
ACTCCACCATGTATAAGGGAAATTTGGGGCTTCAATGACTTAACAAACTTTTACAAAAGGTTTGTCCCATATTTTTCTATACTTGTAGCACCACTCATTGXXXXXXXXXXTTCAAGAACCTATGGATTTAAGGTCAAATCCTTTTCAAGGGGGAGGGAATGATGCAATCCTACCCCCCAAGGGCATTGGATAGAACACTCCAAGAAGATT	M,eb,ee,eg,eh,ei,ek,el,en,eo,ep,eq,er,es,et,ey,ez,fb,fd,fe,ff,fh,fi,fk,fm,fn,fo,fp,fr,fs,ft,fu,fv,fw,fy,fz,ga,gb,gc,gd,ge,gf,gg,gi,gj,gk,gm,gn,gp,gq,gs,gt,gu,gv,gw,gx,gy,gz,hb,hc,he,hi,hk,hl,hn,hp,hs,ht,hu,hv,hw,hx,hz,ia,ib	106,13,8,4,7,2,9,12,3,7,5,4,6,9,14,1,6,5,6,20,3,7,4,10,13,9,5,12,21,1,5,1,16,12,4,15,9,6,18,17,14,33,7,1,7,19,2,8,6,5,2,6,3,14,5,7,10,15,26,7,3,4,17,4,6,3,8,9,9,6,13,6,10,8,21
ACTCCACCATGTATAAGGGAAATTTGGGGCTTCAATGACTTAACAAACTTTTACAAAAGGTTTGTCCCATATTTTTCTATACTTGTAGCACCACTCATTGXXXXXXXXXXTTCAAGAACCTATGGATTTGAGGTCAAATCCTTTTCAAGGGGGAGGGAATGATGCAATCCTACCCCCCAAGGGCATTGGATAGAACACTCCAAGAAGATT	P,eb,ec,ed,ee,ef,eg,eh,ei,ej,ek,el,em,en,eo,ep,eq,er,es,eu,ev,ew,ey,ez,fa,fb,fc,ff,fg,fh,fi,fj,fk,fl,fm,fn,fo,fp,fq,fs,fu,fw,fx,fy,gd,gg,gh,gi,gj,gk,gl,gm,gn,go,gp,gq,gr,gs,gt,gu,gv,gw,gx,gy,ha,hb,hd,he,hf,hg,hh,hi,hj,hk,hl,hm,hn,ho,hp,hq,hr,hs,ht,hu,hv,hw,hx,hy,ia	71,6,23,18,6,11,4,10,12,12,11,13,5,1,10,5,3,4,8,13,27,6,11,6,11,8,14,8,21,5,6,20,4,22,9,7,8,4,4,7,3,10,10,6,7,7,7,17,3,1,12,9,11,20,10,10,13,3,3,4,1,9,6,7,13,1,9,11,15,20,15,11,15,2,11,10,11,9,4,15,16,8,8,6,1,11,5,26,15
>Marker10019	aaxbb	2
TGAACTGTGTTGAGTGCTTAAATTGTCATATGGATTCATTTCATCACTGGCTAGTCCAAGCCTAAGATTTCTTGCCTCTTTGCTGAAATCCAGATACAAAXXXXXXXXXXCCTATTTTCATGCCAGGTAAGGTCTTTTGCATCATCTTCATTAGCAAAAAGACACTTAAACCTTGGAATGATGGGAAGGTATCACAACACCTTCGCTAGA	M,eb,ec,ee,eg,eh,ei,ek,el,en,eo,ep,eq,er,es,et,eu,ez,fb,fd,fe,ff,fh,fi,fk,fm,fn,fo,fp,fr,fs,ft,fu,fv,fw,fy,fz,ga,gb,gc,gd,ge,gf,gg,gj,gk,gm,gn,gp,gq,gs,gt,gu,gv,gw,gx,gy,gz,hb,hc,he,hi,hj,hk,hl,hn,hp,hs,ht,hu,hv,hw,hx,hz,ia,ib	191,23,1,24,1,9,13,15,14,19,12,16,5,9,12,14,22,15,9,31,19,13,8,5,11,12,11,10,16,28,14,13,7,24,16,8,16,22,21,33,5,32,37,17,7,29,10,17,14,4,7,11,13,24,11,8,14,18,22,13,14,27,1,15,6,16,3,22,4,21,14,15,13,13,12,44
TGAACTGTGTTGAGTGCTTAAATTGTCATATGGATTCATTTCATCACTGGCTAGTCCAAGCCTAAGATTTCTTGCCTCTTTGCTGAAATCCAGATACAAAXXXXXXXXXXCCTATTTTCATGCCAGGTAAGGTCTTTTGCATCATCTTCATTAGCAAAAAGACACTTAAACCTTGGAATGATGGGAAGGTACCACAACACCTTCGCTAGA	P,eb,ec,ed,ee,ef,eg,eh,ei,ej,ek,el,em,en,eo,ep,eq,er,es,eu,ev,ew,ey,ez,fa,fb,fc,ff,fg,fh,fi,fj,fk,fl,fm,fn,fo,fp,fq,fs,ft,fu,fw,fx,fy,fz,gd,gg,gh,gi,gj,gl,gm,gn,go,gp,gq,gr,gs,gt,gu,gw,gx,gy,gz,ha,hd,he,hf,hg,hh,hi,hj,hl,hm,hn,ho,hp,hq,hr,hs,ht,hu,hv,hw,hx,hy,ia	110,10,52,14,22,14,16,17,9,30,18,12,26,23,12,13,10,14,9,14,34,44,21,11,17,18,45,12,35,9,11,34,11,49,16,12,12,21,19,9,12,2,13,32,8,1,9,3,12,38,5,23,15,15,22,12,15,19,7,16,2,9,7,12,1,28,21,10,10,33,23,15,18,18,24,15,30,13,21,28,19,7,20,2,21,6,41,16
>Marker10143	aaxbb	2
AAAGCATCAGTCTCGAGTGTAGAAGGAGTAGCAAAATCCGATAATGCCAGCATTGGTGCCTGCGTCATGGCTTGTTTGAGACGAATAAAAGCAGTAGATGXXXXXXXXXXCAAGAAGCCTCTTAAGGACCGTGTGGTGGTAGGGATAAGCCATTCTACCATGGCTTGTATCTTGGAGGGATCAAAAGCTACGCCGTGCTTTGAAATGATG	M,eb,ec,ee,eg,eh,ei,ek,el,en,eo,eq,er,es,et,eu,ez,fb,fd,fe,ff,fh,fi,fk,fm,fn,fo,fp,fr,fs,ft,fu,fv,fw,fy,fz,ga,gb,gc,gd,ge,gf,gg,gi,gj,gk,gm,gn,gp,gq,gr,gs,gt,gu,gv,gw,gx,gz,hb,hc,he,hi,hk,hl,hn,hp,hs,ht,hu,hv,hw,hx,hz,ia,ib	51,6,10,7,9,2,8,9,5,9,8,2,5,6,7,8,3,4,7,2,7,7,6,5,4,10,3,1,19,2,5,3,8,4,1,12,14,16,12,6,19,14,6,4,3,10,5,4,4,1,1,6,7,1,8,1,2,2,3,7,2,5,7,4,7,3,7,3,2,2,3,1,7,11,4
AAAGCATCAGTCTCGAGTGTAAAAGGAGTAGCAAAATCCGATAATGCCAGCATTGGTGCCTGCGTCATGGCTTGTTTGAGACGAATAAAAGCAGCAGATGXXXXXXXXXXCAAGAAGCCTCTTAAGGACCTTGTGGTGATAGGGATAAGCCATTCTACCATGGCTTGTATCTTGGAGGGATCAAAAGCTACGCCGTGCTTTGAAATGATA	P,eb,ec,ed,ee,ef,eg,eh,ei,ej,ek,el,em,en,eo,ep,eq,er,es,eu,ev,ew,ey,ez,fa,fb,fc,fe,ff,fg,fh,fi,fj,fk,fl,fm,fn,fo,fp,fq,fs,ft,fu,fw,fx,fy,gd,gh,gi,gj,gl,gm,gn,go,gp,gq,gr,gs,gt,gw,gx,gy,gz,ha,hd,he,hf,hg,hh,hi,hj,hl,hm,hn,ho,hp,hq,hr,hs,ht,hu,hv,hw,hy,hz,ia,ib	75,15,9,15,7,17,4,12,6,11,10,7,12,7,7,8,3,6,7,12,18,14,14,11,12,10,13,8,4,17,3,4,10,5,17,12,6,3,5,6,4,5,4,5,21,1,15,9,6,1,7,6,5,20,5,8,10,2,1,6,6,15,8,10,9,3,7,18,7,10,5,10,12,5,17,6,17,14,4,4,9,6,12,20,1,10,13
>Marker10369	aaxbb	2
ATGATATATCGAGATGCTAGAAAATGAACAACTTAAGCTCTCGAGAAATTCAAATGTCATAACATTTCACTCGGATCTCTGATTCAGGCGCATCATATATXXXXXXXXXXCTCTGATTCAGGCGCATCATATATGGATACTCTTGAAACTTAGCACGAAAGCTCTCGGCAAATTCAAACAGTCATAAGTTTTTTCTCGGGTGTATATGTC	M,eb,eg,ei,ek,eq,eu,fd,fe,fk,fm,fn,fp,fv,gc,ge,gg,gm,gp,gs,gu,he,hi,hv,hx,hz,ib	12,1,1,1,1,1,1,1,1,1,1,1,1,3,1,1,1,1,1,1,3,1,1,1,1,1,2
ATGATATATCGAGATGCTAGAAAATGAACAACTTAAGCTCTCGAGAAATTCAAATGTCATAACATTTCACTCAGATCTCTGATTCAGGCGCATCATATATXXXXXXXXXXCTCTGATTCAGGCGCATCATATATGGATACTCTTGAAACTTAGCACGAAAGCTCTCGGCAAATTCAAACAGTCATAAGTTTTTTCTCGGGTGTATATGTC	P,ee,eo,es,ev,ew,ey,fb,fc,fi,fj,fn,fx,gl,gn,gp,gt,gy,ha,hi,hj,hl,ho,hy,ia,ib	3,1,1,1,1,1,1,1,1,1,3,4,1,1,1,1,1,1,3,1,1,1,1,2,1,1
>Marker10379	aaxbb	2
ATGATATATCGAGACGTTCGAAAATGAACAATGGAAGCTCTCGAGAAATTCAAATGGTCGAAACATTTCACTGGGATGTCTGATTCTGGCTCATAATATTXXXXXXXXXXGTCTGATTCTGGCTCATAATATTTCAAGACTCTCAAAATTGTACACGGAAGCTCTCCGAAAATTCAAACGGTCATAACTTTTGACTCAGGTGTATGTGTG	M,ee,ek,eo,eq,er,es,eu,fd,fm,fo,fv,fz,gb,gg,gk,gw,he,hi,hv,hx,ia,ib	7,1,1,1,2,1,1,3,5,2,1,1,1,4,2,1,2,1,1,1,1,1,1
ATGATATATCGAGACGTTCGAAAATGAACAATGGAAGCTCTCAAGAAATTCAAATGGTCGAAACATTTCACTGGGATGTCTGATTCTGGCTCATAATATTXXXXXXXXXXGTCTGATTCTGGCTCATAATATTTCAAGACTCTCAAAATTGTACACGGAAGCTCTCCGAAAATTCAAACGGTCATAACTTTTGACTCAGGTGTATGTGTG	P,ej,el,em,ev,ew,ey,fb,fc,fe,fg,fj,fn,fo,fq,ft,fx,gd,gt,gz,ho,hq	3,1,1,1,3,3,1,1,1,1,1,3,4,1,1,2,1,1,1,1,1,1
>Marker10485	nnxnp	2
TCCCTTGGATCTCTAGCCCAATCTACTTGGAGTCTTCTACCCAATGCCCTTATGGGATAGGATTGCATCATTCCCTCCACCTTGGAAAGGATTTGACCTCXXXXXXXXXXCAATGAGTGATGCTACAAGTATAGAAAAATATGGGACAAACCTTTTGTAAAAGTTTGTTAAGTCATGGAAGCCCCAAATTTTTCTTATACTTGGTGGAGT	M,ed,ee,eg,er,ew,fa,fb,fd,fg,fk,fm,fn,fq,ft,fw,fz,gb,gc,gi,gn,gz,hb,hd,hn,hp,hq,hs,hy,ib	6,3,1,1,1,1,1,2,1,1,1,3,1,1,1,1,1,1,2,1,2,1,1,1,1,2,1,1,2,2
TCCCTTGGATCTCTAGCCCAATCTACTTGGAGTCTTCTACCCAATGCCCTTACGGGATAGGATTGCATCATTCCCTCCACCTTGGAAAGGATTTGACCTCXXXXXXXXXXCAATGAGTGATGCTACAAGTATAGAAAAATATGGGACAAACCTTTTGTAAAAGTTTGTTAAGTCATGGAAGCCCCAAATTTTTCTTATACTTGGTGGAGT	M,P,eb,ec,ef,eh,ei,ej,ek,em,eo,er,es,eu,ev,ew,ez,fa,fc,fd,fe,ff,fg,fj,fn,fo,fp,fr,fs,fu,fx,fy,ga,gb,gc,gd,ge,gf,gg,gi,gk,gl,gn,go,gp,gt,gv,gw,gz,ha,hd,hg,hi,hj,hl,hq,hr,hu,hy,ib	4,5,1,2,1,1,1,1,1,2,1,2,1,2,1,1,1,1,3,1,3,1,1,2,2,4,2,1,1,1,1,1,1,2,1,1,3,1,1,2,1,1,1,2,1,1,1,2,2,1,1,1,1,2,1,2,2,2,3,1
>Marker10712	aaxbb	2
CATTGTTCATAGAATTACTTATTTCATCCAGCAAAATAAACTCAAAATTAAGACAAAATCTGAAGTTAAATTTTGTTTGCAAAATGTGGAATTGTTGTTAXXXXXXXXXXCACTATATTTGAAGACACTAGACAGATATATTCTTTGGGCAGGCTGGAAAGGTCAAGAAAGCAAAACTCAGCACATAGTTTGTGTGCACTACTAGAAAAT	P,eb,ec,ed,ee,ef,eg,eh,ei,ej,ek,el,em,en,eo,ep,eq,er,es,eu,ev,ew,ey,ez,fa,fb,fc,ff,fg,fh,fi,fj,fk,fl,fm,fn,fo,fp,fq,fs,ft,fu,fv,fw,fx,fy,gd,ge,gg,gh,gi,gj,gl,gm,gn,go,gp,gq,gr,gs,gt,gu,gw,gx,gy,ha,hd,he,hf,hg,hh,hi,hj,hl,hm,hn,ho,hp,hq,hr,hs,ht,hu,hv,hw,hx,hy,ia	54,1,12,9,9,14,8,5,10,12,9,4,3,1,9,5,7,7,6,5,13,9,6,4,19,4,7,2,12,5,4,13,1,14,11,5,9,8,6,2,4,1,1,5,18,8,6,2,10,5,14,5,5,8,3,18,7,7,9,8,3,1,5,12,8,6,8,6,11,9,9,9,17,12,9,7,25,7,19,10,5,4,10,5,6,6,17,3
CATTGTTCATAGAATTACTTATTTCATCCAGCAAAATAAACTCAAAATTAAGACAAAATCTGAAGTTAAATTTTGTTTGCAAAATGTGGAATTGTTGTTAXXXXXXXXXXCACTATATTTGAAGACACTAGACAAATATATTCTTTGGGCAGGCTGGAAAGGTCAAGAAAGCAAAACTCAGCACATAGTTTGTGTGCACTACTAGAAAAT	M,eb,ec,ee,eg,eh,ei,ek,el,en,eo,ep,eq,er,es,et,eu,ez,fb,fd,fe,ff,fh,fi,fk,fm,fn,fo,fp,fr,fs,ft,fu,fv,fw,fy,fz,ga,gb,gc,gd,ge,gf,gg,gj,gk,gm,gn,gp,gq,gs,gt,gu,gv,gw,gx,gy,gz,hb,hc,he,hi,hj,hk,hl,hn,hp,hs,ht,hu,hv,hw,hx,hz,ia,ib	55,10,2,7,1,5,10,8,7,5,7,2,1,3,3,13,12,1,2,4,14,15,6,4,2,6,7,5,3,16,3,3,5,12,7,7,12,11,13,8,6,18,23,9,2,6,2,4,5,5,7,4,5,8,6,6,9,8,16,5,8,12,1,15,6,8,1,13,4,4,3,8,5,16,7,15
>Marker10715	aaxbb	2
TGATACAACTCACAACCTTGGACTTTTCTCCTTGAAACATGGACTTGTATTCAAATAGTATGGACAGCACTTGTTGAAGAGCTTCCTTGGCTTTCCTTGCXXXXXXXXXXTCATGTCCTCATCAGAATCGGACCTCCGACTAAAAAGTTATGACCATTTGAATTTCTCTAGAGCTTCCGTTCTTCAGTTTCGAGCCTCTCAATATAAAAT	M,eb,ec,ee,eg,eh,ei,ek,el,en,eo,ep,er,et,eu,ez,fb,fd,fe,ff,fh,fi,fk,fm,fn,fo,fp,fr,fs,ft,fu,fv,fw,fy,fz,ga,gb,gc,gd,ge,gf,gg,gi,gk,gm,gn,gp,gq,gs,gv,gw,gx,gz,hb,he,hi,hk,hl,hn,hp,hr,hs,hu,hv,hw,hz,ia,ib	33,4,1,5,7,2,4,1,3,2,1,4,1,4,3,5,1,5,5,3,3,2,3,1,2,2,3,8,2,5,1,4,4,3,8,8,8,5,5,11,7,7,2,3,7,3,2,3,1,3,2,3,1,6,5,1,7,1,4,2,1,5,1,3,2,4,1,8
TGATACAACTCACAACCTTGGACTTTTCTCCTTGAAACATGGACTTGTATTCAAATAGTATGGACAGCACTTGTTGAAGAGCTTCCTTGGCTTTCCTTGCXXXXXXXXXXTCATGTCCTCATCAGAATCGGACCTCCGACTAAAAAGTTATGACCATTTGAATTTCTCTAGAGCTTCTGTTCTTCAGTTTCGAGCCTCTCAATATAAAAT	P,eb,ec,ed,ef,eg,eh,ei,ej,ek,el,em,en,eo,ep,eq,er,es,eu,ev,ew,ey,ez,fa,fc,fe,ff,fg,fh,fi,fj,fk,fl,fm,fn,fo,fp,fq,fs,ft,fu,fw,fx,fy,gd,gh,gi,gj,gl,gm,gn,go,gq,gr,gt,gu,gw,gx,gy,gz,ha,hd,he,hf,hg,hh,hi,hj,hl,hm,hn,ho,hp,hr,hs,ht,hu,hv,hw,hx,hy,ia	47,2,8,9,5,3,4,4,3,1,1,4,2,3,3,6,1,3,1,3,11,1,4,2,4,2,8,2,1,2,6,2,6,3,3,4,4,8,1,4,5,2,4,6,6,5,4,4,3,6,5,3,5,3,2,1,1,7,6,3,2,2,2,2,6,4,3,4,1,5,1,2,2,4,2,3,5,7,2,5,7,1
>Marker10970	aaxbb	2
TTTCGCGCCCCTGCCAGAGAGCAGGTTGCGACAGTTGGTGACTCCACTAGGGGCTATTTCTAGAGAGTTAGACCTTCTAAATCTTGTGCAATATCATGACXXXXXXXXXXATGCTTTTAATGTGTTTTTAAATGTATGCATGAGATAGATATTTATTCATTTGATGCACACAAGCACCAACACTTTTTGCACACACGGTGAGTTGAAAAA	M,eb,ec,ee,eg,eh,ej,el,em,en,ep,eq,es,et,eu,ev,ey,ez,fa,fb,fc,fd,fe,ff,fh,fi,fj,fk,fl,fm,fn,fo,fp,fr,fs,ft,fu,fv,fx,fy,fz,gb,gc,ge,gh,gi,gk,gl,gm,go,gp,gq,gr,gs,gt,gu,gv,gw,gy,gz,hb,hc,hd,he,hg,hj,hk,hl,hm,hn,ho,hp,hq,hr,hs,hv,hz,ib	126,20,19,14,11,11,12,17,14,10,8,4,25,12,18,6,16,16,5,11,23,18,32,12,2,4,13,8,16,13,12,12,12,18,8,12,2,10,12,6,18,9,11,10,17,11,11,13,17,7,9,12,7,6,16,8,8,11,20,10,16,3,9,6,20,3,7,22,14,18,14,5,10,18,34,2,5,38
TTTCGCGCCCCTGCCAGAGAGCAGGTTGCGACAGTTGGTGACTCCACTAGGGGCTGTTTCTAGAGAGTTAGACCTTCTAAATCTTGTGCAATATCATGACXXXXXXXXXXATGCTTTTAATGTGTTTTTAAATGTATACATGAGATAGATATTTATTCATTTGATGCACACAAGCACCAACACTTTTTGCACACACGGTGAGTTGAAAAA	P,eb,ec,ed,ee,ef,eg,eh,ei,ej,ek,en,eo,ep,eq,er,eu,ev,ew,ey,fa,fc,fd,fg,fh,fi,fj,fk,fl,fm,fn,fp,fq,fr,fs,ft,fu,fv,fw,fx,fz,ga,gb,gc,gd,ge,gf,gg,gh,gi,gj,gk,gl,gn,go,gp,gq,gr,gs,gt,gu,gv,gw,gx,gy,gz,ha,hb,hc,hd,he,hf,hg,hh,hi,hj,hn,ho,hp,hq,hr,ht,hu,hv,hw,hx,hy,hz,ia	73,13,20,23,15,13,7,9,36,13,50,14,25,6,5,26,17,11,22,6,10,27,12,19,10,3,7,5,16,15,12,16,20,10,11,12,4,10,24,10,15,25,14,24,25,16,30,27,1,10,17,10,6,19,8,11,9,8,5,9,4,5,11,20,15,8,14,8,2,11,16,6,13,18,27,14,15,6,13,10,9,12,28,4,24,17,27,6,21
>Marker11135	aaxbb	2
TTTAATGGTGAGGGCGTGTAGCCTTACGAAGGCGAGAACATGCAGTCTTCTGATGGCGAGGGCATGTAGCCCTCTGAAGGCGAGAGCGTGTAGCCCTCTTXXXXXXXXXXATGTAGCCCTCTGAAGGCGAGAGCGTGTAGCCCTCTTAAGGCAAGGACCTGTAGTCCTCTGACGGTGAGGGCGTGTAACCTTTTGAAGGTGAGGGCGTGC	M,eh,en,ep,fd,fe,fm,fn,fp,fv,fw,ga,gb,gc,ge,gf,gk,gn,gt,gv,gz,hw,ib	6,1,1,1,2,1,1,1,1,1,1,1,1,2,1,1,1,1,2,1,1,1,1
TTTAATGGTGAGGGCGTGTAGCCTTACGAAGGCGAGAACGTGCAGTCTTCTGATGGCGAGGGCATGTAGCCCTCTGAAGGCGAGAGCGTGTAGCCCTCTTXXXXXXXXXXATGTAGCCCTCTGAAGGCGAGAGCGTGTAGCCCTCTTAAGGCAAGGACCTGTAGTCCTCTGACGGTGAGGGCGTGTAACCTTTTGAAGGTGAGGGCGTGC	P,ec,ei,el,em,en,eq,ew,fc,fi,fj,fq,fw,fx,gj,go,gp,gt,gu,ha,hd,he,hi,hl,hq,hs,hw	2,2,2,1,1,1,1,1,2,1,1,2,1,1,1,1,2,1,1,1,1,1,1,1,1,1,3
>Marker11137	aaxbb	2
TTCATGAGAGATTTAATTACAATAAGCCTGGCACTACAATGTCAAAGTTGGAAGTGTCTTTTGCATAAATGAAGATAGAGGATATTGTTAAGTCTACTGTXXXXXXXXXXTCTTTTGCATAAATGAAGATAGAGGATATTGTTAAGTCTACTGTTGTGTCGAGTCAGAACCAACTTGCGTCTAACTCACCAGTGGACAACCAACCTGAAG	M,ee,eh,fd,ff,fo,fr,fs,ga,gb,gd,gg,gj,gk,gp,gs,gx,gy,he,hl,hn,hx	3,1,1,1,1,1,1,1,1,2,1,1,1,1,1,2,1,1,1,1,3,1
TTCATGAGAGATTTAATTACAATAAGCCTGGCACTACAATGTCAAAGTTGGAAGTGTCTTTTGCATAAATGAAGATAGAGGATATTGTTAAGTCTACTGTXXXXXXXXXXTCTTTTGCATAAATGAAGATAGAGGATATTGTTAAGTCTACTGTTGTGTCGAGTTAGAACCAACTTGCGTCTAACTCACCAGTGGACAACCAACCTGAAG	P,ed,ee,ef,en,es,ev,ew,ey,fc,fi,fj,fl,fo,fw,gg,gp,gw,hi,hw	1,1,2,1,2,1,1,1,1,1,1,1,2,1,1,2,1,1,1,2
>Marker11149	None	2
CGCTTCATGGTTCACTAAACTTGATCTCAGGCAAGGATTTCATCAAATCCTTATGAACGAAGCCGACATCGAGAAAACTGCGTTTAGAACGCACCATGGGXXXXXXXXXXACGTCCAACACCTTGATCTCATCTTTCAGGCACTACTACGAGGTGAGTTCTACCTAAAGCGCACTAAATGTTTCTTCGCTCAGAGGGAATTAGAGTACCT	P,ed,ef,er,ey,ez,fi,fj,fk,ft,fx,fy,gd,go,gy,gz,he,hg,hh,hi,hk,hm,ho,hq,hv	5,1,2,1,1,2,1,1,1,1,1,1,1,1,1,1,1,1,1,1,1,1,1,1,1
CGCTTCATGGTTCACTAAACTTGATCTCAGGCAAGGCTTTCATCAAATCCTTATGAACGAAGCCGACATCGAGAAAACTGCGTTTAGAACGCACCATGGGXXXXXXXXXXACGTCCAACACCTTGATCTCATCTTTCAGGCACTACTACGAGGAGAATTCTACCTAAAGCGCACTAAATGTTTCTTCGCTCAGAGGGAATTAGAGTACCT	ed,eu,fn,fu,fx,fz,gf,gn,gp,gr,gw,gx,hf,hg,hk,hm,ht,hu,hx,hz,ib	1,1,1,1,1,2,1,1,1,1,1,1,1,2,1,1,1,3,1,2,1
>Marker11201	aaxbb	2
GGACGTGTAGTCCTCTAAAGGTGAGGACACGTAGTCCTCTGAAGCCAAGGACCTGTAGTCCTCTGAAGGTGAGGACACGTAGTCCTCTGAAGGGGAGGACXXXXXXXXXXGTGCAGCCCTATGAAGGCGAAGACGTGTAGTCCTCTAAAGGTGAGGGCGTGTAGCCTTACGAAGGCGAGGACGTGCAGTCCTCTGAAGGCGAGGGCATGT	M,en,eq,eu,ez,fd,fi,fm,fr,fv,gb,gk,gp,gr,gt,gz,hb,he,hw,ib	4,1,1,2,1,1,1,1,1,1,3,1,1,1,1,3,1,1,1,1
GGACGTGTAGTCCTCTAAAGGTGAGGACACGTAGTCCTCTGAAGCCAAGGACCTGTAGTCCTCTGAAGGTGAGGACACGTAGTCCTCTGAAGGGGAGGACXXXXXXXXXXGTGCAGCCCTATGAAGGCGAAGACGTGTAGTCCTCTAAAGGTGAGGGCGTGTAGCCTTACGAAGGCGAGGACGTGCAGTCCTCTGAAGGCAAGGGCATGT	P,ec,ej,em,en,eu,ew,ey,fa,fb,fc,fh,fj,fn,fw,fy,gp,gx,hd,hf,hh,hi,hy	4,1,1,2,1,1,1,1,1,1,1,2,1,1,1,1,2,1,2,1,1,1,2
>Marker11377	aaxbb	2
GGTTTCTAACTCCAAGAGCTTTGCTGAAGTAAGCCACTGGTCTTTTCTGTTGCATCAATATAGCTCCCAGTCCTGTACCTGAAGCATCACATTCAATAACXXXXXXXXXXCTGTCAAAGGTTTAGCAACCTTACCATAGTCTTTGATAAACTTTCGATAGTACCCCGTGAGACCCAAAAATCCTCTAACCCCTTTGACATTCCTTGGTTG	M,eb,ec,ed,ee,eg,eh,ei,ek,el,em,eo,eq,et,eu,ev,ew,ey,ez,fa,fb,fc,fd,fe,ff,fj,fk,fl,fn,fo,fq,fr,fs,ft,fu,fv,fw,fx,fy,fz,gc,gd,gf,gg,gh,gi,gk,gm,gn,go,gp,gq,gr,gs,gw,gz,hb,hd,he,hf,hg,hh,hi,hj,hk,hl,hm,hn,ho,hp,hq,ht,hv,hw,hy,ia,ib	51,1,11,12,8,18,9,16,3,11,3,4,4,1,4,9,4,5,3,11,10,5,4,4,4,15,5,7,6,5,6,16,10,1,1,6,5,3,2,5,8,6,11,5,2,4,5,9,13,5,12,8,9,3,4,2,6,3,5,6,3,11,17,11,3,7,2,13,11,3,4,7,5,15,3,1,15
GGTTTCTAACTCCAAGAGCTTTGCTGAAGTAAGCCACTGGTCTTTTCTGTTGCATCAATATAGCTCCCAGACCTGTACCTGAAGCATCACATTCAATAACXXXXXXXXXXCTGTCAAAGGTTTAGCAACCTTACCATAGTCTTTGATAAACTTTCGATAGTACCCCGTGAGACCCAAAAATCCTCTAACCCCTTTGACATTCCTTGGTTG	P,eb,ec,ed,ee,ef,ei,ej,ek,em,eo,eq,er,es,eu,ev,ew,ey,ez,fa,fc,fe,ff,fg,fh,fj,fl,fm,fn,fo,fq,fr,ft,fu,fw,fx,fy,ga,gb,gc,gd,gh,gi,gj,gk,gl,gm,go,gp,gq,gr,gt,gu,gv,gw,gx,gy,gz,ha,hb,hd,he,hf,hh,hi,hj,hl,hm,ho,hp,hq,hr,hs,ht,hu,hv,hw,hx,hy,hz,ia	47,6,16,12,3,10,4,5,6,3,4,4,4,4,6,6,1,4,9,13,13,7,7,16,9,10,6,4,6,13,6,8,5,2,4,10,5,6,4,7,6,8,9,3,5,5,11,6,2,9,4,4,3,4,10,3,8,1,1,7,5,3,6,3,7,3,5,6,8,8,10,7,3,6,4,4,7,9,15,7,8
>Marker11410	aaxbb	2
TCACACCAGTCAAGTCACCTTCCAAATAATGGATATTAACCCCCCCTACAGCTGTCTGTTGGGGCGCCCGTGGATCCACTCAGTGGGGGTTGTTCCCTCTXXXXXXXXXXGAGTCATTAGAAACCGCTTTCCAGTCTTTTGAGGTGGTAAGCATTTCCTCCGTGGACTCCTTCTCTGGGCAAGCTTGCCTGTCCGATGCAGCAGTAATGA	P,eb,ec,ed,ee,ef,eg,eh,ei,ej,ek,el,em,en,eo,ep,eq,er,es,eu,ev,ew,ey,ez,fa,fb,fc,ff,fg,fh,fi,fj,fk,fl,fm,fn,fo,fp,fq,fs,fu,fx,fz,gd,gg,gh,gi,gj,gl,gm,gn,go,gp,gq,gr,gs,gt,gu,gx,gy,gz,ha,hd,he,hf,hg,hh,hi,hj,hl,hm,hn,ho,hp,hq,hr,hs,ht,hu,hv,hw,hx,hy,ia,ib	40,5,9,4,3,4,2,2,5,6,3,1,9,4,3,1,2,3,1,4,1,8,6,3,3,4,11,4,6,3,1,3,2,10,2,2,2,8,1,1,3,5,1,2,2,6,8,2,5,4,4,3,6,2,7,1,7,2,1,6,1,3,5,2,2,3,1,4,4,2,2,4,6,2,5,7,2,4,5,1,5,1,5,4,1
TCACACCAGTCAAGTCACCTTCCAAATAATGGATATTAACCCCCCCTACAGCTGCCTGTTGGGGCGCCCGTGGATCCACTCAGTCGGGGTTGTTCCCTCTXXXXXXXXXXGAGTCATTAGAAACCGCTTTCCAGTCTTTTGAGGTGGTAAGCATTTCCTCCGTGGACTCCTTCTCTGGGCAAGCTTGCCTGTCCGATGCAGCAGTAATGA	M,eb,ee,eg,eh,ei,ek,el,en,eo,ep,er,es,et,eu,ez,fb,fd,fe,ff,fh,fi,fm,fn,fo,fp,fr,fs,fu,fv,fw,fy,fz,ga,gb,gc,gd,ge,gf,gg,gk,gm,gn,gp,gq,gs,gt,gu,gv,gw,gx,gy,gz,hb,hc,he,hi,hj,hk,hl,hn,hp,hs,ht,hu,hv,hw,hx,hz,ia,ib	34,3,3,1,9,9,6,8,3,1,5,2,2,7,1,2,2,11,3,2,1,1,2,2,2,3,12,6,1,7,5,1,4,6,9,6,4,15,6,5,8,2,2,2,4,2,1,5,1,4,2,5,7,4,1,1,2,1,7,2,2,2,7,5,1,4,3,1,5,1,12
>Marker11416	None	2
TCCATGGGCATGCTTACTCATCTCAATGTTGGGGGTCCATGTGATGGCATCAAGTCCTTCCCTAAAGAGGGTTTGCTGCCTCCCTCCCTTACGTCTCTGTXXXXXXXXXXGAATATGGCTGGAGAAAGTCTTCCTTTCTCTCTAATAAAATTAACCATGGTGGAATGTCCTTTGCTGGAAAAACGATGCCGCATGAAGCACCCTCAAATT	M,eb,ec,ee,eh,ei,ek,el,en,eo,eq,er,es,et,eu,ev,fa,fd,fe,ff,fh,fi,fn,fo,fp,fr,fs,ft,fu,fv,fw,fy,fz,ga,gb,gc,ge,gf,gi,gj,gm,gn,gp,gq,gv,gx,gz,hb,hh,hk,hn,hs,ht,hw,hz,ia,ib	11,7,1,4,1,3,2,3,1,2,2,1,2,10,1,2,1,1,5,5,6,1,2,1,5,3,1,2,5,1,1,2,4,7,5,5,5,4,3,1,4,1,1,1,1,3,1,3,1,3,2,5,4,2,5,2,5
TCTATGGGCATGCTTACTGATCTCAGTGTTTGGGGTCCATGTGATGGCATCAAGTCCTTCCCTAAGGAGGGTTTGCTGCCTCCCTCCATTACGTCTCTGTXXXXXXXXXXGAATATGGCTGGAGAAAGTCTTCCTGTCTCTCTAATAAAATTAACCATAGGGGGATGTCCTTTGCTGGAAAAACGATGCCGTATGAAGCACCCTCAAATT	M,eb,ec,ee,eh,ei,ek,el,en,ep,eq,er,es,et,ez,fb,fd,fe,ff,fh,fi,fn,fo,fp,fr,fs,ft,fu,fv,fw,fy,fz,ga,gb,gc,gd,ge,gf,gg,gi,gj,gm,gp,gq,gs,gt,gu,gw,gx,gz,hc,he,hk,hl,hn,hs,ht,hu,hv,hw,hx,hz,ia,ib	14,1,9,1,1,4,3,3,1,4,3,2,1,2,1,9,3,2,2,4,1,3,1,3,7,2,3,1,2,2,1,5,7,6,6,7,9,6,4,1,2,5,1,2,2,1,3,2,5,2,3,1,1,2,1,5,1,5,1,3,1,5,3,5
>Marker11530	aaxbb	2
GCTCTGAAACTTGATTGATATGTGAGATATGGTCTCTGGTAATCGATTACCAAGGGTGGGTAATCGATTACAAGGCTTAAAAATGAAGATAGGAGGATAAXXXXXXXXXXGCTTGAAAACGAGGTCAGGAAGCCATGAGGGCTTCTGGTAATCGATTACCAAGGGGTGTAATCGATTACCAGGCTTAAAAAGGGAACTGGGAGATGGTGG	M,eb,ee,eg,eh,ei,ek,el,en,et,eu,ew,ez,fb,fd,fe,ff,fh,fk,fm,fo,fr,fs,ft,fu,fv,fw,fy,fz,ga,gb,gc,gd,ge,gf,gg,gi,gk,gm,gn,gp,gq,gs,gu,gv,gw,gx,gz,hb,hc,he,hi,hk,hl,hn,hp,hs,ht,hu,hv,hx,hz,ia,ib	31,4,1,3,2,5,2,2,3,2,7,1,2,1,13,3,1,1,1,1,1,1,2,1,1,9,4,1,10,4,4,7,4,5,10,9,3,2,1,2,1,2,1,1,5,3,3,1,4,2,5,1,2,1,2,3,3,2,2,3,3,4,3,5
GCTCTGAAACTTGATTGATATGTGAGATATGGTCTCTGGTAATCGATTACCAAGGGTGGGTAATCGATTACAAGGCTTAAAAATGAAGATAGGAGGCTAAXXXXXXXXXXGCTTGAAAACGAGGTCAGGAAGCCATGAGGGCTTCTGGTAATTGATTACCAAGGGGTGTAATCGATTACCAGGCTTAAAAAGGGAACTGGGAGATGGTGG	P,eb,ec,ed,ee,ef,eg,eh,ei,ej,ek,el,em,en,eo,ep,eq,er,es,eu,ev,ew,ey,ez,fa,fb,fc,fe,ff,fg,fh,fi,fj,fk,fl,fm,fn,fo,fq,fs,ft,fw,fx,gd,gh,gj,gl,gm,gn,go,gp,gq,gr,gs,gt,gu,gw,gx,gy,gz,ha,hd,he,hf,hg,hh,hi,hj,hl,hm,hn,ho,hp,hq,hr,hs,ht,hu,hw,hx,hy,ia,ib	37,8,13,6,1,2,4,2,1,3,2,3,7,4,1,1,2,6,2,2,6,3,6,3,4,2,8,1,4,5,7,4,3,2,5,2,3,5,6,2,1,1,7,4,5,1,3,1,3,4,2,1,3,1,2,2,5,3,2,8,6,1,4,6,9,1,5,3,2,5,2,5,7,5,4,2,3,2,5,2,6,3,2
>Marker11592	aaxbb	2
AGGTGGTGAAACTTCATGGAAAGAGTGGTGTAGTCAGTAACTACGGAGCCCAATTGCTTCAGCCAATCAACGCCCAACATGACGTCAACCCAATAGGTAAXXXXXXXXXXTTTTGCAGGAGTAATTCAATCGCAGCGCATTGGTGATGGGATTCCAAAATGGACTCGTTACCTACCATGACACGTAAGGATGCAATTTCCCTTGTGGGTA	M,en,er,eu,fd,fr,fu,fv,gb,gc,gg,gk,gp,gs,gv,hc,he,hk,ht	3,1,2,1,2,3,1,2,4,2,2,1,1,1,2,1,1,1,1
AGGTGGTGAAACTTCATGGAAAGAGTGGTGTAGTCAGTAACTACGGAGCCCAATTGCTTCAGCCAATCAACGCCCAACATGACGTCAACCCAATAGGTAAXXXXXXXXXXTTTTGCAGGAGTAATTCAATCGCAGCGCATTGGTGACGGGATTCCAAAATGGACTCGTTACCTACCATGACACGTAAGGATGCAATTTCCCTTGTGGGCA	P,eh,ek,el,em,en,eo,ev,fc,fe,ff,fg,fi,fj,fl,fq,gd,gv,gy,gz,hh,hi,hj,hp,hr,hu,hv,hy,ia,ib	8,1,1,1,4,1,1,1,2,1,1,1,2,1,1,2,1,1,1,1,1,1,2,1,1,1,1,1,1,1
>Marker11850	lmxll	2
TGTACACAACCCTTGATTACTGACTCCACTCTTCCAATTCTCAGAGCACCGTGCTGCATAACATAAGCAAGGGTGGTAATCAAGATTTAGTGACCAAGTAXXXXXXXXXXAGTTTTCGATGTTTTATTTTGCCTTGCCGGAGTTTGAAAAGCTAGTCTCTCACTTTTGTTGTTTGACTCATGCAACATTTTATGTTAAGCATTAATTGTT	P,eb,ec,ed,ee,ef,eg,eh,ei,ej,ek,el,em,en,eo,ep,eq,er,es,eu,ew,ey,ez,fa,fc,fe,ff,fg,fi,fj,fk,fl,fm,fn,fo,fp,fq,fr,fs,ft,fu,fv,fw,fx,fy,fz,gd,gg,gh,gi,gj,gl,gm,gn,go,gp,gq,gr,gs,gt,gu,gv,gw,gx,gy,gz,ha,hd,he,hf,hg,hh,hi,hj,hl,hm,hn,ho,hp,hq,hr,ht,hu,hv,hw,hx,hy,hz,ia,ib	83,9,15,6,21,6,8,7,9,18,16,18,7,7,7,4,4,5,10,7,18,9,8,11,25,14,8,21,2,12,7,29,27,12,5,13,7,5,4,1,5,7,5,14,2,1,19,9,7,13,7,10,8,20,25,10,6,7,9,15,3,4,21,3,20,9,16,10,8,13,16,6,28,22,14,17,9,15,5,10,18,12,14,3,14,5,24,1,12,3
TGTACACAACCCTTGATTACTGACTCCACTCTTCCAATTCTCAGAGCACCGTGCTGCATAACATAAGCAAGGGTGGTAATCAAGATTTAGTGACCAAGTAXXXXXXXXXXAGTTTTCGATGTTTTATTTTGCCTTGCCGGAGTTTGAAAAGCTAGTCTCTCACTTTTGTTGTTTAACTCATGCAACATTTTATGTTAAGCATTAATTGTT	M,P,eb,ec,ed,ee,ef,eg,eh,ei,ej,ek,el,em,en,eo,ep,eq,er,es,et,eu,ev,ew,ey,ez,fa,fb,fc,fd,fe,ff,fg,fh,fi,fj,fk,fl,fm,fn,fo,fp,fq,fr,fs,ft,fu,fv,fw,fx,fy,fz,ga,gb,gc,gd,ge,gf,gg,gh,gi,gj,gk,gl,gm,gn,go,gp,gq,gr,gs,gt,gu,gv,gw,gx,gy,gz,ha,hb,hc,hd,he,hf,hg,hh,hi,hj,hk,hl,hm,hn,ho,hp,hq,hr,hs,ht,hu,hv,hw,hx,hy,hz,ia,ib	111,78,19,29,26,23,16,24,15,17,21,32,24,13,12,17,14,14,10,7,16,21,30,19,22,17,16,16,32,16,16,15,18,12,21,23,8,38,29,20,19,17,7,15,7,11,11,17,19,21,14,16,16,20,24,25,12,31,21,14,24,9,20,18,14,25,23,18,19,19,4,22,9,14,20,19,20,11,13,21,16,12,17,15,18,19,24,23,23,21,14,27,13,16,19,19,30,15,23,5,29,25,34,14,17,31
>Marker11901	aaxbb	2
AATTACTACTAATTATCAAGGTTTGACCATGACTTTCATGCACATGGACCACAACATCACCTTAAGTGTCGATGCTCCCTCTCTTCCTTCATCTGCCTCAXXXXXXXXXXATCTCCTCCCACACACCACTCCTGTCAATGTCAAACCTTATCGATATCCTCATTTCTAGAAAACGGAAATTAAGAAGCAAATTGCATTAATGCTTGAAGC	P,eb,ec,ed,ee,ef,eg,eh,ei,ej,ek,el,em,en,eo,ep,eq,er,es,eu,ev,ew,ey,ez,fa,fb,fc,ff,fg,fh,fi,fj,fk,fl,fm,fn,fo,fp,fq,fs,ft,fw,fx,fy,gd,gg,gh,gi,gj,gl,gm,gn,go,gp,gq,gr,gt,gu,gw,gx,gy,ha,hd,hf,hg,hh,hi,hj,hl,hm,hn,ho,hp,hq,hr,hs,ht,hu,hv,hw,hx,hy,ia	23,5,16,4,5,3,3,4,6,3,5,4,2,1,4,2,2,2,3,5,5,2,10,3,8,4,5,2,12,1,1,7,2,7,5,4,5,4,6,1,3,4,6,3,3,5,8,7,3,7,5,3,6,4,2,5,4,1,5,3,5,2,4,5,5,4,5,10,5,1,4,8,1,5,2,3,4,2,2,5,2,7,1
AATTACTACTAATTATCAAGGTTTGACCATGACTTTCATGCACATGGACCACAACATCACCTTAAGTGTCGATGCTCCCCTTCTTCCTTCATCTGCCTCAXXXXXXXXXXATCTCCTCCCACACACCACTCCTGTCAATGTCAAACCTTATCGATATCCTCATTTCCAGAAAATGGAAATTAAGAAGCAAATTGCATTAATGCTTGAAGC	M,eb,ee,eg,eh,ei,ek,el,en,ep,eq,er,es,et,ew,ey,fb,fd,fe,ff,fi,fk,fm,fn,fo,fp,fr,ft,fu,fv,fw,fy,fz,ga,gb,gc,gd,ge,gf,gg,gj,gk,gm,gn,gp,gq,gr,gt,gu,gv,gw,gx,gy,gz,hb,hc,he,hi,hj,hk,hl,hn,hp,hs,ht,hu,hv,hw,hx,hz,ia,ib	51,3,6,2,2,3,8,3,1,2,6,4,5,11,6,1,3,9,7,7,3,1,4,6,7,3,5,1,4,5,6,2,13,10,3,10,4,5,9,2,2,7,2,1,1,2,1,1,4,1,4,7,2,1,8,4,2,7,1,5,5,1,1,5,8,1,2,6,4,5,7,13
>Marker11955	aaxbb	2
AGGGTCAGCAAAAACCAGAATCCTGTGAGTGCTTGCGTTCTTAAGTGAGGGGGAGAAGTTCCTTGGGTGAAAATGCACTCCCCCTTTCTTTTTTAAACCAXXXXXXXXXXACAACAATAATAAGTAGGAATTTAAAGGATACTAGGATGCCTCCCAACAGCGCTTCTCGCTTGTCCGGAGATGGACGTGGGACGACGATCCGTTGATCAT	P,eb,ec,ed,ee,ef,eg,eh,ei,ej,ek,el,eo,er,es,eu,ev,ew,ey,ez,fa,fb,fc,ff,fg,fh,fi,fj,fk,fl,fm,fn,fo,fp,fq,fs,ft,fu,fw,fx,fy,gd,gg,gh,gi,gl,gm,gn,go,gp,gq,gr,gt,gu,gw,gx,gy,ha,hd,he,hf,hg,hh,hi,hj,hl,hm,hn,ho,hp,hq,hr,hs,ht,hu,hv,hw,hx,hy,ia	20,1,8,11,2,1,1,3,4,8,6,2,2,3,1,5,5,2,5,1,1,7,4,1,5,2,1,6,2,4,3,1,2,3,1,2,1,3,7,2,2,3,2,1,7,4,1,3,8,1,1,7,1,2,1,3,2,7,2,1,3,5,1,2,4,3,5,4,3,2,8,6,3,4,1,1,7,1,5,3
AGGGTCAGCAAAAACCAGAATCCTGTGAGTGCTTGCGTTCTTAAGTGAGGGGGAGAAGTTCCTTGGGTGAAAATGCACTCCCCCTTTCTTTTTTAAACCAXXXXXXXXXXAAAACAATAATAAGTAGGAATTTAAAGGATACTAGGATGCCTCCCAACAGCGCTTCTCGCTTGTCCGGAGATGGACGTGGGACGACGATCCGTTGATCAT	M,eb,ee,eg,eh,ei,ek,el,eo,eq,er,es,et,ew,fb,fe,ff,fh,fk,fm,fn,fo,fp,fr,fs,ft,fu,fv,fw,fy,fz,ga,gb,gc,gd,ge,gf,gg,gj,gk,gm,gn,gp,gq,gs,gt,gv,gx,gy,gz,hb,hc,he,hi,hk,hl,hn,hp,hs,hu,hw,hx,hz,ia,ib	20,5,2,1,1,2,5,4,2,1,1,1,4,2,1,2,3,2,1,3,5,1,1,10,2,1,1,3,2,1,4,4,3,5,4,3,8,2,1,2,2,1,1,2,1,2,3,1,2,3,4,1,1,3,6,1,2,1,3,1,1,2,3,3,2
>Marker12012	aaxbb	2
AAGGTCCAATGCTGCCACCGTTGGTGGATGACCAACGTCAAGAAATGGAAGGCGACAAAGTGCAGTGGAGGTGAAGAGACGTGAAGGAAGAAGTGTAAGAXXXXXXXXXXGATGTAAAAAAACCAACTCAGTCCCATTTTTTCGAACACTTTTCCGTTTTGAAATTTCATTTTAAAACATAAAACTAGTAACTAGAAACCACCTTGAATA	P,eb,ec,ed,ee,ef,eg,eh,ei,ej,ek,el,em,en,eo,ep,eq,er,es,eu,ev,ew,ey,ez,fa,fb,fc,fe,ff,fg,fh,fi,fj,fk,fl,fm,fn,fo,fp,fq,fs,ft,fu,fw,fx,fy,gc,gd,gg,gh,gi,gj,gl,gm,gn,go,gp,gq,gr,gs,gt,gu,gw,gx,gy,gz,ha,hd,he,hf,hg,hh,hi,hj,hl,hm,hn,ho,hp,hq,hr,hs,ht,hu,hv,hw,hx,hy,ia,ib	142,18,39,19,21,19,9,11,16,29,20,16,13,6,6,10,4,19,14,17,24,44,23,9,25,9,37,16,15,23,4,4,17,9,44,8,17,10,21,12,9,11,2,15,32,6,1,16,1,11,21,10,15,14,13,35,10,16,6,13,15,4,9,15,35,6,39,20,12,10,26,22,17,21,15,16,12,20,26,31,27,16,13,15,3,23,10,38,13,10
AAGGTCCAATGCTGCCGCCGTTGGTGGATGACCAACGTCAAGAAATGGAAGGCGACAAAGTGCAGTGGAGGTGAAGAGACGTGAAGGAAGAAGTGTAAGAXXXXXXXXXXGATGTAAAAAAACCAACTCAGTCCCATTTTTTCGAACACTTTTCCGTTTTGAAATTTCATTTTAAAACATAAAACTAGTAACTAGAAACCACCTTGAATA	M,eb,ec,ee,ef,eg,eh,ei,ek,el,en,eo,ep,eq,er,es,et,eu,ey,ez,fb,fd,fe,ff,fh,fi,fk,fm,fn,fo,fp,fr,fs,ft,fu,fv,fw,fy,fz,ga,gb,gc,gd,ge,gf,gg,gi,gj,gk,gm,gn,go,gp,gq,gr,gs,gt,gu,gv,gw,gx,gz,hb,hc,he,hi,hj,hk,hl,hn,hp,hs,ht,hu,hv,hw,hx,hz,ia,ib	351,34,4,45,1,19,24,30,44,35,16,27,11,14,20,18,27,32,1,19,15,53,23,21,17,15,11,26,21,13,23,58,12,20,14,42,27,15,47,44,54,63,32,49,80,45,33,13,45,24,24,1,20,26,2,13,31,15,31,23,23,30,42,22,12,31,4,35,23,25,15,37,20,34,7,36,20,24,31,53
>Marker12071	None	2
TGTGTCGTAGGTAACGCTCTAACCTTTTTGTGGATGAGCTGAGGTGAACTCTAGAGGTGGTGGCGGTGCACCTGTTGCCCACTACTGTGATGCCCCGCCCXXXXXXXXXXCTAGAGGTGGTGGCGGTGCACCTGTTGCCCACTACTGTGATGCCCCGCCCTGCGCCTGCCTGGGGGCGCAGTACTTCTCGATGAAAGTCCGGTTAATAGG	M,eb,ee,en,ep,eu,fd,fe,ff,ft,fv,fz,gb,gc,gf,gg,gn,gu,gz,hu,hz	7,1,1,1,1,2,2,2,1,1,1,2,4,2,2,1,1,1,1,1,1
TGTGTCGTAGGTAACGCTCTAACCTTTTTGTGGATGAGCTGAGGTGAACTCTAGAGGTGGTGGCGGTGCACCTGTTGCCCACTACTGTGATGCCCCGCCCXXXXXXXXXXCTAGAGGTGGTGGCGGTGCACCTGTTGCCCACTACTGTGATGCCCCGCCCTGCGCCTGCCTGGGGGCGCAGTACTTCTCGATGAAAGTCTGGTTAATAGG	ec,ee,ef,en,ew,fa,fc,fe,fj,ft,fv,fw,gh,ha,hf,hs,hy,ia	2,1,1,1,1,2,3,1,1,1,1,1,1,1,1,1,2,1
>Marker12190	aaxbb	2
TGCTTTTAGTAAATAAATAAGATGGGTATGCAGGCATGAAAGACCCAGTACTTGAGTATGTTATTGCCTATGGTTCTCGGGGCTTATGTCAACAACCCATXXXXXXXXXXCCAACAAATTTTATAAACCATAAACCAGTAATAATAGGAACTTTATTATTAGCATTCTAGAATCAAAATTTCAACCATTATGCAGTTGTTACTCATATAT	P,eb,ec,ed,ee,ef,eg,eh,ei,ej,ek,el,em,en,eo,ep,eq,er,es,eu,ev,ew,ey,ez,fa,fb,fc,fe,ff,fg,fh,fi,fj,fk,fl,fm,fn,fo,fp,fq,fs,ft,fu,fw,fx,fy,fz,gd,gh,gi,gj,gl,gm,gn,go,gp,gq,gr,gs,gt,gu,gw,gx,gy,gz,ha,hd,he,hf,hg,hh,hi,hj,hl,hm,hn,ho,hp,hq,hr,hs,ht,hu,hv,hw,hx,hy,hz,ia,ib	64,7,15,20,4,14,11,4,5,18,9,5,7,4,7,2,5,5,3,8,19,18,4,3,13,2,21,10,4,14,1,11,13,3,12,10,7,8,11,9,4,9,4,6,7,5,1,11,10,8,5,8,7,4,16,11,4,13,5,9,2,4,6,14,4,9,4,4,15,15,8,8,12,16,9,7,15,8,22,16,12,5,6,4,10,8,24,1,7,9
TGCTTTTAGTAAATAAATAAGATGGGTATGCAGGCATGAAAGACCCAGTACTTGAGTATGTTATTGCCTATGGTTCTCGGGGCTTATGTCAACAACCCATXXXXXXXXXXCCAACAAATTTTATAAACCATAAACCAGTAATAACAGGAACTTTATTATTAGCATTCTAGAATCAAAATTTCAACCATTATGCAGTTGTTACTCATATAT	M,eb,ee,eg,eh,ei,ek,el,en,eo,ep,eq,er,es,et,eu,ez,fb,fd,fe,ff,fh,fi,fk,fm,fn,fo,fp,fr,fs,ft,fu,fv,fw,fy,fz,ga,gb,gc,gd,ge,gf,gg,gi,gj,gk,gm,gn,gp,gq,gr,gs,gt,gu,gv,gw,gx,gz,hb,hc,he,hi,hk,hl,hn,hp,hq,hs,ht,hu,hv,hw,hx,hz,ia,ib	91,9,5,2,4,11,4,12,3,5,4,5,2,3,10,14,9,9,7,2,7,3,4,3,15,5,3,10,14,3,9,3,23,10,1,12,6,13,13,12,7,26,22,8,2,11,9,6,3,3,2,4,10,8,10,4,5,1,10,4,4,7,18,1,7,1,1,6,8,3,10,7,3,8,9,20
>Marker12289	aaxbb	2
GAGGGTGCTGTGAGTGCTGGAAGTGCAGGAATAGGAGCTGGTGGTGGTGCTGGTGCTGAGGTAGAAGCTGGAGCAGAGGTAGAGGTATCAGAGGGTCCCCXXXXXXXXXXAAGTTCAGAGACTCAAATATGAGAGAGTCAGGGACTACTCCTCTAGCGATGCACAAGGCAGTGATCAAAGCAAGGAAGCCAAGCCCAGAGGAGTTTGACT	M,eb,ec,ee,ej,el,em,en,eu,fa,fc,fh,fn,fo,fp,fv,gb,gq,gs,gu,gy,gz,hb,hc,hd,hg,hn,hp	2,1,1,1,1,3,4,1,1,2,2,3,1,2,1,1,2,1,1,1,1,1,1,1,1,1,1,1
GAGGGTGCTGTGAGTGCTGGAAGTGCAGGAATAGGAGCTGGTGGTGGTGCTGGTGCTGAGGTAGAAGCTGGAGCAGAGGTAGAGGTATCAGAGGGTCCCCXXXXXXXXXXAAGTTCAGAGACTCAAATATGAGAAAGTCAGGGACTACTCCTCTAGCGATGCACAAGGCAGTGATCAAAGCAAGGAAGCCAAGCCCAGAGGAGTTTGACT	P,ee,ef,ek,en,eo,eq,er,ev,ew,ey,fa,fc,fg,fl,fm,fq,ft,fv,fw,fz,ga,gb,gc,ge,gf,gg,gi,gk,go,gt,gy,ha,hi,hu,hw,hy,hz,ia	5,1,1,1,1,1,2,2,1,2,1,1,1,2,2,1,3,1,4,1,1,1,1,1,1,1,2,1,1,1,1,2,1,1,1,1,1,2,1
>Marker12308	aaxbb	2
AAATGATAAAATTGCATAATTAATTTAACAATTAAGGCTAATCAGTAATTAAAATGGTGACAAAAAGGGTTAAGAAATAGGAGAAAATAATGACACATCAXXXXXXXXXXGTTAAGAAATAGGAGAAAATAATGACACATCAATTACCAACCAAAATCTTGTGCGTCGACGACTTTTTTGCCCAGCACTAAACAAAAACAGAAAAGGAAA	M,ei,ek,en,eu,fb,fd,fe,fi,ft,ga,gc,gu,hs	4,1,1,2,1,1,2,1,1,2,1,1,1,1
AAATGATAAAATTGCATAATTAATTTAACAATTAAGGCTAATCAGTAATTAAAATGGTGACAAAAAGGGTTAAGAAATAGGAGAAAATAATGACACATCAXXXXXXXXXXGTTAAGAAATAGGAGAAAATAATGACACATCAATTACCAACCAAAATCTTGTGCGTCAACGACTTTTTTGCCCAGCACTAAACAAAAACAGAAAAGGAAA	P,eg,el,en,eo,ep,eu,ev,ew,ey,ez,fa,fj,fl,fs,fy,gn,go,gp,gw,gx,hg,hl,hp,hq,hs,hy	1,1,1,1,1,1,1,2,3,1,1,1,1,1,1,1,1,1,1,1,1,1,1,1,1,1,1
>Marker12539	aaxbb	2
TTTAATCTTGTGCAATGTTTTACCGTGACTTATCCCTTTGTTGGTTTTCCTTCATTATGTTCTTGTGTATATAAACTCTTTGTTGCTTTCAGTGCGTTTTXXXXXXXXXXTGTTGCTTTCAGTGCGTTTTAAATGTATGCATGAAGTAAATATTTATTCATTTGATGCACACAAACACCAACACTATTTGCACACACTGTGAGTGAAAAA	P,eb,ec,ee,ei,ej,ek,el,en,eq,es,et,eu,ew,ez,fa,fc,fd,fg,fh,fi,fj,fm,fo,fr,fw,fx,ga,gb,gh,gi,gl,go,gq,gt,gu,gw,gy,gz,ha,hb,hg,hj,hl,hs,hv,hy	17,3,1,3,1,4,3,2,1,3,1,1,4,2,2,3,5,10,1,2,1,1,1,1,1,3,1,1,2,3,1,3,4,4,1,1,1,1,1,3,1,3,6,5,3,1,2
TTTAATCTTGTGCAATGTTTTACCGTGACTTATCCCTTTGTTGGTTTTCCTTCATTATGTTCTTGTGTATATAAACTCTTTGTTGCTTTTAGTGCGTTTTXXXXXXXXXXTGTTGCTTTTAGTGCGTTTTAAATGTATGCATGAAGTAAATATTTATTCATTTGATGCACACAAACACCAACACTATTTGCACACACTGTGAGTGAAAAA	M,eb,ec,ed,ee,ei,ej,el,em,eo,eq,ev,ew,fa,fb,fc,fd,ff,fg,fi,fj,fl,fm,fn,fp,fq,fv,fw,fy,fz,ga,gb,gc,gd,gf,gk,gl,gm,gn,go,gr,gs,gv,gw,gy,gz,ha,hb,hc,hj,hk,hl,ho,hp,hq,hr,hs,hu,hw,ib	10,2,1,1,3,1,2,1,1,1,1,4,2,1,3,2,1,1,2,1,5,1,3,2,1,1,4,3,2,2,1,3,2,1,2,1,2,1,1,3,1,1,2,1,1,2,2,1,1,5,1,1,2,5,2,1,1,1,1,2
>Marker12629	aaxbb	2
ACAGGTTTAGCCTTTTCAATGTAGTCTGAACAAAATTCAATGGCTTCTTCTACAATGTACCTTTCAACAATAGATGCTTCCGGACGATGTAGATTCTTGGXXXXXXXXXXATACATCTCCAACTGGCACAATATAATTGCCGCCTCATTTTGCAGGTCATCAAACTTGACAGGATCAAGGACTTTGCTACATATGGCAAAATGTCTCGTC	P,eb,ec,ed,ee,ef,eg,eh,ei,ej,ek,el,em,en,eo,ep,eq,er,es,eu,ev,ew,ey,fa,fb,fc,ff,fg,fi,fj,fk,fl,fm,fn,fo,fp,fq,ft,fu,fw,fx,fy,gd,gg,gh,gi,gl,gm,gn,go,gp,gq,gr,gs,gu,gw,gx,gy,ha,hd,he,hf,hg,hh,hi,hj,hl,hm,ho,hp,hq,hr,hs,ht,hu,hw,hx,hy,ia	36,2,7,4,2,6,5,2,3,6,3,1,4,2,2,6,1,7,1,1,5,2,3,5,1,10,5,3,1,8,2,7,3,1,1,3,2,5,3,1,5,3,5,1,3,4,5,1,4,3,1,1,6,1,3,3,1,1,5,3,3,1,2,6,2,3,4,5,7,4,1,9,2,2,3,2,1,5,1
ACAGGTTTAGCCTTTTCAATGTAGTCTGAACAAAATTCAATGGCTTCTTCTACAATGTACCTTTCAACAATAGATGCTTCCGGACGATGTAGATTCTTGGXXXXXXXXXXATACATCTCCAACTGGCACAATATAATTGCTGCCTCATTTTGCAGGTCATCAAACTTGACAGGATCAAGGACTTTGCTACATATGGCAAAATGTCTCGTC	M,eb,ec,ee,ei,ek,el,en,eo,eq,er,et,eu,ez,fb,fd,fe,ff,fh,fi,fm,fn,fo,fp,fr,fs,ft,fu,fv,fw,fy,fz,ga,gb,gc,gd,ge,gf,gg,gj,gk,gm,gq,gs,gt,gu,gv,gw,gx,gz,hb,hc,he,hi,hk,hl,hn,hp,hs,ht,hu,hv,hw,hx,hz,ib	23,3,1,1,4,3,4,2,2,2,4,7,3,3,2,1,6,6,1,1,3,3,1,4,8,4,7,2,2,3,1,6,8,4,10,5,10,4,1,3,2,5,1,2,1,2,3,1,3,3,1,3,2,1,3,1,1,1,1,4,6,1,7,1,6,5
>Marker12810	aaxbb	2
CTTCCTTCCTTTCACTTGGAGGTGCATACCTCCACGGGACTGTGTGGCTGTTTCGGTATGGGAACAGAACAGGTTTAACTACCGAGGGGTATCGGGGTATXXXXXXXXXXTGTGGCTGTTTCGGTATGGGAACAGAACAGGTTTAACTACCGAGGGGTATCGGGGTATTTGGGGAGTTACGTCTTTGGTGAAATATACCACCAAAGGCTT	P,eb,ee,eg,eh,el,eq,eu,ew,fc,fj,fl,fn,fo,fp,fq,fx,gd,gj,gp,gr,gx,he,hg,hh,ho,hr	2,1,1,1,1,1,1,2,1,1,1,1,2,1,1,3,1,1,1,1,1,1,1,2,1,1,1
CTTCCTTCCTTTCACTTGGAGGTGCATACCTCCACGGGACTGTGTGGCTGTTTCGGTATGGGAACGGAACAGGTTTAACTACCGAGGGGTATCGGGGTATXXXXXXXXXXTGTGGCTGTTTCGGTATGGGAACGGAACAGGTTTAACTACCGAGGGGTATCGGGGTATTTGGGGAGTTACGTCTTTGGTGAAATATACCACCAAAGGCTT	M,el,eu,fd,fi,fm,fu,fv,gb,gc,gf,gg,gi,gj,gk,gp,gq,gw,hk,hz,ib	6,1,1,2,1,1,1,2,2,1,1,3,1,2,2,1,1,1,1,1,1
>Marker12869	lmxll	2
ACTATGCCGTTTCAAGTTTGCTTTACGCGGTCCAATCCTCTCACTGAATCCCTGACCACAATTGCAATTTTGCTCAAGGAGGGAAGAAACCCGGAGAAAAXXXXXXXXXXTGCTATGGTCAAATCTAAGATCTTTCCGTACGCCTTGCGAAAGGCTTGCATTTGGAGAGGTCCCATCAACCGCCCCAACTCCTTAATGTTGGTGATATCT	M,P,eb,ec,ed,ee,ef,eg,eh,ei,ej,ek,el,en,eo,ep,eq,er,es,et,eu,ev,ew,ey,ez,fa,fb,fc,fd,fe,ff,fg,fh,fi,fj,fk,fl,fm,fn,fo,fp,fq,fr,fs,ft,fv,fw,fx,fy,fz,ga,gb,gc,gd,ge,gf,gg,gh,gi,gj,gk,gl,gm,gn,go,gp,gq,gr,gs,gt,gu,gv,gw,gx,gy,gz,ha,hb,hc,hd,he,hf,hg,hh,hi,hj,hk,hl,hm,hn,ho,hp,hq,hr,hs,ht,hu,hv,hw,hx,hy,hz,ia,ib	61,43,7,9,8,11,2,8,12,21,18,9,9,4,9,8,1,10,10,11,14,15,10,6,9,11,7,16,7,19,3,16,6,5,8,11,10,14,10,11,14,7,7,4,8,8,19,13,4,12,8,6,12,12,9,21,3,12,18,5,14,12,8,12,17,4,16,8,8,9,3,2,7,4,7,8,12,13,9,11,9,5,12,7,16,9,4,10,7,11,11,9,9,10,6,3,11,3,18,8,15,5,15,14
ACTATGCCGTTTCGAGTTTGCTTTGCGTGGTCCAATCCTCTCGCCGAATCCCTGACCACAATTGCAATTTCGCTCAAGGAGGGAAGAAACCCAGAGAAAAXXXXXXXXXXTGCTATGGTCAAATCTAAGATCTTTCCGTACGCCTTGCGAAAGGCTTGCATTTGGAGGGGTCCCATCAATCGCCCCAACTCCTTAATGTTGGTGATATCT	P,eb,ec,ed,ee,ef,eg,eh,ej,ek,em,en,eo,eq,es,et,eu,ev,ew,ey,ez,fa,fb,fe,ff,fh,fi,fj,fk,fl,fm,fn,fo,fp,fs,ft,fu,fv,fw,fx,fy,fz,ga,gb,gc,gd,ge,gf,gg,gh,gi,gj,gk,gl,gm,gn,go,gr,gs,gt,gu,gw,gx,gy,gz,hb,hc,he,hf,hg,hh,hi,hj,hl,hn,ho,hp,hq,hr,ht,hu,hx,hz,ia,ib	39,7,7,8,12,4,1,10,7,6,1,6,5,3,7,3,12,4,4,5,4,3,2,8,3,6,8,5,6,9,5,6,3,12,1,5,2,3,5,12,4,3,2,2,6,6,3,12,11,3,9,5,8,4,3,3,15,3,2,3,3,6,2,18,2,15,2,1,6,2,7,7,5,2,10,3,6,5,6,2,12,3,3,8,1
>Marker13326	aaxbb	2
TCTACGAGTTGGCGTTCGCTTATTTGAACCCACTCAAGGTAGATTAGGCATCCATTTTTTAATTTAAACAAACAACAGTAATAACCACTGTGAATTAAAAXXXXXXXXXXGTACCTGAAAGCAGGAAGTAACAACGCGTGGCAAATCGTGACCACATCGTCACCTTACCTTGATTGGCTTCTGCCTTTACTTTGTCTCGACCTCTGACCG	P,eb,ec,ed,ef,eg,eh,ei,ej,ek,el,em,en,ep,eq,er,es,eu,ev,ew,ey,ez,fa,fb,fc,fe,ff,fg,fh,fi,fj,fl,fn,fp,fq,fs,ft,fv,fx,fy,gd,gh,gi,gl,gm,gn,go,gp,gq,gr,gs,gt,gw,gy,gz,ha,hd,he,hf,hg,hh,hi,hj,hl,hm,hn,ho,hp,hq,hr,hs,ht,hw,hy,ia,ib	42,1,10,5,6,1,4,1,4,4,3,3,2,4,2,4,2,3,3,6,3,8,4,1,10,4,3,4,1,2,2,8,2,1,2,3,4,1,3,1,3,2,1,2,1,2,3,1,1,4,3,1,6,5,7,3,5,1,1,2,1,3,4,7,1,4,1,1,6,5,2,3,4,5,2,4
TCTACGAGTTGGCGTTCGCTTATTTGAACCCACTCAAGGTAGATTAGGCATCCATTTTTTAATTTAAACAAACAACAGTAATAACCACTGTGAATTAAAAXXXXXXXXXXGTACCTGAAAGCAGGAAGCAACAACGCGTGGCAAATCGTGACCACATCGTCACCTTACCTTGATTGGCTTCTGCCTTTACTTTGTCTCGACCTCTGACCG	M,eb,ee,eg,eh,ei,ek,el,en,eo,eq,er,es,et,eu,ez,fb,fd,fe,ff,fh,fi,fk,fm,fn,fo,fp,fr,fs,ft,fu,fv,fw,fz,ga,gb,gc,gd,ge,gf,gg,gi,gj,gk,gm,gn,go,gq,gs,gt,gu,gv,gw,gx,gz,hb,hc,he,hk,hn,hs,ht,hu,hv,hw,hx,hz,ia,ib	19,3,1,1,2,3,2,2,5,1,1,1,2,6,1,1,4,3,2,2,2,3,1,1,4,2,2,2,6,1,1,11,5,9,4,5,6,1,9,4,6,2,2,4,1,2,1,2,3,2,2,1,5,8,3,3,1,1,5,3,3,2,1,4,4,3,7,4,2
>Marker13388	aaxbb	2
TCTTCCACTTCACGTGGCGTCTGACGGGGGATGGAGGGTCAATGACGCCATCAACGCTTCCTGATTGTGCAGCTTCCTCCAGCTTCTTCCTGGTCTTCTCXXXXXXXXXXTTGCTAGAATGAATTATAATAAGTTAATGTTTTTTGAAAAACAACTTAAATGGAAAGCTACATACCTCCCAAGAAGGGTCTCTGCAAGTCTGGCAAAACT	P,eb,ec,ed,ee,ef,eg,eh,ei,ej,ek,el,em,en,eo,ep,eq,er,es,eu,ev,ew,ey,ez,fa,fb,fc,fe,ff,fg,fh,fi,fj,fk,fl,fm,fn,fo,fp,fq,fs,ft,fu,fw,fx,fy,gc,gd,gh,gi,gj,gk,gl,gm,gn,go,gp,gq,gr,gs,gt,gu,gw,gx,gy,gz,ha,hd,he,hf,hg,hh,hi,hj,hk,hl,hm,hn,ho,hp,hq,hr,hs,ht,hu,hv,hw,hx,hy,ia,ib	71,9,30,20,16,5,6,11,12,15,20,14,7,1,13,7,2,9,7,14,25,20,8,4,17,11,25,11,16,23,11,2,16,8,33,12,10,7,2,17,13,6,1,9,25,3,1,7,21,15,10,2,16,5,13,19,8,12,16,2,6,4,9,7,16,2,11,10,9,12,18,11,10,9,1,10,10,13,20,13,14,17,9,6,7,3,13,8,19,7,3
TCTTCCACTTCACGTGGCGTCTGACGGGGGATGGAGGGTCAATGACGCCATCAACGCTTCCTGATTGTGCAGCTTCCTCCAGCTTCTTCCTGGTCTTCTCXXXXXXXXXXTTGCTAGAATGAATTATAATAAGTTAATGTTTTTTGAAAAACAACTTAAATGGCAAGCTACATACCTCCCAAGAAGGGTCTCTGCAAGTCTGGCAAAACT	M,eb,ec,ed,ee,eg,eh,ei,ek,el,en,eo,ep,eq,er,es,et,eu,ez,fb,fc,fd,fe,ff,fh,fi,fk,fm,fn,fo,fp,fr,fs,ft,fu,fv,fw,fy,fz,ga,gb,gc,gd,ge,gf,gg,gi,gj,gk,gm,gn,gp,gq,gs,gt,gu,gv,gw,gx,gz,hb,hc,he,hi,hj,hk,hl,hn,hp,hs,ht,hu,hv,hw,hx,hz,ia,ib	117,13,2,1,11,5,7,14,13,12,4,17,3,8,5,6,12,12,7,15,1,22,11,13,4,6,3,14,7,8,11,11,9,7,9,12,9,5,13,15,22,23,16,21,21,26,14,5,11,7,12,7,11,5,12,4,16,13,8,9,26,7,7,14,4,22,16,12,5,8,8,11,7,22,5,10,8,21
>Marker13408	aaxbb	2
AATAACTAATCTAATAATTAAAGACTTAAAAGGAACAATAAAAAAAAGGTAGCAATCCATTACAAGTCCAAAAATATAATTTAAAACGAAATTCTAAAAGXXXXXXXXXXCACTTCTTCTTATGTTTCCTCCATGAGAGGATTTAGTCTCTTGCCAAGTTCTTCTTGAAATCTCTTACTTCTTGCTCAAGTGATTGGTCCATCCATGTTG	M,eh,eq,et,eu,ev,fb,fd,fh,fn,fp,fv,fz,ga,gb,gf,gg,gk,gu,hk,hq,hs,hu,hx,hz,ib	7,1,2,1,1,2,1,3,1,1,1,1,2,2,2,2,1,1,1,1,2,1,1,1,1,1
AATAACTAATCTAATAATTAAAGACTTAAAAGGAACAATAAAAAAAGTAGCAACCCATTACAAGTGCAAAAATATAATTTAAAACAAAATTCTAAAAGTTXXXXXXXXXXCACTTCTTCTTATCTTTCCTCCATGAGAGGATTTAGTCTCTTGCCAAGTTCTTCTTGAAATCTCTTACTTCTTGCTCAAGTAATTGGTCCATCCATGTTG	P,eb,ef,ei,ek,el,eq,eu,ey,fa,fc,fe,ff,fi,fj,fl,fm,fn,fp,fq,fr,fv,fw,fx,fy,gd,gg,gl,gn,go,gp,gq,gr,gu,gy,he,hg,hi,hl,hq,hx,hy	6,2,1,1,3,1,1,2,1,1,2,1,1,1,3,3,2,3,2,1,2,1,1,1,1,2,3,2,3,1,5,1,1,2,2,1,1,4,1,3,1,1
>Marker13440	aaxbb	2
GATTGCTATTTGTACCCCCCTTTTTACTAAATGCACCCCCCTTTACCTTTTTTGGTAATTCTTTTTTCGTAACGTTACGAAACTTTATGAATTTCGTAACXXXXXXXXXXACGGAATTTTCACGGATCATGTAAGCCTGCTTCCTTTTGATTTTCGGCACGTCTCGGGACTTCACATATTGTGCAACAAAGGGTGCCAAGTATCTCGAAG	P,eb,ec,ed,ee,ef,eg,eh,ei,ej,ek,el,em,en,eo,ep,eq,er,es,eu,ev,ew,ey,ez,fa,fc,fe,ff,fg,fh,fi,fj,fk,fl,fm,fn,fo,fp,fq,fs,ft,fu,fw,fx,fy,gd,gg,gh,gi,gj,gl,gm,gn,go,gp,gq,gr,gt,gu,gw,gx,gy,gz,ha,hd,he,hf,hg,hh,hi,hj,hl,hm,hn,ho,hp,hq,hr,hs,ht,hu,hw,hx,hy,hz,ib	36,4,10,11,7,2,4,3,4,6,4,3,3,1,3,1,2,7,1,1,4,15,3,3,3,6,4,3,6,5,1,5,3,7,2,2,2,3,2,2,6,3,3,10,2,3,1,5,5,3,3,6,2,3,4,4,1,2,4,4,1,3,5,4,10,1,4,6,2,7,3,3,4,4,4,6,8,7,4,2,3,4,2,12,1,5
GATTGCTATTTGTACCCCCCTTTTTACTAAATGCACCCCCCTTTACCTTTTTTGGTAATTCTTTTTTCGTAACGTTACGAAACTTTACGAATTTCGTAACXXXXXXXXXXACGGAATTTTCACGGATCATGTAAGCCTGCTTCCTTTTGATTTTCGGCACGTCTCGGGACTTCACATATTGTGCAACAAAGGGTGCCAAGTATCTCGAAG	M,eb,ee,eg,eh,ei,ek,el,en,eo,ep,eq,es,et,eu,ez,fb,fd,fe,ff,fh,fi,fk,fm,fn,fo,fp,fr,fs,ft,fu,fv,fw,fy,fz,ga,gb,gc,gd,ge,gf,gg,gi,gk,gm,gn,gp,gq,gr,gs,gt,gu,gv,gw,gx,gz,hb,hc,he,hi,hj,hk,hl,hn,hp,hs,ht,hu,hw,hx,hz,ia,ib	27,9,3,3,2,3,3,2,2,3,3,2,3,2,4,3,1,6,2,4,2,2,2,8,5,1,3,3,4,6,2,8,4,2,14,9,2,12,7,6,6,3,2,6,1,2,2,4,1,1,1,3,1,4,3,7,6,5,1,1,1,6,3,1,1,3,2,5,5,1,4,7,4
>Marker13556	aaxbb	2
CCATTATTGCCGTATCGGACAGACATGGTTGCGCAGAGAAAGAATCTACAGAGGCAATGCTCACCACCTCAAAAGACTGGAAGGTTGTTTCTAATGACTCXXXXXXXXXXGGAGGGAACGACTCCCACCGAGTGGATCCACGGACGCCCCAAAAGGCAGCTGTAAGCGGGGTTAATGTCCATTATTTGAAAGGTAACCTGACAGGTATGG	P,eb,ec,ed,ee,ef,eg,eh,ei,ej,ek,em,en,eo,ep,eq,es,eu,ev,ew,ey,ez,fa,fb,fc,fe,ff,fg,fh,fj,fk,fl,fm,fn,fo,fp,fq,fs,ft,fu,fw,fx,fz,gh,gi,gl,gm,gn,go,gp,gq,gs,gt,gu,gw,gy,gz,ha,hd,hf,hg,hj,hl,hm,hn,ho,hp,hq,hr,hs,ht,hu,hw,hx,hy,ib	31,5,6,4,1,5,1,1,2,3,1,4,1,2,1,2,1,3,3,3,5,2,8,3,4,2,2,6,4,2,1,8,2,1,1,2,4,1,4,3,2,6,1,2,1,1,2,2,4,2,3,1,2,3,2,4,3,2,1,2,4,2,1,3,1,1,3,4,9,2,5,2,1,1,8,1
CCATTATTGCCGTATCGGACAGACAAGGTTGCGCAGAGAAAGAATCTACAGAGGCAATGCTCACCACCTCAAAAGACTGGAAGGTTGTTTCTAATGACTCXXXXXXXXXXGGAGGGAACGACTCCCACCGAGTGGATCCACGGACGCCCCAAAAGGCAGCTGTAAGCGGGGTTAATGTCCATTATTTGAAAGGTAACCTGACAGGTATGG	M,ee,eg,eh,ei,el,en,eo,ep,er,es,et,ez,fb,fd,fe,ff,fh,fi,fk,fm,fn,fo,fp,fr,fs,ft,fu,fv,fw,fz,ga,gb,gc,gd,ge,gf,gg,gj,gk,gm,gp,gq,gs,gt,gv,gw,gx,gz,hb,hc,he,hk,hl,hs,hu,hv,hw,hx,hz,ia,ib	21,1,2,2,3,1,2,5,1,1,1,2,2,2,11,2,4,1,2,3,4,3,1,2,9,2,4,1,1,1,6,3,5,6,2,4,4,2,4,1,2,1,2,3,2,1,5,3,4,4,3,2,1,2,3,3,2,3,4,1,3,1
>Marker13606	aaxbb	2
TAACTTTTGACTCGGCTGTATGTGTGAGGTCCATGATATATTGAGACGCTTGAAAAAGAACAACAGAGGCTTTTGATAAATTCAAATTGTCATAACATTTXXXXXXXXXXGTCCGATTCAGGTTCATAATATGTCGAGACACTCAAAATTGAACATGGAAGCTCTCAGCAAATTCAAACAGCCGTAAATTTTGACTCGGGTGTATGTGTG	P,ee,eq,eu,ev,ew,ey,fa,fb,fc,fg,fj,fm,fn,fs,fw,gh,gq,gr,hd,hj,hm,hp,hq,hr,hs,ht,hw	3,1,1,4,2,1,2,1,2,1,1,1,1,1,1,1,1,1,1,1,1,1,1,2,1,1,1,1
TAACTTTTGACTCGGTTGTATGTGTGAGGTCCATGATATATTGAGACGCTTGAAAAAGAACAACAGAGGCTTTCGATAAATTCAAATTGTCATAACATTTXXXXXXXXXXGTCCGATTCAGGTTCATAATATGTCGAGACACTCAAAATTGAACATGGAAGCTCTCAGCAAATTCAAACAGCCGTAAATTTTGACTCGGGTGTATGTGTG	M,ee,fd,fp,fv,fw,ga,gb,gc,gf,gp,gq,gz	3,1,1,1,1,1,1,1,1,3,1,1,1
>Marker13651	aaxbb	2
TGTAGGACTTATCTGGGTCCAGAGGGTGCCTGGTAGGCGCCATACCTGCAAATATATAGATGGCATCAGCGATTAGTTGAGCCACGTGAATGCTCATCCAXXXXXXXXXXATCTGAGTCAGTGTGGTCATGTTGGTGCGCATGATCCGCACCCGTCTCCCGGCAGCAGTCCGGGCAAAATCCTGCCCCGGTATACATAGCAAATGGGCGA	P,eb,ec,ed,ef,eg,eh,ei,ej,ek,em,en,eo,eq,er,es,eu,ev,ew,ey,ez,fa,fb,fc,fe,ff,fg,fh,fi,fj,fk,fl,fm,fn,fo,fp,fq,ft,fu,fv,fw,fx,fy,gd,gh,gi,gj,gl,gm,gn,go,gp,gq,gr,gs,gt,gu,gw,gx,gy,gz,ha,hd,he,hf,hg,hh,hi,hj,hl,hm,hn,ho,hp,hq,hr,hs,ht,hu,hv,hw,hy,hz,ia,ib	31,8,4,8,5,1,4,4,8,6,11,6,4,5,2,2,1,3,13,12,4,7,2,6,4,8,9,2,2,7,2,6,1,4,3,7,5,3,3,1,2,5,1,5,3,5,3,9,2,1,7,2,2,4,2,5,3,4,4,7,7,6,4,2,3,9,7,2,4,5,6,3,9,2,6,4,4,2,1,1,2,10,1,5,3
TGTAGGACTTATCCGGGTCCAGAGGGTGCCTGGTAGGCGCCATACCTGCAAATATATAGATGGCATCAGCGATTAGTTGAGCCACGTGAATGCTCATCCAXXXXXXXXXXATCTGAGTCAGTGTGGTCATGTTGGTGCGCATGATCCGCACCCGTCTCCTGGCAGCAGTCCGGGCAAAATCCTGCCCCGGTATACATAGCAAATGGGCGA	M,ee,eg,eh,ei,ek,el,en,eo,ep,er,es,et,eu,ez,fb,fd,fe,ff,fh,fi,fm,fn,fo,fp,fr,fs,ft,fu,fw,fy,fz,ga,gb,gc,gd,ge,gf,gg,gi,gj,gk,gm,gn,gp,gq,gt,gu,gv,gw,gx,gz,hb,hc,he,hi,hk,hn,hs,ht,hu,hv,hw,hz,ia,ib	21,3,4,2,1,3,1,3,1,9,3,2,1,3,4,2,5,6,3,2,2,1,3,3,4,9,2,4,1,2,4,6,1,8,12,2,14,8,5,6,1,3,4,3,1,2,3,5,4,5,3,5,3,2,2,1,8,2,2,3,3,1,1,11,2,6
>Marker13714	abxcc	3
CCAACAACAACAGAAGAGCCCCAGCAGTGGGCGCGAGGAAAAAGGAAGGAGACGCCCACGCGGTCACCACCGCCCCAACATGGATGAAAGCACCCCAAAAXXXXXXXXXXACCCCGGCCAGTTAATAATACAGCCCCCGACGCGACCTATAAATATGCACAGCACCCGAAAGACAACTTCCCTCCTATTCCCATGGCATATTCCGAGTTA	P,eb,ec,ee,ef,ei,ej,el,em,ff,fg,fi,fj,fo,fp,fq,gf,gi,gs,gt,gx,gy,ha,hj,hr,hs,hu	3,1,1,1,1,1,2,1,3,1,1,1,1,1,1,1,1,4,1,2,1,1,2,1,1,1,1
CCAACAACAACAGAAGAGCCCCAGTAGTGGGCGCGAGGAAAAAGGAAGGAGATGCTCACGCAGTCACCACAGCCCCAACATGGATGAAAGCACCCCAAAAXXXXXXXXXXACCCCGGCCAGTTAATAATACAGCCCCCGACGCGACTTATAAATATGCACAGCACCCGAAAGACAACTTCCCTCCTATTCCCATGGCATATTCCGAGTTA	P,ei,er,et,eu,fe,fp,fr,fw,fz,ga,gl,gs,gv,gx,hb,he,hq,hs,hu,ib	2,2,1,1,1,1,1,2,1,1,1,2,1,1,1,2,1,2,1,1,1
CCAACAACAACAGAAGAGCCCCAGCAGTGGGCGTGAGGAAAAAGGAAGGAGACGCCCACGCGGTCACCACCGCCCCAACATGGATGAAAGCACCCCAAAAXXXXXXXXXXACCCCGGCCAGTTAATAATACAGCCCCCGACGCGACCTATAAATATGCACAGCACCCGAAAGACAACTTCCCTCCTATTCCCATGGCATATTCCGAGTTA	M,ee,ei,el,eo,et,eu,ez,fd,fe,ff,fm,fn,fp,fz,gb,gc,gd,ge,gf,gk,gv,gy,gz,hb,hi,hu,hz,ia,ib	5,1,2,1,1,1,2,1,1,3,1,1,1,1,1,1,1,2,2,1,1,2,1,1,1,1,1,1,1,2
>Marker13735	aaxbb	2
TTCAATTTCATAGGCTTGTTTTTTTTGTTTTAAACTTTCCTGTTTGTCTTATAAGTTGCTTTGTGTTTTCCTTATTTGTATGTGTTTCTTGCACAAACATXXXXXXXXXXGTGTTTCTTGCACAAACATTTTTGACTTCTGACAACTTCCATATTTATGTTAAATTGCTATAACTTTACTGCCATTGAATACATCAATTATTGTCATATA	P,ec,ed,ei,ej,es,eu,fb,fh,fi,fj,fk,fl,fm,fq,ft,go,gr,gy,gz,ha,hf,hg,hi,hj,hl,hp,hu,hw,hy	8,2,1,1,1,1,1,2,1,1,1,1,3,1,1,1,2,2,1,2,1,1,1,4,3,1,2,1,2,1
TTCAATTTCATAGGCTTGTTTTTTTTGTTTTAAACTTTCCAGTTTGTCTTATAAGTTGCTTTGTGTTTTCCTTATTTGTATGTGTTTCTTGCACAAACATXXXXXXXXXXGTGTTTCTTGCACAAACATTTTTGACTTCTGACAACTTCCATATTTATGTTAAATTGCTATAACTTTACTGCCATTGAATACATCAATTATTGTCATATA	M,eg,ei,en,eo,ep,er,et,fb,fd,fm,fn,fo,fp,fv,fw,fy,fz,gb,gc,ge,gf,gg,gk,gu,ia	9,1,2,1,1,1,1,2,2,3,1,1,1,2,3,1,1,1,1,1,1,1,3,3,1,1
>Marker13826	aaxbb	2
TAACTTTTGACTCTGGTGTATGTATGAGGCACATGATATAACGAGTGGCTCGAAGACGAACAATGGAAGATCTCAAGAAATTCAAAATGGTCATAACTTTXXXXXXXXXXGTCCGATTCAGGCTCATAATATATCAAGACTCTCGAAATTGTACATGTAAGCTCTCAGAAAATTCGAACAGCCATAGCTTTTGACTTGGGTGTATGTGTG	M,ee,eh,ei,el,en,ep,fd,fi,fr,gb,gc,gg,gk,gp,gq,gz,hi,hl,hu	11,1,1,1,1,2,1,1,1,1,4,1,3,1,2,2,2,2,1,3
TAACTTTTGACTCTGGTGTATGTATGAGGCACATGATATAACGAGTGGCTCGAAGACGAACAATGGAAGATCTCAAGAAATTCAAAATGGTCATAACTTTXXXXXXXXXXGTCCGATTCAGGCTCATAATATATCAAGACTCTCGAAATTGTACATGTAAGCTCTTAGAAAATTCGAACAGCCATAGCTTTTGACTTGGGTGTATGTGTG	P,ec,ee,ef,ei,ek,el,eq,ev,ey,fb,fe,ff,fi,fj,fn,fq,fx,gl,gm,gn,gs,hd,he,hg,ho,hp,ht,hu,hy	7,1,1,2,1,1,1,2,2,1,1,1,1,1,3,1,1,1,1,1,1,2,1,1,1,1,1,1,1,1
>Marker13840	aaxbb	2
AATCCAAATTGTAGACCCTCGAGCTTTGTGTTGCATATAAGGTTGTAGTTTTACTTTGCAAGTGTTCTCGAGTTTGAGTTTGAGTTTAAATATTAGATGTXXXXXXXXXXATCTCTTTATCTTTTCATCTTGTGATGGAGATTCCTCTGGCATTGGATCTTAGAGAAAGTGTTCACTTACCCATCTATGAATTGTAATTGCAAGGATTAT	P,ee,eo,eq,er,ev,ey,ez,fb,fc,ff,fj,fr,ft,fu,fy,ge,gl,gm,gq,gt,gx,hb,hc,he,hi,hl,hq,hs,ht,hu	3,1,1,2,1,1,1,1,1,1,1,1,1,1,1,2,1,1,1,1,1,3,2,1,1,1,1,1,1,1,2
AATCCAAATTGTAGACCCCTCGAGCTTTGTGTTGCATATAAGGTTGTTCTAGTTTTACTTTGCAAGTGTTCTCGAGTTTGAGTTTAAATATTAGATGCATXXXXXXXXXXATCTCTCTATCTTTTCATCTTGTGATGGAGATTCCTCTGGCATTGGATCTTAGAGAAAGTGTTCACTTACCCATCTATGAATTGTAATTGCAAGGATTAT	M,ec,ee,eg,eh,ei,ej,ek,el,ep,er,et,ev,ew,ez,fb,fe,ff,fk,fl,fm,fp,ft,fv,fw,ga,gc,gd,ge,gf,gg,gn,go,gw,gy,gz,hg,hi,hk,hm,hn,hp,hq,hu,hx,ia,ib	5,3,1,2,2,1,1,1,1,1,1,2,1,1,1,2,1,2,2,1,1,1,2,2,2,1,3,1,2,1,2,1,2,1,1,1,1,2,1,1,1,1,1,3,1,2,1
>Marker14155	aaxbb	2
TACATGTAGGATTTATGGTTAGAAATGATTAAGGAGAGATAACAAATCTGCTATGAATTAGGAGAATATAAATGAGCAAATCAAGGGATAAGAACAGAGTXXXXXXXXXXTTTTTTTTTCCCCTTAACTAACAATTTTTCCTAAAAATCCTAATAATTAATTCTTACCCTACTTCAAAACCCCCTCAAGTTGGTGCATAGATATCTATTT	M,eb,ec,ed,eh,ei,ek,el,eo,ep,es,et,ev,fb,fd,fe,ff,fg,fh,fi,fn,fo,fp,fs,fu,fv,fw,fy,fz,ga,gb,gc,gd,ge,gf,gg,gi,gj,gk,gm,gq,gs,gt,gu,gv,gx,gz,hb,hc,he,hg,hk,hl,hn,hq,hs,ht,hu,hv,hw,hx,hz,ia,ib	17,1,4,4,4,1,1,2,4,4,2,11,3,8,2,3,4,1,2,4,3,2,3,4,2,3,3,4,6,4,4,7,5,5,6,2,5,2,3,5,1,1,4,2,2,7,1,2,2,1,2,5,3,1,4,6,3,3,5,1,2,5,7,4
TACATGTAGGATTTATGGTTAGAAATGATTAAGGAGAGATAACAAATCTGCTATGAATTAGGAGAATATAAATGAGCAAATCAAGGGATAAGAACAGAGTXXXXXXXXXXTTTTTTTTCCCCCTTAACTAACAATTTTTCCTAAAAATCCTAATAATTAATTCTTACCCTACTTCAAAACCCCCTCAAGTTGGTGCATAGATATCTATTT	P,eb,ec,ed,ee,ef,eg,eh,ei,ej,ek,el,em,en,eo,ep,er,es,eu,ew,ey,ez,fa,fc,fe,ff,fg,fh,fi,fj,fl,fm,fn,fo,fp,fq,fr,fs,ft,fu,fv,fx,fy,gd,gg,gh,gi,gj,gl,gm,gn,go,gq,gr,gs,gt,gu,gw,gx,gy,gz,ha,hd,he,hf,hg,hi,hj,hl,hm,hn,hp,hq,hr,ht,hw,hx,hy,ia,ib	29,4,2,4,4,7,6,2,2,1,5,3,1,1,2,2,3,1,4,1,5,8,8,8,3,7,5,2,11,11,5,10,3,3,6,7,4,2,10,1,1,7,1,9,3,4,2,5,4,2,8,6,3,2,2,3,3,3,1,10,1,3,3,1,5,5,6,6,4,2,3,2,3,4,1,3,2,7,3,1
>Marker14174	aaxbb	2
TTGAGAGAAGGAAAGAAATTCAGAATTTCAATTGTTGAATCCGCCCAACGAGTTGAAGCTCACCCAATGAGTGGAATCACTTTTGAAGTGTCTATCAAAAXXXXXXXXXXGACAGGGGGCAAAAACTTTGGGTTATGTGCGGTGACTAGAGCTTACATCTACCTCCATCTTCCATTTCCCTTCCTTTTCTCCCTTGCATTTGTAATTTTG	M,eb,ec,ee,eg,eh,ei,ek,el,em,en,eo,ep,eq,er,es,et,eu,ez,fb,fd,fe,ff,fh,fi,fk,fm,fn,fo,fp,fr,fs,ft,fu,fv,fw,fy,fz,ga,gb,gc,gd,ge,gf,gg,gi,gj,gk,gm,gn,gp,gq,gs,gt,gu,gv,gw,gx,ha,hb,hc,he,hi,hj,hk,hl,hm,hn,hs,ht,hu,hv,hw,hx,hz,ia,ib	52,3,3,6,3,4,5,7,6,1,6,3,2,1,8,1,10,5,3,6,12,4,5,3,1,3,10,5,1,12,9,1,4,1,11,5,4,10,10,10,10,12,6,15,4,9,1,4,4,12,3,7,2,4,4,2,6,4,1,9,3,1,10,3,3,7,1,6,3,1,7,2,5,3,7,6,11
TTGAGAGAAGGAAAGAAATTCAGAATTTCAATTATTGAATCCGCCCAACGAGTTGAAGCTCACCCAACGAGTGGAATCACATCTGACGTGTCTATCAAAAXXXXXXXXXXGACAGGGGGCAAAAACTTCAGGTTATGTGCGGTGACTAGAGCTTACATCTACCTCCATCTTCCATTTCCCTTCCTTTTCTCCCTTGCATTTGTAATTTTG	P,eb,ec,ed,ee,ef,eg,eh,ei,ej,ek,el,em,en,eo,ep,eq,er,es,eu,ev,ew,ey,ez,fa,fb,fc,fe,ff,fg,fh,fi,fj,fk,fl,fm,fn,fo,fp,fq,fs,ft,fu,fw,fx,fy,gd,gh,gi,gj,gl,gm,gn,go,gp,gq,gr,gs,gt,gu,gw,gx,gy,gz,ha,hd,he,hf,hg,hh,hi,hj,hl,hm,hn,ho,hp,hq,hr,hs,ht,hu,hv,hw,hx,hy,ib	42,3,11,9,5,2,4,4,5,17,2,8,7,2,5,1,6,8,1,6,9,13,20,5,7,10,15,1,1,1,4,1,1,1,12,3,3,7,7,3,1,2,1,5,13,1,7,9,7,4,6,3,3,6,5,5,11,3,3,2,4,7,6,1,3,6,4,5,9,2,6,11,12,12,3,12,8,6,12,2,2,5,5,7,6,7,2
>Marker14198	aaxbb	2
CAACTCTTGTGGTTGGGTCACGATATCCAGGTCAAAGCAGTAGATGCCACTATACCTTTGTAGGATATTATGATTATTGATGCATTTTAAACTGCATTCTXXXXXXXXXXTGATCCCTAATCAAAGATATTCTTGTCATTTTCATTGTTAACCTAGTAGAAATGGTTGTACACTTGCACTGACAATGGTTACATAAAAAGGAAAATTGTT	M,eb,ec,ee,ef,eg,eh,ei,ej,el,em,en,eo,ep,eq,es,et,ew,ez,fa,fb,fc,fd,fe,ff,fg,fh,fi,fl,fm,fo,fp,fq,fr,fs,ft,fu,fv,fw,fx,fz,ga,gb,gd,ge,gf,gg,gh,gj,gk,gm,gn,gp,gt,gu,gv,gw,gx,gy,gz,ha,hb,hd,hf,hg,hh,hi,hj,hk,hl,hn,ho,hp,hq,hr,hs,ht,hx,hy,hz,ia,ib	117,4,6,8,8,6,9,14,15,16,6,2,9,9,11,9,4,7,14,1,23,22,5,7,17,7,11,15,15,13,3,7,5,3,8,12,7,9,9,8,7,16,11,20,8,34,11,8,6,4,4,27,10,5,11,5,18,19,16,16,7,7,9,4,8,7,15,13,15,8,13,9,5,13,15,11,6,10,15,10,16,14
CAACTCTTGTGGTTGGGTCACGATATCCAGGTCAAAGCAGTAGATGCCACTATACCTTTGTAGGATATTATGATTATTGATGCATTTTAAACTGCATTCTXXXXXXXXXXTGATCCCTAGTCAAAGATATTCTTGTCATTTTCATTGTTAACCTAGTAGAAATGGTTGTACACTTGCACTGACAATGGTTACATAAAAAGGAAAATTGTT	P,eb,ec,ed,ee,ef,eg,eh,ei,ek,en,eo,ep,eq,er,et,eu,ev,ew,ey,ez,fa,fd,fe,fg,fh,fi,fj,fk,fl,fm,fn,fo,fp,fq,fr,fv,fw,fx,fy,fz,gc,ge,gh,gi,gk,gl,gm,go,gq,gr,gs,gt,ha,hb,hc,hd,he,hf,hh,hi,hj,hl,hm,ho,hp,ht,hu,hv,hw,hx,hy,hz,ia,ib	85,9,10,19,6,5,8,9,7,21,2,11,5,4,19,5,21,20,12,14,7,18,7,14,10,8,8,18,17,8,12,13,3,10,2,3,5,9,15,15,12,18,6,2,37,6,13,4,20,14,13,12,6,9,5,12,7,10,2,3,10,11,15,2,6,6,5,20,13,25,10,13,7,1,10
>Marker14254	aaxbb	2
ATACCAAAAGTGTTATAATACCATGAAAGATAAATGGAATGTGCATGAATTGCACAGTATGTTAGTTCTGGAAGAAACAAGGCTTAAGAATCAAGGAAGTXXXXXXXXXXAAGGCTTAAGAATCAAGGAAGTCACTTAGTTCATTATGCAAGCCACCAAGGGAATCAAGGAGCTAGAAAGAAATAAGTGAAGAAGCATAATAAAGGCAAA	P,es,ev,ey,fc,fj,gj,ha,hg,ho,hp,hr,ht,hw	4,1,1,1,1,1,1,1,2,1,1,2,1,1
ATTCAAAAGTGTTATAATACCATGAAAGATAAATGGAATGTGCATGAATTGCACAGTATGTTAGTTCTGGAAGAAACAAGGCTTAAGAATCAAGGAAGTCXXXXXXXXXXAAGGCTTAAGAATCAAGGAAGTCACTTAGTTCATTATGCAAGCCACCAAGGGAATCAAGGAGCTAGAAAGAAATAAGTGAAGAAGCATAATAAAGGCAAA	M,ee,el,eo,ep,er,eu,fb,fd,fe,fi,fm,fo,fv,ga,gc,gd,gg,gj,gp,gv,gz,hz,ib	4,1,1,1,2,1,1,1,3,1,1,1,1,1,1,1,1,2,1,1,1,1,1,2
>Marker14369	aaxbb	2
TGTATGGGTGGAGTGACAAAAGTTTCACCTCACTGCTTGAGGTAGTGCACAATCTGCTTCCAGAGGACAACACATTGCCTAAAAGTTACTATAAGGCAAAXXXXXXXXXXGGCATGAATTCCAAGAAATGTCGAAATGCCCTATCTATGGGACTTCACGGTACAAAGTGAAGGATGAAGAAGAAAACATTTCTGATGAAAACTCGAACAA	P,eb,ec,ed,ee,ef,eg,eh,ei,ej,ek,el,em,en,eo,ep,eq,er,es,eu,ev,ew,ey,ez,fa,fb,fc,fe,ff,fg,fh,fi,fj,fk,fl,fm,fn,fo,fp,fq,fs,ft,fu,fw,fx,fy,gd,ge,gh,gi,gj,gl,gm,gn,go,gp,gq,gr,gs,gt,gu,gw,gx,gy,gz,ha,hd,he,hf,hg,hh,hi,hj,hl,hm,hn,ho,hp,hq,hr,hs,ht,hu,hv,hw,hx,hy,ia,ib	112,18,24,19,17,22,7,12,20,36,18,16,22,15,19,9,8,4,9,15,21,41,18,8,17,10,42,11,8,26,5,7,17,4,32,15,11,13,18,23,11,8,7,15,32,7,13,1,14,16,12,22,8,6,24,9,11,14,5,15,6,11,5,30,9,27,16,7,18,33,15,14,27,17,13,14,26,13,18,28,8,12,10,6,19,10,35,19,12
TGTATGGGTGGAGTGACAAAAGTTTCACCTCACTGCTTGAGGTAGTGCAAAATCTGCTTCCAGAGGACAACACATTGCCTAAAAGTTACTATAAGGCAAAXXXXXXXXXXGGCATGAATTCCAAGAAATGTCGAAATGCCCTATCTATGGGACTTCACGGTACAAAGTGAAGGATGAAGAAGAAAACATTTCTGATGAAAACTCGAACAA	M,eb,ec,ee,ef,eg,eh,ei,ek,el,en,eo,ep,eq,er,es,et,eu,ev,ez,fb,fd,fe,ff,fh,fi,fk,fm,fn,fo,fp,fr,fs,ft,fu,fv,fw,fx,fy,fz,ga,gb,gc,gd,ge,gf,gg,gi,gj,gk,gm,gn,go,gp,gq,gs,gt,gu,gv,gw,gx,gz,hb,hc,he,hh,hi,hj,hk,hl,hn,hp,hs,ht,hu,hv,hw,hx,hz,ia,ib	141,12,3,12,1,6,15,10,20,10,17,11,7,4,11,13,17,20,1,11,11,34,20,18,10,10,7,20,12,11,9,24,3,10,6,21,14,1,6,24,30,16,38,20,22,25,29,17,10,22,16,9,1,7,22,7,9,6,22,18,17,6,25,10,7,1,8,2,27,10,16,8,14,18,9,5,20,12,17,18,24
>Marker14389	aaxbb	2
AGCATGATTTGTTGCGGCATCTGCTGAGCTAAGCGAGCTTCGCTCACTAAGCTCCCAATACTTAGTGAAATTTTTTAAGAGTTGGTGCCGCTAAGCATAGXXXXXXXXXXTAGCGGGCACTGTCCAACTAAGCCAATTCTGCAGAAGCTGAATTTCTGCAACTTCCGCTAAGCGGCTCCACATGTCGCTAAGCGGTAGTGTTTTTTACAA	P,eb,ec,ed,ee,ef,eg,eh,ej,el,em,en,eo,eq,er,es,eu,ev,ew,fa,fc,ff,fg,fh,fj,fl,fm,fo,fp,fx,fy,gd,gi,gj,gn,go,gp,gq,gr,gt,gy,gz,ha,hf,hg,hi,hj,ho,hp,hq,hr,hs,hu,ia,ib	14,1,1,3,1,3,1,1,3,3,3,2,1,2,3,1,1,3,1,3,5,1,1,1,7,3,1,1,2,3,1,3,2,1,1,2,1,2,2,1,1,1,1,2,5,3,4,1,5,1,7,2,2,1,1
AGCATGATTTGTTGCGGCATCTGCTGAGCTAAGCGAGCTTCGCTCACTAAGCTCCCAATACTTAGTGAAATTTTTGAAGAGTTGGTGCCGCTAAGCATAGXXXXXXXXXXTAGCGGGCACTGTCCAACTAAGCCAATTCTGCAGAAGCTGAATTTCTGCAACTTCCGCTAAGCGGCTCCACATGTCGCTAAGCGGTAGTGTTTTTTACAA	M,ee,eg,ei,ek,el,eo,ep,eq,er,eu,ez,fb,fd,fe,ff,fh,fi,fm,fo,fp,fr,ft,fu,fv,fz,ga,gb,gc,gd,ge,gf,gg,gi,gj,gm,gn,gq,gr,gv,gz,hb,hi,hk,hn,hs,ht,hw,hx	12,2,1,4,1,1,2,1,1,1,2,1,1,6,1,5,1,2,1,2,1,1,1,1,1,1,4,4,5,1,4,2,4,1,1,1,1,1,1,1,1,4,1,2,1,1,4,3,2
>Marker14557	aaxbb	2
AGACCACGAAAAAGTCTCTTTTCTACCTTCAGACTCAAGGGTCTGGTAGCACGCAGAGACCAACATGGTCATCTGCACCTTTCCTGGATATGTCAGCATCXXXXXXXXXXCTGCGAAAAAGTCTCGTTTCTACCGTCAGACTCAAGGGTCCGGTAGCACGCAGAGACCAACGTGGTCATCTGCACCTTTCCCAGATATGTCAGCATCTTC	M,ee,eh,et,fd,fh,fr,fv,fz,gc,gs,gw,gz,hb,hc,hi,hk,hs,hu,hv,hw,ib	3,1,1,2,1,1,1,1,1,1,1,1,1,1,1,1,1,1,1,1,1,1
AGACCACGAAAAAGTCTCTTTTCTACCTTCAGACTCAAGGGTCTGGTAGCACGCAGAGACCAACATGGTCATCTGCACCTTTCCTGGATATGTCAGCATCXXXXXXXXXXCTGCGAAAAAGTCTCGTTTCTACCGTCAGACTCAAGGGTCCGGTAGCACGCAGAGACCAACGTGGTCATCTGCACCTTTCCCAGAGATGTCAGCATCTTC	P,eb,ei,ej,ek,el,em,en,ep,ey,ez,fa,fc,ff,fj,fl,fo,fq,fy,gd,gm,gq,gr,gt,gu,gy,hh,hm,hr	1,1,1,2,1,1,1,1,2,1,1,2,1,2,1,1,1,1,1,1,1,1,1,1,1,1,1,2,1
>Marker14633	aaxbb	2
CAATTCTTCCATTTGCAAATAGCTCATATGATTGACATCTCATTCTACCCATCTTGTTGGGTCAATATGATAGTTTAGAAAAAAAACTTCACCAAAACTAXXXXXXXXXXCATTGGAATAAAGAATGTCTTGTTAACCCAGAATGCCACAACGGTTTATGATGGATATATCTATGCATAAGTAGAGAGCTACTACTTGCAACTTCTACGT	M,eb,ee,eh,eo,fi,fn,fr,ft,fz,gc,gf,gg,gk,gm,gq,he,hp,hs,hz	2,1,1,1,2,1,1,1,1,1,1,1,1,1,1,1,1,1,1,1
CAATTCTTCCATTTGCAAATAGCTCATATGATTGACATCTCATTCTACCCATCTTGTTGGGTCAATATGATAGTTTAGAAAAAAAAACTTCACCAAAACTXXXXXXXXXXCATTGGAATAAAGAATGTCTTGTTAACCCAGAATGCCACAACGGTTTATGATGGATATATCTATGCATAAGTAGAGAGCTACTACTTGCAACTTCTACGT	P,ec,ee,ef,eg,eh,ej,em,ep,eq,ev,ey,ez,fa,fc,fe,ff,fg,fj,fk,fn,fp,fy,gd,gl,gn,go,gq,gr,gt,gu,gw,gz,ha,hd,hi,hj,hn,ho,hp,hq,hr,hw,hy,ia	2,1,1,1,1,2,1,1,1,1,1,1,2,1,1,2,1,2,1,1,1,1,1,3,2,1,1,2,1,1,1,1,1,2,1,1,1,3,1,2,1,3,1,1,1
>Marker14854	aaxbb	2
ATCAAAACCACATTGTCCTCAAGGTGTTGGGACCTCAATTCCAGACCTCAAAATAGCTTGGTGGTGCAGTTCAAAAACAAAATAGCTAAAACATGAGGTGXXXXXXXXXXCCAGACCTCAAAATAGCTTGGTGGTGCAGTTCAAAAACAAAATAGCTAAAACATGAGGTGAGTTTAGAAAAATAGAAAAAATAACACGTGAGTGAAATTT	M,en,eq,eu,fd,fh,fr,fw,gb,gc,gf,gg,gw,ib	4,1,1,1,3,1,1,1,1,1,1,4,1,1
ATCAAAACCACATTGTCCTCAAGGTGTTGGGACCTCAATTCCAGACCTCGAAATAGCTTGGTGGTGCAGTTCAAAAACAAAATAGCTAAAACATGAGGTGXXXXXXXXXXCCAGACCTCGAAATAGCTTGGTGGTGCAGTTCAAAAACAAAATAGCTAAAACATGAGGTGAGTTTAGAAAAATAGAAAAAATAACACGTGAGTGAAATTT	P,ee,ej,ek,el,em,eq,fb,fc,fl,fm,fs,gn,gp,gu,gy,hg,hj,hu,hw,hx	4,2,4,1,1,1,1,1,1,1,1,1,1,1,1,1,1,2,1,1,1
>Marker14996	aaxbb	2
CTAGATTTGACCGCAGCGGCGGTATTTACGGAAGCTGTCGTATCCCTCGCCCAATACTATGACCAGCCGTTGAGGTGTTTCACGTTTGGGGACTTCCAAAXXXXXXXXXXTTTTCTCCGGGTTTCTTCCCTCCTTGAGCAAGATTGCAGCTGTGGTTGGAGATTCGGCAAAAGAGATGGATCGCATGAAGCAAACTCGGAACGGCGTAGT	P,eb,ed,ee,ef,ej,ek,es,ev,ff,fl,fs,ft,fy,gm,gr,gs,hh,hq,hw	2,1,4,1,1,1,1,1,1,1,1,4,1,1,1,1,2,1,2,1
CTAGATTTGACCGCAGCGGCGGTATTTACGGAAGCTGTCGTATCCCTCGCCCAATACTATGACCAGCCGTTGAGGTGTTTCACGTTTGGGGACTTCCAAAXXXXXXXXXXTTTTCTCCGGGTTTCTTCCCTCCTTGAGCAAGATTGCAACTGTGGTTGGAGATTCGGCAAAAGAGATGGATCGCATGAAGCAAACTCGGAACGGCGTAGT	M,ek,eo,fd,fi,fr,fu,gb,gd,ge,gt,gx,hb,hc,he,hn,hw,hz,ib	2,1,1,1,1,1,1,2,1,1,1,1,1,1,1,1,1,3,2
>Marker15075	aaxbb	2
CCTGAAAGGTCGAGGGTGCGTTGCACAAGCCGAAGGGCATGACCCTATATTCGTAGTGACCGTGATGGGTATGAAATGCGGTTTTCGAAATGTCGTCATCXXXXXXXXXXTTAAGTTCTCGATAGTCAACGCACATACGCCGTGCACATGCCATCCTTCTTCTTCACCAATAACACCGGTGAGGAGAATGGGCTACGACTTGGCTGGATC	P,eb,ec,ed,ee,ef,eg,eh,ei,ej,ek,el,em,en,eo,ep,er,es,eu,ev,ew,ey,ez,fa,fb,fc,fe,ff,fg,fh,fi,fj,fk,fl,fm,fn,fo,fp,fq,fs,ft,fu,fx,fy,gd,gh,gi,gj,gl,gm,gn,go,gp,gq,gr,gs,gt,gw,gx,gy,gz,ha,hd,he,hf,hg,hh,hi,hj,hl,hm,ho,hp,hq,hr,hs,ht,hu,hv,hw,hx,hy,ia,ib	33,5,15,7,4,10,1,3,4,4,2,4,10,10,4,2,4,4,12,6,13,3,5,5,1,17,6,1,6,2,3,6,3,8,8,6,2,3,3,2,4,3,6,2,9,5,2,5,7,4,4,5,4,1,8,4,1,4,2,13,3,2,5,4,6,8,3,10,9,3,9,6,6,7,8,2,8,8,1,4,3,9,8,2
CCTGAAAGGTCGAGGGTGCGTTGCACAAGCCGAAGGGCATGACCCTATATTCGTAGTGACCGTGATGGGTGTGAAATGCGGTTTTCGAAATGTCGTCATCXXXXXXXXXXTTAAGTTCTCGATAGTCAACGCACATACGCCGTGCACATGCCATCCTTCTTCTTCACCAATAACACCGGTGAGGAGAATGGGCTACGACTTAGCTGGATC	M,eb,ee,eg,eh,ei,ek,el,en,eo,ep,eq,er,es,et,eu,ez,fd,fe,ff,fh,fi,fk,fm,fn,fo,fr,fs,ft,fu,fv,fw,fy,fz,ga,gb,gc,gd,ge,gf,gg,gi,gj,gk,gm,gn,gp,gq,gs,gt,gu,gv,gw,gx,gz,hb,hc,he,hi,hk,hl,hn,hp,hs,ht,hu,hv,hw,hx,hz,ia,ib	29,4,7,4,2,9,5,3,7,4,2,5,6,4,6,1,3,8,4,3,5,2,2,2,2,4,7,2,2,2,11,5,1,11,7,6,14,3,10,10,10,6,6,3,6,7,3,4,1,4,7,6,2,10,5,5,4,2,7,8,4,1,1,4,5,5,2,1,5,4,2,3
>Marker15122	aaxbb	2
CACCCTTGTGCCTACGTCCAGTCCCCAAGCAACCCGCTTGAGAGTTTCACTATCTTGTAAAATCGTTTTACAAGTTCTAAACACACAAGGACAATCCTTCXXXXXXXXXXCTTAGAGAATTAGAAAGAGAAGAAGAATGAATCTCTCTTGAAAGAGATAGATTTTACAATCTGAACACTCAAATGATTCCTTAATGAATTGCAAGTAGAT	P,eb,ef,eg,eh,ei,ek,en,eo,eq,eu,ew,fc,fg,fi,fj,fk,fl,fm,fn,fq,fr,ft,fw,ga,gc,gd,ge,gg,gi,gj,gl,gn,go,gr,gw,gx,gz,ha,hc,hh,hi,hr,hu,hv,hw,hy,ia	6,1,2,3,1,1,1,1,1,1,2,1,2,2,1,1,1,1,2,1,1,4,1,2,1,1,5,2,1,1,2,1,1,2,1,1,2,3,1,1,1,1,1,1,4,2,1,4
CACCCTTGTGCCTACGTCCAGTCCCCAAGCAACCCGCTTGAGAGTTTCACTATCTTGTAAAATCGTTTTACAAGTTCTAAACACACAAGGACAATCCTTCXXXXXXXXXXCTTAGAGAATTATAAAGAGAAGAAGAATGAATCTCTCTTGAAAGAGATAGATTTTACAATCTGAACACTCAAATGATTCCTTAATGAATTGCAAGTAGAT	M,ec,eg,ej,el,em,es,eu,ey,ez,fa,fd,fe,fh,fk,fn,fp,fs,ft,fv,fz,gh,gi,gk,gl,go,gp,gs,gt,gu,hb,he,hg,hk,hm,hn,ho,hr,hv,hz,ib	1,2,2,2,2,1,1,1,2,4,3,1,1,2,2,1,1,1,2,5,1,1,1,1,1,2,1,1,1,1,1,1,1,1,2,1,1,1,1,1,2
>Marker15126	None	2
CTTGTAGATAAAAAAAATAATTAAAAAAGAAAATTCAATTAAGGTAGCAACCAAGTTTTCAACGGAAATTAGTCATAACAAAGTGGATATTTCACATCAAXXXXXXXXXXGCTAACATATTGTTATAGTTTTATTTCTATTTAAAGAAAAATGAATTTGCAATTAATTGTAAGTTTATAACCAGGAGTATCATCATGGGCAAAACGTAAG	P,ed,ee,ef,ep,ey,ez,fh,fs,fx,gd,gx,gz,hd,hj,hm,hq,hv,hx,ia	3,1,1,3,1,1,1,1,1,2,1,1,1,2,1,1,1,1,1,1
CTTGTAGATAAAAAAAATAATTAAAAAAGGAAATTCAATTAAGGTAGCAACCAAGTTTTCAACGGAAATTAGTCATAACAAAGTGGATATTTCACATCAAXXXXXXXXXXGCTAACATATTGTTATAGTTTTATTTCTATTTAAAGAAAAATGAATTTGCAATTAATTGTAAGTTTATAACCAGGAGTATCATCATGGGCAAAACGTAAG	eh,ei,ek,ep,et,ff,fh,fn,fo,fs,fv,ga,gd,ge,gf,gs,gz,hk,hs,hu	1,1,1,1,2,1,1,1,1,2,2,1,2,1,1,1,2,1,1,1
>Marker15407	aaxbb	2
AGACGATTGCATCAAGTTCCCGGACGTAAGTCGAAGCATAGAGGATGACCCTTCTGCATTAAGACAACTCCCATGCCGGTATCGGAGGCATCGGTTTCTAXXXXXXXXXXAATTGAGAGGAGCCGCGATCAACATGTAGTTCTTGATAAACTTTCTATAAAAACCAGTAAGTCCGAGGAACGCTCCGAGCTCCTTGGGTGAAGTTGGCAA	M,ec,ee,eg,el,eo,er,et,eu,fd,fe,ff,fk,fm,fn,fr,fs,fu,fv,fy,fz,ga,gb,ge,gg,gk,gm,gp,gs,gx,gz,hb,he,hi,hk,hs,hv,hx,hz	5,1,1,2,1,1,1,5,1,4,1,1,2,1,1,1,1,1,3,2,2,1,3,2,1,2,1,1,1,4,1,2,1,2,3,1,1,1,1
AGACGATTGCATGAAGTTCCCGGACGTAAGTCGAAGCATAGAGGATGACCCTTCTGCATTAAGACAACTCCCATGCCGGTATCGGAGGCATCGGTTTCTAXXXXXXXXXXAATTGAGAGGAGCCGCGATCAACATGTAGTTCTTGATAAACTTTCTATAAAAACCAGTAAGTCCGAGGAACGCTCCGAGCTCCTTGGGTGAAGTTGGCAA	P,ec,ed,ee,ef,eh,ei,ej,ek,el,em,en,eq,eu,ev,ew,ey,fa,fc,fe,fg,fl,fm,fq,fu,fy,gi,gj,gm,go,gq,gt,gu,gw,gx,gz,ha,hd,he,hf,hg,hh,hl,ho,hr,ht,hy,ia,ib	10,3,1,1,1,1,2,1,1,3,4,1,1,2,1,2,2,1,1,3,1,1,1,1,2,1,1,1,1,1,3,2,1,1,1,1,1,2,1,1,2,1,1,4,1,2,5,3,1
>Marker15433	aaxbb	2
TACAATGCTCAATGGAATGCCCCGGGGCTCCTCCATGATAAGCACACGTTGCATTTTAGTCGTATCCTCAGAAAAATGAAGGTTGAGGAAACCTAGCAGGXXXXXXXXXXTTTGCTACAAAATTCCTTTTTGGTTGGTGTTTTGGTTTGTGCTAAAGGTGGTGTTTAGAATTGGTTGTGTGGTAGGTGGGTTTTGTGGTTGATTTAGGGA	M,eb,ec,ee,eg,eh,ei,ek,el,en,eo,ep,er,es,et,eu,ey,ez,fb,fd,fe,ff,fh,fk,fm,fn,fo,fp,fr,fs,ft,fu,fv,fw,fy,fz,ga,gb,gc,gd,ge,gf,gg,gi,gj,gk,gm,gn,gp,gq,gs,gt,gu,gv,gw,gz,hb,hc,he,hi,hk,hl,hn,hs,ht,hu,hv,hw,hx,hz,ia,ib	46,4,1,7,4,3,6,9,8,4,7,4,13,4,8,5,1,7,4,11,6,1,3,2,5,8,3,2,20,4,5,2,9,3,1,15,9,13,12,3,15,13,8,4,1,3,4,3,3,1,5,4,2,5,2,2,8,6,1,4,10,4,2,5,2,5,4,10,5,10,4,9
TACAATGCTCAATGGAATGCCCCGGGGCTCCTCCATGATAAGCACACGTTGCATTTTAGTCGTATCCTCAGAAAAATGAAGGTTGAGGAAACCTAGCAGGXXXXXXXXXXTTTGCTACAAAATTCCTTTTTAGTTGGTGTTTTGGTTTGTGCTAAAGGTGGTGTTTAGAATTGGTTGTGTGGTAGGTGGGTTTTGTGGTTGATTTAGGGA	P,eb,ec,ed,ee,ef,eg,eh,ei,ej,ek,el,em,en,eo,ep,eq,er,es,eu,ev,ew,ey,ez,fa,fb,fc,fe,ff,fg,fh,fi,fj,fk,fl,fm,fn,fo,fp,fq,fs,ft,fu,fw,fx,fy,gd,gh,gi,gj,gl,gm,gn,go,gp,gq,gr,gs,gt,gu,gw,gx,gy,gz,ha,hd,he,hf,hg,hh,hi,hj,hl,hm,hn,ho,hp,hq,hr,hs,ht,hu,hv,hw,hx,hy,ia,ib	53,4,6,14,6,10,4,4,2,10,8,3,13,10,2,3,2,7,4,1,9,12,7,3,8,5,21,7,3,7,6,1,5,1,12,4,5,1,6,8,1,9,1,3,15,4,3,1,2,1,6,4,5,8,1,2,7,5,7,2,2,5,11,6,6,5,1,6,12,5,8,4,8,3,4,6,7,8,9,6,3,8,1,3,4,14,8,1
>Marker15445	aaxbb	2
CAAATAGGTCCCTTCAGCTTGGTACAAGAGATTCGCTGATTATGTTTCTACTCTTAGGTTTTCTCACAGTACTTCTGATAATTCTTTCTTCATTTACTGAXXXXXXXXXXGACCTAGGGCCGTTGAGTTATTTCTTGTGTATAACTGTAACTCGTCATGCAGGTGGTCTATTCTTATCTCTGCGGAAGTATGCAGCAGAGATCATTGAAC	M,eb,ee,eg,eh,ei,ej,ek,el,em,en,eo,ep,eq,er,et,ey,ez,fb,fd,ff,fi,fk,fl,fm,fn,fp,fs,fu,fv,fw,fx,fz,gb,gc,gd,ge,gf,gg,gj,gk,gn,go,gp,gs,gt,gv,gw,gx,gy,gz,hb,hc,he,hg,hi,hj,hk,hl,hm,hn,hq,hr,hs,ht,hu,hv,hw,hx,hz,ia,ib	39,1,11,4,6,3,2,4,10,1,3,5,3,2,3,7,1,2,3,6,7,2,3,5,1,8,4,5,1,4,2,2,4,1,5,7,9,9,2,1,3,2,4,4,5,1,2,2,2,1,3,5,3,1,7,7,1,4,2,1,2,4,3,2,7,3,2,5,2,1,2,8
CAAATAGGTCCCTTCAGCTTGGTACAAGAGATTCGCTGATTATGTTTCTACTCTTAGGTTTTCTCACAGTACTTCTGATAATTCTTTCTTCATTTACCGAXXXXXXXXXXGACCTAGGGTCGTTGAGTTATTTCTTGTGTATAACTGTAACTCGTCATGCAGGTGGTCTATTCTTATCTCTGCGGAAGTATGCAGCAGAGATCATTGAAC	P,eb,ec,ed,ee,ef,ei,ej,ek,em,eo,eq,er,es,eu,ev,ew,ey,ez,fa,fc,fe,ff,fg,fh,fi,fj,fk,fl,fm,fn,fo,fq,fr,ft,fu,fw,fx,fy,fz,ga,gb,gc,gd,gf,gg,gh,gi,gj,gk,gl,gm,go,gp,gq,gr,gt,gu,gv,gw,gx,gy,gz,ha,hb,hc,hd,he,hf,hh,hi,hj,hk,hl,hm,hn,ho,hp,hq,hr,hs,ht,hu,hv,hw,hx,hy,hz,ia	96,17,45,20,7,23,10,14,26,1,13,5,9,28,43,40,14,11,10,15,33,9,15,18,11,1,24,1,12,11,13,30,22,23,8,6,9,24,12,1,9,10,15,25,1,1,25,45,5,13,30,26,17,14,31,20,10,7,5,14,13,17,9,23,22,12,22,12,10,20,15,31,1,25,12,3,28,19,11,22,23,12,19,2,32,13,37,10,15
>Marker15525	aaxbb	2
GAGAGTGAGTTCAAACTAACTTGATCCTGATATTGAGCCGGGCTGTCGAGCGGGTCAGGAGTCGGATTCGGGTAGGGTTCATCTTCCTCTGTGATAAGGAXXXXXXXXXXGAGGTTAACCCTTCGAGGGTCAGGCGCTTGACTGGCAGTGGTGGAGGGCGAGGAGGCTATGGCAAGTGCGGTGGAAGCGGATTGGAACGCAAAGGAAGAG	M,eb,ec,ee,eg,eh,ei,ek,el,en,eo,ep,eq,er,es,et,eu,ey,ez,fb,fd,fe,ff,fh,fi,fj,fk,fm,fn,fo,fp,fr,fs,ft,fu,fv,fw,fy,fz,ga,gb,gc,gd,ge,gf,gg,gi,gj,gk,gm,gn,go,gp,gq,gs,gt,gu,gv,gw,gx,gy,gz,hb,hc,he,hi,hk,hl,hm,hn,hp,hs,ht,hu,hv,hw,hx,hz,ia,ib	245,13,17,29,13,22,15,20,19,29,16,5,10,15,13,27,21,1,8,15,43,18,11,8,7,1,13,20,14,26,21,31,13,9,7,35,20,13,28,25,38,35,23,17,52,38,23,9,21,8,18,1,30,21,7,20,9,30,26,13,1,9,29,17,14,20,28,14,1,18,11,38,9,14,10,18,6,25,19,34
GAGAATGAGTTCAAACTAACTTGATCCTGATATTGAGCCGGGCTGTCGAGCGGGTCAAGAGTCAGATTCGGGTAGGGTTCATCTTCCTCTGTGATAAGGAXXXXXXXXXXGAGGTTAACCCTTCGAGGGTCAGGCGCTTGACTGGCAGTGGTGGAGGGCGAGGAGGCTATGGCAAGTGCGGTGGAAGCGGATTGGAATGCAAAGGAATAG	P,eb,ec,ed,ee,ef,eg,eh,ei,ej,ek,el,em,en,eo,ep,eq,er,es,eu,ev,ew,ey,ez,fa,fb,fc,fe,ff,fg,fh,fi,fj,fk,fl,fm,fn,fo,fp,fq,fs,ft,fu,fw,fx,fy,gd,gh,gi,gj,gl,gm,gn,go,gp,gq,gr,gs,gt,gu,gw,gx,gy,gz,ha,hd,he,hf,hg,hh,hi,hj,hl,hm,hn,ho,hp,hq,hr,ht,hu,hv,hw,hx,hy,hz,ia,ib	87,10,20,37,14,12,12,10,10,26,9,16,21,8,19,8,11,5,15,15,29,25,19,6,23,5,41,8,6,25,6,6,25,9,37,18,14,14,6,14,4,6,8,12,25,12,20,19,13,9,13,14,11,21,7,11,8,6,16,7,11,6,28,7,11,13,7,15,18,17,9,27,23,16,10,22,13,15,24,7,13,2,18,9,36,2,8,12
>Marker15569	aaxbb	2
AAACCTTTGGTGGTATATTTCACCAAGGACGCAGCTCCACAAAAGCCCCGATACCCCTCGGTAGTTAAACCTGTTCCTTTCCCATACCAAAACAGCCACGXXXXXXXXXXAAGCCCCGATACCCCTCGGTAGTTAAACCTGTTCCTTTCCCATACCAAAACAGCCACGTAGTCCCTTGGAGGTATGCACCTCCAAGTGAAAGGAAAGAAG	M,eb,ec,ee,ei,en,eq,er,es,eu,fd,ff,fh,fo,fr,fv,fw,gb,gc,gd,gf,gg,gp,gq,hs,ia,ib	8,1,1,2,2,1,1,2,2,2,3,1,1,2,2,1,1,3,1,1,1,2,1,1,1,1,1
AAACCTTTGGTGGTATATTTCACCAAGGACGCAGCTCCACAAAAGCCCCGATACCCCTCGGTAGTTAAACCTGTTCCTTTCCCATACCGAAACAGCCACGXXXXXXXXXXAAGCCCCGATACCCCTCGGTAGTTAAACCTGTTCCTTTCCCATACCGAAACAGCCACGTAGTCCCTTGGAGGTATGCACCTCCAAGTGAAAGGAAAGAAG	P,eb,ec,ee,ek,em,eo,ep,eq,es,ev,ew,fa,fg,fj,fm,fp,fq,gh,gm,gn,go,gs,gt,gu,gx,gy,gz,ha,hf,hg,hi,hn,hq,hr,ht,hv,hy	4,1,1,2,2,2,1,1,1,1,1,2,1,1,2,1,1,2,1,1,3,2,1,2,1,1,1,1,2,1,1,1,1,1,2,2,1,1
>Marker15704	aaxbb	2
CTTCTTTCCTTTCACTCGGAGGTGCACACCTCCACGGGACTGCGTGGCTGTTTTGGTATAGGAAAGGAACAGGTTTAGTTGCCGAGGGGTATCGGGGCTCXXXXXXXXXXCGTGGCTGTTTTGGTATAGGAAAGGAACAGGTTTAGTTGCCGAGGGGTATCGGGGCTCTTGTGAAGCTGCGTCCTTGGTGAAATATATCACCAAAGGTTT	M,eb,ee,ej,el,em,ep,eu,fa,fb,fd,fe,fj,fo,fr,ft,fv,gh,gi,gk,go,gq,hb,hl,hm,ho,hq,hz	6,1,2,1,1,1,1,1,1,3,1,1,1,2,2,1,1,1,1,1,1,2,1,2,1,1,1,1
CTTCTTTCCTTTCACTCGGAGGTGCATACCTCCACGGGACTGCGTGGCTGTTTTGGTATAGGAAAGGAACAGGTTTAGTTGCCGAGGGGTATCGGGGCTCXXXXXXXXXXCGTGGCTGTTTTGGTATAGGAAAGGAACAGGTTTAGTTGCCGAGGGGTATCGGGGCTCTTGTGAAGCTGCGTCCTTGGTGAAATATATCACCAAAGGTTT	P,eb,ee,ef,ej,ek,eo,eu,ev,fd,fl,fp,fv,fw,fx,ga,gb,gd,gg,gn,gt,gv,ha,hf,hg,hh,hi,hp,hq,hr,hu,hy,ia	8,1,1,1,1,2,1,1,2,3,1,1,1,2,1,1,3,1,1,2,1,1,1,1,1,1,1,1,1,2,2,2,1
>Marker15721	aaxbb	2
TTTCAAGTTCTAGAAAAGATAAATGACAATGCTTACAAGCTGGACTTGCCAAGAAAATATGGTAACATAAGTGCTACCTTTAATGTGGATGATCTATCTTXXXXXXXXXXGGAATGATGGAGGTGCAACCAGCCCGTCTAATGATCTGTTACTGAGAATTGGAGGTCCTATGACTAGGTCCAAGACTAAGAGGATGAAGCAAGCATTGCA	P,eb,ec,ed,ee,ef,eg,eh,ei,ej,ek,el,em,en,eo,ep,eq,er,es,eu,ev,ew,ey,ez,fa,fb,fc,fe,ff,fg,fh,fi,fj,fk,fl,fm,fn,fo,fp,fq,fs,ft,fu,fw,fx,fy,gd,gg,gh,gi,gl,gm,gn,go,gp,gq,gr,gs,gt,gu,gw,gx,gy,gz,ha,hd,he,hf,hg,hh,hi,hj,hl,hm,hn,ho,hp,hq,hr,hs,ht,hu,hw,hx,hy,ia,ib	73,10,26,12,9,9,8,9,9,11,10,9,15,11,9,8,6,7,8,7,28,28,16,10,7,9,33,5,8,9,4,1,24,6,13,12,6,13,7,12,5,4,5,6,14,4,5,1,7,12,19,9,13,23,9,8,10,3,7,5,5,6,19,11,10,8,10,14,22,9,7,11,17,10,9,19,11,21,20,10,6,11,14,3,24,12,8
TTTCAAGTTCTAGAAAAGATAAATGGCAATGCTTACAAGCTGGACTTGCCAAGAAAATATGGTAACATAAGTGCTACCTTTAATGTGGATGATCTATCTTXXXXXXXXXXGGAATGATGGAGGTGCAACCAGCCCGTCTAATGATCTGTTACTGAGAATTGGAGGTCCTATGACTAGGTCCAAGACTAAGAGGATGAAGCAAGCATTGCA	M,eb,ec,ee,eg,eh,ei,ek,el,en,eo,ep,eq,er,es,et,eu,ez,fb,fd,fe,ff,fh,fi,fk,fm,fn,fo,fp,fr,fs,ft,fu,fv,fw,fy,fz,ga,gb,gc,gd,ge,gf,gg,gi,gj,gk,gm,gn,go,gp,gq,gr,gs,gt,gu,gv,gw,gx,gz,hb,hc,he,hi,hj,hk,hl,hn,hp,hs,ht,hu,hw,hx,hz,ia,ib	104,16,1,11,9,5,6,5,11,12,10,5,3,5,8,18,6,6,4,19,10,8,6,8,4,8,14,8,6,11,3,8,3,17,9,2,18,11,21,18,16,14,16,8,4,5,8,7,1,1,3,8,1,5,11,6,7,10,3,1,15,7,2,11,2,16,5,3,4,13,9,12,18,11,7,12,12
>Marker15874	None	2
TCTGCATATGAACAACAATTATCACCATTGGGGGCTCCAATTCTTATTTTCAAATTTCAGTTAATAACAACTGCATGTCCCTCTTCCACAGTCTCAACCAXXXXXXXXXXTTCACAGGTGGGCTGCTATAGCCTCTCAGCTACCAGGAAGAACAGACAATGAGATAAAAAACTTATGGAACACCCACTTGAAGAAACGTCTCATTTGCAT	ec,eh,el,fh,fz,ge,gf,gj,gq,ho,hr,hw	2,1,1,1,1,1,1,1,1,2,2,1
TTTGCATATGAACAACAATTATCACCATTGGGGGCTCCAATTCTTATTTTCAAATTTCAGTTAATAACAACTGCATGTCCCTCTTCCACAGTCTCAACCAXXXXXXXXXXTTCACAGGTGGGCTGCTATAGCCTCTCAGCTACCAGGAAGAACAGACAATGAGATAAAAAACTTATGGAACACCCACTTGAAGAAACGTCTCATTTGCAT	eb,ed,ej,er,fe,fg,fn,fo,fx,gh,gi,gm,go,gs,gw,gz,hd,hf,hg,hj,hq,hr,hz	1,1,2,1,2,2,2,2,1,1,1,1,4,1,2,1,1,1,1,2,3,1,1
>Marker16300	aaxbb	2
TGGGGGTTAAAGGGACCCTCTTCTCTTCCGATTGCATGCAGATTTGTGGTTCTTCCTTCTCTCCTATGAATACTTCAAGCTGCCCGCAATCCATGAGCCGXXXXXXXXXXAACATTCATCCCCACCTCGGGGGACCATGCACGCCGCTTGCAGTGATTGATAGATGAAGCGACTAGAAGTAGCCACGTCTCCTAACCTCTTTGTCCGTGA	P,eb,ec,ed,ee,ef,eg,eh,ei,ej,ek,el,em,en,eo,ep,eq,er,es,eu,ew,ey,fa,fb,fc,fe,ff,fg,fi,fj,fk,fl,fm,fn,fo,fp,fq,fu,fw,fx,fy,gh,gi,gj,gm,gn,go,gp,gq,gs,gu,gw,gx,gy,gz,ha,he,hf,hg,hi,hj,hl,hm,hn,ho,hp,hq,hr,hs,ht,hu,hw,hx,hy,ia,ib	23,1,4,7,2,3,4,2,2,1,1,2,3,2,1,1,2,1,1,2,2,1,4,2,5,5,2,3,1,2,1,5,1,2,6,1,5,2,2,2,2,2,1,5,3,2,4,1,1,1,2,1,2,2,1,2,1,2,3,1,1,2,2,1,2,3,3,1,2,3,5,2,1,1,1,2
TGGGGGTTAAAGGGACCCTCTTCTCTTCCGATTGCATGCAGATTTGTGGTTCTTCCTTCTCTCCTATGAATACTTCAAGCTGCCCGCAATCCATGAGCCGXXXXXXXXXXCCCTTTCATCCCCACCTCGGGGGACCATGCACGCCGCTTGCAGTGATTGATAGATGAAGCGTCTAGAAGTAGCCACGTCTTCTAACCTCTTTGTCCGTGA	M,eb,ee,eg,eh,ei,ek,el,en,eo,ep,eq,er,es,et,eu,ey,ez,fd,fe,ff,fh,fm,fn,fo,fp,fr,fs,ft,fu,fv,fw,fz,ga,gb,gc,gd,ge,gf,gg,gi,gj,gk,gn,gs,gu,gv,gw,gx,gz,hb,hc,he,hi,hk,hl,hs,ht,hu,hv,hw,hz,ia,ib	15,2,1,5,1,4,2,1,3,2,2,1,1,2,4,1,2,1,2,1,4,1,1,2,2,3,5,2,1,3,4,4,6,3,3,5,3,6,3,1,1,2,1,2,4,1,1,1,2,1,1,4,2,2,2,1,4,3,3,1,2,6,2,4
>Marker16375	aaxbb	2
TGTATTTAGGGCTCCATAATGTAGGTAGGGTACCCTAGAAATGTAGGATTTTTCAGCCCTTGTATTTTAGGGCATCTAGACTAGTTTTTGTATTAGGGGTXXXXXXXXXXCATTTGATTGCTATACCTCATTGTCACATCATATAGTCACACTTTGTACATGTCCTTCATGCTTTACATGCCTCATGACACCCAAGAACACTTAGTAGAG	M,ee,ei,eq,fp,fu,fv,fz,gc,ge,gm,hi,hv,hz	2,1,2,1,1,1,1,1,2,2,1,1,3,2
TGTATTTAGGGCTCCATAATGTAGGTAGGGTACCCTAGAAATGTAGGATTTTTCAGCCCTTGTATTTTAGGGCATCTAGACTAGTTTTTGTATTAGGGGTXXXXXXXXXXCATTTGATTGTTATACCCCATTGTCACATCATATAGTCACACTTTGTACATGTCCTTCATGCTTTACATGCCTCATGACACCCAAGAACACTTAGCAGAG	P,ed,ef,eq,es,ev,ey,fg,fu,fx,go,gr,gx,hj,hl,hm,hp,hr	7,3,1,1,1,1,1,1,2,1,1,1,2,2,1,2,1,2
>Marker16432	aaxbb	2
TTTAGTGAAGATTGATGCTGATAGTCTCAACACATTCCTAGAGATACCTATGGTGTTGGCAGAGGGTGAGACTTTACCCACATACTCTAGATACTCAAGGXXXXXXXXXXTACCTATGGTGTTGGCAGAGGGTGAGACTTTACCCACATACTCTAGATACTCAAGGCTGCCCACAGATTACAAGGAGATTGAGGCTGCCTTATGCATATC	M,ee,en,fc,fd,fj,fl,fm,fx,ge,gm,go,gt,gz,hg,ib	7,1,1,1,1,1,1,1,1,1,2,1,1,1,1,3
TTTAGTGAAGATTGATCTGATAGTCTCAACACATTCCTAGAGACACCTATGGTGTTGGCAGAGGGTGAGACTTTACCCACATACTCTAGATACTCAAGGCXXXXXXXXXXCACCTATGGTGTTGGCAGAGGGTGAGACTTTACCCACATACTCTAGATACTCAAGGCTGCCCACAGATTACAAGGAGATTGAGGCTGCCTTATGCATATC	P,eb,eg,ei,fg,fm,fq,fv,fw,ga,gb,gg,gp,hh,hr,hu,hx	7,1,1,1,1,2,1,1,1,1,2,1,1,1,1,1,1
>Marker16754	aaxbb	2
AAGATCAAATTTGTGAAGTGATTTAAGTAACAATTTTTCTGTTTAGTAGCACTTTGGTTCCAAATGTTTAAGTTAGGGGAACAACTAGAGTATGTTGATAXXXXXXXXXXTACCATTTCAGGTAAAATGGTGGTAATCAGTTGTAAAAATAAGTTAAGTAGAACAAATTAAAGACTTGCATAAATATGCCTAATATGTTTATCAAATTTA	M,eb,ec,ed,ef,eh,ei,ej,ek,el,en,eo,ep,eq,er,es,et,eu,ev,fb,fc,fd,fe,ff,fh,fi,fj,fn,fo,fp,fr,fs,ft,fu,fv,fw,fy,fz,ga,gb,gc,gd,ge,gf,gg,gi,gj,gk,gm,gq,gs,gt,gu,gv,gx,gz,hb,hc,he,hh,hj,hk,hl,hn,hp,hq,hr,hs,ht,hu,hv,hw,hx,hz,ia,ib	48,4,6,2,2,3,7,1,5,10,1,3,2,5,3,4,3,4,9,5,2,2,2,5,3,5,7,3,4,3,1,2,1,1,3,4,1,1,3,6,8,5,7,13,6,1,3,5,5,4,4,2,1,4,2,2,13,5,6,3,8,6,3,4,4,1,1,10,7,6,2,2,2,4,3,10
AAGATCAAATTTGTGAAGTGATTTAAGTAACAATTTTTCTGTTTAGTAGCACTTTGGTTCCAAATATTTAAGTTAGGGGAACAACTAGAGTATGTTGATAXXXXXXXXXXTACCATTTCAGGTAAAATGGTGGTAATCAGTTGTAAAAATAAGTTAAGTAGAACAAATTAAAGATTTGCATAAATATGCCTAATATGTTTATCAAATTTA	P,eb,ec,ed,ee,ef,eg,eh,ej,ek,el,eo,ep,eq,er,es,eu,ew,ey,ez,fa,fc,ff,fg,fi,fj,fk,fl,fm,fn,fo,fp,fq,fr,fs,ft,fv,fw,fx,fy,gd,gg,gi,gj,gl,gm,gn,go,gp,gq,gr,gs,gt,gu,gv,gw,gx,gy,gz,ha,hd,he,hf,hg,hh,hi,hj,hl,hm,hn,ho,hp,hq,hr,ht,hu,hv,hw,hx,hy,ia	31,3,3,5,11,2,1,3,4,2,2,1,1,2,5,2,2,2,5,6,8,2,3,4,1,5,1,12,13,3,1,4,5,5,4,2,7,4,6,1,4,6,6,3,3,6,10,10,3,7,2,1,3,4,3,11,1,4,1,5,5,3,5,3,2,8,6,9,5,6,6,1,5,5,3,2,1,3,4,6,6
>Marker16958	aaxbb	2
CACCCTTGTGCCTACGTCCAGTCCCCAAGCAACCCACTTGAGAGTTTCACTATCTTGTAAAATCCTTTTACAAGTTCTAAACACACAAGGACAATCCTTCXXXXXXXXXXCTTAGAGAATTAGAAAGAGAAGAAGAAGGAATCTCTCTTGAAAGAGATAGATTTTACAATCTGAGCACTCAAATGATTCCTTAATGAATTGCAAGTAGAT	M,eb,el,em,ep,eq,eu,ev,ey,ez,fa,fb,fc,fd,fe,ff,fh,fi,fl,fo,fx,fy,fz,gc,ge,gm,gq,gs,gv,gw,gy,hb,hc,hd,hg,hq,hs	8,1,1,4,1,1,1,1,2,3,2,3,2,3,1,1,1,2,1,1,2,1,1,1,1,4,2,1,1,1,1,1,1,1,2,1,1
CACCCTTGTGCCTACGTCCAGTCCCCAAGCAACCCGCTTGAGAGTTTCACTATCTTGTAAAATCCTTTTACAAGTTCTAAACACACAAGGACAATCCTTCXXXXXXXXXXCTTAGAGAATTAGAAAGAGAAGAAGAAGGAATCTCTCTTGAAAGAGATAGATTTTACAATCTGAGCACTCAAATGATTCCTTAATGAATTGCAAGTAGAT	P,ec,ed,ee,ef,ei,eo,eq,er,ey,fa,fg,fh,fi,fj,fk,fn,fr,fw,ga,gc,gd,gf,gg,gi,gj,go,gr,gu,gx,hb,he,hf,hi,ht,hu,hx,hy	12,2,2,2,2,4,2,1,2,2,1,4,1,3,1,3,1,1,2,1,2,1,2,2,1,1,1,2,1,1,2,3,2,1,3,2,3,2
>Marker17043	aaxbb	2
AAAGGCATCCTCCTATAGGCAAAAGTGCCAAAGGGGCAGGTGAATGTGGTCTTTTCCTGATCCTCAGGAGCAATAGTAATTTGCATATAACCAGAAAAACXXXXXXXXXXTTTGGTAACTTGGTTCAGCCGCCTATAGTCAATGCAGACTCTCCAACTGTTCTACACCCGAGTAGGAATCAGCTCCTCCTTCTCATTTTTGATCACTGTG	P,eb,ec,ed,ee,ef,eg,eh,ei,ej,ek,el,em,en,eo,ep,eq,er,es,eu,ev,ew,ey,ez,fa,fb,fc,fe,ff,fg,fh,fi,fj,fk,fl,fm,fn,fo,fp,fq,fs,ft,fu,fw,fx,fy,gd,gg,gh,gi,gj,gl,gm,gn,go,gp,gq,gr,gs,gt,gu,gw,gx,gy,gz,ha,hd,he,hf,hg,hh,hi,hj,hl,hm,hn,ho,hp,hq,hr,hs,ht,hu,hw,hy,ia,ib	38,6,8,5,10,1,1,3,9,10,6,8,12,7,5,2,1,6,4,7,9,12,5,1,9,3,9,4,5,8,3,2,8,3,10,7,2,4,6,9,4,4,1,7,17,3,4,1,4,7,2,3,5,1,14,4,6,8,1,5,2,2,3,12,4,6,4,1,3,6,4,8,8,2,2,2,4,6,7,10,6,1,3,4,9,5,2
AAAGGCATCCTCCTATAGGCAAAAGTGCCAAAGGGGCAGGTGAATGTGGTCTTTTCCTGATCCTCAGGAGCAATAGTAATTTGCATATAACCAGAAAAACXXXXXXXXXXTTTGGTAACTTGGTTCAGCCGCCTATAGTCAATGCAGACTCTCCAACTGTTCTGCACCCGAGTAGGAATCAGCTCCTCCTTCTCATTTTTGATCACTGTG	M,eb,ee,eg,eh,ei,ek,el,en,eo,ep,eq,er,es,et,eu,ew,ez,fb,fc,fd,fe,ff,fh,fi,fk,fm,fn,fo,fp,fr,fs,ft,fu,fv,fw,fy,fz,ga,gb,gc,gd,ge,gf,gg,gi,gk,gm,gn,gp,gq,gs,gt,gu,gv,gw,gx,gz,hb,hc,he,hi,hk,hl,hn,hp,hs,ht,hu,hv,hw,hz,ia,ib	53,10,5,3,5,7,4,2,4,6,3,1,11,1,4,8,2,4,5,1,13,3,5,3,1,2,3,10,2,5,8,6,4,1,6,3,3,12,8,16,14,2,8,10,7,7,7,4,4,7,3,1,3,4,2,11,4,6,6,3,4,3,3,2,4,2,6,4,10,1,9,3,5,13
>Marker17079	aaxbb	2
ACTACGCCGTTGCGAATTTGCTTCATGCGATCCATCTCTTTTGCCGAATCTCCAACCACAGCTGCAATCTTGCTCAAGGAGGGAAGAAACCCGGAGAAAAXXXXXXXXXXTTTGGAAGTCCCCAAACGTGAAGCACCTCAACGGCTGGTCATAGTATTGGGCAAGGGATATGACAGCTTCCGTAAATACTTCCGTTGTGGTCAAATCTAG	M,fk,fs,fz,ga,ge,gm,gv,gx,gz,he,hn,hs,ht,hw	1,1,2,2,1,2,1,3,2,1,1,1,1,1,1
ACTACGTCGTTGCGAATTTGCTTCATGCGATCCATCTCTTTTGCCGAATCTCCAACCACAGCTGCAATCTTGCTCAAGGAGGGAAGAAACCCGGAGAAAAXXXXXXXXXXTTTGGAAGTCCCCAAACGTGAAGCACCTCAACGGCTGGTCATAGTATTGGGCAAGGGATATGACAGCTTCCGTAAATACTTCCGTTGTGGTCAAATCTAG	P,ed,ef,em,er,es,ey,fc,fj,fx,gd,gm,gs,gz,hf,hj,hn,hs,hv,hx	2,5,5,1,1,2,4,1,1,1,1,1,2,3,1,1,1,1,1,1
>Marker17103	aaxbb	2
CTTGTGGCTAGCCCTGTGACCACCCAACGCTTGAAACGACGAGAATTTGCGGTTACAGGTCTTGCACTCGAATGCTTCTTGGGTTGGACTTTTTTGGACAXXXXXXXXXXTTCTTCATTTTCTATCCGTCTCTTCATGGCTATATATATATGGATGACTATTAATTGGGCACACGATCGATGATCTCAATTTTGGTGTAAATAAGATGAG	M,ec,eh,ei,ej,et,fh,fl,fp,fs,fv,ga,gb,gc,ge,gk,gm,gp,gt,gv,gw,hg,hi,hn,hp,hs,hu,hv,ib	2,1,1,1,2,5,1,1,1,2,2,1,1,1,1,1,1,1,1,2,1,2,1,2,1,3,1,1,2
CTTGTGGCTAGCCCTGTGACCACCCAACGCTTGAAACGACGAGAATTTGCGGTTACAGGTCTTGCACTCGAATGCTTCTTGGGTTGGACTTTTTTGGACAXXXXXXXXXXTTCTTCATTTTCTATCCGTCTCTTCATGGCTATATATATATGGATGACAATTAATTGGGCACACGATCGATGATCTCAATTTTGGTGTAAATAAGATGAG	P,ed,eg,ek,en,eq,er,ez,fg,fq,fx,ga,gb,gc,gd,ge,gi,gm,gr,gx,hc,he,ho,hp,hq,ht,hv,hy	9,2,1,2,1,1,2,2,1,1,2,2,1,1,1,2,1,1,1,2,2,1,1,1,2,2,1,1
>Marker17216	aaxbb	2
AAAGGCATCCTCCTATAGGCAAAAGTGCCAAAGGGGCAGGTGAATGTGGTCTTTTCCTGATCCTCAGGAGCAATAGTGATTTGCATATAACCAGATAAACXXXXXXXXXXTTTGGTAACCTGGTTCAGCCTCCTATAGTCGATGCAGACTCTCCAACTGTTCTGCACCCGAGTAGGAATCAGCTCCTCCTTCTCATTTTTGATTATGGTG	M,eb,ec,ee,eg,eh,ej,el,em,en,ep,eq,es,et,eu,ev,ey,ez,fa,fb,fc,fd,fe,ff,fh,fi,fj,fk,fl,fm,fn,fo,fp,fr,fs,ft,fu,fv,fx,fy,fz,gb,gc,ge,gh,gi,gk,gl,gm,go,gp,gq,gt,gu,gv,gw,gx,gy,hb,hd,he,hg,hk,hl,hm,hn,ho,hp,hq,hr,hs,ib	31,4,4,6,4,3,2,10,6,3,6,1,10,4,6,3,6,5,3,8,11,2,8,6,3,2,2,4,3,8,6,6,7,4,1,3,5,3,2,2,1,2,9,4,2,1,1,1,5,7,1,4,2,1,2,3,1,8,2,3,6,4,6,6,2,4,3,1,4,6,13,12
AAAGGCATCCTCCTATAGGCAAAAGTGCCAAAGGGGCAGGTGAATGTGGTCTTTTCCTGATCCTCAAGAGCAATAGTGATTTGCATATAACCAGATAAACXXXXXXXXXXTTTGGTAACCTGGTTCAGCCTCCTATAGTCGATGCAGACTCTCCAACTGTTCTGCACCCGAGTAGGAATCAGCTCCTCCTTCTCATTTTTGATTATGGTG	P,eb,ec,ed,ee,ef,eg,eh,ei,ej,ek,en,eo,ep,eq,er,eu,ev,ew,ey,fa,fc,fd,fg,fh,fi,fj,fk,fl,fm,fn,fp,fq,fr,fs,ft,fu,fv,fw,fx,fz,ga,gb,gc,gd,ge,gf,gg,gi,gj,gk,gl,gn,go,gp,gq,gr,gs,gt,gv,gw,gx,gy,gz,ha,hb,hc,hd,he,hf,hg,hh,hi,hj,hn,ho,hp,hq,hr,ht,hu,hv,hw,hx,hy,hz,ia	33,3,3,4,6,8,1,1,10,7,13,5,5,5,1,3,3,3,14,4,7,5,5,4,2,3,5,3,8,1,2,2,7,2,3,2,2,2,5,5,3,11,10,4,9,4,5,6,2,3,4,3,6,2,7,4,5,1,1,1,2,6,3,2,4,4,4,4,1,3,1,4,7,9,5,6,3,4,2,3,10,4,10,3,9,1,16
>Marker17276	aaxbb	2
TCACTCCAAAATGGTCAAGTGACTAAATCAAACAGAACACACACTCTGAGGGAGTTCCCGGAGAGATTTCCAAAAGATAGGATAAGGTTGCATGAATTAAXXXXXXXXXXCATTTCAAGACAAAGTTTGCATGCATCTGCATCCCTAAAAATCAAGTTAACTGCATAGATTTCCTACATCTAATGTCCAATCTTGTAAATTTGGGATGAC	P,ec,ed,ee,ef,el,eo,er,eu,ev,fb,fc,fe,ff,fg,fm,fp,fq,fs,fu,fw,fx,gd,gh,gi,gm,go,gy,gz,hd,hf,hi,hn,ho,hp,hr,hs,hw,hx,hy	13,1,1,1,1,1,1,1,1,1,1,1,1,3,1,2,1,1,3,1,1,1,4,1,1,1,2,1,2,1,1,2,1,1,3,3,3,1,1,1
TCACTCCAAAATGGTCAAGTGACTAAATCAAACAGAACACACACTCTGAGGGAGTTCCCGGAGAGATTTCCAAAAGATAGGATAAGGTTGCATGAATTAAXXXXXXXXXXCATTTCAAGACAAAGTTTGCATGCATCTGCATCCCTAAAAATCAAGTTAACTGCACAGATTTCCTACATCTAATGTCCAATCTTGTAAATTTGGGATGAC	M,ee,eg,eh,ei,eu,fd,fh,fi,fr,ft,fz,ga,gb,gc,ge,gf,gg,gk,gn,gt,gw,gx,hc,he,hi,hn,hp,ht,hv,hw,hx,hz,ib	5,1,1,2,1,1,1,2,2,3,1,3,2,1,2,1,3,4,1,1,2,1,1,1,1,1,1,1,4,3,1,2,1,2
>Marker17482	aaxbb	2
AAGTGGGTCTAATTGCTATTTGTACCCCCCTTTTTACTAAATGCACCCCCTTTTACTTTTTTTGGTAATTCTTTTTCCGTAACGTTACGAAACATTTACGXXXXXXXXXXCTCCTTTTGGTTTCCGCCACATTACGGAATTTCACGGATCGCGTAACCCTGCTTCCCTTTGATTCGGATCGTGCAACAAAGGGTGCCAAGTATCTTGAAG	P,eb,ec,ed,ee,ef,eg,ei,ej,ek,el,em,en,eo,ep,eq,er,eu,ev,ew,ey,ez,fa,fc,fe,ff,fg,fh,fi,fj,fk,fl,fn,fo,fp,fq,fs,ft,fw,fx,fy,gd,gh,gi,gl,gn,go,gp,gq,gr,gt,gu,gw,gx,gy,gz,ha,hf,hg,hi,hm,hn,hp,hq,hr,hs,ht,hu,hv,hx,hy,ia,ib	26,2,4,2,2,1,1,1,1,1,4,2,4,4,5,1,1,2,3,4,3,1,2,2,1,1,2,1,2,3,2,8,2,1,2,3,2,2,1,11,1,2,2,1,4,4,2,2,2,1,4,2,2,3,4,5,5,1,4,2,2,3,1,3,4,3,2,2,5,2,3,3,1
AAGTGGGTCTAATTGCTATTTGTACCCCCCTTTTTACTAAATGCACCCCTTTTACTTTTTTTGGTAATTCTTTTTCCGTAACGTTACGAAACTTTACGAAXXXXXXXXXXCTCCTTTTGGTTTCCGCCACATTACGGAATTTCACGGATCGCGTAACCCTGCTTCCCTTTGATTCGGATCGTGCAACAAAGGGTGCCAAGTATCTTGAAG	M,eb,ee,eg,eh,ei,ek,el,en,eo,ep,eq,er,et,eu,ez,fb,fd,fe,ff,fi,fk,fn,fp,fr,fs,ft,fu,fv,fw,fz,ga,gb,gc,gd,ge,gf,gg,gi,gj,gk,gs,gt,gu,gv,gw,gx,gz,hb,he,hi,hk,hn,hp,hs,ht,hu,hv,hw,hx,hz,ia,ib	18,4,2,4,1,2,1,1,1,4,3,1,2,3,3,3,3,3,1,4,1,1,3,1,4,2,3,2,5,3,16,4,5,3,7,4,2,4,2,1,3,3,3,3,1,1,4,2,2,2,2,3,3,1,1,3,2,1,7,1,7,4,10
>Marker17595	aaxbb	2
GATGACATGTGGGAACCATTTGGTCCTGCACTTTTTTACCTTTTGCCATTCAGACACAGTCGTGTCCGATGGCACGCATAGACAAATTATGGTCATTCTGXXXXXXXXXXTTGTGTCAACCAAGAGGAACAAATTCGACAGTATCAGGATGATGTGTCGGTACTGATCACTTTCAAAATTTTTGCAGGTTCCGCTGGCAGGGAGATTCAC	M,ee,ei,eq,fk,fn,fp,fw,gb,gg,gq,gt,gu,gv,gz,hc,hi,hl	5,1,1,1,1,1,1,1,2,1,1,1,1,3,2,1,1,1
GATGACATGTGGGAACCATTTGGTCCTGCACTTTTTTACCTTTTGCCATTCAGACACAGTCGTGTCCGATGGCACGCAGAGACAAATTATGGTCATTCTGXXXXXXXXXXTTGTGTCAACCAAGAGGTACAAATTCGACAGTATCAGGATGATGTGTCGGTACTGATCACTTTCAAAATTTTTGCAGGTTCCGCTGGCAGGGAGATTCAC	P,ee,ef,ei,em,eq,eu,fa,fb,fl,fm,fq,fw,fx,gp,he,hg,hh,hi,hj,hl,hn,ht,hy	2,2,1,2,1,1,1,2,1,2,2,2,1,1,1,1,1,1,1,3,1,1,1,1
>Marker17775	aaxbb	2
TAGAGGGCTTTTTTGAGAAGATAGGTTTTATCTTCTTTCCCTTGCTTTACGAATCCTTCTGGCTGCTCTATATATATTTCTTCTTGTAAGGTTCTATTTAXXXXXXXXXXACCCTTTAACCACGAGTCTCGTCTTGTGTTTGTTGACTGAGGAATCTACATTAAGCTTTATTCTGAAAATCCATTTAACTCCAATGACTTTTCTATCTTC	P,ec,ed,ee,ef,eg,eh,ei,ej,ek,el,em,eo,ep,eq,er,es,eu,ev,ew,ey,ez,fa,fb,fc,fe,ff,fg,fh,fi,fj,fk,fl,fm,fn,fo,fp,fq,fs,ft,fu,fw,fx,fy,gd,gh,gi,gj,gl,gn,go,gp,gq,gr,gs,gt,gu,gw,gx,gy,gz,ha,hc,he,hf,hg,hh,hi,hj,hl,hm,hn,ho,hp,hq,hr,hs,ht,hu,hw,hx,hy,ia	29,10,8,2,4,1,1,2,7,4,2,2,7,7,2,3,1,4,10,2,1,5,7,1,3,4,4,8,5,1,5,1,6,4,2,1,1,2,1,1,1,1,6,2,6,2,4,4,5,2,8,3,6,3,1,2,2,3,2,4,6,4,1,2,7,6,5,4,11,5,3,8,4,7,5,7,6,8,5,3,2,5,4
TAGAGGGCTTTTTTGAGAAGATAGGTTTTATCTTCTTTCCCTTGCTTTACGAATCCTTCTGGCTGCTCTATATATATTTCTTCTTGTAAGGTTCTATTTAXXXXXXXXXXACCCTTTAACCACGAGTCTCGTCTTGTGTTTGTTGGCTGAGGAATCTACATTAAGCTTTATTCTGAAAATCCATTTAACTCCAATGACTTTTCTATCTTC	M,eb,ee,eg,eh,ei,ek,el,en,eo,ep,er,es,et,eu,ez,fb,fd,fe,ff,fh,fi,fk,fm,fn,fo,fp,fr,fs,ft,fv,fw,fz,ga,gb,gc,gd,ge,gf,gg,gi,gj,gk,gm,gn,gp,gq,gr,gs,gt,gu,gv,gw,gx,gz,hb,hc,he,hi,hj,hk,hl,hn,hp,ht,hu,hv,hw,hx,hz,ia,ib	30,2,4,1,3,2,9,3,1,3,1,2,1,2,7,3,5,3,3,9,2,1,4,6,3,2,4,8,2,10,8,5,5,7,7,2,5,9,10,7,5,3,7,2,3,4,3,1,2,1,4,3,1,3,3,7,2,1,4,1,5,1,2,1,3,5,3,4,3,3,5,6
>Marker17785	aaxbb	2
CACAGTGATAAAAAATGAGAAGGAGGAGCTGATTCCTACTCGGGTGCAGAACAGTTGCAGAGTCTGCATTGACTATAGGAGGCTGAACCAGGTTACCAAAXXXXXXXXXXGTTTTTCTGGTTATATGCAAATTACTATTGCTCCTGAGGATCAAGAAAAGACCACATTCACCTGCCCCTTCGGCACTTTTGCTTATAGGAGGATGCCTTT	M,eb,ec,ee,eg,eh,ei,ek,el,en,eo,ep,eq,er,es,et,eu,ez,fb,fd,fe,ff,fh,fi,fk,fn,fo,fp,fr,fs,fu,fv,fw,fz,ga,gb,gc,gd,ge,gf,gg,gi,gj,gk,gm,gn,gp,gq,gs,gt,gu,gv,gw,gx,gz,hb,hc,he,hi,hj,hk,hl,hn,hp,hs,ht,hu,hv,hw,hx,hz,ia,ib	53,5,1,9,6,3,10,4,3,6,5,1,1,7,8,10,1,5,4,8,3,4,5,2,3,7,2,4,13,1,3,6,4,17,4,15,18,5,19,19,15,7,4,5,8,5,7,4,1,1,1,5,6,1,9,14,9,1,7,3,12,4,4,2,9,3,4,4,7,4,3,5,5
CACAGTGATAAAAAATGAGAAGGAGGAGCTGATTCCTACTCGGGTGCAGAACAGTTGCAGAGTCTGCATTGACTATAGGAGGCTGAACCAGGTTACCAAAXXXXXXXXXXGTTTTTCTGGTTATATGCAAATTACTATTGCTCTGGAGGATCAAGAAAAGACCACATTCACCTGCCCCTTCGGCACTTTTGCTTATAGGAGGATGCCTTT	P,eb,ec,ed,ee,ef,eg,eh,ei,ej,ek,el,em,en,eo,ep,eq,er,es,eu,ev,ew,ey,ez,fa,fb,fc,fe,ff,fg,fh,fi,fj,fk,fl,fm,fn,fo,fp,fq,fs,ft,fu,fw,fx,fy,ga,gd,gh,gi,gj,gl,gm,gn,go,gp,gq,gr,gs,gt,gu,gw,gx,gy,gz,ha,hd,he,hf,hg,hh,hi,hj,hl,hm,hn,ho,hp,hq,hr,hs,ht,hu,hv,hw,hx,hy,ia,ib	38,2,18,12,10,6,6,7,3,7,9,2,16,4,2,1,1,5,4,6,10,13,7,3,7,6,23,6,5,14,3,1,7,2,7,8,7,5,4,7,2,3,1,6,17,2,1,7,6,5,3,4,5,9,11,1,5,2,2,11,2,3,6,14,6,9,2,2,6,14,4,5,5,7,7,7,4,4,7,9,6,3,5,2,7,2,15,7,1
>Marker17828	aaxbb	2
AAAACAAGCCTATTGAAGCATTAACAAGTTGCCAACTCAATTGCATTCTGGACAACCTTCACCCTCTTCTATTTTGCAGGTTGCATGTTGTGTTATATGTXXXXXXXXXXGCTGCTGCATTCCCACAGAAGATACAACACATGAAAGTAACTATATGGGGAACCAACCAAGATTGAACTTTAATGCAGGTGGGTATTCTGGATTTCAGCA	M,eb,ee,en,eu,fi,fm,fr,fv,gg,gi,gu,he,ib	5,1,1,3,2,1,1,1,3,1,1,1,1,1
AAAACAAGCCTATTGAAGCATTAACAAGTTGCCAACTCAATTGCATTCTGGACAACCTTCACCCTCTTCTATTTTGCATGTTGCATGTTGTGTTATATGTXXXXXXXXXXGCTGCTGCATTCCCACAGAAGATACAACACATGAAAGTAACTATATGGGGAACCAACCAAGATTGAACTTTAATGCAGGTGGGTATTCTGGATTTCAGCA	P,ec,eg,em,eu,ev,ew,fl,fm,fo,fq,go,gp,gr,hi,hq,hy	5,1,1,2,2,1,1,3,2,1,1,1,1,1,1,1,1
>Marker18032	None	2
GTGATATATCGAGACGCTCGAAAATGAACAACAGAGGCTCTCTAGAAATTCAAATGGTCGTAACTTTTCACTAGGATGTCACCGATTCAGGCTCATCATAXXXXXXXXXXCTCTGATTCTGGTGCATAATATATCGGGACGCTCGTAATTGAACACGTAAGCTCTCGGCAGATTCAAACAGCCATAACTTTTGACTTAGGTGTATCTGTG	P,eb,ed,ee,es,ey,fe,fg,fj,fx,gi,go,gu,gx,gy,ha,hg,hh,hl,hq,hy,ia	1,1,2,1,1,2,1,2,2,1,1,1,1,1,1,1,1,1,1,1,1,1
GTGATATATCGAGACGCTCGAAAATGAACAACAGAGGCTCTCTAGAAATTCAAATGGTCGTAACTTTTCACTAGGATGTCACCGATTCAGGCTCATCATAXXXXXXXXXXCTCTGATTCTGGTGCATAATATATCGAGACGCTCGTAATTGAACACGTAAGCTCTCGGCAGATTCAAACAGCCATAACTTTTGACTTAGGTGTATCTGTG	eb,ei,el,eo,eq,et,fd,fr,fs,fv,fy,gb,gd,gg,gp,gv,gw,hb,hn	1,1,1,2,1,1,2,2,1,1,1,1,1,3,1,2,1,1,2
>Marker18042	aaxbb	2
ACTGGGCGTCTTGTGGGCGCGATCCCTGCAAACAATAGATGACATCAGAAATCAATTGAACCATGTGCATACTTACCTATGTCATGACGGCACAGACCAAXXXXXXXXXXCGGCACGGGTGAAATCTTGCCCCGGTATGCATAGTAGATGTGTGATAGCCTCCCTCTCTGGATGTGCTCGCACAATTGGTCGCCCTCTAATATTAGGGGG	P,ec,ed,ee,ef,eg,eh,ej,ek,el,em,en,eo,ep,es,eu,ev,ew,ey,fa,fb,fc,fe,ff,fg,fh,fi,fj,fk,fl,fm,fn,fo,fp,fq,ft,fx,gd,gh,gi,gj,gl,gn,go,gp,gr,gs,gt,gu,gw,gx,gy,gz,ha,he,hf,hg,hh,hj,hl,hm,hn,ho,hp,hq,hr,hs,hv,hw,hx,hy,ia,ib	30,4,4,4,3,3,2,1,2,1,8,1,4,1,2,2,4,9,3,6,3,9,4,1,5,4,2,4,1,8,1,5,1,3,4,3,9,4,6,2,2,3,5,10,1,4,3,1,3,1,2,7,3,2,1,1,9,1,5,4,1,2,1,2,2,10,7,1,5,4,3,4,4
ACTGGGCGTCTTGTGGGCGCGATCCCTGCAAACAATAGATGACATCAGAAATCAATTGAACCATGTGCATACTTACCTATGTCATGACGGCACAGACCAAXXXXXXXXXXCGGCACGGGTGAAATCTTGCCCCGGTATGCATAGTAGATGCGTGATAGCCTCCCTCTCTGGATGTGCTCGCACAATTGGTCGCCCTCTAATATTAGGGGG	M,eb,ee,eg,ei,ek,el,en,eo,ep,eq,er,es,et,eu,ez,fb,fd,fe,ff,fh,fk,fn,fo,fp,fr,fs,ft,fu,fv,fw,fz,ga,gb,gc,gd,ge,gf,gg,gi,gk,gm,gn,gp,gq,gs,gt,gu,gv,gx,gz,hc,he,hk,hl,hn,hp,hs,ht,hu,hv,hx,hz,ia,ib	17,2,1,4,4,4,2,4,1,1,1,3,5,10,4,4,4,2,3,3,7,3,1,4,1,7,5,2,1,4,4,5,5,5,8,3,10,3,6,5,3,5,3,1,1,1,1,2,1,2,2,1,2,5,3,3,2,3,1,2,3,2,7,2,4
>Marker18476	aaxbb	2
ATCTGAACAATGGAAATTGCAGGCTGCCAGTTATCTGAATTACAGAATCATGCCTCTTCCTTTCTCTTATTTGGGAATACCAATCGGGGCTAATCCAAGGXXXXXXXXXXCTCTAACCTCTATTCCTATTTTCTATCTCTCTTTTTTCATAATTCCTAACAGGGTAGCGGAAAAACTAACCCAAATCCAGAGGAGGTTCCTATGGGGTGG	M,eb,ee,eg,eh,ei,ek,el,eo,ep,eq,er,es,et,eu,ev,fb,fe,ff,fh,fi,fk,fm,fn,fp,fr,fs,ft,fv,fw,fy,fz,ga,gb,gc,gd,ge,gf,gi,gj,gk,gm,gn,gq,gs,gt,gu,gv,gw,gx,gz,hb,hi,hk,hn,ho,hp,hs,ht,hu,hv,hw,hz,ib	13,4,1,4,3,1,3,1,3,2,4,2,1,6,1,1,1,2,2,2,1,3,1,5,1,5,1,4,2,1,3,8,1,3,6,3,10,1,2,2,2,6,3,2,1,2,1,4,1,3,2,1,3,3,2,1,1,2,3,2,4,2,8,3
ATCTGAACAATGGAAATTGTAGGCTGCCAGTTATCTGAATTACAGAATCATGCCTCTTCCTTTCTCTTATTTGGGAATACCAATCGGGGCTAATCCAAGGXXXXXXXXXXCTCTAACCTCTATTCCTATTTTCTATCTCTCTTTTTTCATAATTCCTAACAGGGTAGCGGAAAAACTAACCCAGATCCAGAGGAGGTTCCTATGGGGTGG	P,eb,ec,ed,ee,ef,eg,eh,ei,ej,ek,el,em,en,eo,ep,eq,er,es,eu,ey,ez,fa,fb,fc,fe,ff,fg,fh,fi,fj,fk,fl,fm,fn,fo,fp,fs,fw,fx,fy,gd,gi,gj,gl,gm,go,gr,gt,gu,gw,gx,gy,gz,ha,he,hf,hg,hi,hj,hl,hm,ho,hq,hr,hs,ht,hu,hv,hx,hy,ia,ib	24,1,4,5,4,11,3,1,2,1,1,1,2,2,1,1,1,8,2,3,9,2,4,2,2,7,2,5,8,1,2,1,4,4,3,1,3,4,2,3,1,1,2,3,3,1,1,1,1,1,2,3,2,4,2,1,3,3,1,2,2,1,2,4,11,1,7,2,1,1,3,5,1
>Marker18510	aaxbb	2
GCCACCTCTGGATGACAAAAGATGTAGAATGACCATAATTTGTCTCTGCGTGCCATCAGACACGATTGTGTCTGAATGGAGAAAAGGTGAGCGGAATGACXXXXXXXXXXCAAAATGACCATAATTTGTCTCCGTGTGCCATCGGACACGACTGTGTCTTAATGGCAAAAAGGTGCGTGGAATGACCATAATTTGTCTCCGCGTGTTATC	M,eb,ec,ee,eg,eh,ei,ek,el,en,eo,ep,eq,er,es,et,eu,ez,fb,fd,fe,ff,fh,fi,fk,fm,fn,fo,fp,fr,fs,ft,fu,fv,fw,fy,fz,ga,gb,gc,gd,ge,gf,gg,gi,gj,gk,gm,gn,gp,gq,gs,gt,gu,gv,gw,gx,gz,hb,hc,he,hf,hi,hj,hk,hl,hn,hp,hs,ht,hu,hv,hw,hx,hz,ia,ib	132,15,2,15,10,12,10,11,7,21,4,8,1,7,9,8,17,5,9,29,15,10,4,10,5,14,15,8,11,14,4,12,9,19,17,10,16,20,20,25,12,26,19,21,8,6,17,10,13,4,10,5,8,4,7,10,6,11,17,13,4,1,10,1,14,5,8,6,9,3,6,6,16,9,13,8,16
GCCGCCTCTGGATGACAAAAGATGTAGAATGACCATAATTTGTCTCTGCGTGCCATCAGACACGATTGTGTCTGAATGGCGAAAAGGTGAGCGGAATGACXXXXXXXXXXCAAAATGACCATAATTTCTCTCCGTGTGCCATCGGACACGACTGTGTCTTAATGGCAAAAAGGTGCGTGGAATGACCATAATTTGTCTCCGCGTGTCATC	P,eb,ec,ed,ee,ef,eg,eh,ei,ej,ek,el,em,en,eo,ep,eq,er,es,eu,ev,ew,ey,ez,fa,fb,fc,fd,fe,ff,fg,fh,fi,fj,fk,fl,fm,fn,fo,fp,fq,fs,ft,fu,fw,fx,fy,gd,gh,gi,gj,gl,gm,gn,go,gp,gq,gr,gs,gt,gu,gv,gw,gx,gy,gz,ha,hd,he,hf,hg,hh,hi,hj,hl,hm,hn,ho,hp,hq,hr,hs,ht,hu,hv,hw,hx,hy,ia,ib	110,12,40,29,18,19,9,14,15,18,19,13,35,23,13,24,8,9,8,17,24,38,22,6,11,12,41,1,16,8,22,9,9,26,4,27,18,14,17,15,14,14,9,7,14,25,13,17,18,13,14,19,18,14,31,8,20,18,9,12,9,1,8,12,34,18,27,23,11,21,35,14,11,21,22,25,9,14,12,23,29,9,1,8,4,19,8,38,12,7
>Marker18530	aaxbb	2
ACGTCCTAAAGGCAAATGGGTCATACGGATCACACCTGCACATAGAATTTTTATTTACTACAAACAAAATTTTTCCTTTGTAATAATAGATGTTAGATTAXXXXXXXXXXAACATCCAAAATCCAAGCATCCATGGCATCCCCAAGGAGAAAAGTTTGGTTGACATAAGCCAAGATTTCCTCCACAATCAAATCCAAGTCCCGGTCATAC	M,ec,ed,ef,ei,ek,el,en,eo,ep,eq,er,es,et,ev,fa,fc,fe,fh,fi,fj,fk,fm,fo,fp,fq,fs,ft,fu,fw,fy,fz,ga,gb,gc,gd,ge,gf,gi,gj,gk,gm,gn,go,gq,gr,gt,gv,gx,gy,gz,hc,hd,he,hg,hh,hi,hj,hk,hl,hn,hp,hr,hs,ht,hu,hw,hy,hz,ia	14,5,3,3,3,3,2,2,3,1,1,3,2,4,4,3,2,1,7,5,3,2,1,1,1,2,6,2,4,3,1,4,5,3,3,5,4,4,1,2,1,3,2,1,2,7,3,2,7,2,1,1,1,4,1,2,3,2,4,1,5,4,6,3,2,1,2,1,1,4
ACGTCCTAAAGGCAAATGGGTCATACGGATCACACCTGCATATAGAATTTTTATTTACTACAAACAAAATTTTTCCTTTGTAATAGTAGATGTTAGATTAXXXXXXXXXXAACATCCAAAATCCAAGCATCCATGGCATCCCCAAGGAGAAAAGTTTGGTTGACATAAGCCAAGATTTCCTCCACAATCAAATCCAAGTCCCGGTCGTAC	P,eb,ec,ed,ee,eg,eh,ej,el,eo,ep,eq,er,et,eu,ew,ey,ez,fa,fc,fd,fe,ff,fg,fh,fj,fk,fl,fm,fn,fo,fp,fr,fv,fx,gb,gg,gh,gj,gl,gm,gn,go,gp,gs,gu,gx,gz,ha,hb,hc,he,hf,hg,hi,hm,hn,hp,hq,hs,ht,hu,hv,hx,hy,hz,ia,ib	40,3,3,2,3,6,3,4,6,1,2,2,4,1,2,2,5,2,3,4,1,1,5,3,1,1,1,2,1,3,4,1,2,2,4,2,5,4,3,1,2,2,2,2,2,4,2,2,1,2,2,1,1,4,2,2,1,2,3,2,4,3,4,3,1,2,1,4
>Marker18594	aaxbb	2
AGAAGAAGAGCACTCCAGTCACTCCTACCACATCCAGAAGAAGCAAGGTTGCTATCCCCTCCAAGAAAAGGAAAGAAATTTCCTCATCTGATTCTGATGAXXXXXXXXXXTCCAGAAGAAGCAAGGTTGCTATCCCCTCCAAGAAAAGGAAAGAAATTTCCTCATCTGATTCTGATGATGATGTCGAACTAGATGTCTCGACATCTAAGA	M,ec,eh,ei,en,ev,ew,ey,fc,fd,fe,fg,fh,fm,fo,fp,fr,gb,gc,gf,gg,gl,gu,hl,ho,ia	2,1,1,2,2,1,1,1,1,1,1,1,1,1,1,1,1,1,2,2,3,1,1,1,1,1
AGAAGAAGAGCACTCCAGTCACTCCTGCCACATCCAGAAGAAGCAAGGTTGCTATCCCCTCCAAGAAAAGGAAAGAAATTTCCTCATCTGATTCTGATGAXXXXXXXXXXTCCAGAAGAAGCAAGGTTGCTATCCCCTCCAAGAAAAGGAAAGAAATTTCCTCATCTGATTCTGATGATGATGTCGAACTAGATGTCTCGACATCTAAGA	P,eb,ee,ei,ek,el,em,en,ep,eu,ev,fa,fb,fd,fi,fm,fp,fq,fr,fs,fv,fw,ga,gc,gd,gf,gn,gp,gw,gx,gz,hj,hl,hq,hs,ib	4,2,3,1,2,1,4,1,1,1,2,1,3,3,2,1,1,1,1,1,1,1,1,1,1,1,3,2,1,1,1,1,1,1,1,1
>Marker18644	aaxbb	2
TTTCTATTAGTAGGGGAACACTTAGAGTCTTCAGAGCAATCCCTTTGATTGTTGCAGACTGGTTCAGGTGGAGGAGACCATTGAATTTCAAGAACTTCCTXXXXXXXXXXATGAAGCCGGATCCTGTAAGCTGAAGGTATCCCTCCAGCTAGAAAAGTGCAACAAGGGTGAAGACCACTTGCACACTCTAATGATAGTTTTGTGTCAACA	M,ec,ee,ef,eg,eh,ei,ej,el,em,en,ep,es,et,ev,ew,ey,ez,fb,fc,fd,ff,fi,fk,fl,fm,fp,fq,fs,ft,fu,fv,fw,fx,fz,ga,gb,gc,gd,ge,gf,gg,gh,gi,gj,gk,gm,gn,go,gp,gs,gt,gu,gv,gx,gy,gz,hg,hh,hi,hj,hk,hl,hn,hp,hq,hr,hs,ht,hv,hw,hx,hz,ia,ib	56,19,8,2,5,12,6,5,11,5,15,9,8,2,6,3,6,2,15,18,8,5,3,8,6,5,6,4,12,6,3,8,6,5,3,7,3,5,14,11,7,6,2,1,5,2,1,7,3,3,3,4,13,1,4,5,8,16,4,9,1,5,4,5,6,3,6,11,4,3,4,7,6,4,7
TTTCTATTAGTAGGGGAACACTTAGAGTCTTCAGAGCAATCCCTTTGATTCTTGCACACTGGTTCAGGTGGAGGAGACCATTGAATTTCAAGACCTTCCTXXXXXXXXXXATGAAGCCGGATCCTGTAAGCTGAAGGTATCCCTCCAGCTAGAAAAGTGCAACAAGGGTGAAGACCACTTGCACACTCTAATGATAGTTTTGTGTCAACA	P,eb,ec,ed,ee,ef,eg,ei,ej,ek,em,eo,eq,er,et,eu,ev,ew,ey,ez,fa,fe,fg,fh,fi,fj,fk,fl,fm,fn,fo,fp,fq,fr,fw,fx,fy,fz,ga,gb,gc,gd,ge,gh,gi,gk,gl,gm,go,gq,gr,gs,gt,gw,gx,ha,hb,hc,hd,he,hf,hj,hl,hm,ho,hp,hq,ht,hu,hv,hw,hx,hy,hz,ib	61,10,4,10,7,4,4,10,5,22,7,20,3,8,2,15,3,6,6,1,6,16,6,4,5,6,6,8,7,11,9,2,1,10,6,4,1,12,12,3,6,5,13,5,15,4,6,9,2,6,7,2,3,3,3,2,5,3,9,7,5,7,7,13,9,5,3,9,12,4,6,3,10,6,2
>Marker18687	None	2
ACCTCAAATCCAACTTCAATATCAAGTAGGCAATTTTAGCAAATGACATCTATTAATCTGTCAAGATAGACATAGAGGAGAACTTTTTTAGTCTCTTCGTXXXXXXXXXXTCACTAATTCTAGCTCGACCAATAACAACCTTCCTATGAGAAAACATCAGATAACTAGAAAAGGTATAACTCTGGGATCAATCTCCTTAAGTTTTAGCTT	ec,ef,eh,el,et,ff,fi,fk,fv,fz,ga,gd,gg,gj,gk,gn,go,gu,gx,hg,hi,hq,hr,hv,hz,ia,ib	1,1,2,1,1,2,3,1,1,1,2,3,1,1,1,1,1,1,2,1,1,1,3,1,1,1,1
ACCTCAAATCCAACTTCAATATCAAGTAGGCAATTTTAGCAAATGACGTCTATTAATCTGTCAAGATAGACATAGAGGAGAACTTTTTTAGTCTCTTCCTXXXXXXXXXXTCACTAATTCTAGCTCGACCAATAACAACCTTCCTATGAGAAAACATCAGATAACTAGAAAAGGTATAACTCTGGGATCAATCTCCTTAAGTTTTAGCTT	P,ed,ef,eg,ei,ej,fa,fe,fh,fl,fn,fo,fp,fr,fz,gd,ge,gi,gs,ha,hb,hf,hl,ho,hq,hs,hw,hz,ia	7,3,1,1,1,2,2,6,3,2,2,1,1,2,1,3,1,1,1,2,1,2,1,1,1,1,1,1,1
>Marker18711	aaxbb	2
AAGCACATTTCGATAAGCTCAATCTCATAGAAGGCAAGCGTCTAGCCACCATGAGCCATGGGCGTTTGTACCAGAAACATGTAAAGAATGCTTTCGACAAXXXXXXXXXXAAGAATGCTTTCGACAAAAAAGTACGCTCACGCAAGTCCAACGAAGGGGACCTGGTACTGAAGAAAGTCTCCCAAGCCTTAAAAGACAATAGGGGAAACT	M,ek,en,ep,ff,fi,fm,ga,gb,gc,gf,gg,gj,gp,gu,gv,he,hi,hz,ib	5,1,1,1,2,1,1,1,2,1,1,1,1,1,1,1,1,1,1,1
AAGCACATTTCGATAAGCTCAATCTCATAGAAGGCAAGCGTCTAGCCACCATGAGCCATGGGCGTTTGTACCAGAAACATGTAAAGAATGCTTTCGACAAXXXXXXXXXXAAGAATGCTTTCGACAAAAAAGTACGCTCACGCAAGTCCAACGAAGGGGACCTGGTACTGAAGAAAGTCTCCCAAGCCTTAAAAGACAATAGGGGAAAGT	P,ec,ee,en,eo,eq,ev,ew,fb,fg,fh,fj,fo,fp,fu,gd,gl,gp,gw,ha,hf,hi,hl,hq,ht	10,1,1,2,1,1,2,1,1,1,1,2,2,1,1,1,1,1,2,1,1,1,1,2,1
>Marker18826	aaxbb	2
AACCAGTATAAATCAAGTTTGCATTTCTCTCTTCCCTCATCTCATTTATTTTATTGCAATCAATTTTGTCTTGCATATTTAAAGAATATTATTAAATTGAXXXXXXXXXXATTAATTCACCCACCCTCTTAAGTTATTGAAGCCACTTGTCCAACAAGTGGTATCAGAGCAGGATTCTTGTCTAAAGTTTAAAAACTTCAAGAATAGATA	M,eb,ee,eg,ei,ek,en,eo,eq,er,es,et,eu,ez,fb,fd,fe,ff,fh,fm,fn,fp,fr,fs,ft,fu,fv,fw,fy,fz,ga,gb,gc,gd,ge,gf,gg,gj,gk,gm,gn,gp,gq,gr,gs,gt,gu,gv,gw,gx,gy,gz,hb,hc,he,hk,hl,hp,hs,ht,hu,hv,hx,hz,ia,ib	18,2,5,2,2,2,1,3,3,1,1,2,3,3,1,2,4,4,2,2,2,3,6,6,6,2,2,2,3,5,13,4,7,6,7,11,5,2,3,3,3,2,5,1,2,2,2,2,3,9,3,5,6,4,1,1,1,2,3,3,2,1,7,5,1,6
AACCAGTATAAATCAAGTTTGCATTTCTCTCTTCCCTCGTCTCATTTATTTTATTGCAATCAATTTTGTCTTACATATTTAAAGAATATTATTAAATTGAXXXXXXXXXXATTAATTCACCCACCCTCTTAAGTTATTGAAGCCACTTGTCCAACAAGTGGTATCAGAGCAGGATTCTTGTCTAAAGTTTAAAAACTTCAAGAATAGATA	P,eb,ec,ed,ef,eh,ei,ej,ek,el,em,en,eo,ep,eq,ev,ew,ey,ez,fa,fc,ff,fg,fh,fi,fj,fl,fm,fn,fo,fp,fq,fs,ft,fu,fw,fx,fy,gd,ge,gg,gh,gi,gj,gl,gn,go,gp,gq,gr,gs,gt,gu,gw,gx,ha,hd,hf,hg,hh,hi,hj,hl,hm,hn,ho,hp,hq,hr,hs,ht,hu,hv,hw,hx,hy,ia	24,1,2,2,3,1,4,5,3,3,1,1,1,3,2,3,4,4,3,5,3,3,8,4,1,3,4,1,2,7,5,6,1,4,2,2,1,1,1,1,3,6,5,4,4,5,6,2,3,6,3,2,2,1,3,6,4,2,4,1,1,7,4,3,4,3,4,6,5,2,4,4,1,3,4,7,4
>Marker18835	None	4
ACAAGCTCCAATGGAGCTTACATCATGTGGTATCAAGAGCATCTTCATCTAGGTGATGTTCTTTTGCTTCCTCTATCTTTTTGTTCGGTGAATTCTCTTTXXXXXXXXXXGGTGCTGTTTAGAGTAGATTAAAAAAAATAAACCGATTAAATCTTAGATCTAGACTTGTTCTTGCATTTCTATGGTTCAAATTTTGTAGATCTACTCTTG	P,ec,eh,ek,el,ep,eq,et,eu,ez,fh,gr,gx,hh,hj,hk,ht,hx,hz,ib	4,2,2,1,2,1,1,1,1,3,1,1,2,2,2,1,2,1,1,1
ACAAGCTCCAATGGAGCTTACATCATGTGGTATCAAGAGCATCTTCATCTAGGTGATGTTCTTTTGCTTCCTCTATCTTTTTGTTCGGTGAATTCTCTTTXXXXXXXXXXGGTGCTGTTTAAAGTAGATTAAAAAAAATAAACCGATTAAATCTTAGATCTACACTTGTTCTTGCATTTCTATGGTTCAAATTTTGTAGATCTACTCTTG	et,ez,fe,fn,fq,fr,ft,fz,gk,gl,gp,gu,gv,hd,hg,hl,hp,ia	2,2,1,1,2,2,1,1,1,1,2,1,1,1,1,1,2,1
ACAAGCTCCAATGGAGCTTACATCATGTGGTATCAAGAGCATCTTCATCTAGGTGATGTTCTTTTGCTTCCTGTATCTTTTTGTTCGGTGAATTCTCTTTXXXXXXXXXXGGTGCTATTTAGAGTAGATTAAAAAAAATAAACCGATTAAAGCTTTGATCTACACTTGTTCTTGCATTTCTATGGTTCAAATTTTGTAGATCTACTCTTG	ee,ef,el,em,eo,ey,ez,fi,fj,fn,fv,fx,ga,gb,ge,gg,gi,gj,gr,gx,gz,hc,ho,hq,hr,hz	1,1,1,1,1,1,1,4,1,1,1,1,1,1,1,1,1,2,1,1,1,1,1,2,3,2
ACAAGCTCCAATGGAGCCCACATCATGTGGTATCAAGAGCATCTTCATCTAGGTGATGTTCTTTTGCTTCCTCTATCTTTTTGTTCGGTGAATTCTCTTTXXXXXXXXXXGGTGCTGTTTAGAGTAGATTAAAAAAAATAAACCGATTAAATCTTAGATCTATACTTGTTCTTGCATTTCTATGGTTCAAATTTTGTAGATCTACTCTTG	M,eh,et,ez,ff,fh,fs,fz,gc,gd,gm	1,3,1,1,1,1,1,1,1,1,1
>Marker19213	aaxbb	2
TTTGATGGCGAGGATGTGTAGTCCTCTGAAGGTGAGGACGTGTAGTGCTCTGAAGGCAAGGATGTTTAGTCGTCTGAAGGTGAGGACGTGTAGTCCTCTGXXXXXXXXXXGGTTTGCACACGTAGTCCTCTGAAGGGGAGGACGTGTAGTCCTCTAAAGGCGAGGGTGTGCAGCTCTATGAAGGCGAGTACGTGTAGTCCTCTAAAGGTG	M,eb,ec,ee,eg,eh,ei,ek,el,en,eo,ep,eq,er,es,et,eu,ez,fb,fd,fe,ff,fh,fi,fj,fk,fm,fn,fo,fp,fr,fs,ft,fu,fv,fw,fy,fz,ga,gb,gc,gd,ge,gf,gg,gi,gj,gk,gm,gn,gp,gq,gs,gt,gu,gv,gw,gx,gz,ha,hb,hc,he,hi,hj,hk,hl,hn,hp,hs,ht,hu,hv,hw,hx,hz,ia,ib	214,29,2,22,6,10,14,11,23,24,8,9,11,15,9,13,21,10,11,41,12,10,10,11,1,12,15,8,5,16,24,7,18,5,14,26,13,18,18,28,35,17,42,35,35,18,6,18,18,17,9,16,4,14,11,17,14,8,7,1,19,7,8,27,1,12,10,9,3,21,8,15,9,14,14,9,14,21
TTTGATGGCGAGGATGTGTAGTCCTCTGAAGGTGAGGACGTGTAGTGCTCTGAAGGCAAGGATGTTTAGTCGTCTGAAGGTGAGGACGTGTAGTCCTCTAXXXXXXXXXXGGTTTGCACACGTAGTCCTCTGAAGGGGAGGACGTGTAGTCCTCTAAAGGCGAGGGTGTGCAGCTCTATGAAGGCGAGTACGTGTAGTCCTCTAAAGGTA	P,eb,ec,ed,ee,ef,eg,eh,ei,ej,ek,el,em,en,eo,ep,eq,er,es,eu,ev,ew,ey,ez,fa,fb,fc,fe,ff,fg,fh,fi,fj,fk,fl,fm,fn,fo,fp,fq,fs,ft,fu,fv,fw,fx,fy,gd,gh,gi,gj,gl,gm,gn,go,gp,gq,gr,gs,gt,gu,gw,gx,gy,gz,ha,hd,he,hf,hg,hh,hi,hj,hl,hm,hn,ho,hp,hq,hr,hs,ht,hu,hv,hw,hx,hy,ia,ib	160,24,43,28,29,13,17,10,21,29,26,19,35,25,13,9,6,18,12,23,35,39,21,9,25,11,43,16,21,30,6,14,41,13,44,14,22,12,17,21,10,14,4,1,24,28,7,23,24,18,13,23,14,25,34,9,19,20,4,14,8,17,8,27,16,31,19,12,9,31,14,20,23,28,15,8,30,21,25,24,15,8,17,4,9,9,59,22,6
>Marker19390	aaxbb	2
GAAAAAGTTTTATTGGACACTACAGGGGACACCAAATGTTCTGATGTGATACTTACTAGGAGCGGATCGTTTGATATAAGTTACAGAGTTTTAGACAATGXXXXXXXXXXACAAAATTTTATCAAATGTCAAAAGTTTCTACTATTGAAAATGAAATCCACACATATAGTGTATCTGAATAAAAATAAACATGAGCCTTCAAAATAGTTT	M,eb,ec,ee,eg,eh,ei,ek,el,en,eo,eq,er,es,et,eu,ez,fb,fd,fe,ff,fh,fi,fk,fm,fn,fo,fp,fr,fs,ft,fu,fv,fw,fz,ga,gb,gc,gd,ge,gf,gg,gj,gk,gm,gn,gp,gq,gr,gs,gt,gv,gw,gx,gy,gz,hb,hc,he,hi,hk,hl,hn,hp,hs,ht,hu,hv,hw,hx,hz,ia,ib	82,6,1,3,9,3,2,2,2,1,4,3,6,3,5,5,2,2,4,6,1,7,3,1,3,3,4,1,4,3,4,3,5,5,8,15,5,10,7,8,6,5,3,2,2,5,1,1,2,1,3,7,3,3,5,13,7,4,3,1,7,5,4,1,6,3,3,1,7,5,9,4,11
GAAAAAGTTTTATTGGACACTACAGGGGACACCAAATGTTCTGATGTGATACTTACTAGGAGCGGATCGTTTGATATAAGTTACAGAGTTTTAGACGATGXXXXXXXXXXACAAAATTTTATCAAATGTCAAAAGTTTCTACTATTGAAAATGAAATCCACACATATAGTGTATCTGAATAAAAATAAACATGAGCCTTCAAAATAGTTT	P,eb,ec,ed,ee,ef,eg,eh,ei,ej,ek,el,em,eo,ep,eq,er,es,eu,ev,ew,ey,ez,fa,fb,fc,ff,fg,fh,fi,fj,fk,fl,fm,fn,fo,fp,fq,fr,fs,ft,fu,fw,fx,fy,gd,gg,gh,gi,gj,gl,gm,gn,go,gp,gq,gr,gs,gt,gw,gx,gy,ha,hd,he,hf,hg,hh,hi,hj,hl,hm,hn,ho,hp,hq,hr,hs,ht,hu,hv,hw,hx,hy,ia	73,5,4,11,3,3,2,3,6,8,4,2,3,2,2,2,3,11,4,4,5,7,5,12,6,2,7,8,8,3,5,4,9,4,4,7,3,3,1,6,2,1,5,11,5,10,4,4,8,1,6,8,1,15,3,10,6,4,2,3,8,7,4,6,4,8,7,10,2,7,1,8,2,7,3,5,2,4,6,4,1,12,2,7,3
>Marker19485	aaxbb	2
ACGGTCCCCACAGGAAGAAATTAAGAATATATTTGGTGATTGTGGCGCGTGATAAGGTGGACATCACCTACGAGAACTGGAAGGAGATCCCTACTGCTCAXXXXXXXXXXTTTGATATCCCAGAGGCTTCTGACAGTAGGACGAAAAGGAAGTTACTTCAGACCGTGGGGGAGAGATAAAGGCAGTTTAAATCAGACCTCACGAGGAAAT	P,eb,ec,ed,ee,ef,ei,ej,ek,el,em,en,eo,ep,eq,er,es,eu,ev,ew,ey,ez,fa,fb,fc,fe,ff,fg,fh,fj,fk,fl,fm,fn,fo,fp,fq,fs,ft,fu,fx,fy,fz,gd,gh,gi,gj,gl,gm,gn,go,gp,gq,gr,gt,gu,gw,gx,gy,gz,ha,hd,hf,hg,hh,hi,hj,hl,hm,hn,ho,hp,hq,hr,hs,ht,hw,hx,hy,ia,ib	35,6,10,6,10,4,2,4,6,7,4,3,2,1,1,4,4,3,4,8,7,2,4,1,9,5,3,10,3,6,4,7,2,5,1,2,4,3,6,3,10,3,1,2,5,6,3,1,1,3,9,2,1,3,5,1,6,3,13,3,4,6,2,3,6,3,2,3,2,1,4,9,7,7,5,3,7,7,5,5,4
ACGGTCCCCACAGGAAGAAATTAAGAATATATTTGGGGATTGTGGCGCGTGATAAGGTGGACATCACCTACGAGAACTGGAAGGAGGTCCCTACTGCTCAXXXXXXXXXXTTTGATATCCCAGAGGCTTCTGACAGTAGGACGAAAAGGAAGTTACTTTAGACCGTGGGGGAGAGATAAAGGCAGTTTAAATCAGACCTCACGAGGAAAT	M,eb,ee,eg,eh,ei,ek,el,eo,ep,er,es,et,ez,fb,fd,fe,ff,fh,fi,fk,fm,fo,fp,fr,fs,ft,fu,fv,fw,fy,fz,ga,gb,gc,gd,ge,gf,gg,gi,gk,gm,gn,gp,gq,gs,gt,gu,gv,gw,gx,gz,hb,hc,hi,hj,hk,hn,hs,ht,hu,hw,hx,hz,ia,ib	24,5,3,1,4,1,5,4,5,3,4,2,1,3,3,7,2,1,2,3,3,3,3,1,9,2,5,3,8,3,2,9,9,6,12,1,11,13,4,4,3,4,4,3,5,1,1,1,1,3,9,2,7,1,5,1,5,4,1,1,3,2,6,6,2,9
>Marker19597	aaxbb	2
CCATCAGTTAACATTCATGATGCCATTAATGTATATAAGAAACATTTTCTGGTTAGTTGGGACATGAAGTGTAGAGAATTTGATTATTTGTCCATATTAAXXXXXXXXXXTTTAAGTCAAACAATTCAGTAGCCACTTTCTTTTCTCTCTCTCTTTTTCTTATTTTTTTAACGAAAAGGAGCGTCTAAGCCCTTATATTAACAGAGAACG	P,eb,ec,ed,ee,ef,eg,eh,ei,ek,en,eo,ep,er,et,eu,ev,ew,ey,ez,fa,fb,fd,fe,fg,fh,fi,fj,fk,fl,fm,fn,fo,fp,fr,fv,fw,fx,fy,fz,gc,ge,gg,gh,gi,gk,gl,gm,go,gq,gr,gs,gt,gx,gy,ha,hb,hc,hd,he,hf,hh,hi,hj,hl,hm,hn,ho,hp,ht,hu,hv,hw,hx,hy,hz,ib	62,6,5,15,1,1,4,5,8,19,2,5,9,4,3,5,7,1,4,1,10,6,3,5,4,1,2,7,10,4,9,6,7,7,5,4,1,3,5,2,17,3,6,4,10,5,15,8,13,8,8,4,2,8,3,2,6,3,5,14,8,3,9,11,6,11,10,10,7,5,18,11,8,4,6,6,2
CCATCAGTTAACATTCATGATGCCATTAATGTATATAAGAAACATTCTCTGGTTAGTTGGGACATGAAGTGTAGAGAATTTGATTATTTGTCCATATTAAXXXXXXXXXXTTTAAGTCAAACAATTCAGTAGCCACTTTCTTTTCTCTCTCTCTTTTTCTTATTTTTTTAACGAAAAGGAGCGTCTAAGCCCTTATATTAACAGAGAACG	M,eb,ec,ee,ef,eg,eh,ej,el,em,en,eo,ep,eq,er,es,et,eu,ew,ey,ez,fc,fd,fe,ff,fg,fh,fi,fl,fm,fo,fp,fq,fr,fs,ft,fu,fv,fw,fx,fz,ga,gb,gd,ge,gf,gg,gh,gj,gk,gm,gn,go,gp,gs,gu,gv,gw,gx,gy,gz,ha,hb,hd,hg,hh,hi,hj,hk,hl,hn,ho,hp,hq,hr,hs,ht,hx,hy,hz,ia,ib	39,8,8,4,6,6,5,11,16,4,1,11,6,1,5,7,3,1,1,3,2,8,1,3,11,5,4,2,4,10,7,5,7,6,11,10,4,8,5,11,3,9,11,11,8,10,9,2,5,3,12,23,1,12,6,8,12,6,8,4,8,3,4,1,10,3,2,4,12,2,6,8,7,10,11,16,5,2,4,3,13,15
>Marker19618	aaxbb	2
ATCTGGAGGCTTTGCTGGAGACACAACTGCTTATTTATCAAACATAGTGAAATAACATAATTTAATTACAGTGAACAAATCAATTGAAAAAAAACATATAXXXXXXXXXXAGCCTCTGCATCTTTAACCTCTTCAACACCAACCTTCACCTGGGCATGCAACAAAGGGATGTTGTGAACAATTATGGATCCTTCATAAACTCTTTGATCG	M,eb,eg,eh,ei,ek,el,en,eo,ep,er,et,ew,fd,fe,ff,fh,fi,fk,fn,fo,fp,fr,fs,fu,fv,fw,fy,fz,ga,gb,gc,gd,ge,gf,gg,gj,gk,gm,gq,gs,gv,gz,hb,hc,hi,hk,hn,hp,hs,ht,hu,hv,hw,hx,hz,ia,ib	18,1,2,3,3,2,1,2,1,1,2,1,4,3,2,2,2,3,1,2,1,1,2,2,1,2,1,1,2,6,5,4,2,2,7,1,3,1,4,1,2,2,2,3,2,1,1,2,1,1,1,4,3,1,1,5,2,4
ATCTGGAGGCTTTGCTGGAGACACAGCTGCTTATTTATCAAACATAGTGAAATAACATAATTTAATTACAGTGAACAAATCAATTGAAAAAAAACATATAXXXXXXXXXXAGCCTCTGCATCTTTAACCTCTTCAACACCAACCTTCACCTGGGCATGCAACAAAGGGATGTTGTGAACAATTATGGATCCTTCATAAACTCTTTGATCG	P,eb,ec,ed,ee,ef,eh,ei,ej,ek,el,em,eo,ep,eq,es,eu,ev,ew,ey,ez,fa,fb,fc,ff,fg,fh,fi,fj,fl,fm,fn,fp,fq,fs,ft,fu,fx,fy,gd,gg,gi,gl,gn,go,gp,gr,gs,gt,gy,ha,hd,he,hf,hg,hh,hj,hl,hm,hn,hp,hq,hr,hs,ht,hu,hw,hx,hy,ia	21,3,4,1,1,3,3,2,2,4,4,2,1,1,1,2,7,1,6,4,1,2,3,3,4,3,1,2,2,2,1,4,3,7,4,1,1,5,4,4,3,3,1,1,3,1,6,3,2,1,3,4,3,2,2,1,3,2,2,3,3,1,4,3,3,1,1,1,3,6
>Marker19646	aaxbb	2
AAAGGCATAACCAACCATTCATACAAACCATATTTTGTTTTAAAAGCAGTTTTCCATTCATCCCCTTCTCTAATCCTAATTTGATTGTATCCACTTTGTAXXXXXXXXXXCAAAATCACTGGGACGGGACAAGGACTCATTGATGCAATCCTACCCCCCAAGGGTATTGGATAGAAGACTCCAAGAGGCTTGGGCTTGAGCTACTAAAGA	M,eb,ee,eg,eh,ei,ek,el,eo,ep,eq,er,es,et,eu,ez,fb,fd,fe,ff,fh,fi,fk,fm,fn,fo,fp,fr,fs,ft,fu,fv,fw,fy,fz,ga,gb,gc,gd,ge,gf,gg,gi,gj,gk,gm,gn,gp,gq,gs,gt,gu,gv,gw,gx,gz,hb,hc,he,hi,hk,hl,hn,hp,hs,ht,hu,hv,hw,hx,hz,ia,ib	43,4,5,1,4,2,2,4,2,1,1,3,2,3,6,4,2,4,1,1,3,2,3,5,1,2,1,6,2,1,2,5,1,3,6,1,5,8,7,5,12,7,5,4,6,3,2,6,5,2,3,1,3,5,4,3,8,4,1,9,6,3,7,3,5,6,4,4,5,2,6,1,9
AAAGGCATAACCAACCATTCATACAAACCATATTTTGTTTTAAAAGCAGTTTTCCATTCATCCCCTTCTCTAATCCTAATTTGATTGTATCCACTTTTTAXXXXXXXXXXCAAAATCACTGGGACGGGACAAGGACTCATTGATGCAATCCTACCCCCCAAGGGTATTGGATAGAAGACTCCAAGAGGCTTGGGCTTGAGCTACTAAAGA	P,eb,ec,ed,ee,eg,eh,ei,ej,ek,el,em,en,eo,ep,eq,er,es,eu,ev,ew,ey,fa,fd,fe,ff,fg,fh,fi,fj,fk,fl,fm,fn,fo,fp,fq,fs,ft,fu,fw,fx,gd,gh,gi,gj,gl,gn,go,gp,gq,gr,gs,gt,gu,gw,gy,ha,hc,hd,he,hf,hg,hh,hi,hj,hk,hl,hm,hn,ho,hp,hq,hr,hs,ht,hu,hw,hx,hy,ia,ib	28,5,12,4,4,1,6,3,5,2,5,1,3,3,2,2,4,2,5,10,6,4,1,1,1,3,7,4,4,5,1,5,3,3,3,3,3,2,5,1,4,7,1,3,4,1,12,6,12,1,3,4,1,3,3,2,8,8,1,3,1,6,4,2,4,5,1,3,9,8,3,3,7,2,4,2,3,1,1,12,7,1
>Marker19686	aaxbb	2
TGGATCTTCTTCATCAATGGAGTCCTTTGCTTCTTGAATATCAATGGCAGCATAATGGAGATGTAAGAAAGATGATTGGAGACATCACTTCATGGAGAAGXXXXXXXXXXAGGAGAGGGAGAGAAGGAGCACGAAATTTTGTGCCTTAAATGAGGTCTGAACTTTGAAGTGTAATTCTCAAATGACCAAATTTGAAAAAATCCACACACA	M,eb,ec,ee,eg,eh,ei,ek,el,en,eo,ep,eq,er,es,et,eu,ez,fb,fd,fe,ff,fh,fi,fj,fk,fm,fn,fo,fp,fr,fs,ft,fu,fv,fw,fy,fz,ga,gb,gc,gd,ge,gf,gg,gi,gj,gk,gm,gn,gp,gq,gr,gs,gt,gu,gv,gw,gx,gz,hb,hc,hd,he,hg,hi,hk,hl,hn,hp,hs,ht,hu,hv,hw,hx,hz,ia,ib	101,11,1,7,8,7,7,6,15,11,10,5,8,7,7,10,3,5,4,27,9,8,4,5,1,7,9,14,11,13,11,4,9,2,11,10,1,12,10,12,23,10,23,28,12,9,3,8,18,7,8,11,1,1,8,2,6,7,10,5,17,9,1,3,1,10,8,6,6,4,8,5,8,5,6,3,8,9,12
TGGATCTTCTTCATCAATGGAGTCCTTTGCTTCTTGAATATCAATGGCAGCATAATGGAGATGTAAGAAAGATGATTGGAGACATCACTTCATGGAGAAGXXXXXXXXXXAGGAGAGGGAGAGAAGGAGCACGAAATTTTGTGCCTTAAATGAGGTCTGAACTTTGAAGTGTAATTTTCAAATGACCAAATTTGAAAAAATCCACACACA	P,eb,ec,ed,ee,ef,eg,eh,ei,ej,ek,el,em,en,eo,ep,eq,er,es,eu,ev,ew,ey,ez,fa,fb,fc,fe,ff,fg,fh,fi,fj,fk,fl,fm,fn,fo,fp,fq,fs,ft,fu,fw,fx,fy,gd,gh,gi,gj,gl,gm,gn,go,gp,gq,gr,gs,gt,gu,gw,gx,gy,gz,ha,hd,he,hf,hg,hh,hi,hj,hl,hm,hn,ho,hp,hq,hr,hs,ht,hu,hv,hw,hx,hy,ia,ib	98,13,25,25,8,9,3,4,10,16,9,8,13,8,8,3,5,12,5,7,12,23,11,7,16,4,35,9,9,10,6,5,15,8,17,13,7,5,10,6,6,6,4,4,18,4,10,13,4,3,19,5,5,22,10,4,10,3,7,8,7,6,24,3,18,8,6,13,19,19,9,13,13,13,11,13,15,13,12,9,9,9,6,13,9,27,9,3
>Marker19816	aaxbb	2
TGATGTCCTCATCTGGGAATTCGGGATGCATGGGCTGATAGTCGTTGAGAGGCTGCTGAGCCAAATAGTCTGCTAAGGCGCTTCCTTTTATCGCCTTTTGXXXXXXXXXXATCAACCAGGTGGTATGGCTCAGCATGTATTGTCTTAAGCGATGGGACGCCCAGACTAAAGCACAACACGTTCTTTCGAGCAGGGAGTAATTCATTTCAC	P,eb,ec,ed,ee,ef,eg,eh,ei,ej,ek,el,em,en,eo,eq,er,es,eu,ev,ew,ey,ez,fa,fb,fc,fe,ff,fg,fh,fj,fk,fl,fm,fn,fo,fp,fq,fs,ft,fu,fw,fx,fy,gd,gh,gi,gj,gk,gl,gm,go,gp,gq,gr,gs,gt,gu,gw,gx,gy,gz,ha,hd,he,hf,hg,hh,hi,hj,hl,hm,hn,ho,hp,hq,hr,hs,ht,hu,hv,hw,hx,hy,ia,ib	33,9,5,4,2,13,3,5,1,10,5,6,5,2,4,3,3,1,7,10,13,3,6,5,3,8,5,6,3,2,11,4,10,3,5,5,6,3,2,2,4,5,8,6,3,4,2,2,1,4,6,10,2,2,5,4,4,7,4,1,10,5,9,3,2,4,9,7,2,8,7,12,4,3,1,6,9,1,2,4,1,8,3,9,9,1
TGATGTCCTCATCTGGGATTTCGGGATGCATGGGCTGATAGTCATTGAGAGGCTGCTGAGCCAAATAGTCTGCTAAGGCGCTTCCTTTTATCGCCTTTTGXXXXXXXXXXATCAACCAGGTGGTATGGCTCAGCATGTATTGTCTTAAGCGATGGGACGCCCAAACTAAAGCACAACACGTTCTTTCGAGCAGGGAGTAATTCATTTCAC	M,eb,ee,eh,ei,ek,el,en,eo,ep,er,es,et,eu,fb,fd,fe,ff,fh,fi,fk,fm,fn,fo,fp,fr,fs,ft,fu,fw,fy,fz,ga,gb,gc,gd,ge,gf,gg,gi,gj,gk,gm,gn,gp,gq,gs,gt,gu,gv,gw,gx,gz,hb,hc,hi,hk,hl,hn,hp,hs,ht,hu,hv,hw,hz,ia,ib	34,4,8,4,3,2,1,3,6,3,2,2,7,3,3,9,6,2,1,2,1,6,3,1,3,6,5,2,1,6,1,4,5,16,8,5,6,9,2,5,2,8,5,3,1,2,5,4,8,3,8,1,1,6,2,3,9,2,5,5,5,2,5,2,8,3,3,7
>Marker19853	nnxnp	2
AGGTGGGCGATATCCTTTAAACTACTATGTTGAAAACATGCCAGGAAATGCAATTGGATGGGCTGCCGGAGATGATCTTAAAATCATTACGTCAAGAAGTXXXXXXXXXXATGAGCAAGCAGAACAAAATAAGGTCAGTCATGAGCAAACAAGGGATGGACTCCAAAAGTCCACACAACAACCATTGATTCAAAATTTGATACAAACCCA	M,P,eb,ec,ed,ee,ef,eg,eh,ei,ek,el,em,eo,eq,er,es,eu,ev,ew,ey,ez,fa,fb,fc,fe,ff,fg,fh,fj,fl,fp,fq,ft,fw,fx,gd,gj,gl,gm,gn,go,gq,gr,gs,gt,gu,gw,gx,gy,gz,hd,hf,hg,hi,hj,hl,hm,ho,hp,hq,hr,hs,ht,hu,hv,hw,hx,hy,ia,ib	1,11,1,3,11,2,1,3,3,4,2,2,2,1,1,3,1,2,1,4,4,1,4,1,14,2,2,3,1,1,1,4,6,1,1,4,2,1,3,2,2,2,4,1,1,2,1,1,2,1,3,4,1,2,1,1,1,1,8,1,6,4,1,5,1,1,4,3,1,2,2
AGGTGGGCGATATCCTTTAAACTACTATGTTGAAAACATGCCAGGAAATGCAATTGGATGGGCTGCCGGAGATGATCTTAAAATCATTATGTCAAGAAGTXXXXXXXXXXATGAGCAAGCAGAACAAAATAAGGTCAGTCATGAGCAAACAAGGGATGGACTCCAAAAGTCCACACAACAACCATTGATTCAAAATTTGATACAAACCCA	M,eg,eh,ei,ek,el,en,ep,er,es,et,ez,fd,fe,fh,fi,fm,fn,fo,fp,fr,fs,ft,fv,fz,ga,gb,gc,ge,gf,gg,gi,gj,gk,gm,gn,gq,gt,gu,gv,gw,gx,gz,hb,he,hi,hk,hl,hn,hp,hs,ht,hu,hv,hw,hx,ib	11,2,2,1,2,2,1,3,2,1,5,2,1,3,1,3,1,3,2,4,2,3,2,3,4,6,11,3,4,5,1,3,4,2,2,1,3,1,1,2,2,4,1,5,1,2,4,2,1,2,4,2,1,2,5,1,4
>Marker19924	aaxbb	2
TAACTTTTGACTCGAGTGTATGTTTGAGGCACATGATATATCGAGACGCTCAAAATTGTAGATAGAAGCTCATAAAATTCAAATAGCCATAACTTTTGACXXXXXXXXXXGAAATTCAAATGGTCAGAACTTTTCACTCGGATCGATGATTCTGGCGCATAATATATCAAGACGCAAGAAATTGAACATGAAGCTTTCAGCATATTCAAA	M,eb,ec,ee,eg,eh,ei,ek,el,en,eo,ep,eq,er,es,et,eu,ez,fb,fd,fe,ff,fh,fi,fk,fm,fn,fo,fp,fr,fs,ft,fu,fv,fw,fy,fz,ga,gb,gc,gd,ge,gf,gg,gi,gj,gk,gm,gn,gp,gq,gs,gt,gu,gv,gw,gx,gz,hb,hc,he,hi,hj,hk,hl,hn,hp,hs,ht,hu,hv,hw,hx,hz,ia,ib	238,10,4,24,11,25,21,20,13,4,21,16,6,17,16,20,19,13,9,26,18,19,4,11,12,25,17,13,21,15,14,9,3,21,24,9,15,28,27,24,16,15,45,26,24,9,16,22,11,6,20,8,21,4,14,22,12,9,37,20,13,27,1,23,13,19,10,13,14,11,9,24,14,23,12,38
TAACTTTTGACTCGAGTGTATGTTTGAGGCACATGATATATCGAGACGCTCAAAATTGTAGACAGAAGCTCATAAAATTCAAATAGCCATAACTTTTGACXXXXXXXXXXGAAATTCAAATGGTCAGAACTTTTCACTCGGATCGATGATTCTGGCGCATAATATATCAAGACGCAAGAAATTGAACATGAAGCTTTCAGCATATTCAAA	P,eb,ec,ed,ee,ef,eg,eh,ei,ej,ek,el,em,en,eo,ep,eq,er,es,eu,ev,ew,ey,ez,fa,fb,fc,fe,ff,fg,fh,fi,fj,fk,fl,fm,fn,fo,fp,fq,fs,ft,fu,fw,fx,fy,ga,gd,gh,gi,gj,gl,gm,gn,go,gp,gq,gr,gs,gt,gu,gw,gx,gy,gz,ha,hc,hd,he,hf,hg,hh,hi,hj,hl,hm,hn,ho,hp,hq,hr,hs,ht,hu,hv,hw,hx,hy,hz,ia,ib	172,27,49,22,22,16,4,16,23,27,17,13,5,5,12,7,2,11,12,31,46,24,26,10,29,14,39,23,7,28,6,6,34,15,30,22,14,14,15,26,13,16,4,24,25,7,1,17,26,12,13,30,12,13,25,15,16,18,10,26,7,14,8,39,12,22,1,27,5,23,33,18,16,24,18,22,15,46,16,30,41,17,8,21,2,26,7,53,1,14,12
>Marker20025	aaxbb	2
CTTCCCGTGCCTACGTCCAGTCCTCAAGCAACCCACTTGAGATTTTTCACTATCTTTGTAAAAATCCTTTTTACAACTTCTGAATACCCAAGGAATCTCTXXXXXXXXXXTTGCAAGTGTTTTCCCAAGAGTTGTTGAGAGAGCATTTGACAATGAAGTTCTCTTGGAATATCTCTCTCTTGCTTTTTGAAGTCAAACACACATATATAT	M,eb,ee,eg,eh,ei,ek,el,eo,ep,eq,er,et,eu,ez,fb,fd,fe,ff,fh,fi,fj,fk,fm,fn,fo,fr,ft,fv,fw,fy,fz,ga,gb,gc,gd,ge,gf,gg,gi,gj,gk,gm,gn,gp,gq,gs,gt,gu,gv,gw,gx,gz,hb,hc,he,hi,hj,hk,hl,hn,hp,hq,hs,hu,hv,hw,hx,hz,ia,ib	38,1,6,4,8,4,7,4,3,2,1,4,6,5,2,2,7,4,3,1,3,1,3,9,5,1,6,5,3,5,1,7,4,7,11,3,4,9,15,3,3,9,4,5,4,3,2,4,2,5,2,5,1,10,3,4,1,1,6,5,6,1,2,5,2,4,4,1,9,4,3
CTTCCTGTGCCTACGTCCAGTCCTCAAGCAACCCACTTGAGATTTTTCACTATCTTTGTAAAAATCCTTTTTACAACTTCTGAATACCCAAGGAATCTCTXXXXXXXXXXTTGCAAGTGTTTTCCCAAGAGTTGTTGAGAGAGCATTTGACAATGAAGTTCTCTTGGAATATCTCTCTCTTGCTTTTTGAAGTCAAACACACATATATAT	P,eb,ec,ed,ee,ef,eg,eh,ei,ej,ek,el,em,en,eo,ep,er,es,eu,ev,ew,ey,ez,fa,fb,fc,fe,ff,fg,fi,fj,fk,fl,fm,fn,fo,fp,fq,fs,ft,fu,fw,fx,fy,gd,gh,gi,gj,gl,gm,gn,go,gp,gq,gr,gs,gt,gu,gw,gx,gy,gz,ha,hd,he,hf,hg,hh,hi,hj,hl,hm,hn,ho,hp,hq,hr,hs,ht,hu,hv,hw,hx,hy,ia,ib	29,6,19,5,1,5,2,5,3,6,1,7,1,1,3,5,7,6,5,11,5,10,3,5,3,6,4,4,11,5,12,1,8,6,9,2,5,7,5,3,5,4,9,2,3,6,6,4,6,2,10,11,3,7,4,3,7,4,2,3,8,1,3,7,3,4,4,2,11,9,12,2,3,7,3,9,10,8,3,9,1,7,5,7,6,1
>Marker20125	aaxbb	2
AACATGATTGTTTCGTGTGCGAGTGTGCCTATGGTATAGAGCCGGCATCGTCGAGTTTGTCGTAGACGACAGAGGAGCAGGAAACGCCGGCGAAGGATGCXXXXXXXXXXGATTGTTTCGTGTGCGAGTGTGCCTATGGTATAGAGCCGGCATCGTCGAGTTTGTCGTAGACGACAGAGGAGCAGGAAACGCCGGCGAAGGATGCGAAGT	M,ee,eg,eh,en,ep,fd,fk,fp,fv,ga,gc,gd,gg,gp,gt,hg,hj,hq,ia	7,2,1,1,2,2,2,1,1,2,1,1,3,2,2,1,2,1,1,1
AACATGATTGTTTCGTGTGCGAGTGTGCCTATGGTGTAGAGCCGGCATCGTCGAGTTTGTCGTAGACGACAGAGGAGCAGGAAACGCCGGCGAAGGATGCXXXXXXXXXXGATTGTTTCGTGTGCGAGTGTGCCTATGGTGTAGAGCCGGCATCGTCGAGTTTGTCGTAGACGACAGAGGAGCAGGAAACGCCGGCGAAGGATGCGAAGT	P,ev,ew,fn,fp,fr,fy,gh,gx,ha,hl,ho,hz	2,1,1,1,1,1,1,1,1,2,1,1,1
>Marker20576	aaxbb	2
ATGATATATAGAAAAGCTCGAAAATGAACAACGGAAGCTCTTGAGAAATTCAAACGGTCATAACTTTTCACTCGAATGTTCGATTCAGGCGTATAATATAXXXXXXXXXXTCAAATGGTCATAACATGATGCAATCCTCCCTAGGAAGGGACCAGTAACTAGAGCCATGAGCAAGAGGCTCCAAGAGGATTGGGCTAGAGCTGCTGAAGA	P,eb,ec,ed,ee,ef,eg,eh,ei,ej,ek,el,em,eo,ep,eq,er,es,eu,ev,ew,ey,ez,fa,fb,fc,fe,ff,fg,fh,fi,fj,fk,fl,fm,fn,fo,fp,fq,fs,ft,fu,fw,fx,fy,gd,gh,gi,gj,gl,gm,gn,go,gp,gq,gr,gs,gt,gu,gw,gx,gy,gz,ha,hd,he,hf,hg,hh,hi,hj,hl,hm,hn,ho,hp,hq,hr,hs,ht,hu,hv,hw,hx,hy,ia,ib	70,8,47,18,2,10,6,6,8,9,13,15,4,2,4,6,6,7,10,22,18,6,10,11,9,16,11,6,15,3,1,18,5,11,7,6,10,12,11,7,4,3,13,17,3,5,11,17,4,13,9,11,15,4,8,14,3,9,2,4,6,9,1,9,9,13,14,13,14,6,14,14,6,13,19,11,29,14,4,11,12,3,10,8,21,12,5
ATGATATATAGAAAAGCTCGAAAATGAACAACGGAAGCTCTTGAGAAATTCAAACGGTCATAACTTTTCACTCGAATGTTCGATTCAGACGTATAATATAXXXXXXXXXXTCAAATGGTCATAACATGATGCAATCCTCCCTAGGAAGGGACCAGTAACTAGAGCCATGAGCAAGAGGCTCCAAGAGGATTGGGCTAGAGCTGCTGAAGA	M,eb,ee,eg,eh,ei,ek,el,em,en,eo,ep,eq,er,es,et,eu,ez,fb,fd,fe,ff,fh,fi,fk,fm,fn,fo,fp,fr,fs,ft,fu,fv,fw,fy,fz,ga,gb,gc,gd,ge,gf,gg,gi,gj,gk,gm,gn,gp,gq,gs,gt,gu,gv,gw,gx,gy,gz,hb,hc,hd,he,hi,hk,hl,hn,ho,hp,hs,ht,hu,hv,hw,hx,hz,ia,ib	109,5,13,7,13,10,10,14,1,1,8,5,3,8,4,6,7,6,9,10,6,8,5,9,3,9,5,9,8,9,6,3,2,11,9,5,7,10,8,14,7,14,29,13,9,3,21,7,11,4,9,2,5,4,12,10,8,1,2,20,9,1,4,8,19,10,12,1,3,5,6,7,3,9,1,7,12,13
>Marker20637	aaxbb	2
GTCAATAGTGTGGTCCACCAACACCATCACCTCATCGAAACAAGTCCAGTTACATTTGTATGACACCGGCAACCTCGTCCTCCTCGACAACCAACAAAACXXXXXXXXXXAAGCGAGACCAACTATTCCTCCGGTTTCTACAAGCTCTTCTTTGACTTCGAGAACGTTCTTCGTCTCATGTACCAAGGTCCTCGAGTTTCAAGCGTTTAC	M,ec,ed,ef,eh,ei,ek,el,em,en,ep,eq,er,es,et,ev,fa,fb,fc,fe,fg,fh,fi,fk,fm,fp,fq,fs,ft,fu,fw,fy,fz,ga,gb,gc,gd,ge,gf,gi,gj,gk,gm,go,gq,gs,gx,he,hh,hi,hj,hk,hm,hn,ho,hp,hr,hs,ht,hw,hx,hy,hz,ia	18,1,3,8,1,7,7,4,2,2,4,3,3,6,3,4,4,3,6,3,3,6,12,6,2,4,2,4,7,5,3,2,9,6,1,6,8,3,5,1,4,4,1,4,2,1,2,1,1,1,3,5,4,4,1,4,4,3,2,3,2,4,6,6
GTCAATAGTGTGGTCCACCAACACCATCACCTCATCGAAACAAGTCCAGTTACATTTGTACGACACCGGCAACCTCGTCCTCCTCGACAACCAACAAAACXXXXXXXXXXAAGCGAGACCAACTATTCCTCCGGTTTCTACAAGCTCTTCTTTGACTTCGAGAACGTTCTTCGTCTCATGTACCAAGGTCCTCGAGTTTCAAGCGTTTAC	P,eb,ec,ed,ee,ef,eg,eh,ej,ek,el,em,eo,ep,eq,er,et,eu,ew,ey,ez,fa,fc,fd,fe,ff,fg,fj,fk,fl,fm,fn,fo,fr,fv,fw,fx,ge,gg,gh,gi,gj,gl,gm,gr,gu,gv,gw,gz,hc,hf,hg,hi,hl,hm,hn,ho,hp,hq,hr,hs,ht,hu,hv,hw,hx,hz,ia,ib	30,3,3,5,6,1,5,1,2,1,3,6,5,4,1,4,2,3,4,2,3,3,3,1,2,10,1,1,3,2,3,5,2,1,7,1,6,4,3,1,6,4,7,2,1,3,1,2,6,1,1,2,1,1,1,2,3,1,2,5,3,4,7,3,5,3,2,1,8
>Marker20785	aaxbb	2
TAACTTTTGACTTGGGTGTATGATTGAGGTCCATGATATATCAAGACGCTCAAAATTGAACAATGAAAGCTCTCACGAAATTCAAATGGTCATTACATTTXXXXXXXXXXGTTTGATTCCGTTGCATAATATATCAAGACGCTCAAAATTAAACAATGAAGCGCAAGGCAAATTCAAACGACCATAACTTTTGACTCGAATGTCCGATTG	M,eg,en,eq,fd,fr,ft,fu,fv,gb,gc,ge,gg,gi,gp,gt,gw,hc,hi,hz,ib	11,1,2,3,2,1,1,1,1,2,2,2,4,1,1,1,1,1,1,1,2
TAACTTTTGACTTGGGTGTATGATTGAGGTCCATGATATATCAAGACGCTCAAAATTGAACAATGAAAGCTCTCACGAAATTCAAATGGTCATTACATTTXXXXXXXXXXGTTTGATTCCGTTGCATAATATATCAAGACGCTCAAAATTAAACAATGAAGCGCAAGGCAAATTCAAACGACCATAACTTTTGACTCGAATGTCCAATTG	P,ec,em,ep,eq,eu,ev,ew,fa,fb,fg,fl,fm,fn,fp,fq,fx,gd,gh,gm,gu,gw,gz,hi,hj,hn,hq,hw,hy	12,1,1,1,1,1,3,2,1,1,2,1,1,2,1,1,1,1,1,2,3,1,1,1,1,3,2,1,1
>Marker20959	aaxbb	2
TCTTGAGTCTCGCCATTATGACAGAGTGGGCGGTAAGGGTTCAAGAGGACGGCATGTTATCTCTCCAAGTGTAGAAGATTTGTTACAAGCTCACTTGTATXXXXXXXXXXCTGGGTCTTGAAAAATCATAACAAGACTTTCTCTGATTGGTATAAAGATACAATCTTTGCTAACGAAAATGCTTCTGAAACATTAAGAAAGCTAGCTTAT	P,eb,ec,ed,ee,ef,eg,eh,ei,ej,ek,el,em,en,eo,ep,eq,er,es,eu,ev,ew,ey,ez,fa,fb,fc,fd,fe,ff,fg,fh,fi,fj,fk,fl,fm,fn,fo,fp,fq,fs,ft,fu,fw,fx,fy,gd,gh,gi,gj,gl,gm,gn,go,gp,gq,gr,gs,gt,gu,gw,gx,gy,gz,ha,hd,he,hf,hg,hh,hi,hj,hl,hm,hn,ho,hp,hq,hr,hs,ht,hu,hw,hx,hy,ia,ib	105,18,41,18,14,22,5,11,12,25,19,15,19,9,10,4,5,22,11,13,34,18,17,9,20,8,35,1,17,11,17,11,8,23,6,30,15,11,8,12,7,8,2,7,16,25,6,22,19,18,7,12,15,15,18,6,8,16,9,9,7,11,6,32,5,15,18,4,22,34,6,16,25,9,16,15,22,17,35,19,14,5,23,17,12,39,22,14
TCCTGAGTCTCGCCATTATGACAGAGTGGGCGGTAAGGGTTCAAGAGGACGGCATGTTATCTCTCCAAGTGTAGAAGATTTGTTACAAGCTCACTTGTATXXXXXXXXXXCTGGGTCTTGAAAAATCATAACAAGACTTTCTCTGATTGGTATAAAGATACAATCTTTGCTAACGAAAATGCTTCTGAAACATTAAGAAAGCTAGCTCAT	M,eb,ec,ee,eg,eh,ei,ek,el,en,eo,ep,eq,er,es,et,eu,ez,fb,fd,fe,ff,fh,fi,fk,fm,fn,fo,fp,fr,fs,ft,fu,fv,fw,fy,fz,ga,gb,gc,gd,ge,gf,gg,gi,gj,gk,gm,gn,gp,gq,gr,gt,gu,gv,gw,gx,gz,hb,hc,he,hh,hi,hj,hk,hl,hn,hp,hs,ht,hu,hv,hw,hx,hz,ia,ib	111,6,1,12,6,12,13,6,10,10,10,14,6,6,9,11,9,5,1,17,9,10,5,4,12,13,14,12,19,17,6,7,3,19,9,3,19,20,22,26,10,28,30,17,13,11,16,6,6,4,13,1,11,6,9,15,8,6,27,4,3,1,9,4,18,9,13,4,9,7,11,10,12,6,22,17,18
>Marker20978	aaxbb	2
CAACTTACCTCAAAGATTTCCTATAATCGTTTCTGCTGAGCTGGCTATCAAGGGAGCAACTCTTAATCATGTCTTCCATTAGGAATGTTTTCTCTCTTTCXXXXXXXXXXCTATTATTAAAATTCCATTATAAAATACTCATCAAATGTAATAAGGCAGGGTAGAAATCAATACAATACTTTACCTTTCTATTCTCGTATTAGGAGGTTC	M,ei,ep,et,eu,fe,fk,fp,fr,fv,fw,fz,gb,gd,ge,gj,gm,gp,gq,gx,hb,hc,hk,ht,hv,hz,ib	7,1,1,1,1,2,1,2,3,2,2,1,2,2,1,1,1,2,1,2,1,2,3,2,1,1,2
CAACTTACCTCAAAGATTTCCTATAATCGTTTCTGCTGAGCTGGCTATCAAGGGAGCAACTCTTAATCATGTCTTCCATTAGGAATGTTTTCTCTCTTTCXXXXXXXXXXCTATTATTACAATTCCATTATAAAATACTCATCAAATGTAATAAGGCAGGGTAGAAATCAATACAATACTTTACCTTTCTATTCTCGTATTAGGAGGTTC	P,ec,ed,eg,eh,ei,ej,ek,ep,eq,eu,ez,fa,fc,ff,fl,fm,fo,fq,ft,gg,gh,gn,go,gq,gr,gt,gu,gw,gy,hg,hi,hl,hm,hp,hr,hv	8,4,3,1,1,1,1,1,1,1,1,1,2,2,1,2,1,1,1,1,1,1,2,3,1,1,2,1,1,1,1,1,1,4,1,1,2
>Marker21163	aaxbb	2
GCAGCCCTTTGATGGTGAGGACGTGTAGTCCTCTTAAGGTGATGGCGTGTAGCCCACTCAGGCTGAGGATGTGTAGTCCTCTGAAGGTGAGGGCATGCATXXXXXXXXXXGTGGAGACGTCCAGCTCTCTGAAGGTGAGGACGTGTAGTCCTCTGAAGGTGAGGGCGTGCGACACTCTGATGGCGAGGACATGAAGTCCTCTGAAGGTGA	M,eb,ec,ee,eg,eh,ei,ek,el,en,eo,ep,eq,er,es,et,eu,ez,fb,fd,ff,fh,fk,fm,fn,fo,fp,fr,ft,fu,fv,fw,fy,fz,ga,gb,gc,gd,ge,gf,gg,gi,gj,gk,gm,gn,gp,gq,gs,gt,gu,gv,gw,gx,gz,hb,hc,he,hi,hk,hl,hn,hs,ht,hu,hv,hw,hx,hz,ia,ib	67,8,1,5,3,6,1,6,7,12,3,4,1,6,1,2,8,2,1,13,2,3,4,10,3,1,3,5,4,1,4,6,3,8,7,12,6,9,6,6,4,7,2,6,6,4,3,2,2,4,2,4,3,5,2,3,4,1,5,3,3,1,2,3,3,4,5,7,9,6,15
GCAGCCCTTTGATGGTGAGGACGTGTAGTCCTCTTAAGGTGATGGCGTGTTGCCCACTGAGGCTGAGGATGTGTAGTCCTCTGAAGGTGAGGGCATGCAGXXXXXXXXXXGTGGAGACGTCCAGCTCTCTGAAGGTGAGGACGTGTAGTCCTCTGAAGGTGAGGGCGTGCGACACTCTGATGGCGAGGACATGTAGTCCTCTGAAGGTGA	P,eb,ec,ed,ee,ef,eg,eh,ei,ej,ek,el,em,en,eo,ep,eq,er,es,eu,ev,ew,ey,ez,fa,fb,fc,ff,fg,fh,fi,fj,fk,fl,fm,fn,fo,fp,fq,fs,ft,fu,fw,fx,fy,gd,gh,gi,gj,gl,gm,gn,go,gp,gq,gr,gt,gu,gw,gx,gy,gz,ha,hd,he,hf,hg,hh,hi,hj,hl,hm,hn,ho,hp,hq,hr,hs,ht,hu,hv,hw,hx,hy,ia,ib	48,4,10,6,8,11,1,6,10,6,3,7,18,11,2,2,3,4,4,4,17,20,4,1,6,3,16,7,4,5,4,13,2,7,4,6,3,9,7,1,13,2,4,9,1,1,5,7,4,6,6,6,11,1,4,3,3,2,4,3,11,7,1,4,2,2,9,9,6,8,8,7,3,8,4,7,9,2,5,3,1,10,2,14,5,1
>Marker21221	aaxbb	2
CGTTTTGTAGCCGGTTTGGTTCAACTCGACCCGTTTCGACAAAAAAAAAGTAGTGAACTACATTGCACACTCTCATCATCCTAATATCCTTTTGTTTTGCXXXXXXXXXXTTGTTTTGCAACTTCAACTGTCAAGTTTCAAGGATGACAACTAGGGTTCCTACTTCTCAATTTATTCCTATTTCTCGGTGAAGGGTTTCTTGATCGAAGC	P,ec,ed,ej,em,en,ew,ff,fg,fi,fj,fn,gn,gw,gy,hd,hp,hs,hu,hy	3,3,1,1,2,1,1,1,1,1,1,1,1,1,1,1,1,1,1,1
CGTTTTGTAGCCGGTTTGGTTCAACTCGACCCGTTTCGACAAAAAAAAGTAGTGAACTACATTGCACACTCTCATCATCCTACTATCCTTTTGTTTTGCAXXXXXXXXXXTTGTTTTGCAACTTCAACTGTCAAGTTTCAAGGATGACAACTAGGGTTCCTACTTCTCAATTTATTCCTATTTCTCGGTGAAGGGTTTCTTGATCGAAGC	M,ek,eq,eu,fd,fn,fv,gb,ge,gg,gk,gp,hl,ia	6,1,2,1,1,1,1,2,1,3,1,3,1,1
>Marker21364	aaxbb	2
ATAAATAGGTGACTTGGGACACAAAATGTATGAGAGAGATTCCAAGAGAACTTTATTGTCAAATACTCTCTCAAAAGAAACTCTTGGGCAAACACTTGCAXXXXXXXXXXCATTAAGAGTTCATCCATGGACTTCAATTGTAATATCCTTCTCTTCAAGAGAGAATTCTTCTTCTTTCTTCTTATACAAAGAGATTGATTAAGGGACCGA	M,eb,ee,en,er,fb,fd,fe,fi,fn,fo,fp,fv,fz,ga,gb,ge,gf,gg,gk,gp,gv,gw,hc,hj,hl,hp,hu,hz,ia,ib	5,1,1,1,1,1,2,1,2,1,1,4,5,1,2,5,1,2,5,1,1,1,2,3,3,1,1,1,3,1,2
ATAAATAGGTGACTTGGGACACAAAATGTATGAGAGAGATTCCAAGAGAACTTCATTGTCAAATACTCTCTCAAAAGAAACTCTTGGGCAAACACTTGCAXXXXXXXXXXCATTAAGAGTTCATCCATGGACTTCAATTGTAATATCCTTCTCTTCAAGAGAGAATTCTTCTTCTTTCTTCTTATACAAAGAGATTGATTAAGGGACCGA	P,ec,ed,ef,em,eo,eq,eu,ew,ey,ez,fa,ff,fi,fj,fm,fn,fq,fx,fy,gh,gj,go,gt,gu,gz,hf,hg,hi,hj,hl,hm,hp,hv,hw,hy	14,1,1,2,1,1,1,2,2,1,1,1,1,2,3,1,2,1,2,1,1,1,2,1,1,1,1,1,1,1,4,2,1,1,1,1
>Marker21435	None	2
TCCATGGGCATGCTTACTCATCTCTATCTTTGGGGTCGATGTGATGGCATCATGTCCTTCCCTAAGGAGGGTTTGCTGCCTCCCTCCCTTACGTTTCTGTXXXXXXXXXXGAATATGGCTGGAGAAAGTCTTCCTGTCTCTCTAATAAATTTAACCATAGGGGGTTGTCCTTTGCTGGAAAAACGATGCCGCATGAAGCACCCTCAAATT	P,ec,ed,ee,ef,eg,eh,ei,ej,ek,el,em,en,eo,ep,eq,er,es,eu,ew,ey,ez,fa,fc,fe,ff,fg,fh,fi,fj,fl,fm,fp,fq,ft,fw,fx,fy,gg,gh,gi,gj,gl,gn,gr,gs,gt,gu,gv,gw,gx,gy,gz,hd,hf,hg,hh,hj,hl,hn,ho,hp,hq,hr,hu,hw,hy,ia,ib	19,1,4,2,4,5,4,2,3,3,3,5,2,1,3,1,1,3,2,3,4,2,1,4,1,3,6,2,6,1,3,5,3,4,3,1,5,1,2,1,2,1,2,5,2,1,2,2,3,1,2,2,2,1,2,3,1,3,1,2,3,1,1,8,1,3,2,3,1
TCCATGGGCATGCTTACTGATCTCTATCTTTGGGGTCGATGTGATGGCATCATGTCCTTCCCTAAGGAGGGTTTGCTGCCTCCCTCCCTTACGTTTCTGTXXXXXXXXXXGAATATGGCTGGAGAAAGTCTTCCTGTCTCTCTAATAAATTTAACCATAATGGGATGTCCTTTGCTGGAACAACGATGCTGTATGAAGCACCCTCAAATT	P,eb,ed,ee,ef,eg,eh,ej,ek,el,em,en,eo,ep,eq,er,eu,ew,ey,ez,fa,fb,fc,fe,ff,fg,fh,fi,fj,fk,fl,fm,fn,fo,fq,fs,ft,fw,fx,gd,gh,gi,gj,gl,gm,go,gs,gt,gw,gx,gy,gz,ha,hd,he,hf,hg,hi,hj,hl,hm,hn,hp,hq,hr,ht,hu,hv,hy,ia,ib	27,3,7,2,4,6,5,3,1,2,2,6,2,2,1,1,2,3,7,1,3,1,6,1,2,3,4,3,5,4,6,2,1,3,2,2,3,3,3,1,2,3,1,2,3,8,1,1,1,4,2,2,2,6,4,3,3,3,1,1,1,1,2,2,4,1,2,1,6,1,1
>Marker21735	aaxbb	2
ATGAAATATGTGCCCCAGACATCAAACACCTCACAGAATAGCATAGGTTGCTGAGGCATTTGTTGTCGCCATGTAACTGCACTTCCTGCTCTCTGACACTXXXXXXXXXXTAGGTTGCTGAGGCATTTGTTGTCGCCATGTAACTGCACTTCCTGCTCTCTGACACTGCTCACAAGTGCTACAAATCTTCCACGCATCTTTAAAGATGGT	M,eb,ee,ei,ek,el,en,eo,eu,fb,fd,fo,fp,fr,fw,ga,gb,gd,ge,gf,gg,gn,gp,hl,hv,hz,ia	6,1,2,2,2,2,1,2,1,1,2,1,1,2,2,1,1,2,2,5,4,1,1,1,1,1,1
ATGAAATATGTGCCCCAGACATCAAACACCTCACAGAATAGCATAGGTTGTTGAGGCATTTGTTGTCGCCATGTAACTGCACTTCCTGCTCTCTGACACTXXXXXXXXXXTAGGTTGTTGAGGCATTTGTTGTCGCCATGTAACTGCACTTCCTGCTCTCTGACACTGCTCACAAGTGCTACAAATCTTCCACGCATCTTTAAAGATGGT	P,eb,ec,ed,ei,ej,em,eu,ev,ew,fa,fb,fg,fj,fl,fq,ft,gd,gl,gq,gt,gx,ha,hh,hj,hl,hm,hn	7,2,1,1,3,1,1,1,4,3,1,1,1,2,1,1,2,1,1,1,2,1,2,1,2,1,1,1
>Marker21779	aaxbb	2
TGAGAGTGAGGCTGACGCGGAGCCACCGCCATGGAGGGAGGCTGTGAGGGACTGAGGGTGAGGCTCTTGAAGTCCAATCGAAGACGTGAGGCTGATAGGGXXXXXXXXXXGGGTCTTGAGAGAGAGGGCTCGAGAGAAGAGATTCAAGAGAATGAGAAATGAGATTCAATTCAAGAAGCCATGAGGGTTTGGTCTGGCTTGTGTGCGTTT	P,ed,eh,es,eu,ew,fa,fc,fh,fj,fp,fw,fx,gl,go,gp,gq,hg,hn,hu,hy	3,3,1,1,2,1,1,1,1,1,1,1,1,4,1,1,1,1,1,1,1
TGAGAGTGAGGCTGACGCGGAGCCACCGCCATGGAGGGAGGCTGTGAGGGACTGAGGGTGAGGCTCTTGAAGTCCAATCGAAGACGTGAGGCTGATAGGGXXXXXXXXXXGGGTCTTGAGAGAGAGGGCTCGAGAGAAGAGATTCAAGAGAATGAGAAATGAGATTCAATTCAAGAAGCCATGAGGGTTTGGTCTGGCTTGCGTGCGTTT	M,eg,el,et,eu,fm,fo,fw,fz,gc,gv,hj,hk,ib	4,1,1,1,2,1,1,1,1,1,1,1,1,1
>Marker22358	aaxbb	2
AAACCGTAGTCATATTTGACGCGATGATAGTGTTGTAAATAACCCCTCATAAAAACAACGACGTTTCAATAAAAAATATCATCGTATTTGACTACAGGCAXXXXXXXXXXCCATTAAGGTTTTTGGTTCTTTGTGTTACCTAGCCTCCGCCGTCGTGCCCTCCCTCGTGGGCTTCCACGTTTCGTCCGTCGTGCCTTCCGGTAACTTCTC	P,eb,ec,ed,ef,eh,el,en,ep,eq,ew,ey,ez,fa,fc,ff,fh,fl,fp,fq,fx,fy,gd,gh,gi,gj,gn,go,gr,gx,gy,gz,he,hg,hn,hr,hs,ht,hw,hy	6,1,1,2,3,1,1,1,2,2,1,2,1,2,1,1,1,1,1,1,1,1,1,1,1,1,1,2,2,2,3,2,1,1,1,1,1,1,1,2
AAACCGTAGTCATATTTGACGCGATGATAGTGTTGTAAATAACCCCTCATAAAAACAACGATGTTTCAATAAAAAATATCATCGTATTTGACTACAGGCAXXXXXXXXXXCCATTAAGGTTTTTGGTTCTTTGTGTTACCTAGCCTCCGCCGTCGTGCCCTCCCTCGTGGGCTTCCACGTTTCGTCCGTCGTGCCTTCCGGTATCTTCTC	M,eb,eg,ek,el,er,es,et,ez,ff,fn,fr,fw,fz,gb,gc,ge,gg,gn,gp,gq,hk,hx	2,1,1,1,1,2,1,1,2,1,1,2,1,3,1,3,6,1,1,1,1,1,1
>Marker22538	aaxbb	2
GTGGGGTCCGCGGGTTGCCTGCATTAGGATTTTATTGCTTCAAATATGGAATCATTTGTTGTTGGAGATGTTTAAGTTTCATATTTTAGATTTATTGCTTXXXXXXXXXXGACTAATTGTTAAGATTTTATTTACATTTGTATTGAACTTAATTTGATTGTGTTGTATTTTTATTGAAATTGAAATTCTTTTAAAACTAGGCTCGTGGAT	M,eb,ec,ek,en,eo,ep,eq,es,et,ez,fb,fe,fh,fi,fm,fo,fr,fs,ft,fv,fy,ga,gc,gd,gi,gj,gk,gq,gu,gw,hb,hi,hl,hw,hx,ia	10,1,2,1,1,1,2,2,1,1,2,1,1,2,1,1,1,2,1,1,1,1,3,3,2,2,1,2,1,1,1,3,1,1,2,3,1
GTGGGGTCCGCGGGTTGCCTGCATTAGGATTTTATTGCTTCAAATATGGAATCATTTTTTGTTGGAGATGTTTAAGTTTCATATTTTAGATTTATTGCTTXXXXXXXXXXGACTAATTGTTAAGATTTTATTTACATTTGTATTGAACTTAATTTGATTGTGTTGTATTTTTATTGAAATTGAAATTCTTTTAAAACTAGGCTCGTGGAT	P,eb,ec,ed,ef,ei,eo,eq,eu,ey,ez,fa,fg,fl,fm,fn,fo,fp,fx,fy,gh,gi,gm,gr,gt,gu,hi,hj,hl,hm,ho,hs,hu,hy,ib	12,1,1,1,2,1,2,1,1,2,1,1,1,4,2,2,1,2,2,1,2,1,2,2,1,1,2,1,2,1,1,1,2,1,4
>Marker22599	nnxnp	2
ATGATATATCGACACGCTCCAAAATGGACAGCGGAATCTCTCGAAAAATTCGAATGGTCATAACTTTTCACTAGGATGTCCGATTCAGGCACATAATATAXXXXXXXXXXTGTCCGATTCAGGCACATAATATATCGGGCGCTTGAAATTGAACATGAAAGCTCTCGGCAAATTCAAACAGCCATAACTTTTGGCTCGGGTGTATGTGTG	M,eb,ee,eu,fb,fd,fm,fr,ft,fv,fw,gb,gc,gf,gg,gj,gp,gs,gv,hn,ib	3,2,1,1,1,1,2,2,1,4,2,3,1,1,1,1,1,1,1,1,1
ATGATATATCGACACTCTCCAAAATGGACAGCGGAAGCTCTCGAGAAATTTGAATGGTCATAACTTTTCACTAGGATGTCCGATTCAGGCGCATAATATAXXXXXXXXXXTGTCCGATTCAGGCGCATAATATATTGGGCGCTTGAAATGGAACATGAAAGCTCTCGGCAAATTCAAACAGCCATAACTTTTGACTCGGGTGTATGTGTG	M,P,eb,ed,ei,en,ev,ew,ey,fa,fd,fe,fh,fj,fl,fm,fo,fr,fv,fw,fx,ga,gb,gc,gd,gf,gg,gn,go,gp,gt,gu,hn,hr,hw,ia,ib	10,2,1,1,1,3,2,4,1,1,3,1,3,2,1,1,3,1,1,1,1,2,1,1,1,2,1,1,2,1,1,1,1,2,1,2,2
>Marker23240	None	2
CTCCACTATGTGTGCTTAGGTGTCATGAGGCATGTAAAGCATGAAGGACATGCACAAAGTGTGACTATATGATGTGACAATGGGGTGTAGCAAGCAAATGXXXXXXXXXXACCCCTAATACAAAAACTAGTCTAGGTGCCCTAAAATACAAGGGCTGAAAAATCCTACATTTCTAGAGTAACCTACCTACATTATGGAGCCCTAAATACA	P,ec,et,eu,ey,fh,fk,fn,ft,fv,fx,ge,gz,hg,hj,hk,hm,hn,ho,hq,ht,hx,ia	2,1,1,1,1,1,2,1,1,1,1,2,2,1,2,1,2,1,1,1,1,1,1
CTCCACTAAGTATGCTTAGGTGTCATGAGGCATGTAAAGCATGAAGGACATGCACAAAGTGTGACTATATGATGTGACAATGGGGTGTAGCAAGCAAATGXXXXXXXXXXATCCCTAATACAAAAACTAGTCTAGATGCCCTAAAATACAAGGGCTGAAAAATCCTACATTTCTAGGGCACCCTACCTACATTATGGAGCCCTAAATACA	ec,el,em,eo,er,fq,fv,gd,ge,gk,gx,hg,hs,ia	1,1,1,2,1,2,1,1,2,4,1,1,2,1
>Marker23423	aaxbb	2
CTGATGACATCACCTTCTTCTTGGCATTGGATGCTTCTGGAATATTAAATTTTTCCTGCATCAAATATTGTTATGTAGATCATATTGAATCACAACTGTTXXXXXXXXXXCAATAGGAATCTTTTCTCGAGCTATTGACCCCAAATAACTTTGGAACTTCTCTTTATGTGGGATTGAACCTCTCCTAGTTGTAGGATTGACATTAACCAC	M,eb,ec,ee,eg,eh,ei,el,en,eo,ep,eq,er,es,et,eu,ez,fb,fd,fe,ff,fh,fi,fk,fm,fn,fo,fp,fr,fs,ft,fv,fy,fz,ga,gb,gc,gd,ge,gf,gg,gi,gj,gk,gm,gn,gs,gt,gu,gv,gw,gx,gz,hb,hc,he,hi,hk,hl,hn,hp,hs,ht,hu,hv,hw,hx,hz,ia,ib	30,3,7,2,4,4,2,1,2,2,2,4,1,1,4,3,3,4,3,6,5,3,4,2,1,3,5,3,4,2,2,16,2,6,10,6,10,6,10,7,7,4,2,6,1,4,1,2,4,7,1,3,2,6,3,1,2,6,3,3,2,6,8,2,2,4,2,4,6,3
CTGATGACATCACCTTCTTCTTGGCATTGGATGCTTCTGGAATATTAAATTTTCCCTGCATCAAATATTGTTATGTAGATCATATTGAATCACAACTGTTXXXXXXXXXXCAATAGGAATCTTTTCTCGAGCTATTGACCCCAAATAACTTTGGAACTTCTCTTTATGTGGGATTGAACCTCTCCTAGTTGTAGGATTGACATTAACCAC	P,eb,ec,ed,ee,ef,eg,eh,ei,ej,ek,em,eo,ep,eq,er,es,eu,ev,ew,ey,ez,fa,fb,fc,fe,ff,fg,fh,fj,fk,fl,fm,fn,fo,fp,fq,fs,ft,fu,fx,fy,gd,gh,gi,gj,gl,gm,gn,go,gp,gq,gr,gs,gt,gu,gx,gy,gz,ha,hd,he,hf,hg,hh,hi,hj,hm,hn,ho,hq,hr,ht,hu,hw,hx,hy,ia,ib	38,2,2,5,1,6,2,5,4,2,1,3,3,3,4,3,2,3,3,6,6,2,3,4,17,5,4,6,4,2,3,5,2,3,2,3,5,5,4,3,5,1,4,4,5,4,5,4,1,5,2,2,12,1,3,1,5,2,1,4,3,4,4,4,3,2,2,3,4,9,2,11,1,6,3,5,6,3,1
>Marker23571	aaxbb	2
ACCTTGTTCAGGAAAACCTCAGTGTGAGTGATAATTGCAGAATTTGAGTTAATTTGATAGTCAATTTTGGCTAAAAATGATTATAATTTGTTGTTTTTAAXXXXXXXXXXAAAAGTGAAGAAAAAATTAAAGATTGGGATAGCTCGCTTAACGCACAAGACAGACTCAGCGTGTTTCCTCGCTTAGCTTAGCTCATGCTTAGCGCGAAGA	P,ec,ed,ee,ef,eg,ei,ej,ek,el,em,eo,eq,er,es,eu,ev,ew,ey,ez,fa,fb,fc,ff,fg,fh,fi,fj,fl,fm,fn,fo,fq,fr,fs,ft,fu,fw,fx,fy,ga,gc,gd,gg,gh,gi,gj,gl,gm,go,gp,gq,gr,gt,gu,gv,gw,gx,gy,gz,hb,hd,hf,hg,hh,hi,hj,hl,hm,hn,ho,hp,hq,hr,hs,ht,hv,hw,hx,hy,hz,ia	47,8,9,2,5,5,3,5,1,5,2,3,1,3,4,2,8,3,2,3,12,1,7,1,7,8,1,6,11,5,3,8,4,3,4,4,2,4,3,4,4,5,5,5,4,8,4,7,7,5,1,8,7,1,4,1,1,4,2,2,2,5,4,7,3,4,6,4,3,4,13,4,5,7,1,3,2,6,4,6,2,4
ACCTTGTTCAGGAAAACCTTAGTGTGAGTGATAATTGCAGAATTTGAGTTAATTTGATAGTCAATTTTGGCTAAAAATGATTATAATTTGTTGTTTTTAAXXXXXXXXXXAAAAGTGAAGAAAAAATTAAAGATTGGGATAGCTCGCTTAACGCACAAGACAGACTCAGCGTGTTTCCTCGCTTAGCTTAGCTCATGCTTAGCGCGAAGA	M,eb,ee,eg,eh,ei,ej,ek,el,en,eo,ep,eq,er,et,ew,ey,ez,fb,fc,fd,fe,ff,fi,fk,fm,fn,fp,fr,fs,ft,fu,fv,fw,fx,fy,fz,ga,gb,gc,gd,ge,gf,gg,gj,gk,gn,go,gp,gq,gs,gt,gu,gv,gw,gx,gy,gz,hb,hc,hg,hi,hk,hm,hn,hp,hq,hr,hs,ht,hu,hv,hw,hx,hz,ia,ib	27,4,2,6,4,5,5,4,3,2,1,4,1,4,4,1,4,3,5,1,2,11,1,4,6,1,2,10,2,2,2,1,6,3,4,6,7,6,3,4,7,8,7,1,5,3,8,1,2,3,7,3,1,7,4,2,1,2,3,3,8,3,4,1,8,7,6,5,6,2,6,1,5,2,2,5,10
>Marker23613	aaxbb	2
TGGGTAAGGATTGGGGTCCTGGCGCTACTGATGTTGGGTGTACTGGTAAAAGCTCTCATTTAGTTGCATCTGACCCCTATGATTGGCTGCCTGCTGGTCGXXXXXXXXXXGGTGACGGTGCATCCACGATTGACTACTGTTGGTCTTCCCCCTGTTGCTGTGCTTGACCCTACTACTGTGCCTACCTTGGCATGCAATACTTCTCTATGA	P,eb,ec,ed,ef,eh,ei,ej,ek,el,em,en,eo,ep,eq,er,es,eu,ew,ey,ez,fa,fb,fc,fe,ff,fg,fh,fi,fj,fk,fl,fm,fn,fo,fp,fs,ft,fu,fw,fx,fy,gd,gh,gi,gj,gl,gm,gn,go,gq,gr,gs,gt,gu,gw,gx,gy,gz,ha,hd,he,hf,hg,hh,hi,hj,hl,hm,hn,ho,hp,hq,hr,hs,ht,hu,hw,hx,hy,ia,ib	43,3,9,7,7,2,1,5,1,3,9,5,4,3,5,6,2,2,6,5,6,5,2,13,6,7,6,3,3,6,4,6,5,10,5,2,4,3,3,2,5,3,2,3,4,1,1,5,2,6,2,3,1,1,1,3,3,5,2,3,2,5,1,8,4,3,7,2,7,1,2,5,9,6,2,1,3,2,1,9,3,3
TGGGTAAGGATTGGGGTCCTGGCGCTACTGATGTTGGGTGTACTTGTAAAAGCTCTCATTTAGTTGCATCTGACCCCTATGATTGGCTGCCTGCTGGTCGXXXXXXXXXXGGTGACGGTGCATCCACGATTGACTACTGCTGGTCTTCCCCCTGTTGCTGTGCTTGACCCTACTACTGTGCCTACCTTGGCATGCAATACTTCTCTATGA	M,eb,ec,ee,eg,ei,ek,el,en,eo,ep,eq,er,es,et,eu,ey,ez,fb,fd,fe,ff,fg,fh,fi,fk,fm,fn,fo,fp,fr,ft,fu,fv,fw,fz,ga,gb,gc,gd,ge,gf,gg,gi,gj,gk,gm,gn,gq,gr,gs,gu,gv,gw,gx,gz,hb,hc,hi,hk,hl,hn,hp,hs,ht,hv,hw,hx,hz,ia,ib	27,5,2,2,6,5,9,6,5,2,5,5,3,1,5,3,1,3,2,3,4,3,1,3,2,3,3,3,4,2,8,1,1,7,1,9,7,4,10,4,15,8,10,1,2,3,2,2,2,1,1,2,2,2,3,1,2,4,2,9,2,4,5,5,3,4,3,4,3,6,5
>Marker23618	aaxbb	2
CCCATATATCCTTATGTAAAAGATCAAGAGCATGCAAAGCTCTACTCTTACAGAGAAATTACTTCTTTGCTTAGCAAAATAGCAAATGTCACAAACACCAXXXXXXXXXXACTGAATCCGGAATTGAAACTGAATTACAAATAGTATTACTAAAAGAATCAAATACCTGAGAAATCCTTCCATGAACTGGTGGTAGTTCCATGTGAATAG	P,eb,ec,ed,ee,ef,eg,eh,ei,ej,ek,el,em,en,eo,ep,eq,er,es,eu,ev,ew,ey,ez,fa,fb,fc,ff,fg,fh,fi,fj,fk,fl,fm,fn,fo,fp,fq,fs,ft,fu,fw,fx,fy,gd,ge,gg,gh,gi,gj,gl,gm,gn,go,gp,gq,gr,gs,gt,gu,gw,gx,gy,ha,hd,he,hf,hg,hh,hi,hj,hl,hm,hn,ho,hp,hq,hr,hs,ht,hv,hw,hx,hy,ia,ib	48,7,11,9,4,4,1,3,6,9,3,4,5,1,2,5,2,5,4,16,11,6,5,2,9,1,10,1,8,1,4,17,4,10,2,5,9,2,7,5,4,1,4,12,2,4,1,5,9,8,2,5,5,6,10,4,8,1,2,8,3,4,1,6,8,6,1,5,13,4,5,8,9,5,10,9,11,10,10,7,10,2,6,8,15,5,2
CCCATATATCCTTATGTAAAAGATCAAGAGCATGCAAAGCTCTACTCTTACAGAGACATTACTTCTTTGCTTAGCAAAATAGCAAATGTCACAAACACCAXXXXXXXXXXACTGAATCCGGAATTGAAACTGAATTACAAATAGTATTACTAAAAGAATCAAATACCTGAGAAATCCTTCCATGAACTGGTGGTAGTTCCATGTGAATAG	M,eb,ee,eg,eh,ei,ek,en,eo,ep,eq,er,es,et,ev,ew,ez,fb,fd,fe,ff,fh,fi,fk,fm,fn,fo,fp,fr,fs,ft,fu,fv,fw,fz,ga,gb,gc,gd,ge,gf,gg,gj,gk,gm,gn,gp,gq,gr,gs,gt,gv,gw,gx,gy,gz,hb,he,hi,hk,hl,hn,hp,hs,ht,hu,hv,hw,hx,hz,ia,ib	64,9,8,4,3,5,8,2,3,6,2,4,5,2,1,6,3,3,8,9,3,2,3,2,5,1,4,1,7,1,2,2,4,2,6,6,7,10,3,7,10,4,3,9,7,2,3,5,1,3,5,5,4,5,10,7,14,2,3,4,2,3,5,3,3,8,2,3,2,5,4,15
>Marker23753	aaxbb	2
GCTGTGAAACTTGATTGATATGTGAGATATGGTCTCTGGTAATCGATTACCAAGGGTGGGTAATCGATTACAAGGCTTAAAAATGAAGACAGGAGGCTAAXXXXXXXXXXCTTGAAAACGAGGTCAAGAAGCTAAGGAAGCCTCTGGTAATCGATTACCCAGGGGTGTAATCGATTACCAGGCTTAGAAAAGGGGACTGGAACCTTGTGG	P,eb,ec,ed,ee,ef,eg,eh,ei,ej,ek,el,em,en,eo,ep,er,es,eu,ev,ew,ey,ez,fa,fb,fc,fe,ff,fg,fh,fi,fj,fk,fl,fm,fn,fo,fq,fs,ft,fu,fw,fx,fy,gd,gh,gi,gj,gl,gm,gn,go,gp,gq,gr,gs,gu,gw,gx,gy,gz,ha,hc,hd,he,hf,hg,hh,hi,hj,hl,hm,hn,ho,hp,hq,hr,hs,ht,hu,hv,hw,hx,hy,hz,ia,ib	45,6,11,2,6,1,3,2,5,5,2,1,7,3,1,1,2,6,1,8,6,6,3,6,4,8,6,1,11,3,3,4,1,10,3,5,2,2,2,9,4,4,8,3,3,9,1,2,3,4,4,7,4,3,5,3,3,2,4,6,3,5,1,7,2,4,12,3,4,10,5,6,2,3,6,5,8,7,7,2,1,6,6,9,1,1,4
GCTGTGAAACTTGATTGATATGTGAGATATGGTCTCTGGTAATCGATTACCAAGGGTGGGTAATCGATTACAAGGCTTAAAAATGAAGACAAGAGGCTAAXXXXXXXXXXCTTGAAAACGAGGTCAAGAAGCTAAGGAAGCCTCTGGTAATCGATTACCCAGGGGTGTAATCGATTACCAGGCTTAGAAAAGGGGACTGGAACCTTGTGG	M,eb,ee,eg,eh,ei,ek,el,eo,ep,er,es,et,eu,ez,fd,fe,ff,fh,fi,fk,fm,fn,fo,fp,fr,fs,fu,fv,fy,fz,ga,gb,gc,gd,ge,gf,gg,gi,gj,gk,gm,gn,gp,gs,gt,gu,gv,gw,gx,gz,hb,hc,he,hf,hi,hj,hk,hl,hn,hp,hs,ht,hu,hv,hw,hx,hz,ia,ib	45,1,5,3,5,6,3,5,3,8,2,8,5,1,3,11,4,2,6,1,4,7,3,2,4,9,5,1,9,1,10,4,9,13,4,7,7,8,5,1,3,3,1,2,1,2,3,4,1,3,5,4,3,6,1,5,1,5,4,1,3,3,6,4,3,3,2,9,3,11
>Marker23774	aaxbb	2
TGTTAGACTTATCTGGGTCTAGAGGTGCCTGGTAGGTGGCATACCTGCAAATAAATAAATGGCATCAGCGATCAACTGAGCCACATGAATGCTCATCCGTXXXXXXXXXXGTCTGGGTCAAGGTAGTCATGTTGGTGCGCATGATTCGCACCCGTCTCCCGGCAGCGGTTCGGGCAAAATCCTGACCTGGTATGCATAGCAGCTGAGCGA	P,eb,ec,ed,ee,ef,eg,eh,ei,ej,ek,el,em,en,eo,ep,eq,er,es,eu,ev,ew,ey,ez,fa,fb,fc,fe,ff,fg,fh,fi,fj,fk,fl,fm,fn,fo,fp,fq,fs,ft,fu,fw,fx,fy,gd,gh,gi,gj,gl,gm,gn,go,gp,gq,gr,gs,gt,gu,gw,gx,gy,gz,ha,hd,he,hf,hg,hh,hi,hj,hl,hm,hn,ho,hp,hq,hr,hs,ht,hu,hv,hw,hx,hy,ia,ib	54,5,13,16,5,3,9,5,4,13,4,4,16,9,3,3,6,3,3,9,5,8,5,2,4,1,14,5,3,7,5,1,9,5,9,5,3,5,6,5,2,6,5,9,15,5,7,6,9,1,11,4,5,7,1,6,5,2,2,4,3,4,11,2,5,2,4,7,14,7,4,7,6,13,4,4,5,5,6,4,5,9,4,5,3,16,6,5
TGTTAGACTTATCTGGGTCTAGAGGTGCCTGGTAGGTGGCATACCTGCAAATAAATAAATGGCATCAGCGATCAACTGAGCCACATGAATGCTCATCCATXXXXXXXXXXGTCTGGGTCAAGGTAGTCATGTTGGTGCGCATGATTCGCACCCGTCTCCCGGCAGCGGTTCGGGCAAAATCCTGACCTGGTATGCATAGCAGCTGAGCGA	M,eb,ec,ee,eg,eh,ei,ek,el,en,eo,ep,eq,er,es,et,eu,ez,fb,fd,fe,ff,fh,fk,fm,fn,fo,fp,fr,fs,ft,fu,fv,fw,fy,fz,ga,gb,gc,gd,ge,gf,gg,gi,gj,gk,gm,gn,gp,gq,gs,gt,gv,gw,gx,gz,hb,hc,he,hi,hk,hn,hp,hs,ht,hu,hv,hw,hx,hz,ia,ib	44,1,1,4,6,1,6,7,6,6,4,8,2,3,3,11,3,4,4,17,5,3,1,1,7,5,4,4,11,4,5,1,13,5,2,5,6,17,23,3,15,19,6,4,3,10,3,8,2,4,2,10,3,4,4,6,7,6,1,4,10,4,6,7,3,6,3,8,8,5,9,12
>Marker23792	aaxbb	2
ATCTCTTGTTTTCTCATAAAGGTGGACCCTTGGGTACTAGTACCTATCACCTTTAGAGGACCATATGTCCTCGCCATTAGAGGACTGCACATCCTCGCCTXXXXXXXXXXTACGCGTCCTCGTTTTCAGTGTGCTCCATATCCACACCTTAGAAGAATATAAGGTCCTTTGCCATTAGATGCTTAATCGAGACTAGCGCTCCCGGTTAAG	P,ec,ee,ek,eo,eq,eu,ev,ew,fd,fi,fn,ga,gb,gc,gd,gf,gg,gl,gn,go,gt,gw,gz,hb,hd,hf,hg,hh,hi,hw	4,1,1,1,1,1,1,1,2,2,1,1,5,4,1,4,1,2,3,2,1,5,1,2,1,1,1,1,1,3,4
ATCTCTTGTTTTCTCATAAAGGTGGACCCTTGGGTACTAGTACCTATCACCTTTAGAGGACCATATGTCCTCGCCATCAGAGGACTGCACATCCTCGCCTXXXXXXXXXXTACGCGTCCTCGTTTTCAGTGTGCTCCATATCCACACCTTAGAAGAATATAAGGTCCTTTGCCCTTAGATGCTTAATCGAGACTAGCGGTCCCGGTTAAG	M,ec,ee,eh,ej,el,em,en,eq,et,eu,ev,fb,fc,fd,fe,ff,fi,fj,fm,fn,fo,fs,fv,fx,fy,gb,ge,gi,gm,go,gv,gy,gz,hc,hd,hn,ho,hp,hr	7,1,2,1,1,3,1,1,2,1,1,1,2,1,1,1,2,2,1,2,1,2,1,1,1,1,1,1,1,4,1,1,1,1,1,1,1,1,1,1
>Marker23836	None	2
CTTCTAGGGGACCTCTCCTTAATGCCATGGAGATAAACATGTATTTGGAGAAAAATGATGGTTCTCTAGATGGTTAGTTCTTTAATAAGAAATTACATGTXXXXXXXXXXATTTGTTGTACCGTGTGGATTAATTTATGCACTATGTGGATGGGATGTTTTGTAGGAGCAACTATTTCCAATATACTTTCACACTACTCTGCAGAAGACT	eg,eh,ek,ep,et,fk,fs,ft,fv,gd,ge,gg,gn,gp,gs,gu,gv,gx,hu,ib	2,3,2,2,4,2,4,2,1,1,2,3,1,2,2,1,3,4,1,1
CTTCTAGGGGACCTCTCCTTAATGCCATGGAGATAAACATGTATTTGGAGAAAAATGATGGTTCTCTAGATGGTTAGTTCTTTAATAAGAAATTACTTGTXXXXXXXXXXATTTGTTGTACCGTGTGGATTAATTTATGCACTATGTGGATGGGATGTTTTGTAGGAGCAACTATTTCCAATATACTTTCACACTACTCTGCAGAAGACT	P,ed,ef,eo,es,ey,ez,fe,fy,gd,gh,gq,gr,ha,hd,hf,hj,hm,hq,ht,hu,hw,hy,ib	1,1,2,1,1,1,2,3,1,1,1,1,1,1,4,1,1,3,1,1,1,1,2,2
>Marker23883	aaxbb	2
CCTTGGAGAAGTGATCTACAACAGTCATGATGACAGTGGTTCCCTGAAAGTTGGGTAGCCCGGTGATGAAATCCAGAGCCAAGTCTTCCCATGGTTGTGAXXXXXXXXXXGCAGTCAATGCATTGACGAATGAATTGTTGCGTGTCGCAGCACATTCCCTCCCAATAGAAGCTCTGTTTCAGGCGACTGAGAGTTTTAGCCAACCCCATG	P,eb,ec,ed,ee,ef,eg,eh,ei,ej,ek,el,em,en,eo,ep,eq,er,es,eu,ev,ew,ey,ez,fa,fb,fc,ff,fg,fh,fi,fj,fk,fl,fm,fn,fo,fp,fq,fs,ft,fu,fw,fx,ga,gd,gg,gh,gi,gj,gl,gm,gn,go,gp,gq,gr,gt,gu,gw,gx,gy,ha,he,hf,hg,hh,hi,hj,hl,hm,hn,ho,hp,hq,hr,hs,ht,hu,hx,hy,ia	61,5,8,11,2,8,4,3,3,5,2,5,7,10,3,3,2,2,3,6,1,2,8,4,8,1,14,4,7,2,7,2,4,4,3,1,4,2,12,2,5,2,3,9,1,6,3,3,9,4,3,3,2,7,2,3,9,3,4,1,8,5,3,1,6,4,3,2,4,6,2,1,7,2,7,9,4,2,1,4,2,3
CCTTGGAGAAGTGATCTACAACAGTCATGATGACAGTGGTTCCCTGAAAGTTGGGTAGCCCGGTGATGAAATCCAGAGCCAAGTCTTCCCATGGTTGTGAXXXXXXXXXXGCAGTCAATGCATTGACGAATGAATTGTTGCGTGTCGCAACACATTCCCTCCCAATAGAAGCTCTGTTTCAGGCGACTGAGAGTTTTAGCCAACCCCATG	M,eb,ee,ef,eg,eh,ei,ek,el,en,eo,ep,eq,er,et,ew,ez,fb,fd,fe,ff,fh,fi,fk,fm,fn,fo,fp,fr,fs,ft,fu,fv,fz,ga,gb,gc,gd,ge,gf,gg,gj,gk,gm,gn,gs,gt,gu,gv,gw,gx,gy,hb,hc,he,hi,hj,hk,hn,hp,hs,ht,hv,hw,hz,ia,ib	14,5,2,1,1,2,6,2,3,7,2,4,4,2,14,3,1,10,5,10,3,2,4,3,1,2,2,6,4,2,6,2,3,12,13,5,9,5,9,9,3,2,4,5,3,2,4,2,4,1,2,3,4,1,2,2,1,5,2,4,4,3,4,7,7,2,11
>Marker23897	aaxbb	2
AAGCTTCTTTCAATTAGCCTCAACTACGGAAATTTTCAGCTAGCCTTTACCAAAGCATCTTTCGTTTGACCTCAACCCAGGAGAATATCTTCAACTTGATXXXXXXXXXXAATATCGATCACAAATATCTACAACTCAACCTCAACTAGAGTATCTTCAACTATATTTTGGCTAGAGTATTAAAAATCTAGGTCAAATTATTTAAATTTA	M,eb,ec,ee,eg,eh,ei,ek,el,en,eo,ep,eq,er,es,et,eu,ez,fb,fd,fe,ff,fh,fi,fk,fm,fn,fo,fp,fr,fs,ft,fu,fv,fw,fy,fz,ga,gb,gc,gd,ge,gf,gg,gj,gk,gm,gn,gp,gq,gs,gt,gu,gv,gw,gx,gy,gz,hb,hc,he,hg,hi,hk,hl,hn,hp,hs,ht,hu,hv,hw,hx,hz,ia,ib	90,5,2,9,8,6,11,8,5,2,10,4,3,8,2,15,9,8,4,13,24,4,8,7,8,12,4,12,7,10,6,5,6,14,7,5,7,12,8,27,9,11,36,12,7,14,4,7,7,8,4,9,8,19,9,5,6,12,11,6,2,1,5,18,3,9,3,9,13,9,10,9,5,15,18,22
AAGCTTCTTTCAATTAGCCTCAACTACGGAAATTTTCAGCTAGCCTCTACCAAAGCATCTTTCGTTTGACCTCAACCCAGGAGAATATCTTCAACTTGATXXXXXXXXXXAATATCGATCACAAATATCTACAACTCAACCTCAACTAGAGTATCTTCAACTATATTTTGGCTAGAGTATTAAAAATCTAGGTCAAATTATTTAAATTTA	P,eb,ec,ed,ee,ef,eg,eh,ei,ej,ek,el,em,en,eo,ep,eq,er,es,eu,ev,ew,ey,ez,fa,fb,fc,ff,fg,fh,fi,fj,fk,fl,fm,fn,fo,fp,fq,fs,ft,fu,fw,fx,fy,gd,gg,gh,gi,gj,gl,gm,gn,go,gp,gq,gr,gs,gt,gu,gw,gx,gy,ha,hd,he,hf,hg,hh,hi,hj,hl,hm,hn,ho,hp,hq,hr,hs,ht,hu,hv,hw,hx,hy,ia	85,17,30,13,13,11,10,12,12,21,12,9,4,1,15,4,3,7,8,16,30,7,17,7,7,12,28,10,25,13,4,18,8,22,19,8,9,10,12,11,6,8,8,17,7,9,4,14,23,5,14,12,3,17,10,12,13,2,13,6,5,10,10,17,7,8,11,18,15,11,19,9,15,9,12,11,22,20,14,13,4,3,14,4,24,8
>Marker24042	aaxbb	2
TGCTTCATGATATATTTTGAGCCATACTCGATGTACATTGCATATTGGTTAAATGTTGGGCATGCTGAATATGATGCTGTTTCTCAAAGGCTACAGAGTAXXXXXXXXXXATTAAATTTTATCTTTACTTCTTTTTATTTTCTTATTTTTTCTTAATATGCACTTATTCCCCATTGCTCCTCTATTCCATATTTTTCCATACCTTGTCCT	M,eg,eh,ei,ek,el,eo,ep,eq,es,et,ez,fb,fe,ff,fh,fi,fk,fm,fo,fp,fr,fs,ft,fu,fv,fw,fy,fz,ga,gb,gc,ge,gf,gg,gi,gj,gk,gm,gn,gq,gs,gv,gz,hc,he,hi,hk,hp,hs,ht,hu,hv,hw,hx,hz,ia,ib	4,2,1,1,1,1,1,1,1,1,1,2,1,1,1,4,2,1,1,1,1,4,2,1,1,3,1,2,1,5,3,3,7,2,2,1,1,3,2,1,5,2,3,1,2,1,2,7,1,1,3,1,1,2,1,3,1,2
TGCTTCATGATATATTTTGAGCCATACTCGATGTACATTGCATATTGGTTAAATGTTGGGCATGCTGAATATGATGTTGTTTCTCAAAGGCTACAGAGTAXXXXXXXXXXATTAAATTTTATCTTTACTTCTTTTTATTTTCTTATTTTTTCTTAATATGCACTTATTCCCCATTGCTCCTCTATTCCATATTTTTCCATACCTTGTCCT	P,ed,ef,el,eo,eq,ew,ey,ez,fa,fc,fg,fi,fo,fp,fq,ft,gd,gh,gj,gm,go,gs,gu,gy,gz,he,hf,hh,hj,hl,hm,ho,hq,hr,hs,ht,hv,ia	10,1,1,1,1,2,1,3,1,2,2,1,1,1,1,1,1,3,1,1,2,2,1,1,1,2,1,1,1,1,1,1,1,1,2,1,2,1,1
>Marker24108	aaxbb	2
CGAATTGTGTTGAGTGCATAAATTGCCATACAGATTCATTCCATCACTGGAAAGTCCAAGCCTAAGATTTCTTGGCTCTTTGTCGAATTCTAGATAGAAAXXXXXXXXXXTCCATCTGCATGTCATGTTAGGTCTTTTGCGTCATCTGCATTAGCAAACAAATGCTTGAACCTTGGAATGATTGGAAGATACCATAACACCTTCGCTGGG	P,eb,ec,ed,ee,ef,eg,eh,ei,ej,ek,el,em,en,eo,ep,eq,er,es,eu,ev,ew,ey,ez,fa,fb,fc,fe,ff,fg,fh,fi,fj,fk,fl,fm,fn,fo,fp,fq,fs,ft,fu,fw,fx,fy,gc,gd,gh,gi,gj,gl,gm,gn,go,gp,gq,gr,gs,gt,gu,gw,gx,gy,gz,ha,hd,he,hf,hg,hh,hi,hj,hl,hm,hn,ho,hp,hq,hr,hs,ht,hu,hv,hw,hx,hy,ia,ib	79,12,31,14,11,25,5,10,15,8,12,9,15,5,7,9,3,8,7,4,20,12,13,8,17,9,16,8,5,16,12,6,18,6,21,11,6,7,9,8,5,6,6,10,25,1,1,14,16,11,4,12,9,8,8,4,5,14,4,6,6,12,13,21,6,9,10,7,15,15,7,11,10,10,11,7,12,15,13,15,13,8,11,3,19,4,16,10,12
CGAATTGTGTTGAGTGCATAAATTGCCATACAAATTCATTCCATCACTGGAAAGTCCAAGCCTAAGATTTTTTGGCTCTTTGTCGAATTCTAGATAGAAAXXXXXXXXXXTCCATCTGCATGTCATGTAAGGTCTTTTGCGTCATCTGCATTAGCAAACAAATGCTTGAACCTTGGAATGATTGGAAGATACCATAACACCTTCGCTGGG	M,eb,ec,ee,eg,eh,ei,ej,ek,el,en,eo,ep,eq,er,es,et,eu,ey,ez,fb,fd,fe,ff,fh,fi,fk,fl,fm,fn,fo,fp,fr,fs,ft,fu,fv,fw,fy,fz,ga,gb,gc,gd,ge,gf,gg,gi,gj,gk,gm,gn,gp,gq,gr,gs,gt,gu,gv,gw,gx,gz,hb,hc,he,hi,hk,hl,hn,hp,hs,ht,hu,hv,hw,hx,hz,ia,ib	84,9,1,11,3,9,1,1,11,12,12,10,5,2,9,4,15,6,1,11,16,19,5,4,6,16,8,1,9,7,6,6,12,6,5,6,5,4,5,15,16,24,32,15,18,16,14,8,1,10,7,11,3,6,1,5,1,2,14,8,4,6,9,7,3,10,10,6,11,4,8,9,10,5,11,5,16,10,13
>Marker24364	aaxbb	2
ACAAGCTCCACAGGGAGCTATGTCATGAGGTTCGCTTTTGAAGCTTCCCAAATCAGTTTGACTTCTAAGCAATCCTTTAAAAGGTGAAGCTCAATCTTAGXXXXXXXXXXTCTAAAGATTCCATAACTGATGGTCACTATGAAAATTTGGAAAAGCTAGGCGGTCATAAACGAACTTAAAAGTAAACTTGCCATCCCTGGCAAACTTATC	P,eb,ec,ed,ee,ef,eg,eh,ei,ej,ek,el,em,en,eo,ep,eq,er,es,eu,ev,ew,ey,ez,fa,fb,fc,fe,ff,fg,fh,fi,fj,fk,fl,fm,fn,fo,fp,fq,fs,ft,fu,fw,fx,fz,gd,gh,gi,gj,gl,gm,gn,go,gp,gq,gr,gs,gt,gu,gw,gx,gy,gz,ha,hd,he,hf,hg,hh,hi,hj,hk,hl,hm,hn,ho,hp,hq,hr,hs,ht,hu,hv,hw,hx,hy,ia,ib	103,7,26,23,8,9,9,13,8,29,16,16,7,4,13,8,10,8,12,13,32,15,18,14,12,9,27,10,9,25,5,4,11,5,28,9,4,7,15,18,5,2,2,9,26,1,16,18,22,7,15,10,15,35,13,7,11,7,13,3,13,4,20,7,19,10,3,14,20,9,9,21,1,11,11,12,23,10,19,26,12,4,12,4,9,1,24,9,7
ACAAGCTCCACAGGGAGCTATGTCATGAGGTTCGCTTTTGAAGCTTCCCAAATCAGTTTGACTTCTAAGCAATCCTTTAAAAGGTGAAGCTCAATCTTAGXXXXXXXXXXTCCAAAGATTCCATAACTGATGGTCACTATGAAAATTTGGAAAAGCTAGGCGGTCATAAACAAACTTAAAAGTAAACTTGCCATCCCTGGCAAACTTATC	M,eb,ec,ee,eg,eh,ei,ek,el,en,eo,ep,eq,er,es,et,eu,ez,fa,fb,fd,fe,ff,fh,fi,fk,fm,fn,fo,fp,fr,fs,ft,fu,fv,fw,fy,fz,ga,gb,gc,gd,ge,gf,gg,gi,gj,gk,gm,gn,gp,gq,gs,gt,gu,gv,gw,gx,gz,hb,hc,he,hi,hk,hl,hn,hp,hs,ht,hu,hv,hw,hx,hz,ia,ib	115,11,3,20,2,6,9,20,19,3,10,7,3,9,15,9,15,6,1,7,17,8,17,7,4,10,10,6,12,9,19,5,5,3,11,11,3,11,13,25,21,12,13,39,18,21,9,16,10,10,8,7,5,11,8,9,6,9,5,30,7,5,17,14,10,11,3,9,9,14,5,12,3,16,8,15
>Marker24429	aaxbb	2
TAACTTGTATGAGAGGACCACCAAGCTAGAAGAGACTTTGGCTCAGTTTATGCAGGTTTCAATGTCTAACCATAAAAGCACTGAGTCAGCCATCAAGAACXXXXXXXXXXTTTGGAGCTAATACTGAGAAAAATCCCAAGGAAGAACGCAAGGCTATCATGACTAGAAGCAAGAGGGAGATCATTGTGGAGGATGAGAGTGTTAGACAAG	M,eb,ec,ee,eg,eh,ei,ek,el,en,eo,ep,eq,er,es,et,eu,ez,fb,fc,fd,fe,ff,fh,fi,fk,fm,fn,fo,fp,fr,fs,ft,fu,fv,fw,fy,fz,ga,gb,gc,gd,ge,gf,gg,gi,gj,gk,gm,gn,gp,gq,gr,gs,gt,gu,gv,gw,gx,gz,hb,hc,he,hi,hk,hl,hn,hs,ht,hu,hv,hw,hx,hz,ia,ib	80,8,2,7,4,3,4,6,7,12,14,2,2,8,5,9,7,5,8,1,13,4,5,1,4,4,6,9,4,10,9,9,11,2,13,11,6,15,12,19,25,8,12,20,14,12,2,6,2,6,9,4,1,3,5,5,5,9,7,3,13,7,7,6,9,3,8,9,1,9,7,5,6,17,3,8
TAACTTGTATGAGAGGACCACCAAGCTAGAAGAGACTTTGGCTCAGTTTATGCAGGTTTCAATGTCTAACCATAAAAGCACTGAGTCAGCCATCAAGAACXXXXXXXXXXTTTGGAGCTAATACTGAGAAAAATCCCAAGGAAGAACACAAGGCTATCATGACTAGAAGCAAGAGGGAGATCATTGTGGAGGATGAGAGTGTTAGACAAG	P,eb,ec,ed,ee,ef,eg,eh,ei,ej,ek,el,em,en,eo,ep,eq,er,es,eu,ev,ew,ey,ez,fa,fb,fc,fe,ff,fg,fh,fi,fj,fk,fl,fm,fn,fo,fp,fq,fs,ft,fu,fw,fx,fy,gd,gh,gi,gj,gl,gm,gn,go,gp,gq,gr,gs,gt,gu,gw,gx,gy,gz,ha,hb,hd,he,hf,hg,hh,hi,hj,hl,hm,hn,ho,hp,hq,hr,hs,ht,hu,hv,hw,hx,hy,ia,ib	58,5,16,14,13,10,4,7,8,12,11,10,16,6,3,4,2,5,5,8,6,18,9,3,8,5,21,7,7,12,6,4,9,8,21,2,3,8,7,9,5,5,2,8,15,1,12,8,6,2,11,12,9,10,5,2,9,5,1,1,3,6,11,3,6,1,5,2,7,16,8,5,14,7,13,8,11,7,7,14,3,6,7,1,8,10,19,5,11
>Marker24714	lmxll	2
AGGACTAGTGTCATAAAGCTTATTAAAATTCATATAATTTATTTTCTTGAATTTCTTGCTGTTGGTGAATTTATAAAATTAAGAGGTTTTCATGCAGGGAXXXXXXXXXXCCTTGCAAGCCTTTAGGAGGATGCATTAGAGTGGTATAGGTCAACATCGAAATTGTAGATGATAGTGATTGTTAGCAATATGCTCGAAACCCATACAAGC	M,P,eb,ec,ed,ee,ef,eg,eh,ei,ej,ek,el,em,en,eo,ep,eq,er,es,et,eu,ev,ew,ey,ez,fa,fb,fc,fd,fe,ff,fg,fh,fi,fj,fk,fl,fm,fn,fo,fp,fq,fr,fs,ft,fu,fv,fw,fx,fy,fz,ga,gb,gc,gd,ge,gf,gg,gh,gi,gj,gk,gl,gm,gn,go,gp,gq,gr,gs,gt,gu,gv,gw,gx,gy,gz,ha,hb,hc,hd,he,hf,hg,hh,hi,hj,hk,hl,hm,hn,ho,hp,hq,hr,hs,ht,hu,hv,hw,hx,hy,hz,ia,ib	41,70,9,19,12,8,11,9,7,17,10,12,13,3,4,9,14,8,13,4,6,6,14,3,10,11,7,11,21,5,8,20,10,7,12,10,8,3,10,13,8,11,6,8,11,12,9,7,7,8,10,8,14,10,9,10,18,18,2,6,13,10,2,12,10,9,10,5,9,7,10,5,4,3,7,15,11,5,9,5,1,12,3,6,12,11,11,18,9,8,10,19,7,5,12,15,10,8,11,5,14,6,7,6,15,16
AGGACTAGTGTCTTAAAGCTTACTAAAATTCATATAATTTATTTTCTTGAATTTCTTGCTGTTGGTGAATTTATAAAATTAAGAGGTTTTCATGCAGGGAXXXXXXXXXXCCTTGCAAGCCTTTAGGAGGATGCATTAGAGTGGTATAGGTCAACATCAAAATTGTAGATGATAGTGATTGTTAGCAATATGCTCGAAACCCATACAAGC	P,eb,ec,ed,ee,ef,eh,ei,ej,ek,el,em,en,eo,ep,eq,er,es,eu,ev,ew,ey,ez,fa,fc,fe,ff,fg,fh,fi,fj,fk,fl,fm,fn,fo,fp,fq,fs,ft,fu,fw,fx,fy,gd,gh,gi,gj,gl,gm,gn,go,gp,gq,gr,gs,gt,gu,gw,gx,gy,gz,ha,hb,hd,he,hf,hg,hh,hi,hj,hl,hm,hn,ho,hp,hq,hr,hs,ht,hu,hw,hx,hy,ia,ib	39,5,5,11,1,15,3,5,6,5,7,1,1,4,4,4,5,3,3,8,3,7,4,11,9,1,7,8,3,2,2,2,8,6,5,4,5,5,3,1,4,5,12,1,9,7,5,1,8,1,3,5,2,4,4,2,4,1,8,3,9,4,5,1,3,2,5,8,2,6,10,7,6,7,10,9,4,10,9,4,4,6,2,8,8,7
>Marker24738	nnxnp	2
CCTCGAGCCACAGTCCATTCAGAGGTCTGGGCAATCGCAGTTTGAGTCTGAAAGTTACATAAAGAGTTGGATGCAGAGTTCACAACGTGATGTCTATCTTXXXXXXXXXXTGTACTAACCCATTTTAGGTTCCACTGCAGCGGACACTGGTAGATGGTCGCCATCCTGCCCAAGGAACACCTAGTTGTCTGGTTTTGTTCATTGCATAAC	M,P,ef,eh,ej,ek,eo,ep,eq,er,et,ew,fc,fe,fg,fn,fp,fq,fr,fs,ft,ga,gb,gc,gd,ge,gf,gk,gm,go,gs,gt,gu,gw,gx,gz,hb,hh,hk,hp,hr,hs,ht,hw,hx,hy,ib	1,3,1,1,1,1,1,2,2,1,2,1,2,1,2,1,1,3,1,2,3,2,1,3,1,1,1,3,1,1,1,1,1,2,2,2,2,1,2,1,2,1,1,2,1,2,1
CCTCGAGCCACAGTCCATTCAGAGGTCTGGGCAATCGCAGTTTGAGTCTGAAAGTTACATAAAGAGTTGGATGCAGAGTTCACAACGTAATGTCTATCTTXXXXXXXXXXTGTACTAACCCATTTTAGGTTCCACTGCAGCGGACACTGGCAGATGGTGGTCATCCTGCCCAAGGAACACCTAGTTGTCTGGTTTTGTTCATTGCATAAC	M,ej,et,fm,fs,fu,fx,gc,ge,gi,gz,hq,hr,hs,ht,hx	2,1,1,1,2,1,1,2,1,1,2,4,2,1,1,1
>Marker24815	aaxbb	2
TTCTTTCTCCACTCAAATGGAGACATGTGGCATAGCTTAAATAAAATAATAATAAAAGAGGGAAAAAGCCTTTTAAAACTAAAAAACAACTCTCTCTCTCXXXXXXXXXXACTCAGCCCAATTTCAGACAGCTCTCTCTCTCCCTCTCCCTCATGTTGCTTTTCTCCTTCTTCTTCCTCCACCATTGTCGCCCAACAAAGCTCCAACCTT	M,eb,ee,eg,ei,ek,eq,et,ew,fb,fd,ff,fh,fm,fn,fr,ft,fv,fw,ga,gb,ge,gf,gk,gn,gu,gw,gy,gz,hb,he,hi,hk,ht,hz,ib	2,1,4,1,1,1,6,1,1,2,2,1,2,2,1,4,1,4,1,4,3,2,1,1,2,1,1,1,3,2,1,1,1,1,1,3
TTCTTTCTCCACTCAAATGAAGACATGTGGCATAGCTTAAATAAAATAATAATAAAAGAGGGAAAAAGCCTTTTAAAACTAAAAAACAACTCTCTCTCTCXXXXXXXXXXACTCAGCCCAATTTCAGACAGCTCTCTCTCTCCCTCTCCCTCACGTTGCTTTTCTCCTTCTTCTTCCTCCACCATTGTCGCCCAACAAAGCTCCAACCTT	P,eb,ec,ed,ei,eq,eu,ev,ew,fb,fj,fk,fl,fm,fn,ft,fw,gg,gm,gq,gu,gw,hd,hg,hi,hl,hm,hn,ho,hp,hq,hw,hx,hy,ia	15,1,1,1,1,1,3,2,1,2,5,1,1,5,1,1,1,1,4,1,3,1,1,2,1,2,1,1,1,1,1,1,2,3,1
>Marker24924	aaxbb	2
AAACTGATTTGAAGACCCATGTCTATTTCTATTTTTTTTTTGTTAAGATACACTATATGTATTGATTTCATTTTCAATAGAAGGACTTTTTGGCATTTTGXXXXXXXXXXGTGGTGTCTACCCTAACTTATCTTCCCTCTCTAGAAGTGGCATCATCCAAACTCTGTGACCAGTATCAAGTGATCCGCTCATAGTAAGGATCACATCATT	M,eb,ec,ee,ef,eg,eh,ei,ek,el,en,eo,ep,eq,er,es,et,eu,ew,ez,fb,fd,fe,ff,fh,fi,fk,fm,fn,fo,fp,fr,fs,ft,fu,fv,fw,fy,fz,ga,gb,gc,gd,ge,gf,gg,gi,gj,gk,gm,gn,gp,gq,gr,gs,gt,gu,gv,gw,gx,gz,hb,hc,he,hi,hj,hk,hl,hn,hp,hs,ht,hu,hv,hw,hx,hz,ia,ib	176,16,2,26,1,7,9,7,16,15,5,14,6,6,11,3,14,15,1,3,6,27,11,14,11,8,9,14,20,11,12,18,5,9,4,21,17,6,15,17,25,27,16,25,43,24,21,6,20,9,15,11,7,1,3,7,3,13,17,10,5,30,6,8,11,4,24,14,20,5,14,7,13,8,24,7,14,13,22
AAACTGATTTGAAGACCCATGTCTATTTCTATTTTTTTTGTTAAGATACACTATATGTATTGATTTCATTTTCAATAGAAGGACTTTTTGGCATTTTGCGXXXXXXXXXXGTGGTGTCTACCCTAACTTATCTTCCCTCTCTAGAAGTGGCATCATCCAAACTCTGTGACCAGTATCAAGTGATCTGCTCATAGTAAGGATCACATCATT	P,eb,ec,ed,ee,ef,eg,eh,ei,ej,ek,el,em,en,eo,ep,eq,er,es,eu,ev,ew,ey,ez,fa,fb,fc,fe,ff,fg,fh,fi,fj,fk,fl,fm,fn,fo,fp,fq,fs,ft,fu,fw,fx,fy,gd,gh,gi,gj,gl,gm,gn,go,gp,gq,gr,gs,gt,gu,gv,gw,gx,gy,gz,ha,hd,he,hf,hg,hh,hi,hj,hk,hl,hm,hn,ho,hp,hq,hr,hs,ht,hu,hv,hw,hx,hy,ia,ib	126,12,45,35,14,16,11,21,22,31,20,19,17,12,24,14,7,15,12,12,38,27,28,10,28,10,34,22,17,36,6,21,31,11,27,18,14,18,26,25,6,20,2,25,41,6,18,25,22,3,41,14,21,37,12,21,22,7,14,13,1,8,8,21,11,30,19,20,15,32,11,21,23,1,22,14,21,17,20,36,27,18,8,18,4,20,20,60,13,9
>Marker25053	aaxbb	2
TCCTAAAATAATATGTCTTGCCTCTATGTGAACTATATCACAATTAACTTCATCCTTATATGTCCCAACGGAGAAAGGTACCTTCACTTGTTGGTTAACTXXXXXXXXXXAGTTTTATCTAAAATTTTGCATCTTGTATGAAAGATGTTCTCTCTTTGGGATTCAGATAGATCACAAGATTGATCTCCAAGGAGCCTTCTAACCATTAAG	P,eb,ec,ed,ee,ef,eg,eh,ei,ej,ek,el,em,en,eo,ep,eq,er,es,eu,ev,ew,ey,ez,fa,fb,fc,fe,ff,fg,fh,fi,fj,fk,fl,fm,fn,fo,fp,fq,fs,ft,fu,fw,fx,fy,gd,gh,gi,gj,gl,gm,gn,go,gp,gq,gr,gs,gt,gu,gw,gx,gy,gz,ha,hd,he,hf,hg,hh,hi,hj,hl,hm,hn,ho,hp,hq,hr,hs,ht,hu,hw,hx,hy,ia,ib	71,13,21,14,7,15,4,12,8,18,5,14,1,3,5,3,1,5,4,14,11,6,10,5,16,6,14,4,6,22,4,1,17,5,14,4,7,14,13,12,6,5,2,8,16,7,5,14,12,4,15,11,6,16,3,8,11,6,9,2,9,4,20,4,13,21,13,9,17,19,8,9,15,11,4,12,15,13,13,13,4,6,12,2,16,8,3
TCCTAAAAGAATATGTCCTGCCTCTATGTGAACTATATCACAATTAACTTCATCCTTATATGTCCCAACGGAGAAAGGTACCTTCACTTGTTGGTTAACTXXXXXXXXXXAGTTTTATCTAAAATTTTGTATCTTGTATGAAAGATGTTCTCTCTTTGGGATTCAGATAGATCACAAGATTGATCTCCAAGGAGCCTTCTAACCATTAAG	M,eb,ee,eg,eh,ei,ek,el,en,eo,ep,eq,er,es,et,eu,ez,fb,fd,fe,ff,fh,fi,fk,fm,fn,fo,fp,fr,fs,ft,fu,fv,fw,fy,fz,ga,gb,gc,gd,ge,gf,gg,gh,gi,gj,gk,gm,gn,gp,gq,gs,gt,gu,gv,gw,gx,gz,hb,hc,he,hi,hk,hl,hn,hp,hs,ht,hu,hv,hw,hx,hz,ia,ib	122,9,15,8,10,13,9,8,1,4,8,2,6,8,12,11,5,4,6,11,7,7,2,4,5,7,12,10,9,7,6,6,10,7,1,7,17,10,15,4,9,26,17,1,18,7,15,10,9,6,14,5,7,1,9,10,11,1,21,11,7,8,14,12,9,7,26,3,13,6,18,11,7,9,17
>Marker25056	aaxbb	2
TCACTTTCTCGGGATCTATCTCTATCCCTTTCTGGCTCACGATAAATCCCAGCAACTTCCCCGATTTTACACCGAAGGTGCACTTGGTTGGGTTTAGCTTXXXXXXXXXXATCATGTCATCTACATAGACCTCTATCTCTTTATGCATCGTGTCATGGAACAACGCTACCATGGCACGCTGATAGGTTGCCCCAACATTTTTCAGCCCGA	P,eb,ec,ed,ee,ef,eg,eh,ei,ej,ek,el,em,en,eo,ep,eq,er,es,et,eu,ev,ew,ey,ez,fa,fb,fc,fe,ff,fg,fh,fi,fj,fk,fl,fm,fn,fo,fp,fq,fs,ft,fu,fw,fx,fy,gd,gh,gi,gj,gl,gm,gn,go,gp,gq,gr,gs,gt,gu,gw,gx,gy,gz,ha,hd,he,hf,hg,hh,hi,hj,hl,hm,hn,ho,hp,hq,hr,hs,ht,hu,hv,hw,hx,hy,ia,ib	91,14,34,23,25,16,5,9,19,27,17,22,18,24,10,10,5,7,10,1,11,17,31,18,16,16,4,26,12,6,23,10,4,21,7,25,9,10,9,10,16,8,6,3,8,25,7,11,23,12,10,12,17,16,29,11,14,13,6,7,6,7,19,31,14,21,11,5,8,25,13,15,19,13,15,11,34,13,14,31,11,9,9,2,7,7,43,15,11
TCACTTTCTCGGGATCTATCTCTATCCCTTTCTGGCTCATGATAAATCCCAGCAACTTCCCCGATTTTACACCGAAGGTGCACTTGGTTGGGTTTAGCTTXXXXXXXXXXATCATGTCATCTACATAGACCTCTATCTCTTTATGCATCGTGTCATGGAACAACGCTACCATGGCACGCTGATAGGTTGCCCCAACATTTTTCAGCCCGA	M,eb,ec,ee,ef,eg,eh,ei,ek,el,en,eo,ep,eq,er,es,et,eu,ez,fb,fd,fe,ff,fh,fi,fk,fm,fn,fo,fp,fr,fs,ft,fu,fv,fw,fy,fz,ga,gb,gc,gd,ge,gf,gg,gi,gj,gk,gm,gn,gp,gq,gs,gt,gu,gv,gw,gx,gz,hb,hc,he,hi,hj,hk,hl,hn,hp,hs,ht,hu,hv,hw,hx,hz,ia,ib	134,14,1,20,1,11,8,13,12,14,12,6,9,5,8,6,22,13,6,6,31,7,13,5,3,6,9,8,12,6,28,14,14,10,21,11,6,17,20,23,27,22,35,32,21,13,6,22,10,11,8,13,4,10,4,18,10,5,10,18,17,17,15,1,17,6,4,1,8,6,6,9,10,9,9,12,20
>Marker25211	aaxbb	2
CCCCCTGATATTGGAGGGTGACTAAGTGTGCAAGCGCAACCAGAGGATGGGGCAGGTCTCTGGCTTTGATGAGGAGACTATCGCACAATTACTATGCATAXXXXXXXXXXATAGGTAAGTATGCACGTGGCTCAAATGGTCTCTAATGTCATCTACTATTTGCAGGGATCGCGCCCACAAGACAGCCAGTGGACCCGAAGAAGTCCAATA	M,eb,ee,ei,ek,el,en,er,et,fb,fd,ff,fh,fk,fm,fn,fp,fr,fz,gb,gc,gd,ge,gf,gi,gk,gm,gq,gs,gu,gv,gw,gx,he,hi,hk,hn,hu,hv,hw,hz,ib	6,1,1,1,3,1,1,1,1,1,1,1,1,1,1,1,3,3,3,1,1,1,3,3,1,1,1,1,1,2,1,1,3,1,1,1,1,1,1,2,2,1
CCCCCTGATATTGGAGGGTGACTAAGTGTGCAAGCGCAACCAGAGGATGGGGCAGGTCTCTGGCTTTGATGAGGAGACTATCGCACAATTACTATGCATAXXXXXXXXXXATAGGTAAGTATGCACGTGGCTCAAATGGTCTCTAATGTCATCTACTATTTGCAGGGATCGCGCCCACAAGACAGCCAGTGGACCCAAAGAAGTCCAACA	P,eb,ec,ef,eg,ei,ek,el,em,en,eo,ep,eq,es,ev,ey,fa,fb,ff,fi,fl,fm,fn,fp,fq,fx,gd,gi,gj,go,gp,gt,gw,gx,gz,ha,hf,hg,hi,hj,hl,hn,hr,hu,hw,hy	4,1,1,2,1,2,2,1,1,1,1,1,1,1,1,2,1,1,1,1,2,1,1,2,1,2,1,1,1,2,1,1,2,2,1,1,1,1,1,2,1,1,1,1,1,2
>Marker25452	aaxbb	2
TTTTGGAAGAGGCTGGCGCTTGTCTGCCTTGTCCCTCTTATTCGACTTGTGTAAATCAGTCTTGGTGATTGCTTCTCACTTGGTGTGCTTCTTTCCAACTXXXXXXXXXXTGCAACACTGCCTCTGGGTTAATATTTCATATCCGGACGGCGGTGCACCCAAATCTATTCATGAATTTTCTAAGAGACTCGTCGTCTGCTTGTCGCAGAC	M,eb,ec,ed,ef,eh,ei,ek,el,en,eo,ep,eq,er,es,et,eu,ev,fb,fd,fe,ff,fh,fi,fj,fk,fn,fo,fp,fr,fs,ft,fu,fv,fw,fy,fz,ga,gb,gc,gd,ge,gf,gg,gi,gj,gk,gm,gq,gs,gt,gu,gv,gx,gz,hb,hc,he,hh,hj,hk,hl,hn,hp,hq,hr,hs,ht,hu,hv,hw,hx,hz,ia,ib	55,7,10,8,1,4,7,8,5,9,4,4,5,5,6,8,6,9,7,10,2,6,9,2,1,2,4,6,2,9,4,2,2,2,3,2,8,12,5,11,6,9,14,5,6,4,6,4,6,4,5,1,3,2,6,10,8,3,2,6,5,6,3,3,6,6,14,6,3,1,7,2,6,4,15
TTTTGGAAGAGGCTGGCGCTTGTCTGCCTTGTCCCTCTTGTTCGACTTGTGTAAATCAGTCTTGGTGATTGCTTCTCACTTGGTGTGCTTCTTTCCAACTXXXXXXXXXXTGCAGCACTGCCTCTGGGTTAATATTTCATATCTGGACGGCGGTGCACCCAAATCTATTCATGAATTTTCTAAGAGACTCGTCGTCTGCTTGTCGCAGAC	P,eb,ec,ed,ee,ef,eg,eh,ei,ej,ek,el,em,eo,ep,eq,er,es,eu,ew,ey,ez,fa,fc,fe,ff,fg,fi,fj,fk,fl,fm,fn,fo,fp,fq,fr,fs,ft,fu,fv,fw,fx,fy,gd,gf,gg,gh,gi,gj,gl,gm,gn,go,gp,gq,gr,gs,gt,gu,gv,gw,gx,gy,gz,ha,hd,he,hf,hg,hh,hi,hj,hl,hm,hn,ho,hp,hq,hr,ht,hu,hv,hw,hx,hy,ia,ib	29,9,10,5,19,3,4,6,2,5,11,6,12,9,5,2,4,5,7,14,1,6,5,7,3,7,11,2,5,3,18,6,3,5,2,5,3,5,3,1,4,3,4,7,10,1,3,10,10,4,13,3,8,8,6,9,6,2,1,2,4,9,5,11,1,4,8,3,3,9,2,14,3,11,5,7,9,5,8,5,4,7,1,6,2,16,10,3
>Marker25714	aaxbb	2
CTAATTCAAGTCTTTAAAACACGAATAGACGGAAGATTCCCGTTTCATTTGTCAAGCTTTTCTCACATGCTTCAAACATAAATGTGCTTATTTTCAACCTXXXXXXXXXXTTTTAGGCACGACAAGTTAATTAGTTTTCTATCCTATCCATGGATTCGATATTTTTATTGCTGAGATTGGATAATTTGGGGCTTTGAGTGGCGACATTGA	P,eb,ec,ed,ee,ef,eg,ei,ej,ek,em,eo,eq,er,es,eu,ev,ew,ey,ez,fa,fe,fg,fh,fj,fk,fl,fm,fn,fo,fp,fq,fr,ft,fu,fw,fx,fy,fz,ga,gb,gc,gd,ge,gh,gi,gj,gk,gl,gm,go,gp,gq,gr,gs,gt,gw,gx,gz,ha,hb,hc,hd,he,hf,hh,hi,hj,hl,hm,hn,ho,hp,hq,hs,ht,hu,hv,hw,hx,hy,hz,ia,ib	143,22,4,32,37,5,12,24,11,23,7,31,7,26,23,39,30,10,10,21,21,37,37,20,16,1,21,25,25,27,10,9,27,6,10,17,21,15,10,4,16,17,17,11,18,44,15,10,29,8,10,11,40,24,6,18,15,8,7,20,19,5,21,19,24,21,1,27,28,26,1,30,11,15,11,21,12,9,14,11,47,10,21,10
CTAATTCAAGTCTTTAAAACACGAATAGACGGAAGATTCCCGTTTCATTTGTCAAGCTTTTCTCACATGCTTCAAACATAAATGTGCTTATTTTCAACCTXXXXXXXXXXTTTTAGGCACGACAAGTTAATTAGTTTTCTATCCTATCCATGGATACGATATTTTTATTGCTGAGATTGGATAATTTGGGGCTTTGAGTGGCGACATTGA	M,eb,ec,ee,ef,eg,eh,ei,ej,ek,el,em,en,ep,et,ev,ew,ey,fb,fc,fd,ff,fh,fi,fk,fl,fm,fp,fq,fs,ft,fu,fv,fw,fx,fz,ga,gb,gc,gd,ge,gf,gg,gj,gk,gm,gn,go,gp,gs,gt,gu,gv,gw,gx,gy,gz,hb,hg,hi,hj,hk,hl,hn,hp,hq,hr,hs,ht,hu,hw,hx,hz,ia,ib	190,22,30,11,15,19,33,9,12,22,39,6,22,20,9,19,21,8,20,40,32,26,1,25,19,20,15,12,10,20,9,5,22,12,19,13,17,12,15,12,5,29,25,9,5,23,23,23,11,3,12,22,23,17,8,37,4,17,27,44,2,22,9,31,12,6,29,17,14,16,19,14,10,10,26
>Marker25842	aaxbb	2
TTTCAACGACCGATGTCGGGTATTGTTTTTTCAAATTAATCCCTGAATAATTCTTCGGTGTTGTGTCTATTAGGAAATGTTCGATCGGCGTCATCAGGTGXXXXXXXXXXTCGGCAATCATTTTTTCCGATCAGTATCGGAGAATAATGTTTTTTTTTGCAGAGGCGGGTTAATGTTTTCCTGGCAGAGTAAACGAGAACATGCCGGTGT	M,eb,eh,ei,ek,el,en,eo,ep,es,fe,fn,fr,fv,fz,gc,gd,ge,gf,gn,gt,gw,gx,gz,hb,hc,hw,hx,hz,ia,ib	6,1,1,2,1,1,4,1,2,1,1,1,1,3,3,1,1,3,1,1,1,1,3,4,1,1,2,3,1,1,2
TTTCAACGACCGATGTCGGGTATTGTTTTTTCAAATTAATCCCTGAATAATTCTTCGGTGTTGTGTCTATTAGGAAATGTTCGATCGGCGTCATCAGGTGXXXXXXXXXXTCGGCAATCATTTTTTCCGATCAGTATCGGAGAATAATGTTTTTTTTTGCAGAGGCGGGTTAATGTTTTCCTGGCAGAGTAAACAAGAACATGCCGGTGT	P,eb,ec,ed,ef,eh,ej,el,en,eq,er,es,eu,ev,ew,fb,fc,fg,fj,fl,fn,fo,fq,fw,fx,fy,gl,gm,go,gp,gr,gt,gw,gy,hd,he,hj,hl,hp,ht,hy	4,1,3,2,1,1,2,1,1,1,1,1,4,1,1,1,2,1,3,2,2,1,1,1,1,1,1,2,2,3,1,1,1,1,1,1,2,1,1,1,1
>Marker25917	aaxbb	2
CCTATGCAAGTACAACCAGAGGAGGAGGCTATCGTGCAGCTACTATGCATACCAGGGCAAGATTTCACCCGTGCCGCTGCAAAGAAACGAGTGCGGATCAXXXXXXXXXXATAGGTAGGTATGCATTATTTTCAACTGATTTCTAATGCCATCTACTATTTGCAGGGGTCGCGCCCACAAGACACCTAGTGGACCCAAAGAAGTCTAACA	M,eb,ee,eg,eh,ei,ek,el,en,eo,ep,eq,er,es,et,eu,fb,fd,fe,ff,fh,fi,fm,fn,fo,fp,fr,fs,ft,fu,fv,fw,fy,fz,ga,gb,gc,gd,ge,gf,gg,gi,gj,gk,gm,gn,gp,gq,gs,gv,gw,gx,gz,hb,hc,he,hi,hk,hn,hp,hs,ht,hu,hv,hw,hx,hz,ia,ib	38,5,2,7,4,5,2,2,7,6,2,2,2,4,5,2,3,6,9,2,3,5,7,7,4,1,4,1,4,2,5,4,7,12,11,8,13,7,6,10,6,7,3,3,5,1,3,2,5,2,2,4,5,4,3,2,4,1,6,2,2,7,3,3,1,4,7,2,10
CCTATGCAAGTACAACCAGAGGAGGAGGCTATCGTGCAGCTACTATGCATACCGGGGCAAGATTTCACCCATGCCGCTGCAAAGAAACGAGTGCGGATCAXXXXXXXXXXATAGGTAGGTATGCATTATTTTCAACTGATTTCTAATGCCATCTACTATTTGCAGGGGTCGCGCCCATAAGACACCTAGTGGACCCAAAGAAGTCTAACA	P,eb,ec,ed,ee,ef,eg,ei,ej,ek,el,em,en,eo,ep,eq,er,eu,ev,ew,ey,ez,fa,fb,fc,fe,ff,fg,fh,fi,fj,fk,fl,fm,fn,fp,fq,fs,ft,fu,fw,fx,fy,gd,gg,gh,gi,gj,gl,gm,gn,go,gp,gq,gr,gt,gu,gw,gx,gy,gz,ha,hd,he,hf,hg,hh,hi,hj,hl,hm,hn,ho,hp,hq,hr,hs,ht,hu,hw,hx,hy,ia,ib	29,4,4,4,5,4,2,3,9,5,2,14,3,4,3,1,4,2,5,12,8,4,4,3,15,4,5,6,1,3,8,1,10,4,2,3,3,1,3,3,3,9,2,4,1,1,2,3,6,2,4,8,4,5,6,3,1,4,3,10,3,4,5,2,4,4,6,4,7,5,4,7,3,7,4,4,4,2,3,3,2,5,2,3
>Marker26004	aaxbb	2
TGCGTGTGCATTTTTTTCAACTTTGATTATTTGAAAATTACACTTCAAAGTTCACACCTCATTTGATCTTTTCCTTGAAGTGGCGTCTCCAATTATCTTTXXXXXXXXXXTGATGAAGAAGGTCCAAGGTCTACAAGCTCCACATGGAGCTACATCATGCTCCCTATTGGATAGGGATTGCCCTTTACAATTTTTGTAGCCTTCTTAGTA	P,eb,ec,ed,ee,ef,eg,eh,ei,ej,ek,el,em,en,eo,ep,er,eu,ev,ew,ey,ez,fa,fb,fc,ff,fg,fh,fi,fj,fk,fl,fm,fo,fp,fq,fs,ft,fu,fx,fy,gd,gg,gh,gi,gl,gm,go,gr,gs,gw,gy,hd,hf,hg,hh,hi,hj,hl,hm,hn,ho,hp,hq,hr,hs,ht,hu,hw,hx,hy	28,2,6,5,4,4,2,1,4,5,2,2,6,3,3,2,1,2,5,4,3,3,5,1,7,3,2,1,2,3,1,6,1,2,1,3,3,1,1,3,1,4,4,2,7,8,1,4,1,2,1,2,1,4,6,4,6,1,6,5,3,2,4,4,3,2,1,2,4,4,2
TGCGTGTGCATTTTTTTCAACTTTGATTATTTGAAAATTACACTTCAAAGTTCACACATCATTTGATCTTTTCCTTGAAGTGGCGTCTCCAATTATCTTTXXXXXXXXXXTGATGAAGAAGGTCCAAGGTCTACAAGCTCCACATGGAGCTACATCATGCTCCCTATTGGATAGGGATTGCCCTTTACAATTTTTGTAGCCTTCTTAGTA	M,eb,ee,eg,eh,ei,ek,el,en,eo,ep,eq,er,es,et,eu,ez,fa,fb,fd,fe,ff,fh,fi,fk,fm,fn,fo,fp,fr,fs,ft,fu,fv,fw,fz,ga,gb,gc,gd,ge,gf,gk,gm,gn,gp,gq,gr,gs,gt,gv,gw,gx,gy,gz,hb,hc,he,hi,hk,hl,hn,hp,hs,ht,hu,hw,hx,hz,ia,ib	17,2,5,1,2,1,1,3,1,6,3,1,1,1,3,1,4,1,2,3,5,2,1,1,1,1,2,1,1,2,2,1,2,4,2,5,5,4,6,3,5,3,1,3,1,1,1,1,1,1,1,3,2,2,4,1,2,2,4,7,2,1,2,3,2,1,2,1,1,4,2
>Marker26015	None	2
TCCATGGGCATGCTTACTGATCTCAGTGTTTGGGGTCGATGTGATGGCATCAAGTCATTCCCTAAGGAGGGTTTGCTGCCTCCCTCCCTTACGTCTTTGAXXXXXXXXXXGAATATGGTGGGAGAAAGGCTTCCTGTCTCTCTAATAAAATTAACCATACGCGGATGCCCTTTGCTGGAAAAACAATGCCGCAGGAAGCACCCTCAAATT	P,eb,ec,ed,ee,ef,eg,eh,ei,ej,ek,em,en,eo,ep,eq,er,es,eu,ev,ew,ey,fa,fc,fe,ff,fg,fj,fl,fm,fn,fo,fp,fq,fs,ft,fu,fw,fx,fy,gh,gi,gj,gl,gm,go,gp,gr,gs,gy,gz,hd,he,hf,hg,hh,hi,hj,hl,hm,ho,hp,hq,hr,ht,hw,hx,hy,ia,ib	16,4,2,7,3,7,4,2,5,3,6,5,1,2,4,2,4,2,2,3,2,11,2,5,3,1,2,2,9,2,4,5,1,2,1,2,1,2,4,4,2,2,5,6,3,4,1,1,1,2,2,3,2,5,3,1,4,3,1,2,4,1,4,1,1,4,2,4,1,4
TCCATGGGCATGCTTACTCATCTCAGTGTTTGGGGTCGATGTGATGGCATCAAGTCCTTCCCTAAGGAGGGTTTGCTGCCTCCCTCCCTTACGTCTTTGAXXXXXXXXXXGAATATGGTGGGAGAAAGGCTTCCTGTCTCTCTAATAAAATTAACCATAAGCGGATGTCCTTTGCTGGAAAAACAATGCCGCAGGAAGCACCCTCAAATT	P,eb,ec,ed,ef,eg,eh,ej,ek,el,em,en,eo,ep,eq,er,eu,ev,ew,ey,ez,fa,fb,fc,fe,fg,fh,fi,fj,fl,fm,fn,fo,fp,fq,fs,ft,fw,fx,fy,gd,gh,gi,gj,gl,gm,gn,go,gq,gr,gt,gv,gz,hd,he,hf,hh,hi,hj,hl,hm,hn,ho,hp,hq,hr,ht,hu,hy,ia,ib	24,1,3,7,2,3,5,6,3,1,6,4,3,4,2,1,3,2,2,5,3,7,2,4,1,3,3,6,1,3,1,2,1,1,4,3,1,3,3,1,2,1,3,1,4,3,3,4,1,3,2,1,1,4,1,3,2,3,2,1,4,2,5,2,2,2,1,3,4,1,2
>Marker26028	aaxbb	2
TTTGAATTTGTCGAGAGCTTACCTGTTCAATTTCGAGCGTCTCGATATATTATGCGCTTGAATCGAACATCCGTGTGAATAGATATGACCATTTAAATTTXXXXXXXXXXTATATTATGCGCTTGAATCGAACATCCGTGTGAATAGATATGACCATTTAAATTTATAGAGAGTCTCCGTTGTTTATTTTCGAGCGTCTCGATATATCAT	M,eo,er,eu,fd,fl,fp,fy,gb,ge,gq,gv,gw,hb,hi	6,1,1,2,2,1,1,1,1,1,1,1,1,1,1
TTTGAATTTGTCGAGAGCTTACCTGTTCAATTTCGAGCGTCTCGATATATTATGCGCTTGAATCGAACATTTGTGTGAATAGATATGACCATTTAAATTTXXXXXXXXXXTATATTATGCGCTTGAATCGAACATTTGTGTGAATAGATATGACCATTTAAATTTATAGAGAGTCTCCGTTGTTTATTTTCGAGCGTCTCGATATATCAT	P,ec,ee,ej,el,es,eu,ew,fb,fc,fj,fn,fq,fs,gn,gp,gq,gt,hd,hg,hj,hn,hr,hy	5,2,1,1,1,1,1,1,1,2,1,1,1,1,1,1,1,1,1,1,1,1,1,1
>Marker26054	aaxbb	2
CCATTATTGTCGTATCTGAGAGGCAAGGTTGCCCAGAGAAGGAGTCCACGGAGGAAATGCTTACCACCTCGAAAGACTGGAAAGCGGTTTCTAACGACTCXXXXXXXXXXAGAGGGAACGACTCCCACTGAATGGATCCATGGGCGTCCCAACAGGCAGCTGTAAGGGGGGTTAATGTCCATGATTTGAAAAGTGACCTGACAGGTGTGA	P,ee,eg,ev,ey,fa,fc,fp,fq,gq,gw,gx,hd,hq,ht,hy	5,1,1,1,1,1,2,1,1,1,1,1,1,2,3,1
CCATTACTGTCGTATCTGAGAGGCAAGGTTGCCCAGAGAAGGAGTCCACGGAGGAAATGCTTACCACCTCGAAAGACTGGAAAGCGGTTTCTAACGACTCXXXXXXXXXXAGAGGGAACGACTCCCACTGAATGGATCCATGGGCGTCCCAACAGGCAGCTGTAAGGGGGGTTAATGTCCATGATTTGAAAAGTGACCTGACAGGTGTGA	M,ek,et,fd,fh,fn,fu,fv,fz,gd,ge,gg,gi,gm,gn,hc,hn,hu,hw,hx,hz	3,1,1,1,2,1,1,1,1,1,1,1,1,1,1,1,1,1,1,1,1
>Marker26159	aaxbb	2
ACTCTCTTACAGTAAGAACACTGAGGACAACCTCCTCTTCCAGCTCATCCTCCTCGGTTTCCACGATCACCTCGTCCCCCTCGGTTAGATACCATGGTAGXXXXXXXXXXCATGGTAGAAGTTTCAATACTGTCAACTGAATTTCCTTCTATTTTTGGTGAGGGGACTCGAAGGAGCCGGGTAATTAAATTCTCTAGAGAATGAACTTCT	M,ee,ei,ej,ek,em,en,ep,fb,fd,fk,fm,fn,fp,fv,fx,ge,gt,gu,hc,hg,hl,hm,hp	1,1,1,1,1,1,1,2,1,3,1,1,1,1,2,1,2,1,1,1,1,1,1,1
ACTCTCTTACAGTAAGAACACTGAGGGCGACCTCCTCTTCCAGCTCATCCTCCTCGGTTTCCACGATCACCTCGTCCCCCTCGGTTAGATACCATGGCAGXXXXXXXXXXCATGGCAGAAGTTTCAATATTGTCAACTGAATTTCCTTCTATTTTTGGTGAGGGGACTCGAAGGAGCCGGGTAATTAAATTCTCTAGAGAATGAACTTCT	P,ec,ed,ef,ek,em,eq,eu,ew,fa,fj,fl,fn,fo,fq,fr,fx,fy,ga,gb,gh,gk,gq,gr,gu,gy,gz,hj,hm,ho	6,2,1,1,3,1,2,3,2,3,1,1,2,2,1,3,1,1,2,2,1,2,1,1,1,1,1,2,1,1
>Marker26402	aaxbb	2
ATGCAATGCCCCTGGTACCTTAAAGCGGTGCATGATTAGTATTTTTAGTGATTTTTTAGAAAATTGCCTAGAGGTGTTTATGGATGATTTCACTGTATATXXXXXXXXXXGTTTGGATAGTCTGGAAAAGGTTTTGAATAGATGCACTGAAACTAACCTTGTTCTAAATTTTCAAAAATGTCATTTTATGGTTGAGCAAGGTATAGTTTT	P,ee,ei,ej,ek,el,eq,es,eu,ev,ew,ey,fa,fg,fj,fo,fq,fs,gh,gj,gn,go,gz,ha,hh,hj,hl,hm,hp,hr,hs,hu,hw	4,1,1,1,2,1,1,1,1,1,1,1,1,2,1,1,1,1,1,1,1,3,1,1,1,1,1,1,1,1,1,1,1
GTGCAATGCCCCTGGTACCTTAAAGCGGTGCATGATTAGTATTTTTAGTGATTTTTTAGAAAATTGCCTAGAGGTGTTTATGGATGATTTCACTGTATATXXXXXXXXXXGTTTGGATAGTCTGGAAAAGGTTTTGAATAGATGCACTGAAACTAACCTTGTTCTAAATTTTCAAAAATGTCATTTTATGGTTGAGCAAGGTATAGTTTT	M,eb,ek,en,eo,er,eu,ez,fb,fd,fh,fk,fo,fp,fr,fv,fw,fz,gb,ge,gg,gi,gp,gt,hb,hp,hs,hu	7,3,3,1,1,1,1,1,1,1,2,1,1,2,3,3,2,2,4,1,1,1,1,1,1,1,1,1
>Marker26473	efxeg	3
AGGAATTCTTAAGAGGATAAAACGATTTTGCTTTTTGAGGGAATAAACACTTGTTGTTCTTAAAAACCTTTTGAGAAGTTGACTCTTAGAAACATTTTTTXXXXXXXXXXACGTTTATTAACTACTGGTAATCGATTACCAATATTGTGTAATCGATTACATAGTCTAAAATTTGAATTCAAATATTTAGTTGTTGTTGTAAAGCAGTTT	M,P,eb,ec,ed,ee,ef,eg,eh,ei,ej,ek,el,em,en,eo,ep,eq,er,es,et,eu,ev,ew,ey,ez,fa,fb,fc,fd,fe,ff,fg,fh,fi,fj,fk,fl,fm,fn,fo,fp,fq,fr,fs,ft,fu,fv,fw,fx,fy,fz,ga,gb,gc,gd,ge,gf,gg,gh,gi,gj,gk,gl,gm,gn,go,gp,gq,gr,gs,gt,gu,gv,gw,gx,gy,gz,ha,hb,hc,he,hf,hg,hh,hi,hj,hk,hl,hm,hn,ho,hp,hq,hr,hs,ht,hu,hv,hw,hx,hy,hz,ia,ib	30,52,5,7,10,6,9,5,5,10,1,7,2,1,1,5,11,8,14,7,6,7,8,3,5,5,7,2,8,2,6,10,14,11,6,6,1,6,8,6,12,10,7,3,6,1,4,10,4,7,8,2,14,2,7,9,6,7,4,4,7,7,6,3,7,3,10,3,7,7,7,1,3,7,8,6,3,2,5,5,10,6,3,6,2,5,5,10,7,8,6,1,11,6,7,17,12,8,6,9,7,2,5,13,11
AGGAATTCTTAAGGGGATAAAACGATTTTTCCCTTTGAGAGAATAAACACTTGTTGTTCTGAAAAACTCTAAGCAAATTCGTGTTCTAAGTCACATATATXXXXXXXXXXACGTTTATTAACTGCTGGTAATCGATTACCAATATTGTGTAATCGATTACACAGTCTAAAATTTGAATTCAAATATTTAGTAGTTGTTGTAAAGCAGTTT	P,eb,ec,ed,ee,ef,eg,eh,ei,ek,eo,ep,eq,er,eu,ev,ew,fc,fd,fg,fj,fk,fl,fm,fn,fp,fq,fr,ft,fu,fv,fw,fx,fz,ga,gb,gc,gd,gf,gg,gi,gj,gl,gn,go,gp,gr,gs,gt,gx,gy,gz,ha,hb,hd,he,hf,hg,hh,hi,hj,hk,hn,ho,hp,hq,hr,ht,hu,hv,hw,hx,hy,hz,ia	31,2,1,9,1,4,5,2,4,5,5,2,1,4,3,1,1,1,1,3,4,1,1,1,1,1,2,2,1,2,1,1,5,1,4,3,3,12,7,4,5,2,2,3,4,2,1,1,4,4,3,1,3,1,1,1,4,2,4,9,3,1,1,3,4,4,5,2,2,3,5,10,7,1,3
AGGAATTCTTAAGGGGATAAAATGATTTTTCCCTTTGAGAGAATAAACACTTGTTGTTCTGAAAAACTCTAAGCAAATTCGTGTTCTAAGTCACATATATXXXXXXXXXXACGTTTATTAACTGCTGGTAATCGATTACCAATATTGTGTAATCGATTACACAGTCTAAAATTTGAATTCAAATATTTAGTAGTTGTTGTAAAGCAGTTT	M,eb,ec,ee,eg,eh,ej,el,en,es,et,ev,ey,ez,fa,fb,fc,fe,ff,fh,fi,fj,fk,fl,fm,fn,fo,fp,fr,fs,ft,fu,fv,fx,fy,fz,gb,ge,gh,gi,gk,gm,go,gq,gs,gt,gu,gv,gw,gy,gz,hb,hc,he,hg,hk,hl,hm,hn,ho,hp,hq,hr,hs,ib	13,1,1,1,1,1,4,2,2,1,1,3,1,8,2,5,4,8,4,3,1,5,1,4,4,2,3,3,4,4,3,1,2,3,2,2,1,1,2,4,2,4,2,4,3,2,1,4,1,3,1,2,1,1,2,10,3,5,3,3,1,5,3,7,6
>Marker26530	aaxbb	2
CAACTTCTCCGGTCCGGAACAGATAATTGGCTACCTTGAGTACCTTCAGTTGTTTTTATTTAGCAAATGACCCTAGTGTCCTTTAGCATTCTAGAGAAACXXXXXXXXXXTTATTCTTTTAGTTTTCCTTGTTTGATTGAAACAATGCAACAAACCAATTAAGGAAAAACAAGTAATAATAATATGACTGTGAGCCAACAACTCTGCTCA	M,ec,ee,eg,eh,ei,el,ep,er,et,ev,ew,ey,ez,fe,ff,fi,fk,fl,fn,fp,fs,ft,fu,fv,fw,fz,ga,gc,ge,gf,gg,gi,gn,go,gt,gu,gv,gw,gx,gy,hb,hg,hi,hj,hk,hm,hn,hq,hr,hs,ht,hu,hw,hx,hz,ia,ib	11,4,1,2,2,2,3,3,4,2,3,2,1,1,2,1,2,1,2,1,3,1,1,2,1,2,4,3,1,2,5,1,1,1,1,1,1,1,1,2,1,2,1,3,1,4,2,4,1,2,2,1,2,1,1,2,2,3
CAACTTCTCCGGTCCGGAACAGATAATTGGCTACCTTGAGTACCTTCAGTTGTTTTTATTTAGCAAATGACACTAGTGTCCTTTAGCCTTCTAGAGAAACXXXXXXXXXXTTATTCTTTTAGTTTTCCTTGTTTGATTGAAACAATGCAACAAACCAATTAAGGAAAAACAATTAATAATAATATGACTGTGAGCCAACAACTCAGCTCA	P,eb,ed,ee,ef,ei,ej,ek,em,eo,eq,er,es,eu,ev,ew,ez,fa,fc,fe,ff,fg,fh,fj,fl,fm,fn,fo,fq,fr,ft,fu,fw,fx,fy,ga,gb,gc,gd,ge,gh,gi,gj,gk,gl,gm,go,gq,gr,gt,gv,gw,gx,gy,gz,ha,hb,hc,hd,he,hf,hj,hl,hm,ho,hp,hs,hu,hv,hw,hx,hy,hz	14,2,3,1,4,7,1,3,1,7,4,1,3,1,1,2,1,2,3,3,1,5,5,1,1,2,3,2,2,1,1,2,2,5,1,3,2,1,3,1,4,3,1,2,1,3,3,4,5,1,1,1,1,1,1,3,4,1,1,2,3,2,2,1,6,2,1,2,1,2,1,4,3
>Marker26568	aaxbb	2
ATCCATTTTGACAGCCCTACTAGGAACTGCATGTAGGTGCCTCCAGCAAGGGATGATGTAGCCTAGGATGCCACCATTGTTACTACCCTTAGCACACAAGXXXXXXXXXXTTGAGATTCCCGCACAGATAGAATTTCATGGTGAGTGGATGAATATTAAGAGAAAAAATAGAAAACCACCCATAAATAAGAAGATTCCTCAATCACAAGA	P,eb,ec,ed,ee,ef,eg,eh,ei,ej,ek,el,em,en,eo,ep,eq,er,es,eu,ev,ew,ey,ez,fa,fb,fc,ff,fg,fh,fi,fj,fk,fl,fm,fn,fo,fp,fs,ft,fu,fw,fx,fy,gd,gg,gh,gi,gj,gl,gm,gn,go,gp,gq,gr,gs,gt,gu,gw,gx,gy,ha,hd,he,hf,hg,hh,hi,hj,hl,hm,hn,ho,hp,hq,hr,hs,ht,hu,hv,hw,hx,hy,ia	39,5,13,12,2,6,6,3,7,5,7,5,8,6,3,4,6,3,5,9,12,3,10,3,8,8,7,4,7,3,3,6,3,18,3,7,2,6,4,2,6,5,8,3,3,3,4,7,1,8,8,5,12,4,5,4,1,4,4,4,4,5,4,4,1,5,14,7,3,6,5,9,4,3,6,13,12,4,8,9,1,4,6,8,2
ATCCATTTTGACAGCCCTACTAGGAACTGCATGTAGGTGCCTCCAGCAAGGGATGATGTAGCCTAGGATGCCACCATTGTTACTACCCTTAGCACACAAGXXXXXXXXXXTTGAGATTCCCGCACATATAGAATTTCATGGTGAATGGATGAATATTAAGAGAAAAAATAGAAAACCACCCATAAATAAGAAGATTCATCAATCACAAGA	M,eb,ee,eg,eh,ei,ek,el,en,eo,ep,eq,er,es,et,ev,ew,ez,fb,fd,fe,ff,fh,fk,fm,fn,fo,fp,fr,fs,ft,fu,fv,fw,fy,fz,ga,gb,gc,gd,ge,gf,gg,gi,gj,gk,gm,gn,gp,gq,gs,gt,gu,gv,gw,gx,gy,gz,hb,hc,he,hi,hk,hl,hn,hp,hs,ht,hu,hv,hw,hx,hz,ia,ib	46,2,5,1,4,5,5,5,8,5,5,4,5,4,6,1,5,4,5,7,12,1,2,2,3,3,8,3,11,4,4,5,6,4,4,10,8,6,16,9,8,8,6,1,5,4,2,4,3,4,1,7,4,3,9,2,6,4,6,7,2,5,6,2,5,2,4,4,7,3,3,2,2,6,11
>Marker26875	aaxbb	2
ACAGAGTGTCTTGTGGGCACGATCCCTGCAAACAGTAGTTGGCATCAAAAATCAGTTAAGCCACGTGCATACTTACCTATGTCATGCTGGCATAAACCAAXXXXXXXXXXGGTCTGGGCGAAATCTTGCCCCAATATGCATAGTAGTTGTGCGATAGCCTCCTCGTCGAAGCTGGAGACCTGCCTCCTCCTTTGGTTGTGCTCGCATACT	M,eb,ec,ee,eg,eh,ei,ek,el,em,en,eo,ep,eq,er,es,et,eu,ez,fb,fd,fe,ff,fh,fi,fk,fm,fn,fo,fp,fr,fs,ft,fu,fv,fw,fy,fz,ga,gb,gc,gd,ge,gf,gg,gi,gj,gk,gm,gn,gp,gq,gs,gt,gu,gv,gw,gx,gz,hb,hc,he,hi,hk,hl,hn,hp,hs,ht,hu,hv,hw,hx,hz,ia,ib	72,7,3,10,6,10,14,12,15,1,16,9,8,2,9,3,14,5,2,5,18,5,12,6,4,5,6,8,3,5,15,7,3,4,12,5,2,19,18,16,24,13,17,16,10,4,3,12,5,7,3,5,1,8,4,7,4,11,8,6,6,4,10,10,5,5,1,7,6,10,4,10,5,10,9,10
ACAGAGTGTCTTGTGGGCACGATCCCTGCAAACAGTAGTTGGCATCAAAAATCAGTTAAGCCACGTGCATACTTACCTATGTCATGCTGGCATAAACCAAXXXXXXXXXXGGTCTGGGCGAAATCTTGCCCCAATATGCATAGTAGTTGTGCGATAGCCTCCTCGTCGAAGCTGGAGACCTGCCTCCTCCTCTGGTTGTGCTCGCATACT	P,eb,ec,ed,ee,ef,eh,ei,ej,ek,el,em,en,eo,ep,eq,er,es,et,eu,ev,ew,ey,ez,fa,fb,fc,fe,ff,fg,fh,fi,fj,fk,fl,fm,fn,fo,fp,fq,fs,ft,fu,fw,fx,fy,gd,gh,gi,gj,gl,gm,gn,go,gp,gq,gr,gs,gt,gu,gw,gx,gy,gz,ha,hd,he,hf,hg,hh,hi,hj,hk,hl,hm,hn,ho,hp,hq,hr,hs,ht,hu,hv,hw,hx,hy,ia,ib	63,3,21,5,4,14,4,9,14,9,7,33,10,8,6,4,9,5,1,7,13,18,12,5,11,5,27,6,6,21,11,1,10,7,15,6,7,6,3,10,6,7,1,7,12,3,6,5,8,4,20,8,7,11,6,1,4,5,11,4,2,11,27,4,10,7,3,4,19,8,5,12,1,4,4,11,5,6,12,9,9,7,8,4,10,8,14,4,10
>Marker27114	aaxbb	2
TTTATGAAGCTACGCTATGTATGACCCAGTCTTGAGTTGTGTTGCGTGTCACCTGATCCACACCGTTATGTATTTCCTTCATTTATCTCTATTATGTAAAXXXXXXXXXXAGAGAGGTAGGTTTCTGCTCTGATTTTCCGAAAGTCCAAATCGTACCTTAGAATTTAGATGCCGTTTACTTTAAATTAAAATGTGTATATTACTTGCTTA	P,eb,ec,ed,ee,ef,eg,ei,ek,en,eo,ep,eq,er,et,eu,ev,ew,ey,ez,fa,fd,fe,fg,fi,fj,fk,fl,fm,fn,fo,fp,fq,fr,fv,fw,fx,fy,fz,gc,ge,gh,gi,gk,gl,gm,go,gq,gr,gs,gt,ha,hb,hc,hd,he,hf,hh,hi,hj,hl,hm,ho,hp,ht,hu,hv,hw,hx,hy,hz,ib	52,2,14,15,12,8,5,7,15,3,15,11,3,7,8,9,21,8,14,3,13,9,4,7,2,3,6,4,5,12,8,10,2,5,6,3,3,3,4,15,9,1,18,4,14,6,15,17,3,6,2,6,6,4,8,10,6,3,11,7,9,9,6,6,13,17,10,9,8,6,4,9
TTTATGAAGCTACGCTATGTATGACCCAGTCTTGAGTTGTGTTGCGTGTCACCTGATCCACACCGTTTTGTATTTCATTCATTTATCTCTATTATGTAAAXXXXXXXXXXAGAGAGGTAGGTTTCTGCTCTGATTTTCCGAAAGTCCAAATCGTACCTTAGAATTTAGATGCCGTTTACTTTAAATTAAAATGTGTATATTACTTGCTTA	M,eb,ec,ee,ef,eg,eh,ei,ej,el,em,en,eo,ep,eq,es,et,eu,ew,ez,fa,fb,fc,fd,fe,ff,fg,fh,fi,fl,fm,fo,fp,fq,fr,fs,ft,fu,fv,fw,fx,fz,ga,gb,gd,ge,gf,gg,gh,gj,gk,gm,gn,gp,gt,gu,gv,gw,gx,gy,gz,hb,hd,hf,hg,hh,hi,hj,hk,hl,hn,ho,hp,hq,hr,hs,ht,hw,hx,hy,hz,ia,ib	83,7,5,8,6,3,13,8,8,15,7,7,8,10,6,13,5,1,4,1,1,10,9,8,2,9,5,4,5,4,6,5,5,2,7,12,8,9,2,7,6,3,17,9,22,11,18,10,3,8,6,16,13,6,3,6,6,11,21,9,8,4,5,8,11,2,6,6,13,5,18,6,2,15,10,15,6,1,1,7,7,16,14
>Marker27125	aaxbb	2
TTTCTGCCGGAATGTCCTTCTTCAATTCTTCAAATACAACTTTTTCAAAAGGATTTTCTTCTAAACCCTCTAATTCTTCCAAACAGTTCTGCAATTCTTTXXXXXXXXXXGGCTTCAAACAAATTGAATGTAACCTTCTGGTCATCCACACTCATTTGAAGATTACCTTTCCCCATATCAACCACACAGTTGGCTATCAACATGAACGAA	M,eb,ec,ee,eg,eh,ej,el,em,en,ep,eq,es,et,eu,ev,ey,ez,fa,fb,fc,fd,fe,ff,fh,fi,fj,fk,fl,fm,fn,fo,fp,fr,fs,ft,fu,fv,fx,fy,fz,gb,gc,ge,gh,gi,gk,gm,go,gp,gq,gr,gs,gt,gv,gw,gy,gz,hb,hd,he,hg,hk,hl,hm,hn,ho,hp,hq,hr,hs,hv,hz,ia,ib	63,5,6,4,4,5,11,10,2,1,3,4,9,4,5,6,2,8,3,10,5,4,6,8,1,2,4,1,6,13,11,9,7,1,1,7,1,3,7,4,3,4,10,5,8,9,4,12,2,5,5,5,2,5,2,3,4,6,8,4,2,7,9,11,8,9,3,2,3,9,13,2,2,1,10
TTTCTGCCGGAATGTCCTTCTTCAATTCTTCAAATACAACTTTTTCAAAAGGATTTTCTTCTAAACCCTCAAATTCTTCCAAACAGTTCTGCAATTCTTTXXXXXXXXXXGGCTTCAAACAAATTGAATGTAACCTTCTGGTCATCCACACTCATTTGAAGATTACCTTTCCCCATATCAACCACACAGTTGGCTATCAACATGAACGAA	P,eb,ec,ed,ee,ef,eg,eh,ei,ej,ek,en,eo,ep,er,eu,ev,ew,ey,fa,fc,fd,fg,fh,fi,fj,fk,fl,fm,fn,fp,fq,fr,fs,ft,fu,fv,fw,fx,fz,ga,gc,gd,ge,gf,gg,gh,gi,gj,gk,gl,gn,go,gp,gq,gr,gt,gu,gv,gw,gx,gy,gz,ha,hb,hc,hd,he,hf,hg,hh,hi,hj,hn,ho,hp,hq,hr,ht,hu,hv,hw,hx,hy,hz,ia	43,2,6,12,2,5,3,7,16,4,17,1,18,4,3,4,1,7,6,3,6,4,14,1,2,6,3,1,2,3,6,7,3,4,5,2,2,13,4,1,11,7,14,3,14,17,2,5,5,7,5,8,11,6,7,4,3,2,1,7,12,5,1,8,4,3,5,2,5,10,7,15,9,7,7,6,5,6,6,15,1,9,5,15,3,14
>Marker27244	aaxbb	2
TCATCTGTTCCTGCACGCCCTCTTCATTATCCATTTTTCTGGATCGAGTGTTATAGGGGTGCCTTGGTGTTTTCTTAGTTATGATGAAATTCCAGTTGAAXXXXXXXXXXATGAGTTCAGAACTTCTCATTTTATAAAAAGAACAAAGCTTTCATCTAGCCAAGATTATACAAAGGTGTTACAAGGGAACCTAACGGTTTCTAATTATGT	P,eb,ec,ed,ee,ef,eg,eh,ei,ej,ek,el,em,en,eo,ep,eq,er,es,eu,ev,ew,ey,ez,fa,fb,fc,fe,ff,fg,fh,fi,fj,fk,fl,fm,fn,fo,fp,fq,fs,ft,fu,fw,fx,fy,gd,gf,gh,gi,gj,gl,gm,gn,go,gp,gq,gr,gs,gt,gu,gw,gx,gy,gz,ha,hd,he,hf,hg,hh,hi,hj,hl,hm,hn,ho,hp,hq,hr,hs,ht,hu,hv,hw,hx,hy,ia,ib	122,17,34,16,10,15,11,13,25,23,19,14,8,10,23,15,9,16,14,24,25,27,26,17,14,12,27,18,11,29,11,2,33,11,24,21,7,10,18,14,10,14,9,19,37,9,22,1,17,16,9,31,13,16,30,14,16,21,12,15,9,16,9,29,11,30,18,10,13,27,23,13,33,23,18,10,37,15,37,25,15,13,12,3,17,9,40,18,15
TCATCTGTTCCTGCACGCCCTCTTCATTATCCATTTTTCTGGATCGAGTGTTATAGGGGTGCCTTGGTGTTTTCTTAGTTATGATGAAATTCCAGTTGAAXXXXXXXXXXATGAGTTCAGAACTTCTCATTTTATAAAAAGAACAAAGCTTTCATCTAGCCAAGATTATACAAAGGTGTTACACGGGAACCTAACGGTTTCTAATTATGT	M,eb,ec,ee,eg,eh,ei,ej,ek,el,en,eo,ep,eq,er,es,et,eu,ey,ez,fb,fd,fe,ff,fh,fi,fk,fm,fn,fo,fp,fr,fs,ft,fu,fv,fw,fy,fz,ga,gb,gc,gd,ge,gf,gg,gi,gj,gk,gl,gm,gn,gp,gq,gr,gs,gt,gu,gv,gw,gx,gz,hb,hc,he,hi,hj,hk,hl,hn,hp,hs,ht,hu,hv,hw,hx,hz,ia,ib	181,15,2,17,11,17,12,1,26,14,3,16,20,7,6,9,22,11,1,10,16,28,14,8,14,3,9,18,13,17,20,13,18,19,6,29,22,9,26,23,16,33,15,27,57,25,13,12,33,1,14,27,13,24,1,11,6,11,16,14,9,12,29,7,13,20,3,20,12,18,12,12,18,15,9,14,9,11,18,41
>Marker27288	aaxbb	2
GTTATCTTGATTATGTACAATCTTCCTCCATGGATGTGTATGAAGCAACCTAATTTTATACTTGCATTGCTTATTCCTAGCCCAAAAGGTCTGGGTATGAXXXXXXXXXXTCTATGCATGTAAAAAAGAGTCATTCAAAATGCGTGTTGCAATTATATGGACTATTAATGATTTTCCTGCTTATGCAAATTTGTCTGGTTGGAGCACTAG	M,eb,ec,ee,ef,eg,eh,ei,ek,el,em,en,eo,ep,eq,er,es,et,eu,ez,fb,fd,fe,ff,fg,fh,fi,fk,fl,fm,fn,fo,fp,fr,fs,ft,fu,fv,fw,fy,fz,ga,gb,gc,gd,ge,gf,gg,gi,gj,gk,gm,gn,gp,gq,gs,gt,gu,gv,gw,gx,gz,hb,hc,he,hi,hj,hk,hl,hn,hp,hs,ht,hu,hv,hw,hx,hz,ia,ib	353,34,1,26,1,16,23,32,42,27,1,10,17,11,15,12,23,24,34,14,21,34,18,30,1,25,15,19,1,26,17,20,45,31,19,17,10,42,29,26,29,35,33,42,13,38,67,52,20,20,45,34,35,18,31,21,16,13,38,24,19,9,57,31,17,30,1,37,26,14,16,17,25,14,13,15,17,36,32,50
GTTATCTTGATTATGTACAATCTTCCTCCATGGATGTGTATGAAGCAACCTAATTTTATACTTGCATTGCTTATTCCTAGCCCAAAAGGTCTGGGTATGAXXXXXXXXXXTTTATGCATGTAAAAAAGAGTCATTCAAGATTCGTGTTGCAATTATATGGACTATTAATGATTTTCCTGCTTATGCAAATTTGTCTGGTTGGAGCACTAG	P,eb,ec,ed,ee,ef,eg,eh,ei,ej,ek,el,em,en,eo,ep,eq,er,es,eu,ev,ew,ey,ez,fa,fb,fc,fe,ff,fg,fh,fi,fj,fk,fl,fm,fn,fo,fp,fq,fs,ft,fu,fw,fx,fy,gd,ge,gh,gi,gj,gl,gm,gn,go,gp,gq,gr,gs,gt,gu,gw,gx,gy,gz,ha,hd,he,hf,hg,hh,hi,hj,hk,hl,hm,hn,ho,hp,hq,hr,hs,ht,hu,hv,hw,hx,hy,ia,ib	245,35,63,48,25,33,14,23,36,46,35,22,11,9,20,17,11,21,37,25,96,32,38,18,43,18,31,36,28,67,13,12,46,23,33,26,23,25,27,51,9,22,9,32,44,15,35,1,49,29,11,56,28,35,44,29,32,46,8,28,21,16,21,45,13,51,40,30,35,54,41,21,48,1,35,29,44,66,39,56,51,27,16,28,7,25,11,70,28,13
>Marker27374	aaxbb	2
TTAAATCTATCATGTGTTGACAGTAATTGATTAGCCCATGAATCTCCTCGGGGGCAATATACACTTCGGGCATGGCTTTTGCTTTGGCTAATAGACGCGGXXXXXXXXXXATCCACATAGTCGCTTCTTGATGCAGTGCATCAATCACCCTCCCCCTTGCTTCTTTTTCGGCATACACTTGTGCAAAATCCTCCACTAGCTTTTGTTCAT	P,eb,ec,ed,ee,ef,eg,eh,ej,ek,el,em,en,eo,eq,er,es,eu,ev,ew,ey,ez,fa,fb,fc,fe,ff,fg,fi,fj,fl,fm,fn,fo,fp,fq,fs,ft,fw,fx,fy,gh,gi,gl,gm,gn,go,gq,gr,gt,gu,gx,gz,ha,hd,he,hf,hg,hh,hi,hj,hl,hm,hn,ho,hq,hr,hu,hv,hw,hy,ia	27,1,3,5,7,2,1,2,1,1,1,4,5,3,2,1,4,6,8,10,1,2,3,3,4,2,2,1,2,3,6,4,2,1,2,4,1,1,5,2,1,2,1,3,4,3,6,3,3,1,2,1,2,4,2,1,1,2,5,1,9,1,2,2,3,3,2,1,1,2,5,4
TTAAATCTATCATGTGTTGACAGTAATTGATTAGCCCATGAATCTCCTCGGGGGCAATATACACTTCGGGCATGGCTTTTGCTTTGGCTAATAGACGCGGXXXXXXXXXXATCCACGTAGTCGCTTCTTGATGCAGTGCATCAATCACCCTCCCCCTTGCTTCTTTTTCGGCATACACTTGTGCAAAATCCTCCACTAGCTTTTGTTCAT	M,eb,ee,eg,eh,ei,ek,el,en,eo,ep,eq,es,et,eu,fb,fd,fe,ff,fh,fi,fk,fm,fp,fr,fs,fv,fw,fz,ga,gb,gc,gd,ge,gf,gg,gi,gk,gm,gn,gp,gq,gt,gv,gw,gx,gz,hb,hc,he,hi,hk,hp,hs,ht,hv,ia,ib	28,1,5,1,1,2,4,1,2,1,1,1,1,2,3,2,5,2,2,4,1,1,2,1,2,1,3,7,2,3,8,6,1,1,2,7,1,5,1,4,2,3,1,2,1,1,2,1,3,2,3,2,2,3,3,2,3,1
>Marker27431	efxeg	3
GTTGATAAGTTGCCCCGGCATTCTTGAGTCCAAAGGACATCACCTTGTAACAGAACGTTCCCCACAGGGTGACGAAAGTGGTCTTTTCCATATCCTCGGGXXXXXXXXXXCCCCACAGGGTGACGAAAGTGGTCTTTTCCATATCCTCGGGCGCCATCCTTATCTGATTGTAACCAGAGAAACCGTCCATGAATGAAAATAAAGCGAAAT	M,ek,em,es,ew,fd,fk,fl,fq,gb,hp,hu	1,1,1,2,1,1,1,1,1,2,1,1
GTTGATAAGTTGCCCCGGCATTCTTGAGTCCAAAGGACATCACCTAGTAACAGAACGTTCCCCACAGGGTGACGAAAGTGGTCTTTTCCATATCCTCGGGXXXXXXXXXXCCCCACAGGGTGACGAAAGTGGTCTTTTCCATATCCTCGGGCGCCATCTTTATCTGATTGTAACCAGAGAAACCGTCCATGAATGAAAATAAAGCGAAAT	P,ec,ee,eg,eo,er,ey,fc,fd,fy,ga,gb,gg,gk,gs,gy,gz,hh,hi,hn	1,1,1,1,1,1,2,1,1,1,1,1,1,1,1,1,1,1,1,1
GTTGATAAGTTGCCCCGGCATTCTTGAGTCCAAAGGACATCACCTTGTAACAGAACGTTCCCCACAGGGTGACGAAAGTGGTCTTTTCCATATCCTCGGGXXXXXXXXXXCCCCACAGGGTGACGAAAGTGGTCTTTTCCATATCCTCGGGCGCCATCTTTATCTGATTGTAACCAGAGAAACCGTCCATGAATGAAAATAAAGCGAAAT	M,P,ed,ee,eg,el,en,eu,ev,ew,gc,gd,gg,gm,gn,gr,gu,hg,hi,hv,hw,ia	3,1,1,1,2,1,1,2,2,1,1,1,2,1,1,1,2,1,2,1,1,1
>Marker27587	aaxbb	2
TGATCTATCATTCGCTGCAACAATTCCCCTACTGCCAGACATGTTTCCATGCTATGTAGCTTGCCGGGATGCAACAAACAAGAATCCTCTCTATGCCCACXXXXXXXXXXCCCCCTCTATGATTGGCAAGCGGGTTGGTTTCCACGTTGGGCCGATCCTCTTGAAACGTTAGCCACCCTGCATCTATCAAATGTTGGACCTTGTATTTAA	P,eb,ec,ee,eh,ei,ej,ek,el,em,eo,ep,er,eu,ev,ew,fa,fb,fc,fe,ff,fg,fh,fj,fl,fn,fo,fp,fw,fx,gi,gl,gm,go,gp,gq,gr,gs,gt,gw,gx,gy,gz,ha,he,hf,hg,hh,hi,hj,ho,hp,hq,hr,hs,ht,hu,hw,ia	13,2,4,2,1,4,1,3,1,2,2,1,1,1,4,3,4,2,10,2,2,1,1,2,1,1,4,1,3,1,1,2,1,3,1,3,2,2,1,1,1,3,3,1,1,1,5,1,1,4,2,3,2,1,1,3,3,3,1
TGATCTATCATTCGCTGCAACAATTCCCCTACTGCCAGACATGTTTCCATGCTATGTAGCTTGCCGGGATGCAACAAACAAGAATCCTCTCTATGCCCACXXXXXXXXXXCCCCCTCTATGATTGGCAAGCGAGTTGGTTTCCACGTTGGGCCGATCCTCTTGAAACGTTAGCCACCCTGCATCTATCAAATGTTGGACCTTGTATTTAA	M,eb,ee,eh,ei,el,en,eo,ep,er,es,et,eu,fd,fe,ff,fh,fn,fo,fr,fu,fv,fw,fz,ga,gb,gc,ge,gf,gg,gj,gk,gm,gn,gp,gq,gs,gt,gv,gz,hb,he,hi,hk,hl,hn,hp,hs,hu,hv,hw,hz,ia,ib	12,2,1,1,4,1,1,1,1,1,1,1,2,1,1,2,1,1,1,4,1,2,3,1,2,1,7,5,8,2,1,5,1,1,2,2,1,1,4,1,3,1,2,3,4,1,2,1,1,2,1,4,3,2
>Marker27644	aaxbb	2
TGTAATAATATCTCTTCATTAATTTTCATTGTTTCTCTTTATCTCTTTTTCTCACATAATACATGTTTGGTTGTAAAGTGTTGGATATCAAACCAAACACXXXXXXXXXXGAGTTACCATGGGTGTAAACTTTTGGCAAAATTCTTACTTTTTAATTTCGGAAACGGATATTTTTGGGGGAAAATAACATTTTTTTAAAATTCCAAAACT	M,ec,ee,ef,eg,eh,ei,ej,ek,el,en,ep,es,et,ev,ew,ey,ez,fb,fc,fd,ff,fh,fi,fj,fk,fl,fm,fp,fq,fs,ft,fu,fv,fw,fx,fz,ga,gb,gc,gd,ge,gf,gg,gj,gk,gm,gn,go,gp,gq,gs,gt,gu,gv,gw,gx,gy,gz,hd,hg,hi,hj,hk,hl,hn,hp,hq,hr,hs,ht,hu,hv,hw,hx,hz,ia,ib	87,19,6,3,7,25,10,6,15,24,1,7,4,20,12,10,5,11,15,12,6,23,7,7,1,3,6,12,10,1,16,11,10,14,6,10,2,10,6,6,7,6,24,15,6,6,13,16,8,16,1,6,9,9,18,10,13,18,12,4,17,22,4,11,10,24,13,12,20,21,10,14,2,12,4,4,22,19
TGTAATAATATCTCTTCATTAATTTTCATTGTTTCTTTTTATCTCTTTTTCTCACATAATACATGTTTGGTTGTAAAGTGTTGGATATCAAACCAAACACXXXXXXXXXXGAGTTACCATGGGTGTAAACTTTTGGCAAAATTCTTACTTTTTAATTTCGGAAACGGATATTTTTGGGGGAAAATAACAATTTTTTAAAATTCCAAAACT	P,eb,ec,ed,ee,ef,eg,ei,ej,ek,el,em,eo,eq,er,es,eu,ev,ew,ey,ez,fa,fe,fg,fh,fi,fj,fk,fl,fm,fn,fo,fp,fq,fr,fw,fx,fy,fz,ga,gb,gc,gd,ge,gh,gi,gj,gk,gl,gm,go,gp,gq,gr,gs,gt,gw,gx,ha,hb,hc,hd,he,hf,hh,hj,hk,hl,hm,ho,hp,hq,ht,hu,hv,hw,hx,hy,hz,ib	98,14,1,17,6,4,16,15,8,21,1,2,22,13,20,3,18,15,2,12,6,22,21,21,11,8,24,6,10,11,13,14,6,8,19,11,15,11,4,9,8,7,5,7,11,26,4,7,17,2,19,1,18,18,4,5,7,10,6,22,8,5,13,17,16,26,1,23,12,29,10,8,5,16,7,14,3,20,8,12
>Marker27664	aaxbb	2
ATTTCCTAGTCAAGTCCGATTTAAACTGCCGCCACCTCTCGCCAACAATCTGAAGAATTTTCTTCTTTGTCATACTATCAGAAGCTTCAGGGATTTCAAAXXXXXXXXXXCTGAGCAACAGGGAATTCCTTCCAGGTCTCATATATGGCGTCGACCTTATCACGAGCGACAACCCCGAATATCTTCTTAATTTCTTCTTGTAGGGACCAT	P,eb,ec,ed,ee,ef,eg,eh,ei,ej,ek,el,em,en,eo,ep,er,es,eu,ev,ew,ey,ez,fa,fb,fc,ff,fg,fh,fi,fj,fk,fl,fm,fn,fo,fp,fq,fr,fs,ft,fu,fw,fx,fy,gc,gd,gg,gh,gi,gj,gl,gm,gn,go,gp,gq,gr,gs,gt,gu,gw,gx,gy,ha,hd,he,hf,hg,hh,hi,hj,hk,hl,hm,hn,ho,hp,hq,hr,hs,ht,hu,hw,hx,hy,ia	45,1,16,10,3,6,4,1,7,10,4,5,3,3,4,5,5,5,1,7,8,6,1,5,5,14,1,12,1,1,4,3,8,7,2,4,11,7,1,7,3,6,4,16,4,1,7,3,2,7,1,10,10,4,13,2,6,5,7,4,6,6,6,7,4,4,4,5,8,9,8,8,1,7,5,5,11,6,3,7,2,3,2,6,8,8,5
ATTTCCTAGTCAAGTCCGATTTAAACTGCCGCCACCTCTTGCCAACAATCTGAAGAATTTTCTTCTTTGTCATACTATCAGAAGCTTCAGGGATTTCAAAXXXXXXXXXXCTGAGCAACAGGGAATTCCTTCCAGGTCTCATATATGGCGTCGACCTTATCACGAGCGACAACCCCGAATATCTTCTTAATTTCTTCTTGTAGGGACCAT	M,eb,ec,ee,eg,eh,ei,ek,el,eo,ep,eq,er,es,et,eu,ez,fb,fd,fe,ff,fh,fi,fk,fm,fn,fo,fp,fr,fs,ft,fu,fv,fw,fy,fz,ga,gb,gc,gd,ge,gf,gg,gj,gk,gm,gn,go,gp,gq,gs,gt,gu,gv,gx,gy,gz,hb,hc,he,hi,hj,hk,hl,hn,hp,hs,ht,hu,hv,hw,hx,hz,ia,ib	42,8,1,1,1,4,3,8,7,10,4,2,5,3,13,6,1,7,8,7,2,6,3,4,4,7,3,6,10,2,4,4,4,4,3,11,10,6,8,6,10,13,5,6,6,4,1,1,5,5,2,3,5,5,3,4,9,11,3,2,11,1,12,5,5,3,6,3,6,1,11,2,18,7,14
>Marker27984	aaxbb	2
ATGATATATCGAGACACTTGAAAATGAACAACGGAGGCTCTCGAGAAATTCAAATGGTCATAAATTTTGACTTGGATGTCTGATTCCGGCTTACAATATAXXXXXXXXXXAGAAATTCAAATGGTCATAAATTTTGACTTGGATGTCTGATTCCGGCTTACAATATATCGAGACTCGAAATTGTACACGGAAGCTCTGAGAAAATTCAAA	M,eb,ee,eh,eo,eu,fm,fv,fw,ga,gd,gf,gg,gn,gw,hi,hk,hw,ib	6,1,1,1,1,2,2,1,1,1,1,2,3,1,1,1,1,1,1
ATGATATATCGAGACACTTGAAAATGAACAACGGAGGCTCTCGAGAAATTCAAATGGTCATAAATTTTCACTTGGATGTCTGATTCCGGCTTATAATATAXXXXXXXXXXAGAAATTCAAATGGTCATAAATTTTCACTTGGATGTCTGATTCCGGCTTATAATATATCCAGACTCGAAATTGTACACGGAAGCTCTGAGAAAATTCAAA	P,ej,ek,ev,ew,fa,fc,fg,fh,fj,fl,fm,fn,ft,fx,gy,ha,he,hg,hj,hl,hw,ia	5,1,1,4,2,1,1,1,1,2,1,2,2,1,1,1,1,1,1,1,1,2,1
>Marker28076	aaxbb	2
CAGAAATCTTAAGAAGGGGGGGGTTGAATTAAGATTTTACAAACTATTCCTCAATTAAAATTTCTATATAGATTTTAACCCAAGTCCCAAGATTCCTTTTXXXXXXXXXXATACTGGTTCGGCAAAGTTCGTTGCCTATGTCCAGTCCCCAAGAAAGAGATAGATTTTTACAATGAAGCACTCAATTCCTTATTGAATCTCACAAGTGTT	M,eb,eg,eh,ei,ek,el,eo,ep,er,es,et,eu,ez,fb,fd,fe,ff,fh,fi,fm,fn,fo,fp,fr,fs,ft,fv,fy,fz,ga,gb,gc,gd,ge,gf,gg,gi,gj,gk,gm,gn,gp,gq,gs,gt,gu,gv,gw,gx,gz,ha,hb,hc,he,hi,hk,hl,hn,hp,hs,ht,hu,hw,hz,ia,ib	15,1,1,3,3,3,3,4,1,3,2,6,2,2,1,2,3,3,2,4,5,4,4,2,6,2,4,6,3,4,7,2,7,3,10,8,3,3,5,6,2,2,2,1,2,3,1,4,1,6,1,1,5,8,1,2,5,1,4,2,2,3,5,3,6,2,3
CAGAAATCTTAAGAAGGGGGGGTTGAATTAAGATTTTACAAACTATTCCTCAATTAAAATTTCTATATAGATTTTAACCCAAGTCCCAAGATTCCTTTTAXXXXXXXXXXATACTGGTTCGGCAAAGTTCGTTGCCTATGTCCAGTCCCCAAGAAAGAGATAGATGTTTACAATGAAGCACTCAATTCCTTATTGAATCTCACAAGTGTT	P,eb,ec,ed,ee,ef,eg,ei,ej,el,eo,ep,eq,er,es,eu,ev,ew,ey,ez,fa,fb,fc,fe,ff,fg,fh,fi,fj,fk,fl,fm,fn,fo,fp,fq,fs,ft,fu,fw,fx,gd,ge,gh,gi,gj,gl,gm,gn,go,gp,gq,gr,gs,gt,gu,gw,gx,gy,gz,ha,hd,he,hf,hg,hh,hi,hj,hl,hm,hn,ho,hp,hq,hr,hs,ht,hu,hv,hw,hx,hy,ia	36,3,6,4,2,10,5,7,7,4,6,1,2,4,3,1,3,1,8,2,4,2,4,5,5,2,3,2,8,2,5,1,2,4,2,2,2,3,1,2,5,6,1,3,1,2,3,1,1,3,1,5,3,1,1,3,1,2,3,2,5,3,3,9,4,6,6,3,1,4,3,6,5,3,7,3,2,6,2,3,3,3,3
>Marker28094	aaxbb	2
AACGTTGACTGGGTGGGCTGAGGGGATGGGGTTGATATGGTGGTCATGCTGTTGAGGGGAGGGTAAGGTGGTAGGCTGCTGAAAAATAGTTTGGAACTTGXXXXXXXXXXTGAGGTTGGGTCAGTGTTTGTGTGAACATCTGCGTGGAGACTAATGGGCTGTCCTAAATGGGTGAATTGCATGGTAAAGGAGGTGTAATTGGTAATAATG	M,eb,ec,ee,eg,eh,ei,ek,el,en,eo,ep,eq,er,es,et,eu,ez,fb,fd,fe,ff,fh,fi,fk,fm,fn,fo,fp,fr,fs,ft,fu,fv,fw,fy,fz,ga,gb,gc,gd,ge,gf,gg,gi,gj,gk,gm,gn,gp,gq,gs,gt,gu,gv,gw,gx,gz,hb,hc,he,hi,hj,hk,hl,hn,hp,hs,ht,hu,hv,hw,hx,hz,ia,ib	114,19,1,15,4,12,6,8,12,4,6,8,1,10,23,7,15,13,12,17,21,10,7,3,5,13,16,8,12,26,5,7,6,19,11,7,14,23,16,22,13,19,35,29,20,2,21,4,14,6,8,1,12,5,12,8,12,8,24,13,6,10,3,16,5,10,5,10,8,10,6,8,15,10,16,25
AACGTTGACTGGGTGGGCTGAGGGGATGAGGTTGATATGGTGGTCATGTTGTTGAGGGGAGGGTAAGGTGGTAGGCTGCTGAAAAATAGTTTGGAACTTGXXXXXXXXXXTGAGGTTGGGTCAGTGTTTGTGTGAACATCTGCGTGGAGACTAATGGGCTGTCCTAAATGGGTGAATTGCATGGTAAAGGAGGTGTAATTGGTAATAATG	P,eb,ec,ed,ee,ef,eg,eh,ei,ej,ek,el,em,en,eo,ep,eq,er,es,et,eu,ev,ew,ey,ez,fa,fb,fc,fe,ff,fg,fh,fi,fj,fk,fl,fm,fn,fo,fp,fq,fs,ft,fu,fw,fx,fy,gd,ge,gh,gi,gj,gl,gm,gn,go,gp,gq,gr,gs,gt,gu,gw,gx,gy,gz,ha,hd,he,hf,hg,hh,hi,hj,hl,hm,hn,ho,hp,hq,hr,hs,ht,hu,hv,hw,hx,hy,ia,ib	86,12,35,30,20,17,4,10,9,29,12,12,6,5,14,11,5,13,9,1,10,42,17,21,7,15,10,28,12,12,35,6,9,22,9,30,13,3,18,16,12,9,9,8,12,24,5,16,2,22,20,10,11,6,19,27,11,17,14,6,17,7,17,16,23,4,35,13,11,9,21,10,11,20,16,14,7,19,26,28,28,7,11,12,5,15,9,37,15,8
>Marker28106	aaxbb	2
ATGGATTCCTTATGACACGAATTCCATCAACCAATTTTTAGGGAATCCATTGATCCTAGAGGAGGGGCAACAATTTGAGTGTACTGCAAGGAGAAGTCAGXXXXXXXXXXTTCCTTCTCAGTAATATCCTTCTGATTAACCACAAATCTGATCTTACCCTACCTAAATGTTAGCTGGTCTACAACATTATGGAGTAGATCAGTGTCCATG	P,eb,ec,ed,ee,ef,eg,eh,ei,ej,ek,el,em,en,eo,ep,eq,er,es,eu,ev,ew,ey,ez,fa,fb,fc,fe,ff,fg,fh,fj,fk,fl,fm,fn,fo,fp,fq,fs,ft,fw,fx,fy,gd,gi,gj,gl,gm,go,gq,gr,gt,gu,gw,gx,gy,gz,ha,hd,hf,hg,hh,hi,hj,hl,hm,hn,ho,hp,hq,hr,hs,ht,hu,hv,hw,hy,ia,ib	33,5,9,7,2,3,1,3,3,5,4,5,6,3,3,4,1,3,1,7,9,6,7,3,3,2,11,1,3,6,2,4,1,6,2,5,1,1,2,5,2,5,7,2,4,5,2,2,2,5,6,6,3,3,3,2,12,5,4,2,1,10,1,2,3,2,3,1,2,5,3,5,2,3,4,1,4,10,4,1
ATGGATTCCTTATGACACGAATGCCATCAACCAATTTTTAGGGAATCCATTGATCCTAGAGGAGGGGCAACAATTTGAGTGTACTGCAAGGAGAAGTCAGXXXXXXXXXXTTCCTTCTCAGTAATATCCTTCTGATTAACCACAAATCTGATCTTACCCTACCTAAATGTTAGCTGGTCTACAACATTATGGAGTAGATCAGTGTCCATG	M,eb,ec,ee,eg,eh,ei,ek,el,en,eo,ep,eq,er,es,et,eu,ey,ez,fd,fe,ff,fh,fk,fm,fn,fo,fp,fr,fs,ft,fv,fw,fy,fz,ga,gb,gc,gd,ge,gf,gg,gi,gj,gk,gm,gn,gp,gq,gs,gt,gu,gv,gw,gz,hb,he,hi,hj,hk,hn,hp,hs,ht,hu,hv,hw,hz,ia,ib	26,4,1,5,2,2,7,3,3,1,4,2,3,2,6,9,1,1,1,7,1,6,3,4,3,6,6,3,2,1,2,4,2,1,4,6,4,8,5,5,8,4,2,5,5,2,1,3,3,2,3,1,5,3,2,3,3,1,1,4,3,2,6,2,2,2,3,11,5,6
>Marker28183	aaxbb	2
AATATGAGACATGCACCCTCGGGATCCAAGCGGCAATTGACTTCAACGTCAAGTTTCTCAATGTGTATGGAGACTCAACCTAGTGAGGGGAGAATGGGAGXXXXXXXXXXAGGGATCATAAGCTGATACCCTATCATACTTACATCAAGAAGTTGGCGGAGTTCTTCGATGATGTCTCTTTCCACCATGTTCCCAGAGAGGAGAATCAAA	P,ee,ep,eq,er,ev,fa,fd,fg,fh,fi,fm,fn,fv,ga,gb,gd,gg,gn,go,gu,ha,hb,he,hi,hn,ho,hr,hv,hx,hy,ia	8,2,1,1,1,1,1,3,1,1,1,1,5,3,1,3,1,5,1,2,3,1,1,1,1,1,1,1,1,1,1,1
AATATGAGACATGCACCCTCGGGATCCAAGCGGCAATTGACTTCAACGTCAAGTTTCTCAATGTGTATGGAGACTCAACCTAGTGAGGGGAGAATGGGAGXXXXXXXXXXAGGGATCATAAGCTGATACCCTATCATACTTACATCAAGAAGTTGGCGGAGTTCTTCGATGATGTCTCTTTCCACCATGTTCCCAGAGAGGAGAATAAAA	M,ee,ej,en,eq,eu,fb,fe,fm,fn,fo,fr,fv,fz,gw,hc,hd,hn,hv,ib	8,1,1,3,1,2,4,1,1,3,1,2,2,1,1,1,1,1,1,2
>Marker28310	aaxbb	2
TGCACCCAGTGGCATCAGGGGTCATGCCTCCTTCTTAAAGGTGTCTCTCTTTTGTTATGTCGTCAAAGTGTTGCTAATTCACCTAGAATTTTTCAATGAAXXXXXXXXXXCTAGAATTTTTCAATGAATCCCTTTACTTGTGGGTTAGTCTAGGTCGCTCTGCCCGGTTCCAACCCTAGCCCAAAAAAAAATGAAATGGGTAGGAAAGGC	P,ec,eg,ej,ek,eq,ev,ew,fg,fj,fl,fm,fq,fx,gm,gu,gw,ha,hd,hi,hq,hy	1,1,1,2,2,2,1,2,1,2,2,1,1,1,1,1,1,1,1,1,1,1
TGCACCCAGTGGCATCAGGGGTCATGCCTCCTTCTTAAAGGTGTCTCTCTTTTGTTATGTCGTCAAAGTGTTGCTAATTCACCTAGAATTTTTCAATGAAXXXXXXXXXXCTAGAATTTTTCAATGAATCCCTTTACTTGTAGGTTAGTCTAGGTCGCTCTGCCCGGTTCCAACCCTAGCCCAAAAAAAAATGAAATGGGTAGGAAAGGC	M,ee,en,es,eu,fd,fh,fm,fr,fv,fz,gb,gf,gg,gp,hb,hu,hv	4,3,2,1,2,2,2,2,1,1,1,1,1,1,1,2,1,1
>Marker28686	aaxbb	2
GAGATAATTTATCCACCTTAATCTGCAGCTCTTGCCACACCTCTGAAGACCTGAGACGCAAAGTTTGAGAGAAGGAAGGTTAATTAAGTAAAATGACTTCXXXXXXXXXXTTGTGTTGTGGACAAACATGATGCAATATTAATATTGATAAAGTGTTGTATAGTACTCATCATCCTACCAGCTAGTTTTGGAACGGAGCTCCAACATCCA	P,eb,ec,ee,eu,fa,fh,fj,fm,fn,fy,ge,gh,gt,he,hz	5,1,1,1,1,1,1,2,1,1,1,1,1,1,1,1
GAGATAATTTATCCACCTTAATCTGCAGCTCTTGCCACACCTCTGAAGACCTGAGACACAAAGTTTGAGAGAAGGAAGGTTAATTAAGTAAAATGACTTTXXXXXXXXXXTTGTGTTGTGGACAAACATGATGCAATATTAATATTGATAAAGTGTTGTATAGTACTCATCATCCTACCAGCTAGTTTTGGAACGGAGCTCCAACATCCA	M,ei,en,eq,fb,fc,fm,fp,fq,fr,ft,fz,ga,gb,gg,gj,gn,gp,gu,gw,gz,hf,hg,ia	1,1,1,1,2,1,2,1,1,1,1,1,1,1,4,1,2,2,2,1,1,1,1,1
>Marker28963	aaxbb	2
CGTCATTTACCAGATTCAACCCATTGACATCGAGTAACCGAGAATCCTTCCGATGGTGAGAAGGGTAAGCATTTTTAAACTTGGTAGAGTTAAGTATGGAXXXXXXXXXXGACCGCCGTTTGTGACCCTCCGACCGCCACTTCCTTAATGCCTCTTCAACTGCTAGCTTTCCTTGATTCGCAGCCTCTACCCTTTCAAGAGCTTCCTCAA	M,ee,eh,ek,el,en,et,fe,fi,fm,fn,fp,fu,fv,gb,gk,gn,gp,gq,gr,gt,gz,hv	3,1,1,1,1,1,1,1,1,2,6,1,1,2,1,1,1,1,2,1,1,1,2
CATCATTTACCAGATTCAACCCATTGACATCGAGTAACCGAGAATCCTTCCGATGGTGAGAAGGGTAAGCATTTTTAAACTTGGTAGAGTTAAGTATGGAXXXXXXXXXXGACCGCCGTTTGTGACCCTCCGACCGCCACTTCCTTAATGCCTCTTCAACTGCTAGCTTTCCTTGATTCGCAGCCTCTACCCTTTCAAGAGCTTCCTCAA	P,eb,ee,ef,eg,eh,ei,ej,el,em,en,eu,ev,ez,fc,fg,fi,fl,fm,fn,fq,fw,fx,gj,gl,gm,gp,gq,gr,gs,gz,ha,hf,hg,hi,hj,hm,hp,hq,hu,hy	6,1,2,1,2,1,1,1,2,3,2,1,3,1,1,2,4,2,2,1,1,1,1,1,1,1,2,2,1,1,1,1,1,2,2,1,1,1,3,1,3
>Marker29012	aaxbb	2
GTGAAATGAATTACTCCCTGCTCAAGAGAACGTGTTGTGCTTTAGTCTGGGCGTCCCATCGCCTAAGACAATACATGCTGAGCCATACCACCTGGTTGATXXXXXXXXXXCAAAAGGCGATAAAAGGAAGCACCTTAGCAGATTATTTGGCTCAGCATCCTCTCAACGACTATCAGCCCATGCATCTCGAATTCCCGGACGAGGACATCA	P,eb,ec,ed,ee,ef,eg,eh,ei,ej,ek,el,em,en,eo,er,es,eu,ev,ew,ey,fa,fb,fc,fe,ff,fg,fh,fi,fj,fk,fl,fm,fn,fo,fp,fq,ft,fw,fx,fy,gd,gh,gi,gj,gl,gm,gn,go,gp,gq,gr,gs,gt,gu,gw,gx,gy,gz,hd,he,hf,hg,hh,hi,hj,hl,hm,hn,ho,hp,hq,hr,hs,ht,hu,hv,hw,hx,hy,ia,ib	39,5,11,11,6,4,1,2,11,8,7,6,8,8,1,2,4,7,6,9,3,7,1,10,2,4,10,6,1,14,3,4,3,3,2,2,7,2,7,9,6,9,6,6,2,10,3,3,7,1,5,4,3,7,6,2,2,8,4,4,4,5,7,1,5,8,6,6,6,13,3,10,5,3,2,10,1,7,3,7,6,2
GTGAAATGAATTACTCCCTGCTCAAGAGAACGTGTTGTGCTTTAGTCTGGGCGTCCCATCGCCTAAGACAATACATGCTGAGCCATACCACCTGGTTGATXXXXXXXXXXCAAAAGGCGATAAAAGGAAGCGCCTTAGCAGATTATTTGGCTCAGCATCCTCTCAACGACTATCAGCCCATGCATCTCGAATTCCCGGACGAGGACATCA	M,eb,ee,ef,eg,eh,ei,ej,ek,el,en,eo,ep,eq,er,es,et,eu,ez,fb,fd,fe,fh,fi,fm,fn,fo,fp,fr,fs,ft,fu,fv,fw,fy,fz,ga,gb,gc,gd,ge,gf,gg,gi,gj,gk,gm,gn,gp,gq,gs,gt,gu,gv,gw,gx,gz,ha,hb,hc,he,hi,hk,hl,hn,hp,hs,ht,hu,hv,hw,hx,hz,ia,ib	53,4,9,1,2,3,6,1,6,5,2,9,6,1,1,4,8,3,4,4,11,6,2,3,2,5,6,2,10,1,1,3,4,8,3,8,7,9,13,3,12,8,10,1,3,1,2,4,1,3,5,3,2,5,3,6,3,1,7,7,1,3,5,3,4,5,7,7,9,3,11,1,8,3,10
>Marker29114	lmxll	2
ATAAAAGCCACAATCAAGCACTTTGTGAGCAGTCCTTTGAACACCCAGATGACCTCCCGGTGCGGAAGAATGACAGAACTGTAGGGCTGAGTCAGTCTCAXXXXXXXXXXTCTGGAATGCACCGTCTAATGACCTGATCACTGCACAATTTCCACAAGTAAGGGTCATCCCAAATAAAATGCTTATCATCACTTTTAATTTTATCTTTTT	P,ee,ej,en,ez,fg,fh,fi,fj,fm,fp,fq,gi,go,gw,gz,hd,he,hg,hh,hi,hl,ho,hr,hw,hx,ia	4,2,1,2,1,2,1,1,1,2,1,1,1,1,1,1,1,1,1,1,1,2,1,1,1,1,1
ATAAAAGCCACAATCAAGCACTTTGTGAGCAGTCCTTTGAACACCCAGATGACCTCCCGGTGCGGAAGAATGACAGAACTGTAGGGCTGAGTCAGTCTCAXXXXXXXXXXTCTGGAATGCACCGTCTAATGACCTGATCACTGCACAATTTCCACAAGTAAGGGTCATCCCAAATAAAATGCTTAGCATCACTTTTAATTTTATCTTTTT	M,P,en,eq,et,fm,fo,fr,fv,gf,gg,gm,gs,gt,hk,hs,ib	3,1,1,1,1,1,1,1,2,3,1,1,1,1,1,1,1
>Marker29282	aaxbb	2
ACCCTGATCATCTTAATGGAAACTTAAATTATATATGAGAGAATAAAGACTTTTAGGAGCAAATAGGATACAACTAAATGGCTATCGAAGAAGCCCAAGGXXXXXXXXXXGATCGAAAAAGTAAACCTGCAAAGTTGTATTTGTCAATCCTATTCCTATAACTTGCTCTTCATATTGGCATTATCTCACTGGTCTTGGTACCACTATCAA	P,eb,ec,ed,ee,ef,eg,eh,ei,ek,en,eo,ep,eq,er,et,eu,ev,ew,ey,ez,fa,fd,fe,fg,fh,fi,fj,fk,fl,fm,fn,fo,fp,fr,fv,fw,fx,fy,fz,gc,ge,gh,gi,gl,gm,go,gq,gr,gs,gt,ha,hb,hc,hd,he,hf,hh,hi,hj,hl,hm,ho,hp,ht,hu,hv,hw,hx,hy,hz,ib	42,3,4,10,7,5,7,2,6,20,2,9,2,2,5,1,8,12,5,11,1,9,2,8,3,5,6,5,8,7,5,8,7,5,5,7,6,8,10,7,9,7,3,13,10,7,8,14,8,3,7,3,5,4,2,4,2,2,8,3,3,9,7,5,5,9,3,10,4,5,6,2
ACCCTTCTCATCTTAATGGAAACTTAAATTATATATGAGAGAATAAAGACTTTTAGGAGCAAATAGGATACAACTAAATGGCTATCGAAGAAGCCCAAGGXXXXXXXXXXGATCGAAAAAGTAAACCTGCAAAGTTGTATTTGTCAATCCTATTCCTATAACTTGCTCTTCATATTGGCATTATCTCACTGGTCTTGGTACCACTATCAA	M,eb,ec,ee,ef,eg,eh,ei,ej,el,em,en,eo,ep,eq,es,et,ew,ey,ez,fb,fc,fd,fe,ff,fg,fh,fi,fl,fm,fo,fp,fq,fr,fs,ft,fu,fv,fw,fx,fz,ga,gb,gd,ge,gf,gg,gh,gj,gk,gm,gn,gp,gt,gu,gv,gw,gx,gy,gz,ha,hb,hd,hf,hg,hh,hi,hj,hk,hl,hn,ho,hp,hq,hr,hs,ht,hy,hz,ia,ib	85,3,6,4,3,3,9,7,18,18,1,6,9,8,3,11,8,4,1,1,8,14,4,7,15,5,2,5,6,11,12,2,9,9,2,10,3,3,3,9,4,14,11,19,3,15,12,7,5,6,11,16,16,6,6,3,8,13,16,12,5,5,8,1,14,13,9,7,17,4,10,6,8,16,17,19,14,12,5,8,11
>Marker29284	None	2
CGATTGACGAAGGGCGCAGAAGACGACGTTAGTCTCTGCATGCTATCAGGCTTTTCGTCTTACAGATAGCACAGAAAGTTTTGAAAGTGCGGACAACCACXXXXXXXXXXGAGGAACTCAGACCTACGTAGTTCTTGATAACTTGTGAGACTTGAAAAAGTCTCCACCGGAAGATGCTGACATCTCCGGAAAGGGCGCAGATGACCACAT	eb,eg,eq,et,fe,fh,fi,fj,fk,fm,fy,gc,gi,gm,gu,hq,hs	1,1,1,1,1,1,1,1,3,1,1,1,1,2,1,1,1
CGATTGACGAAGGGCGCAGAAGACGACGTTAGTCTCTGCATGCTATTAGGCTTTTCGTCTTACAGATAGCACAGAAAGTTTTGAAAGTGCGGACAACCACXXXXXXXXXXGAGGAACTCAGACCTACGTAGTTCTTGATAACTTGTGAGACTTGAAAAAGTCTCCACCGGAAGATGCTGACATCTCCGGAAAGGGCGCAGATGACCACAT	ec,ed,eg,eh,ei,en,eo,er,ew,fi,fl,fm,gd,gg,gj,gl,gn,gw,gx,hb,hd,hg,hi,hj,hu,hy,hz	1,1,1,1,1,2,1,1,1,1,1,1,1,1,2,1,1,1,1,1,1,1,1,1,1,1,1
>Marker29472	aaxbb	2
TTCTTGGTGCTTTCATCACTGCTACACTCGTCATCATCCTTCACTTTGTACCTTGATACCCCACACCTGGGGCAGTTATGCATTTCTTCAAACTCATTTTXXXXXXXXXXTTTACCTGATAGTAAGTTTTTGACAACGTGTTTTCCTCTGGAAGCATATCCTGCACCACCTGAAGAAGTGAAGTGAGGCTTTTGTCACTCCACCTATATC	M,eb,ec,ee,eg,eh,ei,ej,ek,el,en,eo,ep,eq,er,es,et,eu,ez,fa,fb,fd,fe,ff,fh,fi,fj,fk,fm,fn,fo,fp,fr,fs,ft,fu,fv,fw,fy,fz,ga,gb,gc,gd,ge,gf,gg,gi,gj,gk,gm,gn,gp,gq,gr,gs,gt,gu,gv,gw,gx,gy,gz,hb,hc,he,hg,hi,hj,hk,hl,hn,ho,hp,hs,ht,hu,hv,hw,hx,hz,ia,ib	229,23,4,30,12,18,20,1,28,16,19,23,15,10,14,13,16,16,13,1,19,45,17,19,11,10,1,13,27,21,9,18,36,8,9,10,22,18,9,34,33,25,48,28,43,63,35,36,7,29,13,25,10,26,3,7,18,9,20,12,10,1,13,54,15,10,1,28,2,22,13,15,1,6,19,7,21,4,21,9,25,28,35
TTCTTGGTGCTTTCATTACTGCTACACTCGTCATCATCCTTCACTTTGTACCTTGATACCCCACACCTGGGGCAGTTATGCATTTCTTCAAACTCATTTTXXXXXXXXXXTTTACCTGATAGTAAGTTTTTGACAACGTGTTTTCCTCTGGAAGCATATCCTGCACCTCCTGAAGAAGTGAAGTGAGGCTTTTGTCACTCCACCTATATC	P,eb,ec,ed,ee,ef,eg,eh,ei,ej,ek,el,em,en,eo,ep,eq,er,es,eu,ev,ew,ey,ez,fa,fb,fc,fd,fe,ff,fg,fh,fi,fj,fk,fl,fm,fn,fo,fp,fq,fs,ft,fu,fw,fx,fy,gd,gf,gh,gi,gj,gl,gm,gn,go,gp,gq,gr,gs,gt,gu,gw,gx,gy,gz,ha,hd,he,hf,hg,hh,hi,hj,hk,hl,hm,hn,ho,hp,hq,hr,hs,ht,hu,hv,hw,hx,hy,ia,ib	169,26,65,37,27,23,9,20,31,38,29,22,31,15,21,19,7,18,19,20,47,41,32,10,23,18,55,1,15,15,41,9,14,34,13,52,32,11,18,28,23,12,10,8,18,42,12,25,1,17,20,14,28,10,21,55,16,22,26,2,24,10,20,11,38,9,20,24,15,11,51,26,24,32,1,21,24,13,47,32,41,36,18,20,17,3,21,15,62,28,10
>Marker29510	aaxbb	2
ATTTCCTCGTGAGGTCTGATTTAAACTGCCTTCATCTCTCGCCGACAGTCTGAAGTAACTTCCTTTTCATCCTACTGTCAGAAGCCTCTGGGATTTCAAAXXXXXXXXXXTAAGCAGTAGGGACCTCCTTCCAGCTCTTGTATGTGATGTCCACCTTATCACGTTCCACAATCCCCAAATATATTCTTAATTTCTTCCTGTGGGGACTGT	P,eb,ec,ed,ee,ef,eg,eh,ei,ej,ek,el,em,en,eo,ep,eq,er,es,eu,ev,ew,ey,ez,fa,fb,fc,ff,fg,fh,fj,fk,fl,fm,fn,fo,fp,fq,fs,ft,fv,fw,fx,fy,gd,gg,gh,gi,gj,gl,gm,gn,go,gp,gq,gr,gs,gt,gu,gw,gx,gy,ha,hd,he,hf,hg,hh,hi,hj,hl,hm,hn,ho,hp,hq,hr,hs,ht,hu,hw,hx,hy,ia	38,3,12,11,9,11,5,5,4,11,2,2,5,3,4,3,4,8,6,8,12,2,5,6,13,3,14,4,8,1,9,2,13,3,9,5,3,3,2,3,1,5,16,2,6,4,4,11,2,6,7,4,8,3,4,3,2,3,3,1,1,6,7,4,3,3,11,5,6,10,8,4,9,4,3,4,15,7,2,2,6,1,16,8
ATTTCCTCGTGAGGTCTGATTTAAACTGCCTTCATCTCTCGCCGACAGTCTGAAGTAACTTCCTTTTCATCCTACTGTCAAAAGCCTCTGGGATTTCAAAXXXXXXXXXXTAAGCAGTAGGGACCTCCTTCCAGTTCTTGTATGTGATGTCCACCTTATCACGTTCCACAATCCCCAAATATATTCTTAATTTCTTCCTGTGGGGACTGT	M,eb,ee,eg,eh,ei,ej,ek,el,en,eo,ep,er,es,et,ew,ez,fd,fe,ff,fh,fi,fk,fm,fn,fo,fr,fs,ft,fu,fv,fy,fz,ga,gb,gc,gd,ge,gf,gg,gj,gk,gm,gn,gp,gq,gt,gv,gw,gx,gy,gz,hb,hc,he,hi,hj,hk,hl,hn,hp,hs,ht,hu,hw,hx,hz,ia,ib	42,2,1,3,3,4,1,8,3,4,4,2,3,3,7,2,2,10,8,1,1,4,3,2,7,6,2,5,4,4,7,1,5,5,9,12,3,11,17,2,4,7,7,5,4,5,3,3,1,4,2,7,9,4,2,4,1,13,2,8,4,1,1,4,7,4,4,2,20
>Marker29556	nnxnp	2
ACACTCTTTAAAGATGCCCATCATCATGTCTTAAAGTGTGACCAATGTCAAAGAATGGGGGGAATTTCCCGAAGGAATGAGATGCCTTTGCAAAACATTAXXXXXXXXXXGATTGCTGGGGTATTGATTTCATGGGTCCATTTCCTTCATCTATGGGAAATGAATACATTTAAGTAGTTGTTGATTACGTGTCTAAATGGGTGGAAGCTA	M,ek,en,er,ew,fa,fd,fh,fl,fm,fn,fr,fv,ga,gf,gg,gu,hp,ib	3,1,1,1,1,1,1,2,1,1,1,1,2,1,1,1,1,2,1
ACACTCTTTAAAGATGCCCATCACCATGTCTTAAAGTGTGACCAATGTCAAAGAATGGGGGGAATTTCCCGAAGGAATGAGATGCCTCTGCAAAACATTAXXXXXXXXXXGATTGTTGGGGTATTGATTTCATGGGTTCATTTCCTTCATCTGCAGGAAATGAATACATTTTGGTAGTTGTTGATTACGTGTCTAAATGGGTGGAAGCTA	M,P,ec,ee,eg,ej,ek,el,en,eq,eu,fa,fb,ff,fj,fm,fq,fv,fw,gb,gf,gj,gp,gy,hi,hk,hp,hu,hw	3,2,1,1,1,2,1,1,2,2,1,1,1,1,1,1,1,2,1,2,1,1,2,1,1,1,1,1,1
>Marker29656	hkxhk	2
GACGATGGGTTGTAGCAGCCTGCACGTATCTGCTCCACTTGGTGGGTTGTACTCTTTTCGCCAACAAGAGTTCAACCCATGTACATGTCGTGCACCTGGAXXXXXXXXXXGCAGCCTGCACGTATCTGCTCCACTTGGTGGGTTGTACTCTTTTCGCCAACAAGAGTTCAACCCATGTACATGTCGTGCACCTGGAGGCTTTCAGGGACC	M,P,eb,ec,ee,ei,ej,ek,em,en,eo,eu,ev,ew,fc,fd,ff,fi,fj,fk,fl,fm,fn,fo,fp,fq,fr,fs,ft,fv,fw,fx,fz,gb,gc,ge,gg,gh,gi,gk,gn,gp,gt,gw,gy,he,hg,hm,hn,hq,hr,hs,hv,hw,hy,ib	5,3,2,2,2,2,1,1,1,2,1,1,2,3,1,5,2,2,1,1,1,1,1,1,2,1,2,1,1,1,2,1,1,1,1,1,1,1,1,1,2,1,2,5,2,1,3,1,1,1,1,1,1,2,1,5
GACGATGGGTTGTAGCAGCCTGCACATATCTGCTCCACTTGGTGGGTTGTACTCTTTTCGCCAACAAGAGTTCAACCCATGTACATGTCGTGCACCTGGAXXXXXXXXXXGCAGCCTGCACATATCTGCTCCACTTGGTGGGTTGTACTCTTTTCGCCAACAAGAGTTCAACCCATGTACATGTCGTGCACCTGGAGGCTTTCAGGGACC	M,P,eb,ec,ed,ej,el,em,en,ew,fd,ff,fr,fs,fv,fx,gb,gc,gd,ge,gf,gg,gp,gq,gr,gv,ha,hp,hq,ht,hw	2,1,1,1,1,1,1,2,1,1,1,1,1,1,2,2,1,1,1,1,1,4,2,1,1,1,1,2,1,1,1
>Marker29670	aaxbb	2
AAGGACTAGGGAACAACAACAAGAAAAATGCTTATGAAGCCAAATTAACTCATATTTCTACTGGTTGTTAATAAAAAATGCCAAGAAGCATTATAAGCATXXXXXXXXXXCCACATCTGACAGCAGTAGACACCAATAGTTAACAGTTTAATAGAATATCACTGGTCTTAATCCTAACTTAATCTTTATATTTTTCATTCAATGCATAGC	P,eb,ec,ed,ee,eg,ej,em,en,eo,ep,eq,eu,ev,ey,fa,fb,fh,fi,fj,fl,fp,fs,ft,fy,gd,gg,gh,gi,gn,go,gp,gs,gu,hh,hi,hj,hl,ho,hp,hr,hu,hw,hy	8,1,2,1,3,2,2,1,1,1,1,1,2,4,2,1,3,1,1,4,1,1,1,1,1,1,2,1,2,1,2,1,1,1,1,2,3,1,1,1,1,1,1,2
AAGGACTAGGGAACAACAACAAGAAAAATGCTTATGAAGCCAAATTAACTCATATTTCTACTGGTTGTTAATAAAAAATGCCAAGAAGCATTATAAGCATXXXXXXXXXXCCACATCTGACAGTAGTAGACACCAATAGTTAATAGTTTAATAGAATATCACTGGTCTTAATCCTAACTTAATCTTTATATTTTTCATTCAATGCATAGC	M,ee,ef,el,eq,er,ew,fd,fe,fk,fm,fn,fo,fp,fr,fv,fw,fz,ga,gb,gd,ge,gk,gp,gv,gx,hb,hc,hk,hs,hu,hx,hz,ia,ib	8,1,1,1,1,1,1,2,2,1,1,1,1,1,3,3,1,2,2,4,1,2,1,2,1,1,2,1,1,1,1,2,3,1,2
>Marker29684	None	2
TCAATTTTTAAAAAATTGTCTTTTGCACACTTACGGATCAACTTTATCCGTGAATGACTTACGGATCAACTTGATCCGCAAGTGTGCGAGGAACCAGGAGXXXXXXXXXXCACCAGAGCCATGAGCTAGAGGCTCTAAGAGGATTGAGCTAGAGCTGCAGAAGAAGACCCTAGGGTTCTCATGAATCTTAGGGTAGATTTCTGAGCCCAG	M,eb,ee,ek,el,eo,eq,eu,fd,fh,fm,fp,fz,ga,gc,gf,gt,gv,he,hn	3,1,1,2,1,1,1,1,1,1,2,2,1,1,2,1,1,2,1,1
TCAATTTTTAAAAAATTGTCTTTTGCCACTTACGGATCAACTTTATCCGTGAATGACTTACGGATCAACTTGATCCGCAAGTGTGCGAGGAACCAGGAGCXXXXXXXXXXCACCAGAGCCATGAGCTAGAGGCTCTAAGAGGATTGAGCTAGAGCTGCAGAAGAAGACCCTAGGGTTCTCATGAATCTTAGGGTAGATTTCTGAGCCCAG	eg,eh,ek,er,ev,ew,fa,fb,fc,fe,fm,fw,gi,gl,gn,gr,gx,gy,ha,hf,hg,hi,hj,ho,hw	1,2,1,1,1,1,2,2,3,3,1,1,1,1,1,1,1,2,1,1,1,1,1,2,1
>Marker29696	ccxab	3
TTTATCACATGCCTTGTTGGAAGGTGTGGAGTTCCTTCGATTCAGAAGCTTTTCCTGTGCTTGAAAGTCTTGAAATACGTGACTGCCCCAAACTAGAGGGXXXXXXXXXXTTGGCGATATGTAAAAGCAATAAAGTAGCACTGCATGCGTTACCTCTCTTAGTAGAGACTATAGAAGTAGAAGGAAGCCCAATGGTGGAGTCCATGATGG	M,eb,ec,ee,eh,ei,ek,el,en,eo,ep,eq,er,es,et,eu,ez,fb,fd,fe,ff,fh,fi,fk,fm,fn,fo,fp,fr,fs,ft,fu,fv,fw,fy,fz,ga,gb,gc,gd,ge,gf,gg,gi,gj,gk,gm,gn,gp,gq,gt,gu,gv,gw,gz,hb,hc,he,hk,hl,hn,hp,hs,ht,hu,hv,hw,hx,hz,ia,ib	77,9,14,2,7,10,8,7,15,13,8,2,5,3,5,12,3,10,14,5,2,3,9,2,5,9,3,4,15,9,5,4,11,12,4,17,11,11,20,12,19,23,7,9,4,9,8,6,5,7,12,5,2,3,5,10,9,2,6,6,8,2,15,3,5,2,4,10,9,9,13
TTCATCAAATGCCTTGTTGGGAGGTGTGGAGTTCCTTCGATTCAGAAGCTTTTCCTGTGCTTGAAATTCTTGAAATACGTGACTGCCCCAAACTAGAGGGXXXXXXXXXXTTGGAGATACGTAAAAGCAATAAAGTAGCACTGCATGCGTTTCCTCTCTTGGTAGAAACTATAAAAGTAGAAGGAAGCCCAATGGTGGAGTCCATGATGG	M,eb,ec,ee,eh,ei,ek,el,en,eo,ep,eq,er,es,et,eu,ev,fb,fd,fe,ff,fh,fi,fk,fm,fn,fo,fp,fr,fs,ft,fu,fv,fw,fy,fz,ga,gb,gc,gd,ge,gf,gg,gh,gi,gj,gk,gm,gp,gq,gs,gt,gu,gv,gx,gz,hb,hc,he,hk,hl,hn,hp,hs,ht,hu,hv,hw,hx,hz,ia,ib	73,15,17,6,8,11,10,7,8,5,8,3,4,10,9,7,15,13,13,3,6,2,2,8,7,5,5,9,13,5,2,1,15,9,5,18,9,13,17,12,12,15,5,1,6,7,5,4,6,8,4,8,5,2,7,5,9,5,5,10,5,7,2,17,5,5,6,9,6,7,5,15
TTGATCACATGCCTTGTTGGGAGGTGTGGAGTTCCTTCGATTCAGAAGCTTTTCCTGTGCTTGAAATTCTTGAAATACTTGACTGCCCCAAACTAGAGGGXXXXXXXXXXTTGGAGATATGTAAAAGCAATAAAGTAGCACTACATGTGTTTCCTCTCTTGGTAGAAACTATAGAAGTAGAAGGAAGCCCAATGGTGGAGTCCATGATGG	P,eb,ec,ed,ee,ef,eg,eh,ei,ej,ek,el,em,en,eo,ep,eq,er,es,eu,ev,ew,ey,ez,fa,fc,fe,ff,fg,fh,fi,fj,fk,fl,fm,fn,fo,fp,fq,fs,ft,fu,fw,fx,fy,gb,gd,gh,gi,gj,gl,gm,gn,go,gp,gq,gr,gs,gt,gu,gv,gw,gx,gy,gz,ha,hd,he,hf,hg,hh,hi,hj,hl,hm,hn,ho,hp,hq,hr,ht,hu,hv,hw,hx,hy,ia,ib	44,9,11,14,17,4,9,8,10,13,7,11,13,3,3,4,5,2,5,8,17,18,11,7,6,19,8,6,11,1,4,11,2,8,7,5,5,2,8,1,4,4,4,7,1,1,5,8,4,4,6,10,5,17,3,9,8,2,8,6,1,6,6,8,5,6,8,3,6,19,8,16,11,11,5,2,17,11,14,12,5,6,3,9,5,16,8,3
>Marker29780	aaxbb	2
ATGATATTTTGAGACGGTCGAAAATGAACCTGGAAGCTCTCGAGAAATTCAAACGGCCATAACTTATGACTCGGGTATATGTGTGACGCCCATGATATATXXXXXXXXXXCTCCGATTTAGGCGCATAATATATCGAGATGCTCGAAACTGAACACAAAAGCTCTTGGCAAATTCAAGCGACCATAACTTTTGACTCGGGTGTATGTGTG	P,eb,ec,ed,ee,ef,eh,ei,ej,ek,el,em,en,ep,eq,er,ev,ew,ey,ez,fa,fb,fc,fe,ff,fg,fj,fk,fl,fm,fo,fp,fq,ft,fu,fw,fx,gd,gh,gi,gj,gl,gm,gn,go,gp,gq,gr,gs,gt,gu,gw,gx,gy,gz,ha,hd,he,hf,hg,hh,hi,hj,hl,hm,hn,ho,hp,hq,hr,hs,ht,hu,hv,hx,hy,ia,ib	17,3,9,5,5,4,2,5,2,2,1,1,3,2,1,3,3,3,1,2,4,1,7,3,2,2,5,1,5,2,2,2,5,3,1,5,5,1,2,6,1,4,2,4,4,3,3,2,1,2,1,3,2,1,2,4,4,2,3,1,3,2,1,3,1,3,4,1,7,3,2,4,1,2,1,9,1,1
ATGATATTTTGAGACGGTCGAAAATGAACCTGGAAGCTCTCGAGAAATTCAAACGGCCATAACTTATGACTCGGGTGTATGTGTGACGCCCATGATATATXXXXXXXXXXCTCCGATTTAGGCGCATAATATATCGAGATGCTCGAAACTGAACACAAAAGCTCTTGGCAAATTCAAGCGACCATAACTTTTGACTCGGGTGTATGTGTG	M,ec,ee,eg,eh,ei,ek,el,en,eo,er,es,et,eu,fb,fd,fh,fi,fk,fm,fo,fp,fr,fs,fv,fw,fz,ga,gb,gc,gd,gf,gg,gi,gj,gk,gm,gp,gs,gt,gu,gv,gw,gz,hb,hc,he,hk,hn,hs,ht,hu,hw,hz,ia,ib	43,1,5,1,3,4,1,3,2,1,3,1,2,6,3,2,1,1,2,3,1,4,2,1,3,2,2,11,4,2,5,7,4,6,3,6,2,2,1,5,1,1,5,1,1,4,1,3,4,1,3,2,1,3,4,3
>Marker29847	aaxbb	2
ATGTTCTCTTCTTTTAAAGAACTGTGGCGAGACATATACAGCGGACAGGAATCCCTGGAGGAAACCAAAAAGAACACACAAACACAAAAATAAAAAGAACXXXXXXXXXXGAGTTCACGGGCGAGGGTAGCTCCTCGCCATCCATGTTGGTGAGCACCAGAGCCCCCCCAGAAAAAGCCCTTTTGACAATGAAAGGTCCTTCGTAATTCG	P,eb,ec,ed,ee,ef,eg,eh,ei,ej,ek,el,em,en,eo,ep,eq,er,es,eu,ev,ew,ey,ez,fa,fb,fc,ff,fg,fh,fj,fk,fl,fm,fn,fo,fp,fq,fs,ft,fu,fw,fx,fy,gd,gg,gh,gi,gj,gl,gm,gn,go,gp,gq,gr,gs,gt,gu,gw,gx,gy,ha,hd,he,hf,hg,hh,hi,hj,hl,hm,hn,ho,hp,hq,hr,hs,ht,hu,hw,hx,hy,ia	73,10,23,15,6,8,6,2,10,18,7,7,6,7,9,5,4,8,8,15,21,22,11,5,6,5,20,7,19,2,22,1,11,6,6,6,9,16,10,6,3,11,11,5,5,3,16,11,3,18,5,7,19,4,6,8,3,7,4,4,6,15,10,16,5,8,15,2,4,14,5,15,7,14,5,12,11,5,8,7,9,5,19,14
ATGTTCTCTTCTTTTAAAGAACTGTGGCGAGACATATACAGCGGATAGGAATCCCTGGAGGAAACCAAAAAGAACACACAAACACAAAAATAAAAAGAACXXXXXXXXXXGAGTTCACGGGCGAGGGTAGCTCCTCGCCATCCATGTTGGTGAGCACCAGAGCCCCCCCAGAAAAAGCCCTTTTGACAACGAAAGGTCCTTCGTAATTCG	M,eb,ec,ee,eg,eh,ei,ek,el,en,eo,ep,eq,er,es,et,eu,ez,fb,fd,fe,ff,fh,fi,fk,fm,fn,fo,fp,fr,fs,ft,fu,fv,fw,fy,fz,ga,gb,gc,gd,ge,gf,gg,gj,gk,gm,gn,gp,gq,gs,gt,gu,gv,gw,gx,gy,gz,hb,hc,he,hg,hi,hj,hk,hl,hn,hp,hs,ht,hu,hv,hw,hx,hz,ia,ib	102,12,1,8,3,4,10,7,8,5,10,4,3,8,8,10,5,7,7,23,12,5,10,4,3,13,8,3,10,14,14,6,5,11,12,2,12,12,11,10,8,10,19,5,5,10,7,7,8,8,5,9,3,10,4,3,11,13,16,7,6,1,9,1,7,5,7,2,7,3,9,11,10,6,11,10,27
>Marker29893	aaxbb	2
AGTAAAGGTGAGTGTGGAGGAGGTTACAGATGCAGATGCTCCAGTTCCTGTACCCACTGATGAGGTTTCCTTAGTGGGGCAGGCGCTTCACACCTTCCTAXXXXXXXXXXACATGTAGTTGTGTCTCCGACAAAACCACCTCCGAAGCCCGATCCGGAGGTCAATGATCCGCTTTATCTGATGAGATTGACCATCCCAGAGCTTTTCTTG	P,ed,ee,ef,eg,ei,ej,em,en,ep,eu,ew,ey,fa,fc,ff,fg,fj,fk,fl,fm,fq,fs,ft,fx,fy,gd,gh,gi,gj,gl,gn,go,gp,gq,gt,gu,gx,gy,he,hf,hg,hh,hi,hj,hl,hm,hn,ho,hq,hs,hu,hw,hx,hy	12,3,2,2,1,1,1,5,1,1,1,1,3,4,3,1,1,1,1,2,1,4,2,2,1,2,2,1,1,2,1,1,6,1,1,2,1,3,1,1,1,2,1,1,1,2,1,2,1,1,2,1,2,1,1
AGTAAAGGTGAGTGTGGAGGAGGTTACAGATGCAGATGCTCCAGTTCCTGTACCCACTGATGAGGTTTCCTTAGTGGGGCAGGCGCTTCACACCTTCCTAXXXXXXXXXXACATGTAGTTGTGTCTCCGACAAAACCACCTCCGAAGCCCGATCCGGAGGTCAATGATCCGCTTTATCTTATGAGATTGACCATCCCAGAGCTTTTCTTG	M,ee,eh,ei,ek,el,eo,ep,eq,er,es,et,eu,ez,fb,fd,fe,fh,fi,fm,fn,fr,fs,ft,fu,fv,fw,fy,fz,ga,gb,gc,gd,ge,gf,gg,gi,gj,gk,gm,gn,gp,gq,gt,gu,gv,gw,gx,gy,gz,hb,hc,hi,hk,hl,hn,hp,hs,ht,hu,hv,hw,hz,ia,ib	20,4,2,2,5,1,1,4,2,2,2,3,4,1,1,5,1,5,1,1,8,7,1,3,1,6,3,1,8,4,2,7,6,8,5,2,5,2,1,4,1,6,5,2,4,1,2,2,1,3,1,1,2,1,1,3,1,1,4,3,7,1,5,1,5
>Marker29948	aaxbb	2
TCGCCCAGTTGCTATGTATACCGGGGCAGGATTTTGCCTGGACTGCTGCAGGGAGGCGAGTGCGAATTATGCGCACCAACATGACTACCCTGACTCAGATXXXXXXXXXXCGGATGAGCGTCCATGTGGCTCAGTTGATCGCTGATGCTATCTATATTTTTGCAGGTATGGCGCCTACTAGGCACCCTTTGGACCCAGATAAGTCCAACA	P,eb,ec,ed,ee,ef,eg,eh,ei,ej,ek,el,em,en,eo,ep,eq,er,es,eu,ev,ew,ey,fa,fb,fc,ff,fg,fh,fj,fk,fl,fm,fn,fo,fp,fq,fs,ft,fu,fw,fx,fy,gd,gg,gh,gi,gj,gl,gm,go,gp,gq,gr,gs,gt,gw,gx,gy,ha,hd,he,hf,hg,hh,hi,hj,hl,hm,hn,ho,hp,hq,hr,hs,hu,hv,hw,hx,hy,ia	44,5,9,7,3,10,5,1,2,8,9,4,11,9,6,2,3,1,3,3,1,9,7,5,3,12,11,9,3,2,4,5,4,4,9,6,7,4,6,3,1,5,1,6,3,8,7,2,4,7,10,5,5,3,1,2,1,4,8,7,9,1,1,19,6,4,2,6,6,3,4,7,4,14,6,1,5,4,5,15,3
TCGCCCAGTTGCTATGTATACCGGGGCAGGATTTTGCCCGGACTGCTGCAGGGAGGCGAGTGCGAATTATGCGCACCAACATGACTACCCTGACTCAGATXXXXXXXXXXCGGATGAGCGTCCATGTGGCTCAGTTGATCGCTGATGCCATCTATATTTTTGCAGGTATGGCGCCTACTAGGCACCCTTTGGACCCAGATAAGTCCAACA	M,eb,ec,ee,eg,eh,ei,ek,el,en,eo,ep,eq,er,es,et,eu,ey,ez,fb,fd,fe,ff,fh,fi,fk,fm,fn,fp,fr,fs,ft,fv,fw,fy,fz,ga,gb,gc,gd,ge,gf,gj,gk,gm,gn,gp,gq,gs,gt,gu,gv,gw,gx,gy,gz,hb,he,hi,hk,hl,hn,hp,hs,ht,hv,hw,hx,hz,ia,ib	33,8,1,2,3,4,1,7,1,6,1,3,3,4,5,4,2,1,1,1,10,11,4,3,5,2,4,7,2,10,5,2,10,3,4,7,6,14,6,5,10,5,2,5,4,3,2,2,1,6,1,2,5,1,3,6,4,2,2,5,1,5,1,1,4,2,2,6,8,4,19
>Marker29985	aaxbb	2
AAACTCTGCTTCAACACTTGAGCAAGCAACAACACTTTGTTTCTTGCTTTTCCATGAAACAACATTTCCTCTAATTGATACAAAATAACCTGAAGTAGAAXXXXXXXXXXCCAATGACCAACTAACTAACCTTTGATATCTCTCTGGGTTGGAGTAAGGTTCACCATGGTCTATCATGAATTTCTAATTTGGATCCATGGGACTATCAAT	M,eb,ec,ee,eg,eh,ei,ek,el,eo,ep,eq,er,es,et,eu,ez,fb,fd,fe,ff,fh,fi,fk,fm,fn,fo,fp,fr,fs,ft,fu,fv,fw,fy,fz,ga,gb,gc,gd,ge,gf,gg,gi,gj,gk,gm,gn,gp,gq,gr,gs,gt,gu,gv,gw,gx,gy,gz,hb,hc,he,hf,hg,hi,hj,hk,hl,hn,hp,hs,ht,hu,hv,hw,hx,hz,ia,ib	120,15,4,32,2,10,18,10,7,14,9,5,6,12,20,11,7,8,10,16,7,10,7,4,17,10,9,5,22,6,6,6,22,7,5,18,19,15,19,14,16,35,23,13,3,23,6,8,12,17,1,4,9,9,13,10,10,1,4,20,11,11,1,1,13,4,31,13,16,7,14,10,16,9,18,11,15,14,26
AAACTCTGCTTCAACACTTGAGCAAGCAACAACACTTTGTTTCTTGCTTTTCCATGAAACAACATTTCCTCTAATTGATACAAAATAACCTGAAGTAGAAXXXXXXXXXXCCAATGACCAACTAACTAACCTTTGATATCTCTCTGGGTTGGAGTAAGGTTCACCATGGTCTATCATGAATTTCTAATTTGGATCCATGGGACTGTCAAT	P,eb,ec,ed,ee,ef,eg,eh,ei,ej,ek,el,em,en,eo,ep,eq,er,es,eu,ev,ew,ey,ez,fa,fb,fc,fe,ff,fg,fh,fi,fj,fk,fl,fm,fn,fo,fp,fq,fs,ft,fu,fv,fw,fx,fy,gd,gh,gi,gj,gl,gm,gn,go,gp,gq,gr,gs,gt,gu,gw,gx,gy,gz,ha,hd,he,hf,hg,hh,hi,hj,hl,hm,hn,ho,hp,hq,hr,hs,ht,hu,hv,hw,hx,hy,ia,ib	89,15,25,21,11,13,2,7,11,22,17,9,7,9,11,8,3,11,11,12,24,18,23,8,15,14,24,7,14,17,4,8,14,1,30,13,10,7,13,9,15,5,10,1,6,14,6,11,13,11,5,14,7,17,29,10,11,12,5,7,5,6,4,22,10,11,14,7,16,23,10,14,16,18,20,13,21,10,21,23,12,11,12,3,19,6,29,19,8
>Marker30132	nnxnp	2
GAAATCAGTTTTTCTGTTAACAAAGTCTGCCAGTACATGTCAGACCCATCAGAACAGCATTGGGCAGCAGTAAAAAGGATCCTCAGGTATCTGGCAGGCAXXXXXXXXXXGCAGCCGTCTTCTTTGGGTCCAATTTAGTTTCTTGGTGGTCAAAGAAACAGTCTGTTGTTGCCAAGTCCAGTACAGAAGCCGAATATCGCAGTTTAGCTT	M,P,ec,ed,ee,ef,ei,em,eo,eq,er,es,ey,ez,fa,fe,ff,fg,fh,fj,fn,fo,fq,fr,ft,fu,fx,ga,gc,gd,gi,gm,go,gq,gr,gv,gx,gy,gz,ha,hc,he,hi,hj,ho,hp,hr,hs,ht,hu,hw,hx,hy,ia	1,10,2,3,1,2,1,1,1,1,1,1,2,2,1,1,3,2,1,2,1,1,3,2,1,1,3,1,4,1,1,2,1,3,3,4,2,1,1,2,1,1,1,1,1,3,2,2,1,2,2,1,1,2
GAAATCAGTTTTTCTGTTAACAAAGTCTGCCAGTACATGTCAGACCCATCAGAACAGCATTGGGCAGCAGTAAAAAGGATCCTCAGGTATCTGGCAGGCAXXXXXXXXXXGCAGCCGTCTTCTTTGGGTCCAATTTAGTTTCTTGGTGGTCAAAGAAACAGTCTGTTGTTGCCAAGTCCAGTACAGAAGCCGAATATCGTAGTTTAGCTT	M,eg,ej,ek,el,em,en,eo,ep,eq,et,ey,ez,fb,fd,ff,fi,fl,fm,fn,fs,ft,fu,fv,fw,fx,fz,gb,gc,gd,ge,gg,gj,gn,go,gs,gx,gz,hb,he,hg,hi,hk,hn,hr,hs,ht,hu,hv,hw,hx,ia,ib	1,3,2,1,8,2,1,1,2,2,1,4,5,4,1,1,2,1,1,2,2,5,2,1,1,1,5,1,2,4,6,3,3,3,1,1,3,2,2,1,2,1,2,2,3,1,6,1,1,2,3,2,3
>Marker30384	aaxbb	2
TATGATGGTGACGACATGCAGCCCTTCGAAGGCGAGGACGTGTCGTTCTCTAAAGGCGAGGACATGCAGTCCTCTGAAGGGGAGGACGTGGAGTCCTCTGXXXXXXXXXXCGTGTAGTCCTCCGAAGGAGAGGGCGTGCAGCCTAATGAATGCGAAAACGTGTTGTCCTCTAAAGGTGACGGCTTGAAGCCCTACAAAGGCGAGGGCGTG	P,eb,ec,ed,ee,ef,eg,eh,ej,ek,el,em,en,eo,eq,er,es,eu,ev,ew,ey,ez,fa,fb,fc,fe,ff,fg,fh,fi,fj,fk,fl,fm,fo,fp,fq,fs,ft,fw,fx,fy,gd,gh,gi,gj,gl,gm,gn,go,gp,gq,gr,gs,gt,gu,gw,gx,gy,gz,ha,hd,he,hg,hh,hi,hj,hl,hm,hn,ho,hp,hr,hs,ht,hu,hv,hw,hx,hy,ia,ib	41,6,6,8,5,10,5,1,5,6,4,11,9,1,1,8,4,8,4,8,6,4,10,1,9,5,5,2,1,2,7,1,8,4,3,1,8,6,3,3,6,1,3,2,1,4,4,1,3,14,3,2,8,1,2,1,1,1,14,1,5,4,1,6,4,4,2,2,4,2,4,3,3,4,5,2,1,5,2,7,2,1
TATGATGGTGACGACATGCAGCCCTTCGAAGGCGAGGACGTGTCGTTCTCTAAAGGCAAGGACATGCAGTCCTCTGAAGGGGAGGACGTGGAGTCCTCTGXXXXXXXXXXCGTGTAGTCCTCTGAAGGAGAGGGCGTGCAGCCTAATGAATGCGAAAACGTGTTGTCCTCTAAAGGTGACGGCTTGAAGCCCTACAAAGGCGAGGGCGTG	M,eb,ee,eh,ei,ek,el,en,ep,eq,er,es,et,eu,ez,fb,fd,fe,ff,fh,fi,fm,fn,fp,fr,fs,ft,fu,fv,fw,fy,fz,ga,gb,gc,gd,ge,gf,gg,gi,gj,gk,gm,gn,gp,gq,gs,gt,gu,gw,gx,gz,hb,hc,hg,hh,hi,hk,hl,hn,hs,ht,hu,hv,hw,hx,hz,ia,ib	40,3,5,2,4,6,5,6,4,1,5,2,13,1,2,3,11,2,2,5,2,3,5,3,3,6,2,2,4,2,1,9,3,11,11,3,9,11,7,4,2,7,5,2,2,3,3,5,1,4,5,7,5,1,1,1,4,1,3,4,2,1,3,3,7,1,7,5,3
>Marker30412	aaxbb	2
TTTAAATCCCACATTAGAATCATTCATGGGACTCAAGTTTCATACCTTACAATTGATTGACTGAATCCTAACATTTTTCTTTTATGATGAAAATGAAATGXXXXXXXXXXTGTCTATAAAAATACATACCTGTTACAAAATCATAGTGTTTTAAAACGGATCTGTTTCTTGTTTTAGTCACATTGGATTGGTAAGGAGTACTTCAAGAGT	P,eb,ec,ed,ee,ef,eh,ej,ek,el,en,eq,eu,ev,ew,ey,fa,fb,fe,ff,fi,fj,fk,fl,fm,fo,fp,fq,fy,gi,gm,gn,go,gp,gq,gr,gs,gy,gz,ha,hd,he,hf,hg,hh,hi,hj,hl,hm,hn,hp,hq,hr,hs,hu,hw,hx,hy,ia,ib	13,1,2,1,2,1,1,5,2,1,3,1,2,3,3,3,5,2,1,1,1,6,2,5,1,1,1,3,1,3,1,1,3,2,2,2,1,3,2,1,2,1,2,2,4,1,4,2,2,1,3,5,1,1,4,1,2,5,1,1
TTTAAATCCCACATTAGAATCATTCATGGGACTCAAGTTTCATACCTTACAATTGATTGACTGAATCCTAACATTTTTCTTTATGATGAAAATGAAATGAXXXXXXXXXXTGTCTATAAAAATACATACCTGCTACAAAATCATAGTGTTTTAAAATGGATCTGTTTCTTGTTTTAGTCACATTGGATTGGTAAGGAGTACTTCAAGAGT	M,eb,ee,eg,eh,ei,ek,el,eo,ep,eq,et,fb,fd,ff,fm,fn,fo,fp,fr,fs,ft,fv,fz,ga,gb,ge,gf,gg,gi,gn,gp,gq,gs,gu,gv,gx,hb,he,hi,hk,hl,hn,hs,hv,hw,hx,ia,ib	21,1,1,1,1,1,2,1,1,2,1,2,1,1,3,1,1,2,1,3,1,1,8,1,1,1,1,1,4,1,1,2,2,1,3,1,1,1,1,1,1,1,2,2,1,3,2,2,3
>Marker30415	aaxbb	2
ATCATATATCGACAAGGTTGAAAGTGAACAACGGAAGCTCTCTAGAAATTCAAATGGTCATAACTTTTTACTCGGATCTCCCATTCCGGTTCATAACATAXXXXXXXXXXCTCCCATTCCGGTTCATAACATAACGAGACCGTCGAAATTGAACACGAAAGCTCTCGGCAACTTCAAACCGCCATAACTTTGGACTCGGGTGTATTTGTG	M,eb,ee,eh,ei,en,eu,fd,fp,fr,fv,fy,fz,ga,gb,gf,gg,gk,gn,hl,hz,ib	6,2,2,1,2,1,2,4,1,1,1,1,1,1,1,2,1,2,2,1,1,2
ATCATATATCGACAAGGTTGAAAGTGAACAACGGAAGCTCTCTAGAAATTCAAATGGTCATAACTTTTTACTCGGATCTCCCATTCCGGTTCATAACATAXXXXXXXXXXCTCCCATTCCGGTTCATAACATAACGAGACCTTCGAAATTGAACACGAAAGCTCTCGGCAACTTCAAACCGCCATAACTTTTGACTCGGGTGTATTTGTG	P,ed,em,eo,es,ev,ew,fa,fc,fg,fi,fj,fl,fm,fq,fx,gh,gj,gn,go,gp,gu,gw,hg,hj,ho,hs,hu,hy	7,1,1,1,1,4,2,1,3,1,1,1,2,2,3,3,1,1,1,1,1,1,3,1,1,3,2,2,1
>Marker30455	aaxbb	2
ATATTCAATAATCTTTTGTAGATGTAGTCCCCAATAAGTTTCCATTTCATAGCTTCTTTCTTACCATGACTATGATCTTTAATGGCATGTACAAGTGATTXXXXXXXXXXCATGTACAAGTGATTCCCTCATTTTGCGAAGCTTAGCCTCTATATATGATATGATTCAACATAGGTCCAATTACTTTAAATATCTTTTACAATGGATGAA	P,eb,ec,ed,ef,ej,em,eo,eq,es,eu,ev,ew,ey,fa,fb,fg,fi,fj,fl,fm,fp,fq,fx,gd,gn,go,gr,gs,gw,hd,hg,hj,hl,hm,hn,ho,hp,hr,hv,hw,hy	7,1,1,1,1,1,1,1,2,1,1,3,1,1,1,2,1,1,3,1,1,1,1,1,1,1,2,1,1,1,1,2,4,2,2,1,1,1,1,2,1,2
ATATTCAATAATCTTTTGTAGATGTAGTCCCCAATAAGTTGCCATTTCATAGCTTCTTTCTTACCATGACTATGATCTTTAATGGCATGTACAAGTGATTXXXXXXXXXXCATGTACAAGTGATTCCCTCATTTTGCGAAGCTTAGCCTCTATATATGATATGATTCAACATAGGTCCAATTACTTTAAATATCTTTTACAATGGATGAA	M,eg,ei,ek,el,ep,es,et,eu,fd,fe,ff,fn,fr,ft,fv,gb,gc,gf,gg,gi,gm,gn,gv,gw,hb,hc,hj,hk,hl,hu,ia	7,1,1,2,1,2,1,1,4,3,1,1,2,5,2,9,3,1,1,5,1,2,1,2,2,1,1,1,1,1,1,1
>Marker30613	aaxbb	2
TACCTGTAAGCCACCTACAGGAACGTGGGCTAGCCTCAGCAAAACCATCGTCAGCAACAGACCTGTGGACTGATGGAAAGTGCTCGTAAATCCAGCACTAXXXXXXXXXXCATCAGCAATCAAACATGAATTGAATTTTACTTTAATTTAAATTACAAGCAGCGATAGTCACCTGAAGTAGTGAAATGTAACCAGCCATCTACCGTGTAG	M,eb,eh,ei,eq,er,eu,fh,fp,fr,fv,ga,gb,ge,gf,gg,gi,gn,gq,gu,gv,gx,hb,hp,hz	5,1,1,2,1,1,2,2,2,3,3,3,1,2,3,1,1,3,1,1,1,1,1,1,1
TACCTGTAAGCCACCTACAGGCACGTGGGCTAGCCTCAGCAAAACCATCGTCAGCAACAGACCTGTGGACTGATGGAAAGTGCTCGTAAATCCAGCACTAXXXXXXXXXXCATCAGCAATCAAACATGAATTGAATTTTACTTTAATTTAAATTACAAGCAGTGATAGTCACCTGAAGTAGTGAAATGTAACCAGCCATCTACCGTGTAG	P,ec,ee,en,ev,ew,ey,fa,fg,fj,fq,fy,go,gt,hf,hj,ho,hp,hq,hr,hs	5,1,1,1,2,1,3,1,1,3,3,2,1,1,1,1,1,1,2,1,1
>Marker30720	aaxbb	2
TATCATACACACAAGCTCAATTTTCGGTCTCAAGAGTGTTTGATTCTGGGTTATTCCTTATCTCACAAGGGTTACAAGTGCTTGTCATCCTCTGGTAGAAXXXXXXXXXXTATTTTAGCCTAAGTCCTAACCTTTCTCCACCTTTTGTTGCCTCTATTCTATCAATAAGATTGATAAGCAGATTATTTGTCATTATTTGTGCAGATTTAT	P,eb,ec,ed,ee,ef,ei,ej,ek,el,em,eo,eq,er,es,eu,ev,ew,ey,ez,fa,fc,fe,ff,fg,fh,fj,fl,fm,fn,fo,fq,fr,ft,fu,fw,fx,fy,ga,gb,gc,gd,gh,gi,gj,gk,gl,gm,go,gp,gq,gr,gt,gu,gv,gw,gx,gy,gz,ha,hb,hc,hd,he,hf,hg,hh,hi,hj,hl,hm,ho,hp,hq,hr,hs,ht,hu,hv,hw,hx,hy,hz,ia	68,8,13,8,7,7,7,4,7,1,2,5,3,3,15,8,16,4,5,5,11,23,6,10,11,3,16,6,8,5,16,4,15,2,7,11,8,5,9,5,4,5,13,31,4,3,8,15,7,5,13,12,11,6,2,10,6,5,2,14,11,2,6,4,16,1,7,5,12,7,7,14,14,6,11,11,7,13,3,11,5,24,4,9
TATCATGCACACAAGCTCAATTTTCGGTCTCAAGAGTGTTTGATTCTGGGTTATTCCTTATCTCACAAGGGTTACAAGTGCTTGTCATCCTCTGGTAGAAXXXXXXXXXXTATTTTAGCCTAAGTCCTAACCTTTCTCCACCTTTTGTTGCCTCTATTCTATCAATAAGGTTGATAAGCAGATTATTTGTCATTATTTGTGCAGATTTAT	M,eb,ee,eg,eh,ei,ej,ek,el,em,en,eo,ep,eq,er,et,ev,ew,ey,ez,fb,fd,fe,ff,fi,fk,fl,fm,fn,fp,fs,ft,fv,fw,fx,fz,ga,gb,gc,gd,ge,gf,gg,gj,gk,gn,go,gp,gr,gs,gt,gu,gw,gx,gy,gz,hb,hc,hd,he,hf,hg,hi,hk,hl,hm,hn,hp,hq,hr,hs,ht,hu,hv,hw,hx,hz,ia,ib	101,13,15,4,19,11,5,16,21,4,9,7,8,7,6,14,1,6,10,6,14,5,8,3,4,11,13,5,8,18,14,5,13,12,11,18,5,4,5,14,27,15,13,5,11,17,6,11,1,9,3,4,8,4,4,5,5,2,1,8,1,16,13,8,6,10,16,10,7,11,13,13,5,6,9,5,3,6,14
>Marker30723	aaxbb	2
ACTCCACCATGTATAAGAGAAATTTGGGGCTTTCATGACCTAACAAGCTTTTACAAAAGGTTTATCCCATATTTTTCTATACTTGTAGCACCACTCATTGXXXXXXXXXXATAAAGAACCTCAAGATTTGAGGTCAAATCCTTTCCAAGGTGGAGGGAATGATGCAATCCTACCCCACAGGGGCATTGGATAGAAGACTCCAAGTAGATT	M,eb,ec,ee,eg,eh,ei,ek,el,eo,ep,er,es,et,eu,ez,fb,fd,fe,ff,fh,fi,fk,fm,fn,fo,fr,fs,ft,fu,fv,fw,fy,fz,ga,gb,gc,gd,ge,gf,gg,gi,gj,gk,gm,gn,gp,gq,gr,gs,gt,gv,gw,gx,gz,hb,hc,he,hi,hk,hl,hn,hp,hs,ht,hu,hv,hw,hx,hz,ia,ib	53,5,1,3,4,2,6,3,9,3,2,1,1,3,3,1,3,6,1,4,2,2,3,9,8,4,9,2,2,1,9,3,1,15,4,8,12,4,12,19,9,5,2,2,2,5,1,9,1,5,5,4,2,4,5,9,4,2,4,7,6,4,1,5,3,7,2,7,2,2,6,11
ACTCCACCATGTATAAGAGAAATTTGGGGCTTTCATGACCTAACAAGCTTTTACAAAAGGTTTATCCCATATTTTTCTATACTTGTAGCACCACTCATTGXXXXXXXXXXATAAAGAACCTCAAGATTTGAGGTCAAATCCTTTCCAAGTTGGAGGGAATGATGCAATCCTACCCCGCAGGGGCATTGGATAGAAGACTCCAAGTAGATT	P,eb,ec,ed,ee,ef,eg,eh,ei,ej,ek,el,em,en,eo,eq,er,es,eu,ev,ew,ey,ez,fa,fb,fc,fd,fe,ff,fg,fh,fi,fj,fl,fm,fn,fo,fp,fq,fs,ft,fu,fw,fx,fy,gd,gg,gh,gi,gl,gm,gn,go,gp,gq,gr,gs,gt,gu,gw,gx,gy,gz,ha,hd,he,hf,hg,hh,hi,hj,hl,hm,hn,ho,hp,hq,hr,hs,ht,hu,hw,hx,hy,ia,ib	44,2,12,10,3,5,1,3,3,11,5,9,3,1,7,2,5,6,6,7,5,8,1,5,5,10,1,5,1,6,5,1,10,13,8,1,6,3,5,1,1,2,1,10,1,6,1,6,12,6,3,7,6,5,8,7,2,1,1,3,2,12,5,5,4,3,4,10,5,2,9,7,4,4,7,2,5,5,7,1,6,7,2,7,5,4
>Marker30790	aaxbb	2
TACATTGGCATAGAACTCCATGACTATTTCTAGATCACACTTAGCCATGGTGAGTCCACTGCCTCCTGGAAATTTTCTCTTGGAACTCAGCATATTCTCCXXXXXXXXXXAGATAGAAGCTTCTTTGGAGCCATTTCATGCAAGGACATGTTCATAAAGTTAGTTTGCATGAACCGAACAATCATCATTTTGTTCATCTTAAACAAGTAA	M,eb,ee,eg,eh,ek,el,er,et,fb,fd,fk,fm,fn,fo,fp,fr,fs,fw,fz,ga,gb,gc,gd,gf,gg,gi,gj,gk,gn,gp,gt,gu,gv,gw,hb,hk,hl,hn,hp,hs,hu,hv,hw,hx,hz,ib	11,1,1,1,3,2,4,3,3,2,2,1,1,3,1,1,1,3,2,1,1,2,3,1,6,4,1,1,2,4,1,1,1,1,2,6,7,1,3,2,5,3,1,1,1,3,2
TACATTGGCATAGAACTCCATGACTATTTCTAGATCACACTTAGCCATGGTGAGTCCACTGCCTCCTGGAAATTTTCTCTTGGAACTCAGCATATTCTCCXXXXXXXXXXAGATAGAAGCTTCTTTGGAGCCATTTCATGCAAGGACACGTTCATAAAGTTAGTTTGCATGAACCGAACAATCATCATTTTGTTCATCTTAAACAAGTAA	P,eb,ec,ed,ee,ef,eg,eh,ei,ej,ek,el,em,eo,eq,er,eu,ev,ew,ey,ez,fa,fb,fc,fe,ff,fg,fh,fj,fk,fl,fm,fn,fo,fp,fq,fs,ft,fw,fx,gd,gh,gi,gj,gl,gm,gn,go,gp,gq,gr,gs,gt,gu,gx,gy,gz,ha,hd,hf,hg,hh,hi,hj,hl,hm,hn,ho,hp,hq,hr,ht,hv,hw,hx,hy,ia,ib	17,2,2,7,1,1,1,4,2,2,3,1,1,1,1,2,1,5,1,2,1,1,1,2,2,4,3,1,3,3,4,2,2,3,4,2,2,1,2,2,2,1,2,1,1,2,3,1,2,2,2,4,1,1,1,3,4,5,3,2,2,1,1,2,1,1,1,3,2,1,1,2,1,1,1,4,1,1
>Marker30826	None	2
ATAGTAACGTTTAGAGATCTTATTATAACCGGAAAGAGAAGCAAAAGTTTGACGGAAAGGACGTAATTCAACATACACCCAATCACCAACGTTGTAGGAAXXXXXXXXXXAAAGTTTGACGGAAAGGACGTAATTCAACATACACCCAATCACCAACGTTGTAGGAAATATCATGTCACTTGTTGTTTGCTTGAATATTCATATTATGTT	P,eb,ec,ee,ei,eq,eu,ew,ey,fc,ff,fj,fk,fl,fn,fx,gn,go,gr,hi,hj,hp,hr,hw,hy	2,1,1,1,1,1,1,1,1,1,1,1,1,4,1,1,1,1,1,1,1,2,2,1,1
ATAGTAGCGTTTAGAGATCTTATTATAACCAAAAAGAGAAGCAAAAGTTTGACGGAAAGGACGTAATTCAACATACACCCAATCACCAACATTGTAGGAAXXXXXXXXXXAAAGTTTGACGGAAAGGACGTAATTCAACATACACCCAATCACCAACATTGTAGGAAATATCACGTCGCTTGTTGTCTGCATGAATATTCATATTATGTT	P,ec,ef,eh,ei,ej,em,eo,eu,ev,ew,fc,fg,fi,fj,fl,fq,fw,fx,fy,gd,gh,gl,go,gp,gs,gu,gw,hg,ib	2,1,1,1,1,1,1,1,1,1,2,2,2,1,1,2,3,4,1,1,1,2,1,2,2,1,3,1,1,2
>Marker30906	aaxbb	2
ATGATATATCGAGACATTCGAAAATGAACAATGGAAGCTCTCGATAAATTCAAATGGTTGAAACATTTCACTAGGATGTCCGATTCAGGCTCATAATATAXXXXXXXXXXGTCCGATTCAGGCTCATAATATATCGAGACTCTCGAAAATGTACACGGAAGCTCTCCGAGAATTCAAACGGTCATAACTTTAGACTCGGGTGTATGTGTG	M,ee,eh,ek,eu,fb,fd,fm,fv,fz,ga,gb,gc,ge,gi,gk,gp,gq,hu,ib	3,1,1,1,1,1,3,1,1,2,1,2,1,2,1,1,1,1,1,4
ATGATATATCGAGACGTTCGAAAATGAACAATGGAAGCTCTCGATAAATTCAAATGGTTGAAACATTTCACTAGGATGTCCGATTCAGGCTCATAATATAXXXXXXXXXXGTCCGATTCAGGCTCATAATATATCGAGACTCTCGAAAATGTACACGGAAGCTCTCCGAGAATTCAAACGGTCATAACTTTAGACTCGGGTGTATGTGTG	P,ec,ee,ef,eg,eh,em,en,eo,ev,ew,fc,fe,fj,fl,fo,fw,gi,gl,gr,gw,hg,hh,hi,hj,hp,hq,hs,ht,hv,hz	5,1,1,1,1,2,2,1,1,1,2,1,1,3,2,1,1,2,1,1,1,2,2,2,1,2,1,1,1,2,1
>Marker30958	None	2
TCCATGGGCATGCTTACTGATCTCACTGTTTCGGGTCGATGTGATGGCATCAAGTCCTTCCCTAAGGAGGGTTTGCTGCCTCCCTCCCTTACGTCTCTGTXXXXXXXXXXGAATATGGCTGGAGAAAGGCTTCCTGTCTCTCTAATAAAATTAACCATAAAGAGATGTCCTTTGCTGGAAAAACGATGCTGCATGAAGCACCCTCAAATT	P,eb,ec,ed,ee,ef,eg,eh,ei,ej,ek,el,em,en,eo,eq,er,es,ev,ew,ey,ez,fa,fc,fe,ff,fg,fh,fi,fj,fk,fl,fm,fn,fp,fq,fs,ft,fu,fx,fy,gd,gi,gj,gl,gm,go,gp,gq,gr,gs,gt,gu,gv,gw,gx,gy,hd,he,hf,hg,hh,hi,hj,hm,hn,ho,hp,hq,hr,ht,hu,hw,hx,hy,ia,ib	30,2,2,5,1,3,4,1,6,7,6,3,6,5,2,2,7,1,2,4,5,2,5,9,2,6,5,7,3,2,1,7,4,4,2,5,6,2,2,6,1,1,4,1,3,1,5,6,3,4,3,2,1,1,5,1,9,3,2,3,2,1,7,4,4,1,3,3,2,4,3,6,1,2,1,2,1
TCCATGGGCATGCTTACTGATCTCACTGTTTCGGGTCGATGTGATGGCATCAAGTCCTTCCCTAAGGAGGGTTTGCTGCCTCCCTCCCTTACATCTCTGTXXXXXXXXXXGAATATGGCTGGAGAAAGTCTTCCTGTCTCTCTAGTAAAATTAACCATAAGGGGATGTCCTTTGCTGGAAAAACGATGCCATATGAAGCACCCTCAAATT	P,eb,ec,ed,ee,ef,eg,eh,ei,ej,ek,em,en,eo,ep,er,es,eu,ev,ew,ey,fa,fc,fe,ff,fg,fh,fi,fj,fk,fl,fm,fn,fo,fp,fq,fr,fs,ft,fu,fw,fx,gd,gi,gl,gn,go,gp,gq,gr,gs,gu,gx,gy,gz,ha,hd,he,hf,hg,hh,hi,hj,hl,hm,hn,ho,hp,hq,hr,ht,hu,hv,hw,hx,hy,ib	16,2,5,4,3,4,3,2,2,3,3,3,2,2,4,1,1,3,1,3,2,3,6,2,3,5,1,1,1,3,8,2,1,5,2,4,1,2,3,3,1,3,1,2,3,4,2,1,1,2,3,1,1,3,1,3,3,2,2,4,3,4,2,1,4,3,5,4,5,2,4,4,2,1,3,2,5
>Marker31001	aaxbb	2
TCCTTATGAATTTAATGTAAATTTCACCTCAATTTCAGGTAAAAAGGAGAAAATTATGAAGGTGCAAAAGTGGTTGTCTTGCTAAGCCTGAACCGTGCGCXXXXXXXXXXAGCGCGTATGCAGCTCGCTAAGCGAGACGGTTGTCTCTTTTGCGCTAAGCGTGAGATTGGCGCTAAGCCAAATATCACTTACTTGCGCTTAGCGCGAGAA	P,eb,ec,ed,ee,ef,eg,eh,ei,ej,ek,en,eo,ep,eq,er,eu,ev,ew,ey,fa,fc,fd,fg,fh,fi,fj,fk,fl,fm,fn,fp,fq,fr,fs,ft,fu,fv,fw,fx,fz,ga,gb,gc,gd,ge,gf,gg,gi,gj,gk,gl,gn,go,gp,gq,gr,gs,gt,gu,gv,gw,gx,gy,gz,ha,hb,hc,hd,he,hf,hg,hh,hi,hj,hl,hm,hn,ho,hp,hq,hr,ht,hu,hv,hw,hx,hy,hz,ia	93,23,18,23,18,21,6,21,27,6,41,8,26,11,4,15,13,27,29,7,8,14,18,24,8,10,7,11,15,13,10,10,15,11,10,5,4,20,21,5,11,21,10,8,28,10,36,21,15,12,13,15,24,6,8,14,11,4,9,3,8,17,19,13,10,23,10,7,11,4,12,14,9,25,25,1,2,16,14,21,22,12,18,29,14,40,14,41,16,40
TCCTTATGAATTTAATGTAAATTTCACCTCAATTTCAGGTAAAAAGGAGAAAATTATGAAGGTGCAAAAGTGGTTGTCTTGCTAAGCCTGAACCGTGCGCXXXXXXXXXXAGCGCGTATGCAGCTTGCTAAGCGAGACGGTTGTCTCTTTTGCGCTAAGCGTGAGATTGGCGCTAAGCCAAATATCACTTACTTGCGCTTAGCGCGAGAA	M,eb,ec,ee,eg,eh,ej,el,em,en,ep,eq,es,et,eu,ev,ey,ez,fa,fb,fc,fd,fe,ff,fh,fi,fj,fk,fl,fm,fn,fo,fp,fr,fs,ft,fu,fv,fx,fy,fz,gb,gc,ge,gf,gh,gi,gk,gl,gm,go,gp,gq,gr,gs,gt,gu,gv,gw,gy,gz,hb,hc,hd,he,hg,hj,hk,hl,hm,hn,ho,hp,hq,hr,hs,hu,hv,hw,hz,ib	162,12,19,19,10,11,8,24,18,15,13,8,13,15,7,7,12,21,4,19,17,10,26,19,12,9,7,9,10,15,14,23,12,8,9,5,4,10,6,9,12,13,21,18,1,16,12,18,16,22,18,8,15,14,7,12,7,4,8,10,7,8,5,9,11,13,2,11,18,23,9,11,5,12,15,22,1,1,1,8,33
>Marker31053	aaxbb	2
ACTCCACCAAGTATAAGAAAAATTTGGGGCTTCCATCACTTAACAAAATTTTAGAAAAGGTTTGTCCCCTATTTTTCTATATTTGTAGCACCACTCATTGXXXXXXXXXXTTTCAAGAACCTCGGGATTTGAGCTCAAATCCTTTTCAAGGGGGAGGAATGATGCAATCCTACCCCACAAGGGCATTGGATTGAAGACTCCAAGAAGATT	M,eb,ec,ee,eg,eh,ei,ek,el,eo,ep,eq,er,es,et,eu,ez,fb,fd,fe,ff,fh,fi,fk,fm,fn,fo,fp,fr,fs,ft,fu,fv,fw,fy,fz,ga,gb,gc,gd,ge,gf,gg,gi,gj,gk,gm,gn,gp,gq,gs,gt,gu,gv,gw,gx,gz,hb,hc,he,hi,hj,hk,hl,hn,hp,hs,ht,hu,hv,hw,hx,hz,ia,ib	121,6,1,13,4,13,13,7,9,5,6,1,7,5,11,13,12,6,11,10,8,4,6,2,4,8,7,10,17,4,8,2,15,5,7,13,13,13,16,8,18,44,20,11,10,18,7,11,9,7,7,8,3,14,8,11,8,17,11,7,9,1,23,7,13,2,11,6,6,9,15,2,14,9,20
ACTCCACCAAGTATAAGAAAAATTTGGGGCTTCCATCACTTAACAAACTTTTACAAAAGGTTTGTCCCCTATTTTTCTATATTTGTAGCACCACTCATTGXXXXXXXXXXGTTCAAGAACCTCGGGATTTGAGCTCAAATCCTTTTCAAGGGGGAGGAATGATGCAATCCTACCCCACAAGGGCATTGGATTGAAGACTCCAAGAAGATT	P,eb,ec,ed,ee,ef,eg,eh,ei,ej,ek,el,em,en,eo,ep,eq,er,es,eu,ev,ew,ey,ez,fa,fb,fc,fe,ff,fg,fh,fi,fj,fk,fl,fm,fn,fo,fp,fq,fs,ft,fw,fx,fy,gd,gh,gi,gj,gl,gm,gn,go,gp,gq,gr,gs,gt,gu,gw,gx,gy,gz,ha,hd,he,hf,hg,hh,hi,hj,hl,hm,hn,ho,hp,hq,hr,hs,ht,hu,hv,hw,hx,hy,ia,ib	40,6,12,18,6,5,3,6,5,17,7,4,5,2,6,7,3,7,4,6,15,8,8,2,15,4,14,7,4,21,2,5,21,4,10,3,7,7,8,6,9,3,9,14,5,4,8,14,2,6,11,6,15,2,12,9,3,4,2,6,6,13,5,17,10,8,4,13,12,3,10,9,12,14,13,7,13,14,3,2,5,4,9,4,17,9,6
>Marker31235	aaxbb	2
TTGACAACCTCAAAAGGGCTATGACTCAGACACCAGTACTCTCTCTCCCCGATTTCAATATTCCGTTCTTTCTGGAGACTGATGCTTCTGGTATGGGAATXXXXXXXXXXTTCAACAAGCAATTTTGCCCGAAGTTGTTCGTTCTTCCACTTATATTCGCGAGTTACATGCGATTACGACCGTCGTGAAACCCTAGCGCCAATATCTACT	P,ec,ed,ee,ef,eg,ei,ej,el,em,en,ep,er,eu,ev,ew,fa,fb,fc,ff,fg,fh,fj,fk,fl,fp,fq,ft,fw,fx,fy,gd,gg,gh,gi,gl,gm,gn,go,gp,gq,gr,gt,gu,gw,gy,ha,hd,he,hf,hg,hi,hj,hl,hm,hn,ho,hp,hq,hr,hs,ht,hu,hw,hy	12,7,1,2,2,1,2,2,2,3,1,1,1,1,4,6,2,2,3,1,2,2,3,1,8,3,2,3,1,4,1,1,2,1,5,1,1,2,4,1,2,1,1,1,1,2,3,3,3,3,4,1,2,2,2,1,1,1,1,4,2,2,2,3,1
TTGACAACCTCAAAAGGGCTATGACTCAGACACCAGTACTCTCTCTCCCCGATTTCAATATTCCGTTCTTTCTGGAGACTGATGCTTCTGGTACGGGAATXXXXXXXXXXTTCAACAAGCAATTTTGCCCGAAGTTGTTCGTTCTTCCACTTATATTCGCGAGTTACATGCGATTACGACCGTCGTGAAACCCTAGCGCCAATATCTACT	M,eb,ee,eh,ei,ek,en,ep,eq,er,es,et,eu,ez,fb,fc,fd,fe,ff,fh,fi,fn,fo,fr,fs,ft,fu,fv,fw,fz,ga,gb,gc,gd,ge,gf,gg,gk,gn,gp,gq,gt,gu,gv,gw,gx,gy,gz,hb,hc,he,hi,hk,hn,hp,hs,ht,hv,hw,hx,hz,ia,ib	19,4,1,2,3,4,3,1,2,1,1,2,6,1,3,1,8,3,2,1,2,2,4,1,1,1,1,11,1,5,1,8,5,2,3,2,1,4,3,2,2,2,1,1,2,2,1,3,1,3,4,4,3,5,3,1,1,4,2,2,1,1,5
>Marker31448	aaxbb	2
ATAAGGGGTGGAGTTATGATGCTGGATCTTGAAATCCTCACACATTTCCTGCATCATTTTGTTGTTCAGATTGGTGCCATTGTCAGTGATGATCTTCCTAXXXXXXXXXXTTTCTCGTGACATTAGTATAAGAAGCTGCTTTGACCCATTTGGTGAAGTAGTCTATCGCCACAAGAATGAAGCGGTGACCATTCGAAGCCTTGGGTTCGA	M,eb,ee,eh,ei,ek,el,en,eo,ep,eq,er,es,et,eu,ez,fd,fe,ff,fh,fi,fk,fm,fn,fo,fp,fr,fs,ft,fv,fy,fz,ga,gb,gc,gd,ge,gf,gg,gi,gj,gk,gm,gn,gp,gq,gs,gu,gv,gw,gx,gz,hc,hi,hn,hp,hs,ht,hu,hw,hx,hz,ia,ib	16,5,2,5,1,4,2,5,1,2,1,3,3,5,3,1,4,2,1,4,1,5,1,1,1,1,3,1,2,1,3,5,3,3,4,5,13,4,5,1,2,2,2,3,1,1,2,3,2,1,1,2,6,2,2,1,1,1,1,1,6,1,3,1
ATAAGGGGTGGAGTTATGATGCTGGATCTTGAAATCCTCACACATTTCCTGCATCATTTTGTTGTTCAGATTGGTGCCATTGTCAGTGATGATCTTCCTAXXXXXXXXXXTTTCTCGTGACATTAGTATAAGAAGCTGCTTTGACCCATTTGGTGAAGTAGTCTATCGCCACAAGAATAAAGCGGTGACCATTCGAAGCCTTGGGTTCGA	P,eb,ec,ed,ee,ef,eg,eh,ej,ek,el,em,en,eo,eu,ew,ey,ez,fa,fb,fc,fe,ff,fg,fh,fi,fj,fk,fl,fn,fp,fq,fr,fs,ft,fx,fy,fz,gd,gh,gi,gj,gl,gm,go,gq,gr,gs,gt,gw,gx,gy,gz,ha,he,hf,hg,hj,hl,hm,ho,hp,hq,hr,hs,ht,hu,hw,hx,hy,ia,ib	26,1,4,6,1,3,1,3,4,4,1,6,1,1,3,4,5,1,4,1,9,1,2,4,2,1,1,1,2,2,4,7,1,2,4,3,1,1,1,2,1,1,1,3,1,1,2,1,1,1,2,6,1,2,4,2,2,1,2,1,1,2,4,5,5,1,1,1,3,7,2,1
>Marker31459	None	2
TCATCGATGAGTGCAAAGAGAAGCTAAATCTAGCGGCGACTCACGAGCAAAGGCTAGAAGATGAGTACGCCAAGATATTAGCAGAAAGGGAAGCAAGGGAXXXXXXXXXXGAAAGGGTAATTGATTCATTGCACCAAGAGGCAACCGTGTGGATGGACCGATTTGCTCTTACCTTGAGCGGGAGTCAAGAACTTCCCCGATTGCTAACCA	M,ee,eh,el,eu,ev,fb,fj,fm,fr,fv,ga,gb,ge,gi,gk,go,gy,hx,ia	3,1,1,1,1,1,1,1,1,2,1,1,1,1,1,1,1,1,1,2
TCATCGATGAGTGCAAAGAGAAGCTAAATCTAGCGGCGACTCACGAGCAAAGGCTAGAAGATAAGTACGCCAAGATATTAGCAGAAAGGGAAGCAAGGGAXXXXXXXXXXGAAAGGGTAATTGATTCATTGCACCAAGAGGCAACCGTGTGGATGGACCGATTTGCTCTTACCTTGAGCGGGAGTCAAGAACTTCCCCGATTGCTAACCA	M,ed,eg,eq,et,ez,fg,fh,fj,fm,fo,fr,fu,fv,gb,gg,gl,gs,gz,hj,hk,ia	2,1,1,1,1,1,2,1,1,1,1,1,1,1,1,2,1,1,1,1,1,1
>Marker31581	abxcc	3
CATTTCTTGGTCCTCATGGGCGACCATTCTTTCTAATTCTGGGGGAAGTCCCACATCCTCGTTTCCTTCATCTTCCGTTTGACTCATCTCTTGCTCGAAGXXXXXXXXXXAATGGGTAGAGACGTAGGAACAAATGAAGAAAGATCCTTGTATTATAAATTCAAAAACAAAAGACACAAAGCCTTAACAAAAGGAAAAACTCTAAAGCCT	M,eb,ec,ee,eg,eh,ei,ek,el,en,eo,ep,eq,er,es,et,eu,ez,fb,fd,fe,ff,fh,fi,fk,fm,fn,fo,fp,fq,fr,fs,ft,fu,fv,fw,fy,fz,ga,gb,gc,gd,ge,gf,gg,gi,gj,gk,gm,gn,gp,gq,gs,gt,gu,gv,gw,gx,gz,hb,hc,he,hi,hj,hk,hl,hn,hp,hs,ht,hu,hv,hw,hx,hz,ia,ib	147,5,1,8,9,6,24,7,8,4,7,9,4,7,6,12,8,5,9,20,13,9,8,4,2,13,11,5,8,1,19,8,4,6,9,11,6,12,17,13,14,4,14,24,17,10,6,9,9,12,4,10,6,12,4,17,8,8,7,20,4,2,5,1,21,4,14,4,9,7,12,4,19,6,7,9,24
CATTTCTTGGTCCTCATGGGCGACCATTCTTTCTAATTCTGGGGGAAGTCCCACATCCTCGTTTCCTTCATCTTCCGTTTGACTCATTTCTTGCTCGAAGXXXXXXXXXXAATGGGTAGAGACGTAGGAACAAATGAAGAAAGATCCTTGTATTATAAATTCAAAAACAAAAGACACAAAGCCTTAACAAAAGAAAAAACTCTAAAGCCT	P,eb,ec,ed,ee,ef,eg,eh,ei,ej,ek,el,em,en,eo,ep,eq,er,es,eu,ev,ew,ey,ez,fa,fb,fc,fe,ff,fg,fh,fi,fj,fk,fl,fm,fn,fo,fp,fq,fs,ft,fu,fw,fx,fy,fz,gd,gh,gi,gj,gl,gm,gn,go,gp,gq,gr,gs,gt,gu,gv,gw,gx,gy,gz,ha,hd,he,hf,hg,hh,hi,hj,hl,hm,hn,ho,hp,hq,hr,hs,ht,hu,hv,hw,hx,hy,ia,ib	73,10,24,14,6,7,4,8,8,19,12,11,9,5,4,6,4,2,7,6,11,21,17,6,8,5,17,9,6,11,9,4,12,1,20,7,15,8,12,10,5,2,4,13,14,3,1,9,5,14,6,2,8,9,24,6,9,11,6,6,3,1,5,4,18,5,22,10,4,9,18,7,8,11,9,7,12,27,11,13,19,10,3,2,3,12,3,25,9,8
CATTTCTTGGTCCTCATGGGCGACCATTCTTTCTAATTCTGGGGGAAGTCCCACATCCTCGTTTCCTTCATCTTCCGTTTGACTCATCTCTTGCTCGAAGXXXXXXXXXXAATGGGTAGAGACGTAGGAACAAATGAAGAAAGATCCTTGTATTATAAATTCAAAAACAAAAGACACAAAGCCTTAACAAAAGAAAAAACTCTAAAGCCT	P,eb,ec,ed,ee,ef,eg,eh,ei,ej,ek,el,em,en,eo,ep,eq,er,es,eu,ev,ew,ey,ez,fa,fb,fc,fe,ff,fg,fh,fi,fj,fk,fl,fm,fn,fo,fp,fq,fr,fs,ft,fu,fv,fw,fx,fy,gd,gg,gh,gi,gj,gl,gm,gn,go,gp,gq,gr,gs,gt,gu,gw,gx,gy,gz,ha,hd,he,hf,hg,hh,hi,hj,hl,hm,hn,ho,hp,hq,hr,hs,ht,hu,hv,hw,hx,hy,ia,ib	75,9,24,13,7,16,5,6,16,10,19,11,9,14,3,5,7,13,5,10,24,19,13,11,6,9,24,5,6,21,6,4,19,3,13,14,9,4,8,11,1,6,12,4,1,12,20,2,11,1,10,8,2,13,7,5,15,5,11,16,12,13,3,13,7,25,7,23,12,8,8,22,7,9,20,8,14,8,20,5,15,19,10,14,14,3,12,2,22,20,7
>Marker31807	aaxbb	2
GCCAATATCGCCCTCAAGAATGACGACGCCACTACCACCACCACCAGCAGCAGCGCATTACGGAGGCGCCAGAGAGTTCTTTCCGTTGTTTTTTTGGTACXXXXXXXXXXTGCCGTATTTGAAATCCAAGTTGCATTCAATCTACAACAGAGAAAGGGAAGCCAGGCTTCAAGCCACTCTATGGGGAGATGAAACCCAAGGCTTTGATGA	M,ec,ee,ef,eg,ej,el,em,en,eo,ep,eq,er,es,et,ew,ey,ez,fc,fd,fe,ff,fg,fh,fi,fl,fm,fo,fp,fq,fr,fs,ft,fu,fv,fw,fx,fz,ga,gb,gd,ge,gf,gh,gj,gk,gm,gn,gp,gt,gu,gv,gw,gx,gy,gz,ha,hb,hd,hg,hh,hi,hj,hk,hl,hp,hq,hr,hs,ht,hx,ia,ib	29,4,1,2,4,2,9,4,2,4,9,1,2,6,3,3,1,4,12,3,3,10,2,6,6,3,2,3,6,2,1,5,9,2,3,2,3,6,5,5,7,6,7,1,9,4,2,3,2,5,5,1,5,6,2,6,3,4,1,3,2,4,3,3,2,7,5,9,7,2,1,10,6
GCCAATATCGCCCTCAAGAATGACGACGCCACTACCACCACCAGCAGCAGCAGCGCATTACGGAGGCGCCAGAGAGTTCTTTCCGTTGTTTTTTTGGTACXXXXXXXXXXTGCCGTATTTGAAATCCAAGTTGCATTCAATCTACAACAGAGAAAGGGAAGCCAGGCTTCAAGCCACTCTATGGGGAGATGAAACCCAAGGCTTTGATGA	P,eb,ec,ed,ee,ef,eg,eh,ei,ek,en,eo,ep,eq,er,et,eu,ev,ew,ey,ez,fa,fb,fd,fe,ff,fg,fh,fi,fj,fk,fl,fm,fn,fp,fv,fw,fx,fz,gc,ge,gg,gh,gi,gk,gl,gm,go,gq,gr,gs,gt,gx,gy,ha,hb,hc,hd,hf,hh,hi,hj,hl,hm,hn,ho,hp,ht,hu,hv,hw,hx,hy,hz,ib	28,5,6,2,2,6,4,2,4,9,5,3,1,1,2,7,10,3,2,1,4,8,5,4,9,1,4,2,5,7,1,1,6,9,6,1,5,2,4,7,5,3,1,8,4,3,1,8,4,3,2,1,6,2,1,1,1,1,6,2,3,2,1,1,1,1,8,3,8,2,4,1,1,2,2
>Marker32083	aaxbb	2
CTTTTTTACTCAAACCCGTGGGTGCTTAGAATGCAGTGTAAAGAATGCGAAATAGACAACAATTATTTACATTTTACACAGTTTCAACAAAAGAACACACXXXXXXXXXXTGCAGTGTAAAGAATGCGAAATAGACAACAATTATTTACATTTTACACAGTTTCAACAAAAGAACACACAAAGCTTCACAAATCCACAATTCCTTAAAAT	P,eb,ec,ef,ej,el,em,en,eq,ew,fc,fh,fj,fm,fq,ft,fw,gh,gi,gl,gq,gt,gu,gy,gz,ha,hj,hm,ho,hq,hr,hy	6,1,2,1,1,1,1,1,1,3,5,1,1,3,1,1,1,2,1,1,2,1,1,2,1,2,1,1,1,3,3,1
CTTTTTTACTCAAACTCGTGGGTGCTTAAAATGCAGTGTAAAGAATGCGAAATAGACAACAGTTATTTACATTTTACACAGTTTCAACAAAAGAACACACXXXXXXXXXXTGCAGTGTAAAGAATGCGAAATAGACAACAGTTATTTACATTTTACACAGTTTCAACAAAAGAACACACAAAGCTTCACAAATCCACAATTCCTTAAAAT	M,eb,ec,ee,eh,ei,el,eu,ez,fd,fe,fh,fi,fo,fr,fv,fw,fz,ga,gg,gi,gk,gq,hn,hp,hs,hu,ia	10,1,1,1,1,1,1,1,1,2,1,1,1,2,2,1,2,1,2,1,1,2,1,1,1,2,1,1
>Marker32226	aaxbb	2
GCTTCTTCATGAGCGGAAGCATACTATACAAGAGAAACCATGACATGGTTCTGCTACGCTGCGTGAACGCTAAGGAAGCAGAAAACATGCTTGGGGAGGTXXXXXXXXXXCTCACCATGGAGAGCGATTGTCGTCTCCATGTGAGGAAATGTCACAAATGCCAGACATTCGCAGACAATGTCAACGCTCCGCCCTTGCCTTTGAATGTCT	M,eb,ec,ee,eg,eh,ei,ek,el,en,eo,ep,er,es,et,eu,ez,fd,fe,ff,fh,fi,fk,fm,fn,fo,fp,fr,fs,ft,fu,fv,fw,fy,fz,ga,gb,gc,ge,gf,gg,gi,gj,gk,gm,gq,gt,gu,gw,gx,gz,hb,hc,hf,hi,hk,hl,hn,hs,ht,hu,hw,hx,hz,ia,ib	39,6,1,4,6,4,8,2,1,4,1,5,2,2,3,6,3,4,3,2,1,2,2,3,1,3,2,8,7,1,1,8,2,1,8,6,6,17,13,10,12,4,2,12,5,2,1,1,1,3,8,8,4,1,4,3,2,3,7,1,3,4,1,4,5,4
GCTTCTTCATGAGCGGAAGCATACTATACAAGAGAAACCATGACATGGTTCTGCTACGCTGCGTGAACGCTAAGGAAGCAGAAAACATGCTTGGGGAGGTXXXXXXXXXXCTCACCATGGAGAGCGATTGTTGTCTCCATGTGAGGAAATGTCACAAATGCCAGACATTCGCAGACAATGTCAACGCTCCGCCCTTGCCTTTGAATGTCT	P,eb,ec,ed,ee,ef,eg,eh,ei,ej,ek,el,em,en,eo,ep,eq,er,es,eu,ev,ew,ey,ez,fa,fb,fc,fe,ff,fg,fh,fj,fk,fl,fm,fn,fo,fp,fq,fs,ft,fu,fx,fy,gd,gh,gi,gl,gm,gn,go,gp,gq,gr,gs,gt,gu,gw,gx,gy,gz,ha,hd,he,hf,hg,hh,hi,hj,hl,hm,hn,ho,hp,hq,hr,hs,ht,hu,hw,hy,ia,ib	22,6,9,4,4,5,1,6,6,6,4,3,8,1,5,2,2,4,2,2,8,8,6,5,2,1,7,2,4,3,3,7,1,3,1,2,2,3,4,4,3,1,4,1,5,2,2,5,3,1,6,1,3,4,4,2,4,1,3,5,1,7,3,2,1,7,1,7,4,4,4,1,2,2,1,5,2,4,3,3,9,5,4
>Marker32325	aaxbb	2
TCACTTTCTCGGGATCTATCTCTATCCCTTTCTGGCTCACAATAAATCCTAGCAACTTCCCCGATTTTACCCCGAAGGTGCACTTGGTTGGGTTTAGCTTXXXXXXXXXXATCATGTCATCTACATAGACCTCTATCTCTTTATGCATCATGTCATGGAACAATGCTGCCATGGCACGCTGATAGGTTGCCCCAGCATTTTTCAGCCCGA	M,eb,ec,ee,eg,eh,ei,ek,el,em,en,eo,ep,eq,er,es,et,eu,ez,fb,fc,fd,fe,ff,fh,fi,fk,fm,fn,fo,fp,fr,fs,ft,fu,fv,fw,fy,fz,ga,gb,gc,gd,ge,gf,gg,gi,gk,gm,gn,gp,gq,gr,gs,gt,gu,gv,gw,gx,gz,ha,hb,hc,he,hg,hi,hj,hk,hl,hn,hp,hs,ht,hu,hv,hw,hx,hz,ia,ib	108,9,1,13,5,12,19,16,16,1,9,5,6,9,10,5,13,17,4,9,1,36,12,8,4,6,4,7,10,6,10,21,8,9,7,17,14,6,19,30,21,20,10,9,31,32,9,14,4,12,8,9,1,7,16,6,8,8,9,3,1,13,8,6,1,14,2,11,9,9,4,16,3,11,4,6,12,17,10,23
TCACTTTCTCGGGATCTATCTCTATCCCTTTCTGGCTCACAATAAATCCTAGCAACTTCCTCGATTTTACCCCGAAGGTGCACTTGGTTGGGTTTAGCTTXXXXXXXXXXATCATGTCATCTACATAGACCTCTATCTCTTTATGCATCATGTCATGGAACAATGCTGCCATGGCACGCTGATAGGTTGCCCCAGCATTTTTCAGCCCGA	P,eb,ec,ed,ee,ef,eg,eh,ei,ej,ek,el,em,en,eo,ep,eq,er,es,eu,ev,ew,ey,ez,fa,fb,fc,fe,ff,fg,fh,fi,fj,fk,fl,fm,fn,fo,fp,fq,fs,ft,fu,fw,fx,fy,gd,gh,gi,gj,gl,gm,gn,go,gp,gq,gr,gs,gt,gu,gw,gx,gy,gz,ha,hd,he,hf,hg,hh,hi,hj,hl,hm,hn,ho,hp,hq,hr,hs,ht,hu,hw,hx,hy,ia,ib	82,5,28,15,14,18,5,9,11,17,14,12,27,24,9,7,7,9,5,14,14,22,11,7,16,12,36,8,5,16,7,10,22,6,13,4,14,6,11,16,7,11,3,12,21,2,3,14,10,6,13,14,7,20,10,9,14,1,11,5,5,16,21,7,17,14,4,7,27,14,9,16,12,8,12,15,16,20,19,13,2,17,13,4,23,17,5
>Marker32486	aaxbb	2
AAAGGCGGCAGTCAGAACATCCTAACGTCCATGAGGGACGGACGATCCCTGTGATGCCTGCTCCTCCAAAGAATCCTGAACAGAACAAATATATTTGTCTXXXXXXXXXXTAAACAAACAAAGTTACAATTCTTAATTGAAAATGACTTACGACCTTCTCAGCGATTTCCTTTGTTGCCTCAAACGTCATCTGCCCAATTTTCTTAATGC	P,ec,ed,ee,ef,ej,el,em,en,ep,es,ev,ey,fc,ff,fg,fi,fj,fl,fn,fo,fp,fr,fx,gi,gl,gp,gs,gw,hd,he,hf,hg,hi,hj,ho,hp,hq,hr,hw,hy	10,1,2,2,1,1,3,3,2,1,1,5,1,2,2,1,1,5,1,1,1,1,1,2,2,1,1,1,2,3,1,1,1,3,2,1,2,1,1,1,1
AAAGGCGGCAGTCAGAACATCCTAACGTCCATGAGGGACGGACGATCCCTGTGATGCCTGCTCCTCCAAAGAATCCTGAACAGAACAAATATATTTGTCTXXXXXXXXXXTAAACAAACAAAGTTACAATTCTTAATTGAAAATGACTTACGACCTTCTCAGTGATTTCCTTTGTTGCCTCAAACGTCATCTGCCCAATTTTCTTGATGC	M,ee,el,en,ep,es,eu,ez,fb,fd,ff,fh,fi,fk,fm,fn,fr,fv,fw,fz,gb,ge,gg,gk,gn,gq,gt,gu,gv,gw,gy,hc,hj,hu,hw,ia	8,4,2,1,1,1,2,1,1,2,1,1,2,1,1,2,2,7,1,1,6,2,2,2,2,1,1,1,1,1,1,2,1,2,1,1
>Marker32522	aaxbb	2
GCACACACGTGCAAATGTGGTGGTGCATAACCTCTTTTAGATTACTTGCACATGGAATATGTGTTATCATTTCTTATGGGATTGAAGAAAAGCAAAGAGAXXXXXXXXXXAGGAGCACCTTCTGTGTATGCTTCTCCTACACTAGCTTATGTTGTGAATACAACTTCTGCTTCATCTGGAGATCAGAAGCATAAAAATCCAAAGAAAGAT	M,ec,ee,eh,en,eq,er,et,fb,fd,fe,fo,fp,fr,fv,fz,ga,gb,ge,gg,gi,gn,gs,gt,gz,hb,hk,hu,hz,ia	12,2,1,1,1,1,2,1,1,7,1,2,1,1,5,1,1,4,1,4,1,1,1,2,1,3,1,1,2,2
ACACACACGTGCAAATGTGGTGGTGCATAACCTCTTTTAGATTACTTGCACATGGAATATGTGTTATCATTTCTTATGGGATTGAAGAAAAGCAAAGAGAXXXXXXXXXXAGGAGCACCTTCTGTGTATGCTTCTCCTACACTAGCTTATGTTGTGAATACAACTTCTGCTTCATCTGGAGATCAGAAGCATAAAAATCCAAAGAAAGAT	P,eb,ee,eg,ek,el,em,en,eu,ev,ew,ey,fe,fg,fi,fj,fl,fo,fq,ft,gi,gl,gn,go,gt,gu,gz,hd,he,hf,hj,hn,ho,hq,hr,hy	11,1,2,1,2,1,1,3,1,4,1,4,2,1,1,4,4,1,2,1,1,1,1,2,2,3,1,1,1,1,4,1,1,3,1,1
>Marker32885	aaxbb	2
ACTGCCTCAGCCCGTAAGCAATGGGTTCATCAGATGACTGCGGAGGGACGTGATATGGCTGAGGACGTTGCTGACATGACTGACGATGTCCCTGATCTGGXXXXXXXXXXTGATCTGGCTGCGGAGGCACCTGAGATGCGTGCGGACGTACAGAGTGCTGGTGGTGTTGAGGGGTCAGATGTTGATGATGCTGCTGAGGGATTCCCTGGT	M,ee,eh,ei,en,et,eu,fd,ff,fn,fr,fv,gb,gc,ge,gf,gg,gn,gp,hc,hi,hp,ib	4,2,2,1,5,1,1,5,1,1,1,2,2,1,1,1,2,1,2,1,1,1,1
ACTGCCTCAACCCGTAAGCAACGGGTTCATCAGATGACTGCGGAGGGACGTGATATGGCTGAGGACGTTGCTGACATGACTGACGATGTCCCTGATCTGGXXXXXXXXXXTGATCTGGCTGCGGAGGCACCTGAGATGCGTGCGGACGTACAGAGTGCTGGTGGTGCTGAGGGGTCAGATGTTGATGATGCTGCTGAGGGATTCCCTGGT	P,eh,en,ev,ew,fb,fc,fl,fn,gd,gj,gn,gp,gu,gz,ha,hd,hg,hi,hj,hl,hm,ho,hr,hw,hy,ia	3,1,1,2,2,1,2,1,1,2,1,1,1,1,1,1,1,1,1,2,3,1,1,1,1,2,2
>Marker32887	aaxbb	2
TGATGTCCTCATCTGGGAACTCGGGATGCATGGGTTGATAATCATTGAGGGGCTGCTGAGCCAAATAGTCCGCCAAGGCGCTCCCCTTTATCGCCTTTTGXXXXXXXXXXATCAGCTAGGTGGTATAGCTCAGCATGTATTGTCTTAAACGGCGGGACGCCCAGACCAAAGCACAACATGTCTTTTCCAGCAAGGAGTAGTTCATCTTAT	P,ec,ed,ee,ef,eg,eh,ei,ej,ek,el,em,en,ep,eq,er,es,eu,ev,ew,ey,ez,fa,fb,fc,fd,fe,ff,fg,fi,fj,fk,fl,fm,fn,fo,fp,fq,fs,ft,fw,fx,fy,gd,gh,gi,gj,gl,gm,go,gp,gq,gr,gs,gt,gu,gx,gy,gz,ha,hd,he,hf,hg,hh,hi,hj,hl,hm,hn,ho,hp,hq,hr,hs,ht,hu,hv,hw,hx,hy,ia,ib	22,9,1,3,3,1,1,1,5,3,3,9,2,3,2,1,1,4,5,7,3,1,2,2,5,1,1,3,7,5,3,2,8,4,3,4,1,7,1,7,2,5,1,3,3,2,1,1,1,4,3,2,2,3,2,3,3,6,1,3,8,3,3,7,4,4,2,2,1,3,5,4,5,6,6,1,2,1,4,5,9,5,1
TGATGTCCTCATCTGGGAACTCGGGATGCATGGGTTGATAATCATTGAGGGGCTGCTGAGCCAAATACTCCGCCAAGGCGCTCCCCTTTATCGCCTTTTGXXXXXXXXXXATCAGCTAGGTGGTATAGCTCAGCATGTATTGTCTTAAACGGCGGGACGCCCAGACCAAAGCACAACATGTCCTTTCCAGCAAGGAGTAGTTCATCTTAT	M,eb,ee,eh,ei,ek,el,en,eo,ep,er,es,et,eu,fb,fd,fe,ff,fh,fi,fm,fn,fo,fp,fr,fs,ft,fu,fv,fw,fy,fz,ga,gb,gc,gd,ge,gf,gg,gi,gj,gk,gm,gn,gp,gq,gr,gs,gt,gu,gv,gw,gx,gz,hb,hc,hi,hj,hk,hl,hn,hp,hs,hu,hv,hw,hz,ia,ib	29,5,4,3,2,3,1,2,7,4,4,3,8,1,2,6,3,4,2,3,3,1,1,4,8,4,3,1,1,4,1,4,3,4,7,4,3,5,2,5,2,3,1,2,1,3,1,1,1,5,3,4,6,3,4,2,5,1,8,1,2,2,4,3,2,5,4,1,9
>Marker32888	aaxbb	2
CATCTCTTGGTCCTCATGGGCGACTATCCTCTCCAACTCTGGGGGAAGTCCCACATCCTCGTCCTCTTCATCCTCCGTCTGATTCGTTTCTTGCTTGAAAXXXXXXXXXXAGAATGGGTAGAGACGTAGGAACAGATGAAGAAAGATCTTTGTATTATAAATTCAGGAAAAAAAGACATAAAGCCTTAACAAAAGGAAACTCTAAAGCTT	M,eb,ec,ee,eg,eh,ei,ej,ek,el,en,eo,ep,eq,er,es,et,eu,ez,fb,fd,fe,ff,fh,fi,fk,fm,fn,fo,fp,fr,fs,ft,fu,fv,fw,fy,fz,ga,gb,gc,gd,ge,gf,gg,gi,gj,gk,gm,gn,gp,gq,gr,gs,gt,gu,gv,gw,gx,gz,hb,hc,he,hf,hi,hk,hl,hn,hp,hs,ht,hu,hv,hw,hx,hz,ia,ib	149,15,1,14,6,10,15,1,10,14,10,6,5,5,2,6,19,11,4,9,19,12,8,4,3,2,16,6,5,8,12,6,6,2,14,10,3,12,20,13,22,11,16,27,12,12,8,13,6,8,8,16,1,9,11,4,18,9,6,3,22,5,12,1,10,11,9,14,5,10,7,14,4,7,7,11,7,22
CATCTCTTGGTCCTCATGGGCGACTATCCTCTCCAACTCTGGGGGAAGTCCCACATCCTCGTCCTCTTCATCCTCCGTCTGATTCGTTTCTTGCTTGAAAXXXXXXXXXXAGAATGGGTAGAGACGTATGAACAGATGAAGAAAGATCTTTGTATTATAAATTCAGGAAAAAAAGACATAAAGCCTTAACAAAAGGAAACTCTAAAGCTT	P,eb,ec,ed,ee,ef,eg,eh,ei,ej,ek,el,em,en,eo,ep,eq,er,es,eu,ev,ew,ey,ez,fa,fb,fc,fe,ff,fg,fh,fi,fj,fk,fl,fm,fn,fo,fp,fq,fr,fs,ft,fu,fw,fx,fy,gd,gh,gi,gj,gl,gm,gn,go,gp,gq,gr,gs,gt,gu,gw,gx,gy,gz,ha,hb,hd,he,hf,hg,hh,hi,hj,hl,hm,hn,ho,hp,hq,hr,hs,ht,hu,hw,hx,hy,ia,ib	79,10,21,18,9,7,8,13,14,15,18,14,10,4,8,5,6,6,8,9,16,20,13,6,8,10,25,14,15,12,5,5,21,7,20,11,10,5,7,8,1,8,7,2,14,19,4,16,8,16,5,14,6,7,19,9,12,18,11,10,2,11,8,18,7,20,1,16,5,11,18,13,9,9,5,6,9,24,13,13,21,11,8,7,21,1,34,14,9
>Marker32910	aaxbb	2
GTTTACCCATCCCTAGTAACAGGGAACAATCAAGCTTCCTCTGAAATGCATCATCACAATGGAGACAGAGTCATAGTCACTGCTGGCAACACAACACAACXXXXXXXXXXCTGTTGTGAAGGAGGGAACTGTAAAGATCAATGCTGGCAACAATGAAGTTCAGCTGAGTGACGTCTCACAAATCACTAGCTCAGGCAAGCATCTTCTTTT	M,ek,el,en,eu,fd,fi,fo,fr,fv,fz,ga,gb,gc,gd,gf,gi,gj,gs,gu,gw,hw	9,1,2,1,1,1,1,2,1,4,1,1,3,1,1,2,1,2,1,1,1,1
GTTTACCCATCCCTAGTAACAGGGAACAATCAAGCTTCCTCTGAAATGCATCATCACAATGGAGACAGAGTCATAGTCACTGCTGGCAACACAACACAACXXXXXXXXXXCTGTTGTGAAGGAGGGAACTGTAAAGATCAATGCTGGCAACAATGAAGTTCAGCTGAGTGATGTCTCACAAATCACTAGCTCAGGCAAGCATCTTCTTTT	P,ec,em,ep,es,ev,ew,ey,fb,fc,fi,fj,fm,gl,gm,gp,gy,ha,he,hg,hi,ht	9,3,2,1,1,1,1,1,1,2,1,3,1,1,1,1,2,1,2,2,2,1
>Marker32950	aaxbb	2
TTATTTCATGGACTTCAACTTTTGCCAAATGCACCCCCTAAAATTTTAATATGCTCCAACTACCCTTCTTGATTATAGCTTACTCTCTCAAATTCTTCCGXXXXXXXXXXTTTCCTTTCCTACACCCCCATTCTTCTATCTTCCTCATTTTACTTGAAGACAGAGCTACCAGTCGAATATCCTAATTTGTAAGTAAAAAAATAGCTCAAT	P,ei,eq,eu,ev,fe,fh,fj,fl,fm,fn,fo,fq,gc,ge,gi,gq,he,hf,hl,hu,hz	8,1,1,1,2,2,1,1,1,1,1,1,1,1,2,1,1,3,2,1,2,2
TTATTTCATGGACTTCAACTCTTGCTAAATGCACCCCCTAAAATTTTAATATGCTCCAACTACCCTTCTTGATTATAGCTTACTCTCTCAAATTCTTCCGXXXXXXXXXXTTTCCTTTCCTACACCCCCATTCTTCTATCTTCCTCATTTTACTTGAAGACAGAGCTACCAGTCGAATATCCTAATTTGTAAGTAAAAAAATAGCTCAAT	M,ec,eg,eh,ei,el,em,ep,ev,ey,fb,fd,ff,fk,fp,fq,fs,fu,fv,ga,ge,gf,gg,gn,gp,gu,gw,hq,hw,hz	7,2,1,1,1,1,2,1,1,1,3,3,1,1,1,1,1,1,4,1,1,1,4,1,1,1,1,1,1,1
>Marker33053	aaxbb	2
CTATCAGTCCTACAGGGTGCTCGTACCCCCCTGACAAGGTCACATCATCATAGGTAAGTATGCACATCGCTCAACTGATTTCTGATTTCATCTATTATTTXXXXXXXXXXGTGGACCCGAAGAAGTCCAGCAGGGTCTTGGAGTTGTCAAGCTCTAATTACGGGTCTCTGTCAGTTCTACGGAGTACCTGTCACCTCCAGCAAGGGCATC	M,eb,ec,ee,ef,eh,ej,ek,el,em,en,eq,er,eu,ez,fa,fb,fh,fl,fn,fo,fr,ft,fv,fw,ga,gc,gg,gm,gn,go,gs,gt,gu,gv,gx,hc,hd,he,hh,hi,hj,hn,hp,hv,hw,hy,hz	16,1,6,4,1,1,1,1,1,2,4,1,1,2,1,2,3,1,3,2,1,1,2,7,1,1,1,3,1,1,2,1,1,2,1,1,1,2,2,2,1,2,1,4,2,2,8,1
CTATCAGTCCTACAGGGTGCTCGTACCCCCCTGACAAGGTCACATCATCATAGGTAAGTATGCACATCGCTCAACTGATTTCTGATTTCATCTATTATTTXXXXXXXXXXGTGGACCCGAAGAAGTCCAACAGGGTCTTGGAGTTGTCAAGCTCTAATTACGGGTCTCTGTCAGTTCTACGGAGTACCTGTCACCTCCAGCAAGGGCATC	P,eb,ec,ed,ee,eg,eh,ei,ej,em,en,eq,eu,ev,ew,fh,fi,fj,fk,fl,fm,fn,fp,fq,fs,fw,fx,gi,gl,go,gp,gw,gz,ha,hd,hf,hi,hl,hq,hs,ht,hv,hx,hy	16,1,1,1,2,1,1,1,2,6,2,1,1,3,4,1,1,8,1,5,4,2,1,1,1,1,1,1,1,1,1,1,4,4,2,2,1,2,1,1,1,1,1,1
>Marker33073	aaxbb	2
AAAGTGCCATTCTAGTTCTTATGGAAACCGTCCACAAGCCCAAAAATGGCGAACATCCGCATACCAAGTTGCTTCATAGGCTATTCCTCACAAAACTATGXXXXXXXXXXTTGAGGCATTTCACCCAGCACTTGATGGGCGCATGTTTAGGCACAAATAGCAAGGGGGTGGGGGCAATGTGGCATGCCCAATCTTTTCAGAATAAAATTT	M,ee,eg,ei,ek,en,eq,er,ez,fb,fd,fe,ff,fm,fo,fr,ft,fv,fz,ga,gb,ge,gf,gg,gk,gn,gp,gq,gw,gz,hi,hk,hs,hu,hw,hx,hz,ib	12,3,1,1,1,1,2,1,1,1,2,3,2,1,2,2,1,3,1,1,4,1,3,6,3,1,3,2,1,1,1,1,1,2,2,2,3,2
AAAGTTCCATTCTAGTTCTTATGGAAACCGTCCACAAGCCCAAAAATGGCGAACATCCGCATACCAAGTTGCTTCATAGGCTATTCCTCACAAAACTATGXXXXXXXXXXTTGAGGCATTTCACCCAGCACTTGATGGGCGCATATTTAGGCACAAATAGCAAGGGGGTGGGGGCAATGTGGCATGCCCAATCTTTTCAGAATAAAATTT	P,eb,ec,ee,eg,ei,ej,ek,el,eo,ep,eq,eu,ev,ew,ey,ez,fa,fb,fc,ff,fg,fi,fj,fl,fm,fq,fs,fw,gi,gn,go,gp,gq,gt,gu,gw,gx,gy,hd,he,hf,hg,hj,hl,hn,ho,hp,hq,hr,hs,hu,hv	12,1,1,3,1,1,3,1,1,2,1,1,2,5,3,1,1,2,1,2,2,2,1,3,3,4,2,1,2,1,1,4,2,2,1,1,1,2,2,1,2,1,1,3,3,1,2,3,2,1,1,1,1
>Marker33229	aaxbb	2
TTGCAATGCTCCTTCTACTTTCCAGGCTGCCATGAACGATGCACTCCACCCATTTCCGAGGAAATATGTCATGGTATTCTTTGATGACATCCTCGTCTACXXXXXXXXXXATGTTACACATCTGGAGTCTATTTTGTCTACTTTATCGGAGCACAATTCCCGTCTTCGCCAGTCTAAGTGCTTATTCACTCAGAATCAACTCAATTACCT	P,ec,ed,eg,ej,el,em,en,eo,eq,eu,fa,fb,fh,fl,fm,fn,fu,fw,gh,gi,gl,go,gu,gx,ha,hg,hi,hj,hl,hr,hw,hy,ia	5,2,1,1,1,1,1,2,1,3,2,2,1,1,2,1,4,1,2,1,1,1,3,3,1,1,2,1,2,1,2,1,1,1
TTGCAATGCTCCTTCTACTTTCCAGGTTGCCATGAACGATGCACTCCACCCATTTCCGAGGAAATATGTCATGGTATTCTTTGATGACATCCTCGTCTACXXXXXXXXXXATGTTACACATCTGGAGTCTATTTTGTCTACTTTATCAGAGCACAATTTCCGTCTTTGCCAGTCTAAGTGCTTATTCACTCAGAATCAACTCAATTACCT	M,eb,ee,eg,ek,er,ew,ez,fi,fk,fm,fn,fv,gb,gc,gf,gg,gp,gu,gy,gz,hb,he,hn,ib	5,1,1,1,1,1,1,2,1,1,1,1,4,2,1,3,1,2,1,1,1,1,1,1,1
>Marker33269	None	3
ATCGAGGTCTAAAATAAAAAGCATCACCCGATGACGCCGATCGAACATTTCCTAGTAGACAACATCAAATAATTATTCAGGGATTAATTTGAAAAGACAAXXXXXXXXXXCGATAATATTTCTTTATGGCAGACGAAGTTTTTTTGTTCGGCATTGCCTAAAAAATTTGCGATGTAGGTCGGCTAGGGTTTTTCGTGAGAGATTGTGTTT	M,ee,eg,en,fn,fw,fz,gc,gd,ge,gm,gw,hb,hn,ia	3,2,1,1,1,1,1,2,1,1,3,2,2,2,1
ATCGAGGTCTAAATTTAAAAGCATCACCCGATGACGCCGATCGAACATTTCCTAATAGGCAACATCAAATAATTATTTAGGGATTAATTTGAAAAGACAAXXXXXXXXXXCGATAATATTTCTTTATGGTAGGCGAAGTTTTTTTGTTCGGCATTGCCTAAAAAATTTGCGATGCAAGTCGGCAAGGGTTTTTCGCGCGATATTTTTTTT	M,ee,eo,es,fd,fp,ft,fv,fw,fz,gb,gn,gp,gu,gv,gz,ia	7,2,1,1,1,1,1,1,1,1,1,1,1,1,1,2,1
ATCGAGGTCTAAAATTAAAAGCATCACCCGATGACGCCGATCGAACATTTCCTAATAGGCAACATCAAATAATTATTTAGGGATTAATTTGAAAAGACAAXXXXXXXXXXCGATAATATTTCTTTATGGTAGGCGAAGTTTTTTTGTTCGGCATTGCCTAAAAAATTTGCGATGCAAGTCGGCAAGGGTTTTTCGCGCGATATTTTTTTT	M,el,eu,ff,fm,fu,fv,ge,gk,gm,gv,hb,ht,ib	3,2,2,1,1,1,1,1,1,1,1,1,1,1
>Marker33304	aaxbb	2
AGGGGTCGCGTAGGGTTTCGCTGGTTGTTTATCAGTTCCAGAAACAAAGGCTACAAGGAAGGGGCAAAATGGTCATTTCCTAGATTTTTCTGGACCTAAAXXXXXXXXXXATGAAATTTCTTCAGCCCTAAGCAAGCCACTCTCCTGGGTGAGTTGACACCTTCAACTTTAAGCAACCAGCTTGCTTGGGCGAGCTTCCCCTGCACCAAA	M,eh,ek,el,ep,et,eu,ff,fh,fn,fr,gb,gc,gd,ge,gf,hb,hn,ht,hv,hz	3,1,1,1,1,1,1,1,1,1,2,2,1,1,1,1,1,1,2,2,1
AGGGGTCGCGTAGGGTTTCGCTGGTTGTTTATTAGTTCCAGAAACAAAAGCTACAAGGAAGGGGCAAAATGGTCATTTCCTAGATTTTTCTGGACCTAAAXXXXXXXXXXATGAAATTTCTTCAGCCCTAAGCAAGCCACTCTCCTGGGTGAGTTGACACCTTCAACTTTAAGCAACCAGCTTGCTTGGGCGAGCTTCCCCTGCACCAAA	P,eb,ef,eg,ej,em,en,ep,er,es,eu,ew,ey,fa,ff,fj,fm,fn,fp,ft,gg,gl,gm,go,gq,hl,hr,hs,hv,hw	6,1,1,1,1,1,1,1,1,1,1,1,2,1,1,1,4,1,1,1,1,1,1,2,2,1,1,1,1,1
>Marker33315	aaxbb	2
ATAAATAGGTGACTTGGGACACGAAATTCTTAAAAGAGTTTTTCTGAACTGAAATGTCTTATCCTCTTAAAAAAATTCCTTGGTCAAACACTTGTATATTXXXXXXXXXXAAGGATTGTCCTTGTGTGGTTCAAACTTTGTAAAAGGCATTTTACAAGAGAGTGAAAATCTCAAGCGGGTTGCTTGGAGACTGGACGTAGGCACAGGACG	M,eb,ec,ee,ef,eg,eh,ei,ej,el,em,en,ep,es,et,ey,ez,fb,fc,fd,ff,fh,fi,fk,fl,fm,fp,fq,fs,ft,fu,fv,fw,fx,fz,ga,gb,gc,gd,ge,gf,gg,gh,gj,gk,gm,gn,go,gp,gq,gt,gu,gv,gx,gy,gz,hd,hg,hh,hi,hj,hk,hl,hn,hp,hq,hr,hs,ht,hv,hw,hx,hy,hz,ia,ib	35,3,5,5,1,4,5,4,6,8,2,2,2,2,3,4,3,1,5,4,6,4,1,2,3,2,7,2,3,6,1,8,3,5,1,4,4,2,18,6,11,7,1,3,1,5,6,3,7,1,3,5,5,5,12,3,1,9,6,6,5,8,4,9,1,8,11,7,2,1,7,4,1,1,8,9
ATAAATAGGTGACTTGGGACACGGAATTCTTAAAAGAGTTTTTCTGAACTGAAATGTCTTATCCTCTTAAAAAAATTCCTTGGTCAAACACTTGTATATTXXXXXXXXXXAAGGATTGTCCTTGTGTGGTTCAAACTTTGTAAAAGGCATTTTACAAGAGAGTGAAAATCTCAAGCGGGTTGCTTGGAGACTGGACGTAGGCACAGGACG	P,eb,ed,ee,ef,ei,ej,ek,eo,eq,er,es,eu,ev,ew,ey,ez,fa,fb,fe,fg,fh,fi,fj,fk,fl,fm,fn,fo,fp,fq,fr,fw,fx,fy,ga,gb,gc,ge,gi,gk,gl,gm,go,gq,gr,gs,gt,gw,ha,hb,hd,he,hf,hh,hi,hj,hk,hl,hm,ho,hp,ht,hu,hw,hx,hy,hz,ib	22,5,8,2,6,2,2,10,6,1,8,2,7,6,4,4,3,6,1,4,11,1,2,6,3,1,4,5,4,2,5,6,3,4,3,2,4,1,4,9,2,3,3,2,6,7,2,2,5,3,3,4,7,3,1,7,3,1,5,7,6,6,3,5,3,3,8,2,2
>Marker33403	aaxbb	2
ACTTTGTATACTGTCATTTCACATGCCATATCCACGTTGTATAATTCCTCTTAATTCCATCACACAACAGATGTTCTCGTATGTCGTCCAATATTTGTCGXXXXXXXXXXGACTTTCATTCATCCAACTTCGATCCATCTAAGTAATAACTCCGTGATACTCACAAAGTTACTCAATGCATGAAAATATCACTTTTTTTTATTATAGGTA	P,eb,ec,ed,ee,ef,eg,eh,ei,ej,ek,el,em,en,eo,ep,eq,er,es,eu,ev,ew,ey,ez,fa,fb,fc,ff,fg,fi,fj,fk,fl,fm,fn,fo,fp,fq,fs,ft,fu,fw,fx,fy,gd,gg,gh,gi,gj,gl,gm,gn,go,gp,gq,gr,gs,gt,gu,gw,gx,gy,ha,hd,hf,hg,hh,hi,hj,hl,hm,hn,ho,hp,hq,hr,hs,hu,hw,hx,hy,ia	38,2,12,7,2,7,2,6,1,11,7,5,7,2,4,3,4,6,1,1,12,6,11,6,7,1,13,8,4,1,3,4,7,6,3,7,9,4,4,6,4,3,11,6,6,6,5,18,3,7,5,3,18,4,6,5,2,1,1,2,1,5,6,6,9,4,5,6,12,2,5,8,8,6,8,13,8,11,8,4,12,6
ACTTTGCATATCTGTCATTTCACATGCCATATCCACGTTGTATAATTCCTCTTAATTCCATCACACAACAGATGTTCTCGTATGTCGTCCAATATTTGTCXXXXXXXXXXGACTTTCATTCATCCAACTTCGATCCATCTAAGTAATAACTCCGTGATACTCACAAAGTTACTCAATGCATGAAAATATCACTTTTTTTTATTATAGGTG	M,eb,ec,ee,eg,eh,ei,ek,el,en,eo,ep,eq,er,es,et,eu,fb,fd,fe,ff,fh,fi,fk,fm,fn,fo,fp,fr,fs,fv,fw,fy,fz,ga,gb,gc,gd,ge,gf,gg,gj,gm,gn,gp,gq,gs,gt,gu,gv,gw,gx,gy,gz,hb,hc,he,hi,hk,hl,hn,hp,hs,ht,hu,hw,hx,hz,ia,ib	19,4,1,11,2,1,6,4,1,3,5,4,1,4,1,9,2,1,5,8,2,1,3,1,1,4,4,3,3,3,6,1,3,5,5,2,6,8,12,7,2,5,3,2,1,1,4,2,1,4,2,3,5,5,10,7,1,5,8,3,3,2,3,5,5,5,2,10,3,12
>Marker33450	aaxbb	2
TGCCACTAGATTATAACCATTTTTGTTGGAGGAGAGGTTGAGGTATCCATCTTTTGAGAGAGGATGGCGAGGGGTTCTAGGATTGGATTGTTGTTGATAGXXXXXXXXXXGTGGTCAAAGCAAGGAAGAGTGTAAAACAAGATGTATTTTGGTGTTTTCCGGTAAGCAAAGACGATATGCCACTTTACCAATAGGCTCTGTGATTTCAAA	M,eb,ec,ee,eh,ei,el,en,eo,ep,er,es,et,ev,ez,fb,fd,ff,fk,fn,fs,ft,fu,fv,fz,ga,gb,gc,gd,ge,gf,gg,gi,gk,gp,gs,gt,gw,gx,hb,hk,hn,hs,hu,hv,hw,hz,ia,ib	9,1,1,1,1,2,1,2,1,2,1,1,1,1,2,1,2,2,1,1,1,2,1,3,2,3,5,1,1,3,2,2,1,1,1,2,1,1,2,2,1,1,1,1,3,2,1,1,3
TGCCACTAGATTATAACCATTTTTGTTGGAGGAGAGGTTGAGGTATCCATCTTTTGAGAGAGGATGGCGAGGGGTTCTAGGATTGGATTGTTGTTGATAGXXXXXXXXXXGTGGTCAAAGCAAGGAAGAGTGTAAAACAAGATGTATTTTGGAGTTTTCCGGTAAGCAAAGACGATATGCCACTTTACCAATAGGCTCTGTGATTTCAAA	P,eb,ec,ed,ee,ef,eh,ei,ej,el,em,en,eo,er,eu,ez,fa,fc,fe,ff,fg,fi,fj,fm,fn,fp,fq,fu,fw,fx,fy,gd,gi,gl,gm,go,gq,gr,gs,gt,gu,gv,gx,gy,hd,hh,hi,hj,hl,ho,hq,hu,hv,hw,hy,ib	9,1,4,1,1,2,1,1,3,1,2,2,2,1,4,1,5,1,2,2,3,1,1,2,2,1,5,2,1,4,1,3,2,2,1,1,1,1,1,1,1,4,1,1,2,3,3,2,1,2,3,1,1,2,5,1
>Marker33611	aaxbb	2
TCTCGATGAGTCGATCTCTTGCTTTCTCATAAGGGTGGACCCTTGGGTACTTGTACCTATCACCTTTAGAGGACTACACATCCTCGCCTTCAGAGGACTGXXXXXXXXXXCTCCAGAGGACTACACGTCCTCACCTTGAGAGGGCAACCCGCCCTCGCCTTGTGTACTAGTACCCTCACCTTCAGAGGACTACACGTCCTCGCCTTCAGA	M,eb,ee,ef,eg,eh,ei,ek,el,en,eo,ep,eq,er,es,et,eu,ez,fb,fd,fe,fh,fi,fk,fm,fn,fo,fp,fr,fs,ft,fv,fw,fz,ga,gb,gc,gd,ge,gf,gg,gi,gk,gm,gn,gp,gq,gs,gt,gu,gv,gw,gx,gz,hb,hc,he,hi,hj,hk,hl,hn,hp,hs,ht,hu,hv,hw,hx,hz,ia,ib	71,6,4,1,1,5,6,5,3,13,3,4,1,4,5,7,5,5,3,14,6,7,2,4,5,5,4,2,16,6,3,10,4,7,14,5,16,7,10,10,10,2,4,2,12,1,6,1,2,5,1,5,4,8,12,4,2,3,1,2,3,5,3,8,5,6,6,4,5,6,1,13
TCTCGATGAGTCGATCTCTTGCTTTCTCATAAGGGTGGACCCTTGGGTACTTGTACCTATCGCCTTTAGAGGACTACACATCCTCGCCTTCAGAGGACTGXXXXXXXXXXCTCCAGAGGACTACACGTCCTCACCTTGAGAGGGCAACCCTCCCTCGCCTTGTGTACTAGTACCCTCACCTTCAGAGGACTACACGTCCTCGCCTTCAGA	P,eb,ec,ed,ee,ef,eg,eh,ei,ej,ek,el,em,en,eo,ep,eq,er,es,eu,ev,ew,ey,ez,fa,fb,fc,fe,ff,fg,fh,fi,fj,fk,fl,fm,fn,fo,fp,fq,fs,ft,fu,fw,fx,fy,gd,gh,gi,gj,gl,gm,gn,go,gq,gr,gs,gt,gu,gw,gx,gy,gz,ha,hd,he,hf,hg,hh,hi,hj,hl,hm,hn,ho,hp,hq,hr,hs,ht,hu,hv,hw,hx,hy,ib	34,8,18,12,9,12,2,3,3,11,3,2,14,11,6,6,2,5,2,5,5,17,8,1,3,1,8,3,2,3,9,3,8,3,9,5,8,2,5,2,5,3,2,5,13,1,5,8,5,4,3,3,7,4,5,3,1,4,1,3,3,19,2,9,2,1,5,5,6,4,5,3,5,3,10,9,7,8,4,2,5,1,5,2,13,3
>Marker33616	aaxbb	2
AAAAAGATAAAATTAAAAGTGATGCTAAGTATTTTATTTGGGATGACCCCTACTTGTGGAAATTGTGTAGTGATCAGATAATTAGACGATGCATTCCAGAXXXXXXXXXXATGAGACTGACTCAGTCCTGTAGTTCTATCATTCTTCCTCACTGGGAGGTCATCTGGTGTTCAAAGGACAGCTCGCAAAGTTCTTGATTGTGGTTTTTAT	M,ek,el,en,fd,fh,fn,fv,ga,gb,gc,ge,gg,gi,gp,gq,gv,gx,hi,hn,hz	6,1,1,1,1,2,1,2,1,3,1,1,3,1,2,1,1,1,1,1,2
AAAAAGATAAAATTAAAAGTGATGCTAAGTATTTTATTTGGGATGACCCCTACTTGTGGAAATTGTGTAGTGATCAGATAATTAGACGATGCATTCCAGAXXXXXXXXXXATGAGACTGACTCAGTCCTGTAGTTCTATCATTCTTCCTCACCGGGAGGTCATCTGGTGTTCAAAGGACAGCTCGCAAAGTTCTTGATTGTGGTTTTTAT	P,eb,ec,ed,ee,ef,eg,ej,em,en,eu,ev,ew,ey,fg,fh,fn,fp,ft,go,gp,gq,gt,gu,hd,hl,hp,hu	5,1,1,1,1,1,1,1,3,2,2,1,1,1,1,2,2,1,1,1,1,1,1,1,2,1,2,1
>Marker33748	aaxbb	2
CTGTCAGTCCTACAGGGTGCCCGTCCCCCCAACAAGGTCATGCCATCGTGACATAGGTAAGTATGCACTTCTCTCAACTGATTTCTGATGTCATCTATTGXXXXXXXXXXAGTGGACCCGGAGAAGTCCAATAGGGTCTTGGGGTTTCCAGCTCTGACTACGAGCCTTTGTCAGTTCTACGGAGAGCCCGTCGCCCCCAACAAGGTCATC	M,ek,el,ep,es,fd,fe,fh,fi,fk,fm,fn,fp,fr,fv,fz,ga,gb,gc,gf,gk,gm,gn,gt,gu,gv,gw,gz,hb,he,hp,hu,hx	14,1,1,1,2,7,2,2,4,1,1,1,1,4,4,2,4,2,3,1,2,1,1,1,1,2,1,2,2,1,1,1,1
CTGTCAGTCCTACAGGGTGCCCGTCCCCCCAACAAGGTCATGCCATCGTGACATAGGTAAGTATGCACTTCTCTCAACTGATTTCTGATGTCATCTATTGXXXXXXXXXXAGTGGACCCGGAGAAGTCCAACAGGGTCTTGGGGTTTCCAGCTCTGACTACGAGCCTTTGTCAGTTCTACGGAGAGCCCGTCGCCCCCAACAAGGTCATC	P,ee,eg,eh,ej,em,en,eo,es,ey,fb,fc,fg,fj,fk,fl,fs,fx,gh,gi,gn,go,gr,gu,gw,gz,ha,hd,hg,hj,ho,hu,hw,hx,hy	15,1,1,1,1,1,6,1,1,3,2,4,2,5,1,3,1,2,1,1,1,3,1,1,1,2,4,1,1,3,1,3,1,1,2
>Marker33778	aaxbb	2
ATGATATAGCGAGACGGTCAAAAATGAAATATGGAGGCTTTCGAGAAATTCGAATGGTCATAACATTTTACTCGAATCTCCGATTCAGGCGCATAATATAXXXXXXXXXXGAAATTAGAATGGTCACAATTGTTCTCTCCGATCTCCGATTGAGGTGCATAATATATCAAGACTCTCGAAATTGAACACGAAGCTCTCAGAAAATTCAAA	P,eb,ec,ed,ee,ef,eg,eh,ei,ej,ek,el,em,en,eo,ep,eq,er,es,eu,ev,ew,ey,ez,fa,fb,fc,fe,ff,fg,fh,fi,fj,fk,fl,fm,fn,fo,fp,fq,fs,ft,fu,fw,fx,fy,fz,gd,gh,gi,gj,gl,gm,gn,go,gp,gq,gr,gs,gt,gu,gw,gx,gy,gz,ha,hd,he,hf,hg,hh,hi,hj,hl,hm,hn,ho,hp,hq,hr,hs,ht,hu,hw,hx,hy,ia,ib	95,14,30,16,9,11,4,10,18,29,19,18,4,1,5,10,3,6,6,13,23,14,15,3,13,13,23,8,6,25,1,6,26,9,21,19,3,25,15,9,5,10,6,6,23,8,1,5,10,16,3,22,7,10,28,10,15,11,3,13,1,10,9,23,4,20,14,13,12,19,18,17,19,30,20,11,26,14,22,21,17,10,16,16,8,19,15,6
ATGATATAGCGAGACGGTCAAAAATGAAATATGGAGGCTTTCGAGAAATTCGAATGGTCATAACATTTTACTCGAATCTCCGATTCAGGCGCATAATATAXXXXXXXXXXGAAATTCGAATGGTCACAATTGTTCTCTCGGATCTCCGATTGAGGTGCATAATATATCAAGACTCTCGAAATTGAACACGAAGCTCTCAGAAAATTCAAA	M,eb,ec,ee,eg,eh,ei,ek,el,en,eo,ep,eq,er,es,et,eu,ez,fb,fd,fe,ff,fh,fi,fk,fm,fn,fo,fp,fr,fs,ft,fu,fv,fw,fy,fz,ga,gb,gc,gd,ge,gf,gg,gi,gj,gk,gm,gn,gp,gq,gr,gs,gt,gu,gv,gw,gx,gz,hb,hc,he,hi,hj,hk,hl,hn,hp,hs,ht,hu,hv,hw,hx,hz,ia,ib	143,10,2,7,8,16,16,17,17,1,11,8,6,5,7,19,15,8,9,18,10,12,5,7,8,11,10,8,22,16,6,11,4,17,10,1,6,16,16,19,8,16,30,18,19,4,15,13,11,7,13,2,5,15,3,14,12,2,7,23,13,3,11,1,22,13,15,6,6,5,16,3,17,8,6,9,22
>Marker34056	None	2
TGTAGTCCTCTGAAGGTGAGCACGTGTGGTCCTCTAAAGGCGAGGACGTGTTGTCCTCGGAAGGTGAGGAAATGTACTCCTCTGAAGGGGAGGACAAGCAXXXXXXXXXXGTGTAGTCCTCTGAAGGCGAGGATGTGTAGTCCTTGGAAGGTGAGGACGTGTACTCCACTGAAGGGGAGGACGTGTAGTGCTCTGAAAGCGAGGACATGT	M,eb,ee,eg,ek,fe,gb,gc,ge,gf,gt,gv,hb,hk,hl,hn,ht	4,1,1,1,1,1,3,1,1,1,1,1,1,1,1,2,1
TGTAGTCCTCTGAAGGTGAGCACGTGTGGTCCTCTAAAGGCGAGGACGTGTTGTCCTCGGAAGGTGAGGAAATGTACTCCTCTGAAGGGGAGGACAAGCAXXXXXXXXXXGTGTAGTCCTTTGAAGGCGAGGATGTGTAGTCCTTGGAAGGTGAGGACGTGTACTCCACTGAAGGGGAGGACGTGTAGTGCTCTGAAAGCGAGGACATGT	M,ei,en,et,fd,fm,fn,fr,ga,gb,gc,gd,ge,gf,gg,gv,hb,hc,hi,hk,hn,hv	3,1,2,1,1,2,1,2,1,1,1,1,1,1,2,1,3,1,1,1,1,1
>Marker34204	aaxbb	2
CTTCGAGATACTTGGCACCCTTTGTTGCACAATATGTGAAGTCCCGAGACGTGCCGAAAATCAAAAGGAAGCAGGCTTACGCGATCCGTGAAAATTCCGTXXXXXXXXXXTTACGAAATTCGTAAAGTTTCGTAACGTTACGGAAAAAGAATAACCAAAAAAGGTGAAGGGTAGGTGCATTTAGTTAAAAGAGGGTTACAAATAGCAATC	M,eb,ec,ee,eg,eh,ej,el,em,en,ep,eq,es,et,eu,ev,ey,ez,fa,fb,fc,fd,fe,ff,fh,fi,fj,fk,fl,fm,fn,fo,fp,fr,fs,ft,fv,fx,fy,fz,gb,gc,ge,gh,gi,gk,gl,gm,go,gp,gq,gr,gs,gt,gu,gv,gw,gy,gz,hb,hc,he,hg,hk,hl,hm,hn,ho,hp,hq,hr,hs,hv,hz,ib	56,6,11,8,5,2,8,3,11,1,4,4,6,7,7,5,4,6,2,5,8,8,14,4,2,2,4,4,4,4,3,7,6,4,4,3,1,9,9,3,6,5,4,2,6,4,3,8,6,4,7,5,3,2,2,1,2,6,2,5,1,4,6,10,6,5,12,4,5,3,5,14,1,5,7
CTTCGAGATACTTGGCACCCTTTTTTGCACAATATGTGAAGTCCCGAGACGTGCCGAAAATCAAAAGGAAGCAGGCTTACGCGATCCGTGAAAATTCCGTXXXXXXXXXXTTACGAAATTCGTAAAGTTTCGTAACGTTACGGAAAAAGAATAACCAAAAAAGGTGAAGGGTAGGTGCATTTAGTTAAAAGAGGGGTACCAATAGCAATC	P,eb,ec,ed,ef,eg,eh,ei,ej,ek,en,eo,ep,eq,er,eu,ev,ew,ey,fa,fc,fd,fg,fh,fi,fj,fk,fl,fm,fn,fp,fq,fr,fs,ft,fv,fw,fx,fz,ga,gb,gc,gd,ge,gf,gg,gi,gj,gk,gl,gn,go,gp,gq,gs,gt,gu,gw,gx,gy,gz,ha,hb,hc,hd,he,hf,hg,hh,hi,hj,hn,ho,hp,hq,hr,ht,hu,hv,hw,hx,hy,hz,ia	37,7,7,19,5,3,10,9,9,10,3,1,6,5,12,9,9,14,4,3,5,4,8,6,2,4,2,5,8,3,6,12,5,5,6,4,12,5,6,5,8,2,7,6,8,7,10,12,2,4,11,4,7,3,1,4,1,6,9,5,3,9,4,3,4,2,3,10,4,12,4,4,5,4,6,7,11,10,5,14,3,16,5,13
>Marker34365	aaxbb	2
GAAGTTCTTCATAGATATAGATGCTTGGATGGATCTCAAAGCAGCTGGCAAATCTGATCACTTATCAGATTCTGTTAGTTACACAGAAATATATGAGTGAXXXXXXXXXXTAATCTAATAGCTGTAGATCTTATTAACATATCAATAATTGGTGATGCAGTATAGCTAAGGATGTTCTTGAAGGGTCACCTCACAATCTTCTGGAGTCAG	P,eb,ec,ed,ee,ei,ej,ek,eo,eq,er,es,et,eu,ev,ew,ey,ez,fa,fe,fg,fh,fi,fj,fl,fm,fn,fo,fp,fq,fr,fw,fx,fy,fz,ga,gb,gc,ge,gf,gh,gi,gk,gl,gm,go,gq,gr,gt,gw,gx,gy,ha,hb,hc,hd,he,hf,hh,hi,hj,hl,hm,hn,ho,hp,ht,hu,hw,hx,hy,hz,ib	65,1,6,14,3,10,3,11,12,1,4,1,3,7,5,1,7,8,6,7,6,2,5,4,7,5,13,1,7,2,6,1,3,6,5,3,2,6,6,1,13,8,6,2,1,4,7,6,3,4,4,1,5,5,5,4,8,4,2,7,2,3,6,1,3,7,6,8,4,2,3,4,4
GAAGTTCTTCATAGATATAGATGCTTGGATGGATCTCAAAGCAGCTGGCAAATCTGATCACTTATCAGATTCTGTTAGTTACACAGAAATATATGAGTGAXXXXXXXXXXTAATCTAATAGCTGTAGATCTTATTAACATATCAATAATTGGTGATGCAGTATAGCTAAGGAAGTTCTTGAAGGGTCACCTCACAATCTTCTGGAGTCAG	M,eb,ec,ee,ef,eg,eh,ei,ej,el,em,en,ep,eq,es,et,ey,ez,fb,fc,fd,ff,fi,fk,fl,fm,fo,fp,fq,fs,ft,fu,fv,fw,fx,fz,ga,gb,gc,gd,gf,gg,gh,gi,gj,gk,gm,gn,go,gp,gt,gu,gv,gx,gy,gz,hd,hg,hh,hi,hj,hk,hl,hn,hp,hq,hr,hs,ht,hv,hw,hx,hy,ia,ib	25,5,8,4,6,4,5,5,4,3,3,3,13,2,2,2,5,5,4,8,4,10,8,2,5,5,5,5,6,8,7,4,8,4,1,5,1,2,3,10,6,5,4,1,13,6,1,7,2,2,2,4,1,1,4,4,2,5,2,5,1,7,2,4,6,7,9,5,4,2,2,5,5,10,9
>Marker34445	aaxbb	2
CCTCTCTCTACAGGTTAACGTTTGCCTATTCGAACTTACTTAAGTTAGAATTAGGCATTGATTACTTATTTTAAAACAAACAATAGTAATAATCACTGTGXXXXXXXXXXCTTGTCTAGCGCCGGGAAGGGACGACGATCGGGCAGTCGTGACCCTATCCTCCATTTGCGTCCGTTCCTAAGTACCTACAAGTAGGAAACAAACAATATG	P,eb,ec,ed,ee,ef,eh,ei,ej,ek,el,em,en,eo,er,es,eu,ev,ew,ey,fa,fb,fc,fe,ff,fg,fj,fk,fl,fm,fn,fo,fp,fq,fs,ft,fw,fx,fy,gd,gh,gi,gl,gm,gn,go,gp,gq,gr,gs,gt,gu,gw,gx,gy,gz,ha,hd,he,hg,hh,hj,hl,hm,hn,ho,hp,hq,hr,hs,hv,hw,hx,hy,ia	17,3,1,3,1,1,1,4,2,2,2,4,2,2,1,1,5,3,3,2,2,3,5,2,2,3,6,1,4,2,4,1,4,5,3,1,1,6,2,1,4,1,2,1,1,5,1,1,3,2,2,3,1,2,1,2,4,4,1,4,2,4,2,1,2,1,2,2,2,1,1,1,1,9,3
CCTCTCTCTACAGGTTAACGTTTGCCTATTCGAACTTACTTAAGTTAGAATTAGGCATTGATTACTTATTTTAAAACAAACAATAGTAATAATCACTGTGXXXXXXXXXXCTTGTCCAGCGCCGGGAAGGGACGACGATCGGGCAGTCGTGACCCTATCCTCCATTTGCGTCCGTTCCTAAGTACCTACAAGTAGGAAACAAACAATATG	M,eb,ec,ee,ei,ek,el,eo,ep,eq,er,et,eu,fb,fd,fe,ff,fh,fi,fm,fn,fo,fp,fr,fv,fw,fz,ga,gb,gc,gd,gf,gg,gi,gk,gn,gp,gq,gt,gu,gv,gw,gx,gz,hb,hc,he,hi,hl,hn,hs,ht,hu,hx,hz,ib	20,2,1,2,2,2,3,1,1,1,1,1,2,2,5,1,2,2,1,2,2,3,1,4,2,6,1,2,4,1,1,5,4,1,2,1,1,4,2,3,1,3,1,1,6,3,1,2,2,2,5,2,1,2,2,6
>Marker34662	None	2
ATGATATATCGAGATGCTCGAAAATGAAACACGGAAGCTCTTGAGTAATTCAAATGGTCATTACATTTCACTCGGATCTCTGATTCTAGTGCATAATATAXXXXXXXXXXGTAATTCAAATGGTCATTACATTTCACTCGGATCTCTGATTCTAGTGCATAATATATCGGGACGCTTGAATCTCAACATGGAGCTCTCGGAAAATTCAAA	M,ee,eg,el,eq,er,fm,fn,fu,fw,gb,gg,gk,gm,gp,gq,gv,gw,hc,hi	8,1,1,2,1,1,1,2,1,3,2,2,3,1,1,1,1,1,1,1
ATGATATATCGAGATGCTCGAAAATGAAACACGGAGGCTCTTGAGTAATTCAAATGGTCATTACATTTCACTCGGATCTCTGATTCTAGTGCATAATATAXXXXXXXXXXGTAATTCAAATGGTCATTACATTTCACTCGGATCTCTGATTCTAGTGCATAATATATTGGGACGCTTGAATCTCAACATGGAGCTCTCGGAAAATTCAAA	ee,en,es,ew,fc,fi,fj,fn,fw,gd,gn,gt,gw,hr,hw,ib	1,1,1,2,1,1,1,1,1,2,1,1,1,1,1,1
>Marker34988	aaxbb	2
CTTGTCTAACATTTTCTTGATCCTCAGGAGCAATATGAATTTGTAAATAACTAGAAAAACCATCAAGAAAACAGTAATAAGACTTACCTGCCAAGCGCTCXXXXXXXXXXTCTAGTTACCTGGTTTAGCCTACTATAATTAATGCAGACTCGCTAGCTGTTCTGCATTCTTGTGGGGATAAGCTCATCCCTTTCATTCTTAATCACTATG	P,ec,ee,ei,ej,ek,em,eo,eq,eu,ev,ew,ey,fc,fe,ff,fg,fh,fi,fj,fl,fm,fn,fp,ft,fv,fw,fx,fy,gd,gh,gn,gq,gr,gt,gx,gz,ha,hd,he,hf,hh,hi,hj,hl,hm,hr,ht,hw,hx	12,1,3,2,1,1,4,2,1,1,3,2,1,3,2,1,2,1,1,2,1,2,1,1,1,1,1,2,1,3,1,4,2,4,1,1,2,1,1,1,1,2,2,2,1,2,3,1,1,2
CTTGTCTAACATTTTCTTGATCCTCAGGAGCAATATGAATTTGTAAATAACTAGAAAAACCATCAAGAAAACAGTAATGAGACTTACCTGCCAAGCGCTCXXXXXXXXXXTCTAGTTACCTGGTTTAGCCTACTATAATTAATGCAGACTCGCTAGCTGTTCTGCACTCTTGTGGGGATAAGCTCATCCCTTTCATTCTTAATCACTATG	M,eb,ei,el,en,eo,ep,eq,et,ez,fd,fe,ff,fi,fk,fm,fo,fp,ft,fv,fw,ga,gb,gc,gd,ge,gf,gg,gi,gn,gu,gw,gx,hb,hc,he,hi,hk,hs,hu,ia,ib	12,1,1,1,1,1,1,1,3,1,4,1,3,1,1,2,1,1,1,1,2,5,2,4,1,1,1,3,1,1,1,1,1,2,1,1,1,1,3,3,1,2
>Marker35206	aaxbb	2
GTGAAATGAATTACTCCCTGCTCGAAAGAACGTGTTGTGCTTTAGTTTGGGCATCCTACCGTCTAAGACAATGCATGCTGAGCCATACCACCTGGTTGATXXXXXXXXXXCAAAAGGCGATAAAAGAAAGCGCCTTGGCAGATTATTTGGCTCAGCAGCCTCTCAACGACTATCAGCCCATGCATCCCGAATTCCTAGATGAAGACATCA	M,eb,ee,eg,eh,ei,ek,el,en,eo,eq,er,es,et,eu,ez,fb,fc,fd,fe,ff,fh,fi,fk,fm,fo,fp,fr,fs,ft,fu,fv,fw,fy,fz,ga,gb,gc,gd,ge,gf,gg,gi,gj,gk,gm,gn,gp,gq,gs,gt,gu,gv,gw,gx,gz,hb,he,hi,hj,hk,hl,hn,hp,hs,ht,hu,hv,hw,hx,hz,ia,ib	49,1,8,2,5,8,5,6,2,1,4,5,7,5,7,3,1,1,9,5,4,4,3,2,2,3,7,5,4,3,1,4,3,3,9,10,7,11,5,7,14,10,7,4,6,4,4,1,1,2,3,4,8,5,1,4,4,3,5,1,3,6,6,5,4,3,4,4,3,5,3,4,6
GTGAAATGAATTACTCCCTGCTCGAAAGAACGTGTTGTGCTTTAGTTTGGGCATCCTACCGTCTAAGACAATGCATGCTGAGCCATACCACCTGGTAGATXXXXXXXXXXCAAAAGGCGATAAAAGAAAGCGCCTTGGCAGATTATTTGGCTCAGCAGCCTCTCAACGACTATCAGCCCATGCATCCCGAATTCCTAGATGAAGACATCA	P,eb,ec,ed,ee,ef,eg,eh,ei,ej,ek,el,em,en,eo,ep,eq,er,es,eu,ev,ew,ey,ez,fa,fb,fc,fe,ff,fg,fh,fi,fj,fk,fl,fm,fn,fo,fp,fq,fs,ft,fu,fw,fx,fy,gd,ge,gh,gi,gj,gl,gm,gn,go,gp,gq,gr,gs,gt,gu,gw,gx,gy,gz,ha,hd,he,hf,hg,hh,hi,hj,hl,hm,hn,ho,hp,hq,hr,hs,ht,hu,hv,hw,hx,hy,ia,ib	93,11,23,17,8,19,6,15,7,12,10,8,17,3,10,5,6,9,8,15,28,18,18,13,9,4,21,13,11,19,3,3,19,6,23,13,7,9,13,13,7,12,2,15,17,5,12,1,11,17,4,7,6,13,24,4,5,7,6,9,4,4,3,16,4,18,13,10,10,18,9,12,22,14,13,10,21,22,16,25,9,9,12,3,14,7,31,6,14
>Marker35406	aaxbb	2
ACTCCACCAAGTATAAGGGAAATCTGGGGCTGCCATGACTTAACAAACTTTTACAAAAGGTTTATCCCATATTTTTCTATACTTGTAGCACCACTCATTGXXXXXXXXXXGAGGTCAAATCCTTTCCAAGGTAGAGGGGATGATGCAATCCTACCCCCCAAGGGTATTGGATAGAAGACTCCAAGAGGCTTGGGCTAGAGCTACTAAAGA	M,ee,eh,ek,el,et,eu,ez,fb,fd,fe,fj,fk,fn,fo,fp,fr,ft,fv,fw,fz,ge,gg,gi,gj,gn,gp,gq,gt,gw,gx,hb,hc,he,hk,hl,hn,ht,hv,hz,ia	6,1,3,1,1,2,1,1,1,1,1,1,1,1,1,1,1,1,2,2,1,3,1,1,1,2,1,3,1,1,1,2,1,1,1,1,2,1,1,2,2
ACTCCACCAAGTATAAGGGAAATCTGGGGCTGCCATGACTTAACAAACTTTTACAAAAGGTTTATCCCATATTTTTCTATACTTGTAGCACCACTCATTGXXXXXXXXXXGAGGTCAAATCCTTTCCAAGGTAGAGGGGATGATGCAATCCTACCCCCTAAGGGTATTGGATAGAAGACTCCAAGAGACTTGGGCTAGAGCTACTAAAGA	P,ec,ed,ee,eh,ek,el,em,ep,er,ev,ey,ez,fa,fc,fg,fj,fk,fn,fs,ft,fx,gn,go,gr,gw,ha,hd,he,hg,hh,hi,hj,hl,hm,hn,hp,hq,hr,hs,hu,hw	6,1,1,1,2,5,1,1,2,1,1,3,1,2,2,1,1,1,2,1,1,2,1,1,1,2,2,1,1,1,1,4,1,2,2,1,1,2,3,1,2,1
>Marker35416	aaxbb	2
ATCATATAGAGTCCTTCTTTAATCTTCTGTTCCTGAAATATTACATCAATAAATTGGGAGGTACGAACATAACAAAAGAGGATGGAATTTCATATCTCACXXXXXXXXXXAATTGGGAGGTACGAACATAACAAAAGAGGATGGAATTTCATATCTCACAAATAATAATAAGAATAAGAAGAAGAACCCAAGGGGAATTAGAAACAAATT	M,eg,er,fb,fp,fz,ga,gf,gg,gn,gw,hp,hs,hu,hv	4,1,1,1,2,1,1,1,2,1,1,1,1,2,1
ATCATATAGAGTCCTTCTTTAATCTTCTGTTCCTGAAATATTACATCAATAAATTGGGAGGTACGAACATAACAAAAGAGGATGGAATTTCATATCTCACXXXXXXXXXXAATTGGGAGGTACGAACATAACAAAAGAGGATGGAATTTCATATCTCACAAATAATAATAAGAATAAGAAGAAGAACCCAAGGGGAATTAGAAACAAATC	P,eb,ec,ek,es,eu,ev,ew,fc,fe,fg,fj,fl,fn,fo,fr,fw,gi,gm,gz,ha,hd,he,hh,hj,hr,hy	1,1,1,1,1,1,1,2,1,1,2,2,2,1,2,1,1,1,2,1,1,1,1,1,1,1,1
>Marker35602	aaxbb	2
AGGATAAGGTAGAGGAAAGTATGGGATAAGTAGGTAAAACCCAAAGGAATAGAGGAGCCATGGGGAATAAGTGGGAACTAAGAAAGAGTAGTAAACCCCAXXXXXXXXXXATTCTTTTTTTTTATGTTTTTTTTTAATGTGAACAATAGCAATTGAAAGCAATTGAAAAATAAAGAAACAATTAGGCAATATATGTATATACATCAAGCA	P,eb,ec,ed,ee,ef,eg,eh,ei,ej,ek,el,em,en,eo,ep,eq,er,es,eu,ev,ew,ey,fa,fb,fc,ff,fg,fh,fi,fj,fk,fl,fm,fn,fo,fp,fq,fs,ft,fw,fx,gd,gg,gh,gi,gj,gl,gm,go,gp,gq,gr,gs,gt,gw,gx,gy,ha,hd,he,hf,hg,hh,hi,hj,hl,hm,hn,ho,hp,hq,hr,hs,ht,hu,hw,hy,ia	36,1,5,6,3,1,2,4,4,2,3,2,2,1,1,6,1,5,1,2,5,3,3,9,4,3,2,6,1,3,3,6,5,2,2,4,3,1,2,7,2,3,5,2,1,6,4,2,2,7,1,1,3,2,1,3,5,2,2,1,1,2,3,3,3,1,1,2,2,9,4,7,7,1,5,2,5,2,4
AGGATAAGTTAGAGGAAAGTATGGGATAAGTAGGTAAAACCCAAAGGAATAGAGGAGCCATGGGGAATAAGTGGGAACTAAGAAAGAGTAGTAAACCCCAXXXXXXXXXXATTCTTTTTTTTTATGTTTTTTTTTAATGTGAACAATAGCAATTGAAAGCAATTGAAAAATAAAGAAACAATTAGGCAATATATGTATATACATCAAGCA	M,eb,ee,eg,eh,ei,ek,el,eo,ep,eq,er,es,et,eu,ev,ez,fb,fd,fe,ff,fh,fi,fk,fo,fp,fr,fs,ft,fu,fw,fz,ga,gb,gc,gd,ge,gf,gg,gj,gm,gn,gs,gt,gu,gv,gw,gx,gy,gz,hc,hi,hk,hl,hn,hp,hs,hu,hv,hw,hx,hz,ia,ib	28,3,1,3,2,2,7,2,4,1,1,1,4,6,1,1,4,3,2,8,6,2,2,1,5,2,4,2,4,1,2,3,6,4,7,5,6,4,4,2,8,2,1,1,1,3,1,1,1,4,4,3,5,2,3,3,2,3,3,6,5,5,5,8
>Marker35612	aaxbb	2
ACAGTTTGTTAAATCCTTTGTTTTTTAGCCAAACCGATCGTGATATGATGGACTATGTGGGTTTGGTGGAGAGTTTGGATGTGATTGAGATCTTTCTTGGXXXXXXXXXXATTGAGATCTTTCTTGGCTGATCTTTTGCTACTGTTCGCCATTCGAAAGAGATTGTGTCAAAAGCCGTTGAGAAGACAAAGGCAATGACTTTGCAGTTGA	M,eb,ee,eg,eh,ek,el,en,er,et,fb,fd,fe,fh,fm,fr,fv,gb,gc,gd,gf,gg,gp,gs,gt,gu,gw,gx,gy,gz,hi,hk,hp,ia,ib	11,1,2,1,2,2,2,3,1,1,1,1,4,1,2,6,4,2,3,1,1,1,3,1,1,1,1,1,3,1,2,1,1,1,1
ACAGTTTGTTAAATCCTTTGTTTTTTAGCCAAACCGATCGTGATATGATGGACTATGTGGGTTTGGTGGAGAGTCTGGATGTGATTGAGATCTTTCTTGGXXXXXXXXXXATTGAGATCTTTCTTGGCTGATCTTTTGCTACTGTTCGCCATTCGAAAGAGATTGTGTCAAAAGCCGTTGAGAAGACAAAGGCAATGACTTTGCAGTTGA	P,eb,ec,ed,ee,ef,eh,ei,ek,en,eo,ep,eq,eu,ev,ey,fa,fb,fc,ff,fi,fj,fk,fl,fm,fp,fx,fy,gg,gh,gm,go,gq,gr,gt,ha,hd,he,hh,hj,hm,hp,hq,hs,hy	8,2,2,1,1,1,1,1,1,2,1,2,1,2,3,1,2,1,1,1,1,2,1,4,1,1,1,2,3,2,1,4,2,1,1,2,1,1,1,1,1,3,1,1,2
>Marker36079	aaxbb	2
AGGACAAGGTATGGAAAAATATGGAATAAGTGGCTAAATCCCAAAGGAATAGAGGAGCAATGGGGAATAAGTGCATAATAAGAAAAAATAAGAAAATAAAXXXXXXXXXXTTATTTTTTTTTTCATTTTTATTTTACTCTATATCCTTTGAGAAACAACATTTCATTCAGCATGTCCAACATTTAACCAATATACAATGTACATCAAGTA	P,ec,ed,ef,eg,ei,ej,ek,el,eo,ep,eq,er,ev,ew,ey,ez,fa,fb,fc,ff,fg,fj,fm,fn,ft,fu,gd,gg,gi,gj,gl,gm,gn,go,gt,gx,gy,ha,hd,hf,hg,hh,hj,hl,hm,hn,ho,hp,hq,hr,hs,ht,hu,hw,hy,ia	21,2,2,1,2,1,2,1,3,1,3,1,2,3,3,5,2,6,1,1,1,2,2,2,1,2,1,1,2,1,2,1,1,1,5,1,3,1,1,2,2,2,1,1,1,1,1,6,1,3,4,3,1,2,2,3,2
AGGACAAGGTATGGAAAAATATGGAATAAGTGGCTAAATCCCAAAGGAATAGAGGAGCAATGGGGAATAAGTGCATAATAAGAAAAAATAAGAAAATAAAXXXXXXXXXXTTTATTTTTTTTTCGTTTTTATTTTACTCTATATCCTTTGAGAAACAACATTTCATTCAGCATGTCCAACATTTAACCAATATACAATGTACATCAAGTA	M,eb,ee,eg,ei,ek,ep,er,et,ez,fb,fe,ff,fh,fk,fm,fo,fp,fr,fs,ft,fu,fw,fy,fz,ga,gb,gc,ge,gf,gg,gk,gm,gn,gp,gs,gu,gv,gw,gx,gy,gz,hb,hi,hk,hl,hn,hs,ht,hu,hv,hw,hx,hz,ib	13,1,1,1,2,2,1,2,4,3,2,7,4,2,1,1,3,1,4,1,3,1,1,2,2,3,1,2,1,2,1,4,1,2,2,3,2,1,1,1,1,4,2,3,1,3,2,1,3,2,1,2,1,1,4
>Marker36081	aaxbb	2
AAGAGCAACGAAGAACGAAAGAAGAACGATGAAGAACAATGAAGAACGGTGGAAAACCTTCACGAAATCACCCACGGAAACGTCTCGGAAGCGTTATGGAXXXXXXXXXXGAAAAGAGGGAGGTGGTTGCCGCCCAGCTCGCCTGGGCGAGCTGGGTTGCTTCCACCAGAAGGCACCGCCTTTTGTTGGAACACCCTGAAAGGTCCAAGT	P,eb,ec,ed,ee,ef,eg,eh,ei,ej,ek,el,em,en,eo,ep,eq,er,es,eu,ev,ew,ey,ez,fa,fb,fc,fe,ff,fg,fh,fi,fj,fk,fl,fm,fn,fo,fp,fq,fs,ft,fu,fv,fw,fx,gd,gh,gi,gj,gl,gm,gn,go,gp,gq,gr,gt,gu,gw,gx,gy,gz,ha,he,hf,hg,hh,hi,hj,hl,hm,hn,ho,hp,hq,hr,hs,ht,hu,hv,hw,hx,hy,ia,ib	32,7,15,15,8,6,5,3,4,7,13,5,3,1,3,3,1,5,4,2,8,9,7,1,8,3,12,4,4,12,9,2,7,3,5,1,7,3,3,3,4,7,1,1,5,11,4,2,2,5,7,6,3,9,2,8,5,5,3,2,4,13,5,8,1,5,2,2,8,7,5,5,6,6,6,7,5,2,5,4,1,6,3,11,4,3
AAGAGCAACGAAGAACGAAAGAAGAACGATGAAGAACGGTGGAAAACCTTCACGAAATCACCCACGGAAACGTCTCGGAAGCGTTATGGAAGCGCTTCGGXXXXXXXXXXGAAAAGAGGGAGGTGGTTGCCGCCCAGCTCGCCTGGGCGAGCTGGGTTGCTTCCACCAGAAGGCACCGCCTTTTGTTGGAACACCCTGAAAGGTCCAAGT	M,eb,ec,ee,eg,eh,ei,ek,el,en,eo,ep,eq,er,es,et,eu,ez,fb,fd,fe,fh,fi,fk,fm,fn,fo,fp,fr,fs,ft,fu,fv,fw,fz,ga,gb,gc,gd,ge,gf,gg,gi,gj,gk,gm,gn,gp,gq,gs,gt,gu,gv,gw,gx,gz,hb,hc,hi,hj,hk,hn,hp,hs,ht,hu,hv,hw,hx,hz,ia,ib	60,4,1,5,1,3,11,5,4,4,5,4,5,7,4,4,4,4,6,14,6,3,1,3,9,3,5,3,8,6,9,2,11,3,15,14,9,21,5,18,17,10,6,3,8,5,1,4,4,4,4,1,7,5,11,5,10,2,12,1,4,4,4,8,3,6,2,5,5,7,6,12
>Marker36268	aaxbb	2
TAAAGTGTCAAGCAGGTGAATTTTTATGATGATGATGTACGCTTTTGGCAACTTTGGCATAATCGCTCTGCCGCTGCTGAGGCTCCAACAGCTGTCCATAXXXXXXXXXXCTTCAGCTTTTAGCTCTCCTGCCCCATCAACAAAAGGGAGACATTTTCTTGTCATATGTTGTTTAAACAAAGCTATATTTTTGGACTTGGTGACAATGCG	P,ek,en,eo,er,eu,ev,fa,fi,fn,fo,fq,fr,fw,fy,ge,gt,he,hl,hw,ib	5,1,1,1,1,3,1,1,1,1,1,1,2,1,1,1,1,1,1,1,1
TAAAGTGTCAAGCAGGTGAATTTTTATGATGATGATGTACGCTTTTGGCAACTTTGGCATAACCGCTCTGCCGCTGCTGAGGCTCCAACAGCTGTCCATAXXXXXXXXXXCTTCAGCTTTTAGCTCTCCTGCCCCATCAACAAAAGGGAGACATTTTCTTGTCATATGTTGTTTAAACAAAGCTATATTTTTGGACTTGGTGACAATGCG	M,ej,el,ep,ew,fb,fq,fs,fu,fv,fz,gb,ge,gj,gk,gm,gp,gt,gw,hg,hn,ho,hq,hy,hz	7,1,1,1,2,2,1,1,1,1,1,4,1,1,1,1,1,1,1,1,1,1,1,1,1
>Marker36422	nnxnp	2
TTGCCGGCTTCGTCCTCGGTGTTTTGGTTGTTGTGGTGGGGCTGGAATTGATGGTGAGGGTGTAAGTGAAGATCTCTAGTTAGAAAAGGTGGAGGGAGAGXXXXXXXXXXGATGGTGAGGGTGTAAGTGAAGATCTCTAGTTAGAAAAGGTGGAGGGAGAGGACGTCCTTGTGCTGCAACAGGATCCATTTATCACAACCCTAGATTTTG	M,ee,en,ep,eq,fd,fh,fj,fm,fn,fv,fx,gb,gc,gg,gi,gz,hd,hp,hy	2,1,2,1,1,1,1,1,1,1,2,1,1,1,1,1,1,1,1,2
TTGCCGGCTTCATCCTCGGTGTTTTGGTGGTTGTGGTGGGGCTGGAATTGGTGGTGAGGGTGTAAGTGAAGATCTCTAGTGAGAAAAGGTGGAGGGAGAGXXXXXXXXXXGGTGGTGAGGGTGTAAGTGAAGATCTCTAGTGAGAAAAGGTGGAGGGAGAGGACGTCCTTGTGCTGCTACAGGATCCATTTATCACAACCCTAGATTTGG	M,P,eb,ef,en,eo,eq,ey,fc,fd,fl,fv,gb,gg,gn,gr,hd,hj,hp,hu,hw,ia	1,2,1,1,1,1,1,1,1,2,1,2,1,2,1,1,1,1,2,1,1,1
>Marker36492	aaxbb	2
GCACCTCTTTGTCTTCCTCCGGTGCCTCAACTTCCTACCACTTAGTAGTTCTCAAACATGGGAGCCAATCCAATACTTGCACGTGGGCTCTCAACCACTTXXXXXXXXXXCCTCCGGTGCCTCAACTTCCTACCACTTAGTAGTTCTCAAACATGGGAGCCAATCCAATACTTGCACGTGGGCTCTCAACCACTTACGATAGCCACCGAT	M,eb,ei,ek,en,eu,fe,fh,fn,fs,gf,gt,gw,hb,hs	3,3,2,1,2,1,1,1,1,1,1,1,1,1,1
GCACCTCTTTGTCTTCCTCCGGTGCCTCAACTTCCTACCACTTAGTAGTTCTCAAACATGGGAGCCAATCCAATACTTGCACGTGGGCTCTCAACCACTTXXXXXXXXXXCCTCCGGTGCCTCAACTTCCTACCACTTAGTAGTTCTCAAACATGGGAGCCAATCCAATACTTGCACGTGGGCTCTCAACCACTTACGGTAGCCACCGAT	P,eb,ec,ej,el,em,eo,eu,ey,fb,fc,fl,fm,fs,fw,fx,gl,gn,gt,gu,he,hj,hr,hy	2,1,1,2,1,2,1,1,1,1,2,1,1,1,1,1,3,1,1,1,1,1,1,1
>Marker36672	aaxbb	2
CATCTCTTGGTCCTCATGGGCGACTATCTTCTCCAACTCCGGGGGAAGTCCCACATCCTCGTCCTCTTCATCCTCCGTCTGATTTGTTTCTTTCTCGAAAXXXXXXXXXXAGAATGGGTAGAGACGTAGGAGCAGATGAAGAAAGATCTTTGTATTATAAATTTAGGAACAAAAGACATAAAGCCTTAACAAAAGGAAACTCTAAAGCCT	M,eb,ec,ee,eg,eh,ej,el,em,en,ep,eq,es,et,eu,ev,ey,ez,fa,fb,fc,fd,fe,ff,fh,fi,fj,fk,fl,fm,fn,fo,fp,fr,fs,ft,fu,fv,fx,fy,fz,gb,gc,ge,gh,gi,gk,gl,gm,go,gp,gq,gr,gs,gt,gu,gv,gw,gy,gz,hb,hc,hd,he,hg,hk,hl,hm,hn,ho,hp,hq,hr,hs,hv,hz,ib	100,6,10,10,1,5,12,19,11,9,6,3,14,9,9,11,3,10,8,12,10,10,20,16,2,5,9,5,3,5,16,8,5,3,5,4,5,4,8,13,7,7,11,7,9,7,4,6,20,7,2,16,4,5,5,3,7,7,12,9,8,1,8,5,7,11,22,10,11,8,4,1,12,16,2,3,21
CATCTCTTGGTCCTCATGGGCGACTATCTTCTCCAACTCCGGGGGAAGTCCCACATCCTCGTCCTCTTCATCCTCCGTCTGATTTGTTTCTTTCTCGAAAXXXXXXXXXXAGAATGGGTAGAGATGTAGGAGCAGATGAAGAAAGATCTTTGTATTATAAATTTAGGAACAAAAGACATAAAGCCTTAACAAAAGGAAACTCTAAAGCCT	P,eb,ec,ed,ee,ef,eg,eh,ei,ej,ek,en,eo,ep,eq,er,eu,ev,ew,ey,fa,fb,fc,fd,fg,fh,fi,fj,fk,fl,fm,fn,fo,fp,fq,fr,fs,ft,fu,fv,fw,fx,fz,ga,gb,gc,gd,ge,gf,gg,gi,gj,gk,gl,gm,gn,go,gp,gq,gr,gs,gt,gu,gv,gw,gx,gy,gz,ha,hb,hc,hd,he,hf,hg,hh,hi,hj,hl,hn,ho,hp,hq,hr,ht,hu,hv,hw,hx,hy,hz,ia	73,6,18,11,6,10,3,8,22,9,16,5,22,7,7,20,10,12,20,5,5,1,14,6,15,7,4,7,4,14,9,8,1,7,14,5,8,7,3,3,29,3,11,13,9,12,14,9,21,14,9,8,7,4,1,26,8,6,5,4,5,10,6,2,7,10,9,10,17,8,2,4,6,15,4,8,12,12,1,15,6,3,11,7,12,15,4,13,9,36,4,28
>Marker36783	aaxbb	2
ACTCTGGTTCCATATCAACTGGTAATTCTCGTAGTGGACACTTGGGCAAATTGTGATCAACCAATTGCATACTATACACTTCAACTATGGAGTGTCTATGXXXXXXXXXXGCCACATGCGGTCCAATTGTTTTCAACCAATGAGCCCCTAAAATCAAATCTGCTCCAGAAATTGGAAGAAGATAATCTGGTAATTGAAGCGTATTTCCTT	M,eb,ee,eg,eh,ei,ek,el,en,eo,ep,er,es,et,ew,ez,fb,fd,fe,ff,fi,fk,fm,fn,fo,fp,fr,fs,ft,fu,fv,fw,fx,fy,fz,ga,gb,gc,gd,ge,gf,gg,gj,gk,gm,gn,gp,gq,gr,gs,gt,gu,gv,gw,gx,gy,gz,hb,hc,he,hi,hj,hk,hl,hn,hp,hs,ht,hu,hv,hw,hx,hz,ia,ib	72,4,15,2,15,7,5,4,3,3,4,6,6,10,8,9,2,5,12,3,5,1,12,5,11,1,15,3,2,4,12,4,1,2,14,10,17,10,7,14,18,6,9,9,5,3,4,2,1,3,1,6,12,5,4,3,11,11,10,1,7,2,9,3,4,3,9,2,4,5,8,3,14,5,24
ACTCTGGTTCCATATCAACTGGTAATTCTCGTAGTGGACACTTGGGCAAATTGTGATCAACCAATTGCATACTATACACTTCAACTATGGAGTGTCTATGXXXXXXXXXXGCCACATGCGGTCCAATTGTTTTCAACCAATGAGCCCCTAAAATCAAATCTACTCCAGAAATTGGAAGAAGATAATCTGGTAATTGAAGCGTATTTCCTT	P,eb,ec,ed,ee,ef,eg,eh,ei,ej,ek,el,em,en,eo,ep,eq,er,es,eu,ev,ew,ey,ez,fa,fb,fc,fd,ff,fg,fh,fi,fj,fk,fl,fm,fn,fo,fp,fq,fs,ft,fu,fw,fx,fy,ga,gd,gg,gh,gi,gj,gl,gn,go,gp,gq,gr,gs,gt,gu,gw,gx,gy,ha,hd,he,hf,hg,hh,hi,hj,hl,hm,hn,ho,hp,hq,hr,hs,ht,hu,hw,hy,ia	57,9,15,11,9,4,4,3,9,16,7,11,5,1,3,3,3,2,3,13,14,8,10,4,9,6,22,1,3,13,4,2,6,4,15,8,4,6,4,7,3,3,3,8,23,5,1,7,4,5,17,2,8,7,18,5,9,14,2,9,4,5,4,6,6,4,2,7,22,2,9,15,4,12,5,10,7,10,12,9,6,4,8,13,11
>Marker36790	aaxbb	2
CTCGACGGGGACCGGGGGGTAGAAATCGACATCCCCTTGGGCATACTCTCGATGATCCTCGTGGACCTCGTCGGGCTGTCGAGGAGGCTCTCCTTCAAGGXXXXXXXXXXGCTCCTTTCTCGTCCTACCGTGTTTGGGAGAGGATGGTGCGCGGTAGCTGATGAGGACATGACCAAGAGCAAGGGAAAGGATCCACTTGAAGGACTTGGA	M,eb,ec,ee,eg,eh,ei,ek,el,en,eo,ep,eq,er,es,et,eu,ez,fb,fd,fe,ff,fh,fi,fk,fm,fn,fo,fp,fr,fs,ft,fu,fv,fw,fz,ga,gb,gc,gd,ge,gf,gg,gi,gj,gk,gm,gn,gp,gq,gs,gt,gu,gv,gw,gx,gz,hb,hc,hd,he,hi,hj,hk,hl,hn,hp,hr,hs,ht,hu,hv,hw,hx,hz,ia,ib	87,7,2,7,2,2,5,8,5,16,6,3,1,5,3,13,6,4,4,26,3,5,3,3,4,3,10,5,8,8,3,3,2,10,5,7,11,13,13,8,12,23,15,5,3,12,5,4,4,4,3,8,3,4,3,3,5,7,6,1,1,12,2,7,4,4,2,1,7,3,9,4,8,6,6,5,7
CTCGACGGGGACCGGGGGGTAGAAATCGACATCCCCTTGGGCATACTCTCGATGATCCTCGTGGACCTCGTCGGGCTGTCGAGGAGGCTCTCCTTCAAGGXXXXXXXXXXGCTCCTTTCTCGTCCTACCGTGTTTGGGAGAGGATGGTGCGCGGTAGCTGATGAGGACATGACCAAGAGCAAGGGCAAGGATCCACTTGAAGGACTTGGA	P,eb,ec,ed,ee,ef,eg,eh,ei,ej,ek,el,em,en,eo,ep,eq,er,es,eu,ev,ew,ey,ez,fa,fb,fc,fe,ff,fg,fh,fi,fj,fk,fl,fm,fn,fo,fp,fq,fs,ft,fu,fw,fx,fy,gd,gh,gi,gj,gl,gm,gn,go,gp,gq,gr,gs,gt,gu,gw,gx,gy,gz,ha,hd,he,hf,hg,hh,hi,hj,hl,hm,hn,ho,hp,hq,hr,hs,ht,hu,hv,hw,hx,hy,ia	57,7,11,11,9,13,5,4,5,7,7,3,15,8,6,4,2,11,3,3,11,13,9,9,3,5,24,7,3,12,5,1,8,4,22,5,2,5,9,12,3,7,3,5,12,4,6,16,13,4,12,4,3,12,2,6,10,5,9,1,3,4,13,2,3,7,3,9,17,7,10,11,6,2,8,12,5,11,9,4,5,8,1,6,8,22,10
>Marker37017	aaxbb	2
AAGTCACATTTGGGCACTTATTCTAGTTCTTACAAGCTGTCCCTAAACTCAATAATGGTAGTCACATATTCACAAGTCAGTTCCACAAACAAGATTCACAXXXXXXXXXXTTGAGGCATTTCACCGAGCACTTGGCGGGCGCACATTTAGGTATGAAAAAGTGGGGAATGGGGGCAATGTGACATGCCCAAATATCTCAGAACACACCAT	M,ei,ek,en,eq,es,fb,fd,ff,fi,fn,fp,fr,ft,fv,ga,gb,gc,gf,gg,gn,gu,gw,hi,ht,hv,ia,ib	5,1,1,2,1,1,1,3,1,1,1,1,1,1,3,1,4,1,2,3,1,1,1,1,2,1,2,3
AAGTCACATTTGGGCACTTATTCTAGTTCTTACAAGCTGTCCCTAAACTCAATAATGGTAGTCACATATTCACAAGTCAGTTCCACAAACAAGATTCACAXXXXXXXXXXTTGAGGCATTTCACCGAGCACTTGGCGGGCGCACATTTAGGTATGAAAAAGTGGGTAATGGGGGCAATGTGACATGCCCAAATATCTCAGAACACACCAT	P,ef,em,en,eq,er,ev,ew,ey,fa,fc,fe,fg,fh,fj,fk,fl,fq,fs,ft,gj,gm,go,gu,gx,gz,he,hh,hq,hs,hu,hw,hy	9,2,3,2,4,1,1,1,1,1,1,1,1,2,2,1,1,1,1,1,1,1,2,1,1,1,1,1,1,1,1,1,2
>Marker37131	hkxhk	2
ATGATACTTCGCGACGCTCGAAAATGAACCATGAAAGCTCTCGAGAAATTCAAATGGTCATAATTTTTCTCTCGGATCTCCGATTCTAGCTTATAATATAXXXXXXXXXXAAATTCAAATGGTCATAATTTTTCTCTCGGATCTCCGATTCTAGCTTATAATATAACGAGACGCTAGAAATTGTGCACGAAAAATCTTGGCAAATTCAAA	M,P,eb,eg,el,en,eo,eq,er,es,eu,ev,ew,fb,fc,fj,fl,fm,fp,fr,fv,ga,gk,gl,gp,gr,gt,gz,ha,he,hj,ho,hq,hr,hv	8,4,1,1,1,2,1,2,2,1,1,1,2,1,2,1,1,1,1,1,2,2,1,1,2,1,1,1,1,1,1,1,1,1,1
ATGATACTTCGAGACGCTCGAAAATGAACCATGAAAGCTCTCGAGAAATTCAAATGGTCATAATTTTTCTCTCGGATCTCCGATTCTAGCTTATAATATAXXXXXXXXXXAAATTCAAATGGTCATAATTTTTCTCTCGGATCTCCGATTCTAGCTTATAATATAACGAGACGCTAGAAATTGTGCACGGAAAATCTTGGCAAATTCAAA	M,P,eb,ec,ee,ef,eh,ej,el,em,en,es,eu,ev,ew,fb,fd,fg,fl,fm,fn,fr,ft,fv,fw,fx,fz,gb,gf,gg,gh,gk,gn,gp,gr,gy,ha,hl,hp,hr,hw,ib	4,5,2,2,3,1,2,3,1,2,2,1,1,2,1,1,2,1,1,1,2,3,1,1,2,1,1,1,1,4,1,1,1,2,1,1,1,1,1,2,1,1
>Marker37255	lmxll	2
ATGATATAACGAGACGCTCGAAGATGAACAATGGAAGCTCTCGAGAAATACAAATGGTCAGAACTTTCACTCGGATCGACGATTCTGGCACATAATATATXXXXXXXXXXAGAAATACAAATGGTCAGAACTTTCACTCGGATCGACGATTCTGGCACATAATATATCGAGACGCAAGAAATTGAACACGAAGCTCTCAGTATATTCAAA	P,ec,ed,ee,ej,em,er,eu,ev,ew,ez,fa,fc,ff,fj,fl,fm,fo,ft,fw,gi,gl,gr,gy,ha,hf,hj,hr,ht,hu,hy	3,1,2,2,2,2,1,1,1,1,1,1,2,1,1,1,1,1,2,1,1,2,1,1,2,1,2,1,1,1,1
ATGATATAACGAGACGCTCGAAGATGAACAATGGAAGCTCTCGAGAAATACAAATGGTCAAAACTTTCACTCGGATCGACGATTCTGGCACATAATATATXXXXXXXXXXAGAAATACAAATGGTCAAAACTTTCACTCGGATCGACGATTCTGGCACATAATATATCGAGACGCAAGAAATTGAACACGAAGCTCTCAGTATATTCAAA	M,P,eb,ee,eh,ek,el,fd,fe,fj,fl,fn,fq,fr,fv,fw,gb,gd,gg,gm,gn,go,gq,gv,gw,gx,ha,hg,hh,hj,hn,hq,ia,ib	3,4,1,2,1,1,1,3,2,4,1,1,3,1,1,3,2,1,1,1,2,1,1,1,2,1,1,1,1,1,1,1,1,1
>Marker37287	aaxbb	2
GTGAAATGAATTACTCCCTGGTCGAAAGAATGTGTTGTGCTTTAGTTTGGGCGTCCCATCGCCTAAGACAATACATGCTGAGCCATACCACCTGGTTGATXXXXXXXXXXAAAAAGGCGATAAAAGGAAGCTCATTAGCAGATTATTTGGCTCAACAGCCTCTCAACGACTATCAGCCCATGCATCCTGAATTCCCGGATGAGGACATCA	M,eb,ee,eg,eh,ei,ek,el,en,eo,ep,eq,er,es,et,eu,fb,fd,fe,ff,fi,fn,fo,fp,fr,fs,ft,fu,fv,fw,fy,fz,ga,gb,gc,gd,ge,gf,gg,gi,gk,gm,gn,gp,gq,gs,gt,gu,gv,gw,gz,hb,hc,he,hi,hk,hl,hn,hs,ht,hu,hv,hw,hx,hz,ia,ib	51,6,1,3,2,5,1,5,3,1,5,1,3,3,7,4,2,10,4,4,1,1,2,6,3,6,6,1,6,2,3,8,13,10,6,4,7,10,5,4,9,2,4,2,4,2,2,5,2,5,2,4,2,2,2,9,1,12,2,3,2,2,2,1,5,1,10
GTGAAATGAATTACTCCCTGGTCGAAAAAATGTGTTGTGCTTTAGTTTGGGCGTCCCATCGCCTAAGACAATACATGCTGAGCCATACCACCTGGTTGATXXXXXXXXXXAAAAAGGCGATAAAAGGAAGCTCATTAGCAGATTATTTGGCTCAACAGCCTCTCAACGACTATCAGCCCATGCATCCTGAATTCCCGAATGAGGACATCA	P,eb,ec,ed,ee,ef,eg,eh,ei,ej,ek,el,em,en,eo,ep,eq,er,es,eu,ev,ew,ey,ez,fa,fb,fc,fe,ff,fg,fh,fj,fk,fl,fm,fn,fo,fp,fq,fs,ft,fu,fw,fx,fy,fz,gd,gh,gi,gj,gl,gm,gn,go,gp,gq,gr,gs,gt,gu,gw,gx,gy,gz,ha,hd,hf,hg,hh,hi,hj,hl,hm,hn,ho,hp,hq,hr,hs,ht,hu,hv,hw,hx,hy,ia	29,3,9,6,3,8,2,3,5,13,4,4,8,3,1,1,2,1,3,6,17,4,7,4,9,1,18,2,3,3,1,9,1,8,5,4,5,1,6,1,2,4,6,6,1,1,2,2,5,2,3,2,5,10,3,6,2,1,6,1,2,8,4,2,1,3,5,9,1,6,3,7,4,1,4,10,12,7,5,2,4,1,4,6,4,3
>Marker37450	aaxbb	2
CCCCCTGATATTGGAGGGTGACCAACTGTGCGAGCACAACCAGAGAGGGAGCCTATCACGCAACTACTATACATACCGGGGCAAGATTTCACCCGTGCCGXXXXXXXXXXATAGGTAAGTATGCATGTGGCTAAACTAATTTCTGATTCCATCCACTATTTGCAGGGATCGTGCCCACAAGACAACCAGTGGACCCGGAGAAGTCCAACA	P,eb,ec,ed,ef,eg,eh,ek,el,em,en,ep,eq,er,eu,ev,ew,ey,fa,fb,fc,fe,fi,fj,fl,fo,fp,fq,fs,fu,fx,gd,gh,gl,gm,gq,gx,gz,ha,hd,he,hf,hg,hh,hl,hn,ho,hr,hu,hw,hx,hy,ib	9,2,2,3,3,1,1,3,1,5,3,2,2,1,2,1,4,2,2,1,4,1,3,2,3,1,2,1,1,2,3,1,1,4,1,1,1,1,1,3,1,1,3,1,2,2,2,2,1,1,1,6,2
CCCCCTGATATTGGAGGGTGACCAACTGTGCGAGCACAACCAGAGAGGGAGCCTATCACGCAACTACTATACATACCGGGGCAAGATTTCACCCATGTCGXXXXXXXXXXATAGGTAAGTATGCATGTGGCTAAACTAATTTCTGATGCCATCCACTATTTGCAGGGATCGTGCCCACAAGACAACCAGTGGACCCGGAGAAGTCCAACA	M,eb,ee,eg,eh,ei,ek,el,eo,ep,er,et,ez,fd,fe,fh,fi,fm,fn,fr,ft,fu,fw,fy,fz,ga,gb,gc,gd,ge,gg,gi,gk,gm,gn,gr,gt,gu,gv,gx,gz,hb,hc,he,hi,hk,hl,hn,hs,hu,hw,hx,hz,ia,ib	7,1,1,2,1,1,1,3,1,2,1,3,2,3,1,1,1,1,3,5,2,1,1,1,2,2,2,4,4,2,1,4,2,2,1,1,3,2,3,1,1,2,1,1,1,2,2,1,2,1,1,3,2,1,4
>Marker37795	aaxbb	2
TACACATACACCCGAGTTAAAATTTATGGCTGTTTGAATTTGCCGAGAGCTTTCGTGTTCAATTCGAGTGTCTCAATATATTACGCAATTGAATCAGACAXXXXXXXXXXAAAAGTTATGACCATTTGAATTTATCAAGAGCTTATGTTGTTCATTTTTTAGCTTCTCGATATATCATGGGCGTCACGCATACACCGGAGTCAAAAGTTA	M,ee,eh,ei,ek,el,eq,es,eu,fb,fk,fn,fo,fr,fu,fv,ga,gb,ge,gg,gn,gp,gv,gx,gz,hi,hn,hs,ht,hv,hw,hx,hz	3,2,1,2,1,1,3,2,2,1,1,1,1,1,1,4,3,2,2,1,1,1,2,2,1,2,2,1,1,1,1,1,1
TACACATACACCCGAGTTAAAATTTATGGTTGTTTGAATTTGCCGAGAGCTTTCGTGTTCAATTCGAGTGTCTCAATATATTATGCAATTGAATCAGACAXXXXXXXXXXAAAAGTTATGACCATTTGAATTTATCAAGAGCTTATGTTGTTCATTTTTTAGCTTCTCGATATATCATGGGCGTCACGCATACACCGGAGTCAAAAGTTA	P,ec,ef,ej,ek,el,em,en,eq,eu,ev,ew,ey,fc,fg,fh,fi,fj,fl,fn,fq,gh,gl,go,gp,gq,gs,gu,ha,hd,hf,hg,hl,hm,hn,hp,hs,hu,hy	9,1,1,1,1,1,3,4,1,1,1,1,1,3,3,1,1,1,1,3,4,1,2,2,2,1,2,1,2,1,1,1,1,1,1,2,1,1,2
>Marker37951	aaxbb	2
AAACTGATTTACAACAGCTATTAAAACTTGAATTCAAAATTTGCACTGTGTAATCGATTACACATATATGGTAATCGATTACCAGCAGTTTCTGAACGTTXXXXXXXXXXTAATCGATTACACACATACTGTAATCGATTACTAGAGGAGATTTTCAGAAAATATTCTCAACAGTCACATCTTTCTGTGTGGTTCTTGAATGGCTTTCAA	P,ec,ed,ef,eg,fc,fd,fi,fq,fw,gd,gg,gj,gk,gl,gn,go,gu,gz,ha,hb,hg,ho,hu,hy,hz,ia	6,1,1,1,2,1,1,2,1,1,3,1,1,1,1,1,1,1,1,3,1,1,1,2,1,1,1
AAACTGATTTACAACAGCTATTAAAACTTGAATTCAAAATTTGCACTGTGTAATCGATTACACATATATGGTAATCGATTACCAGCAGTTTCTAAACGTTXXXXXXXXXXTAATCGATTACACACATACTGTAATCGATTACTAGAGGAGATTTTCAGAAAATATTCTCAACAGTCACATCTTTCTGTGTGGTTCTTGAATGGCTTTCAA	M,ec,ee,eh,ep,eq,et,eu,ey,ez,fb,fl,fm,fs,gb,gm,gt,gu,gy,gz,hm,hs,ib	2,1,1,2,1,1,1,1,1,1,1,1,1,1,1,1,1,3,1,1,2,2,2
>Marker37993	aaxbb	2
CGATCCGGCGTGCGGCGAGTTCAGGCTTGTTTGCGTAGAATCGGTTGCAATAGCACGCCACCATCTCCGTCAATAAGCTATCAATGCAACTCTCTGATACXXXXXXXXXXCTCATCGTCCTTGCTTCCCTTGCCTCACCCCGATCTACACCAATGTATCAGAATTGAAATTACTGGACTTTAAAATTGGCTTAACTGTGCAATATAGTTT	M,eb,ec,ee,ef,eg,eh,ei,ej,el,em,en,eo,ep,eq,er,es,ew,ez,fc,fd,fe,ff,fg,fh,fi,fl,fm,fo,fp,fq,fr,fs,ft,fu,fv,fw,fx,fz,ga,gb,gd,ge,gf,gg,gh,gj,gk,gm,gn,gp,gt,gu,gv,gw,gx,gy,gz,ha,hb,hd,hg,hh,hi,hj,hk,hl,hn,ho,hp,hq,hr,hs,ht,hx,hy,hz,ia,ib	66,10,9,4,4,6,5,8,5,13,8,7,7,4,1,4,13,4,5,19,4,8,14,9,4,1,9,5,6,2,6,2,5,6,4,4,4,6,3,9,5,14,10,15,3,3,5,6,4,9,5,9,1,3,9,13,7,2,4,11,3,7,6,3,10,7,3,21,1,1,13,16,9,4,4,16,4,12,5
CGATCCGGCGTGCGGCGAGTTCAGGCTTGTTTGCGTAGAATCGGTTGCAATAGCACGCCACCATCTCCGTCAATAAGCTATCAATGCAACTCTCTGATACXXXXXXXXXXCTCATCGTCCTTGCTTCCCTTGCCTCACCCCGATCTAGACCAATGTATCAGAATTGAAATTACTGGACTTTAAAATTGGCTTAACTGTGCAATATAGTTT	P,eb,ec,ed,ee,ef,eg,eh,ei,ek,em,en,eo,ep,eq,er,et,eu,ev,ew,ey,ez,fa,fb,fd,fe,fg,fh,fi,fj,fk,fl,fm,fn,fo,fp,fr,fv,fw,fx,fy,fz,gb,gc,ge,gg,gh,gi,gk,gl,gm,go,gq,gr,gs,gt,gx,gy,ha,hb,hc,hd,he,hf,hh,hi,hj,hl,hm,hn,ho,hp,ht,hu,hv,hw,hx,hy,hz,ib	52,11,9,11,6,6,1,2,5,10,1,6,5,4,1,7,8,17,7,3,11,5,6,9,3,6,7,7,5,9,5,13,4,11,5,5,8,3,4,9,6,4,1,22,4,5,3,16,4,9,7,12,12,15,9,9,1,8,6,4,5,3,6,6,4,8,4,10,7,2,2,3,5,13,2,22,6,6,5,6
>Marker38136	aaxbb	2
GCAGCATTTTGAAAATAAGGTTGTTGTTGTTGCTGCTGTTGTTGTGAAGGATTCGACCATCTAAGGTTGGGATGATTCTCCACTCGGGATTGTACCTGTTXXXXXXXXXXATTGCTTCAGATTGTTGCACAGAAGGGCAAAGGTCTGTGTGGTGGTCGGCAGAGGAGCATAAACCATAGAGTCTGGCGACAGGTGTAGATTTTTGATTCA	M,eb,ee,eg,eh,ei,ek,el,en,eo,ep,eq,er,es,et,eu,ez,fb,fd,fe,ff,fi,fk,fm,fn,fo,fp,fr,fs,ft,fu,fv,fw,fy,fz,ga,gb,gc,gd,ge,gf,gg,gi,gj,gk,gm,gn,gp,gq,gs,gt,gu,gv,gw,gx,gz,hb,hc,he,hi,hk,hl,hn,hs,ht,hu,hv,hw,hz,ia,ib	46,4,4,3,12,9,6,2,3,7,3,1,2,2,7,4,1,6,8,2,3,3,5,6,5,3,5,12,7,9,5,8,5,3,16,6,6,12,6,11,12,4,5,6,7,5,9,2,9,1,6,3,4,2,3,3,6,4,1,8,4,4,3,6,7,8,6,9,8,5,12
GCAGCATTTTGAAAATAAGGTTGTTGTTGTTGCTTCTGCTGTTGTGAAGGATTCGACCATCTAAGGTTGGGATGATTCTCCACTCGGGATTGTACCTGTTXXXXXXXXXXATTGCTTCAGATTGTTGCACAGAAGGGCAAAGGTCTGTGTGGTGGTCGGCAGAGGAGCATAAACCATAGAGTCTGGCGACAGGTGTAGATTTTTTATTCA	P,eb,ec,ed,ee,ef,eg,eh,ei,ej,ek,el,em,en,eo,ep,eq,er,es,eu,ev,ew,ey,fa,fc,fe,ff,fg,fh,fi,fj,fk,fl,fm,fn,fo,fp,fq,fs,ft,fw,fx,fy,fz,gd,gh,gi,gl,gm,gn,go,gp,gq,gr,gs,gt,gu,gw,gx,gy,gz,ha,hd,he,hf,hg,hh,hi,hj,hl,hm,hn,ho,hp,hq,hr,hs,ht,hu,hv,hw,hx,hy,ia,ib	56,4,6,13,3,7,3,8,4,11,4,2,6,3,2,8,2,2,2,4,12,11,9,12,13,3,6,11,1,1,5,1,5,3,7,6,4,6,4,8,3,3,2,1,9,4,3,6,3,3,8,2,5,5,3,2,4,1,7,6,3,3,4,1,3,8,9,2,7,6,3,4,15,6,8,7,2,10,4,1,6,4,4,5,4
>Marker38182	aaxbb	2
ATGATATATCGAGACGCTGGAAAATGAACAACGGAGGCTTTTGAGAAATTCAAATGGTCATTACATTTCACTCAGATGTCCGATTGAGGTGCATATTATAXXXXXXXXXXAAATTCAAATGGTCATAACATTTCACTCGGATGTCCGATTGAGGTGCATAATATATCGAGACGCTCTAAATTGAACACGGAAGTTCTCGGCAAAATCAAA	M,eb,ec,ee,ei,ek,el,em,en,ep,eq,er,es,et,eu,ez,fb,fd,fe,ff,fh,fk,fm,fp,fr,fs,ft,fu,fv,fw,fz,ga,gb,gc,gd,ge,gf,gg,gj,gk,gp,gq,gs,gt,gu,gv,gw,gx,gz,hb,hc,he,hi,hk,hl,hn,hs,ht,hu,hv,hw,hx,hz,ia,ib	43,6,1,2,2,2,1,1,3,2,3,2,1,4,4,1,2,1,1,2,2,2,1,2,6,1,3,2,9,1,2,4,10,6,1,5,2,12,2,5,3,2,3,2,2,8,1,1,1,1,2,4,1,3,1,1,1,1,2,1,4,2,4,3,11
ATGATATATCGAGACGTTGGAAAATGAACAACGGAGGCTTTTGAGAAATTCAAATGGTCATTACATTTCACTCAGATGTCCGATTGAGGTGCATATTATAXXXXXXXXXXAAATTCAAATGGTCATAACATTTCACTCGGATGTCCAATTGAGGTGCATAATATATCGAGACGCTCTAAATTGAACACGGAAGTTCTCGGCAAAATCAAA	P,ec,ed,ee,ef,eg,eh,ei,ej,ek,el,em,en,eo,er,eu,ev,ew,ey,ez,fa,fb,fc,fe,fg,fh,fj,fk,fl,fm,fn,fo,ft,fu,fw,fx,fy,gd,gh,gi,gj,gl,gm,gn,go,gp,gq,gr,gs,gt,gu,gw,gx,gy,ha,hd,he,hf,hg,hh,hi,hj,hl,hm,ho,hp,hq,hr,hs,ht,hu,hw,hx,hy,ia,ib	33,4,4,5,2,1,2,2,4,3,3,3,1,1,1,5,18,5,1,1,5,2,1,2,1,4,16,2,5,2,3,3,2,1,2,7,1,2,4,1,1,3,5,1,4,2,3,1,1,4,4,3,2,10,5,2,1,1,4,1,2,9,5,2,6,4,6,1,4,2,3,4,2,10,2,1
>Marker38256	aaxbb	2
GGAAAGGGGTTTTCAGTCCTTACCGTACTCTAACATACCCAGCATCACTAATACATATGTTTTTATTCTTTTTACAGGTGTTGAGAATCGAATCAATGAGXXXXXXXXXXTTCAAGAACCTCTGGATTTGAGGTCAAATCCTTTTCAAGGGGGATGGAATGATGCAATCCTACCCCCCAAGAGCATTGGATAGAAGACTCCAAGAAGATT	M,eh,ei,ek,eq,eu,fb,fd,fe,fm,fo,fr,fs,fv,fw,fz,gb,gd,gg,gn,gq,gt,gu,gz	3,1,2,1,1,1,1,3,1,1,1,2,1,1,1,1,2,1,3,1,1,2,1,1
GGAAAGGGGTTTTCAGTCCTTACTGTACTCTAACATACCCAACATCACTAATACATATGTTTTTATTCTTTTTACAGGTGTTGAGAAAAGAATCAATGAGXXXXXXXXXXTTCAAGAACCTCTGGATTTGAGGTCAAATCCTTTTCAAGGGGGATGGAATGATGCAATCCTAGCCCCCAAGAGCATTGGATAGAAGACTCCAAGAAGATT	P,ee,em,eq,ev,ew,ez,fa,fb,fc,fj,fk,fl,fm,fp,fq,gg,gn,go,gp,hg,hj,hn,hp,hy,ia	8,2,1,1,2,1,2,1,1,2,4,2,3,2,3,2,1,1,2,1,1,3,1,1,1,1
>Marker38260	aaxbb	2
ATTTGCCTCTACCTGCCAAGATTCTTGCTTTTGCCTCCAAATATTTTCTCAACATTCCAACCACCCCATTTTTGACTTGCTTTCTGTGGTCTAATTCCTGXXXXXXXXXXCCTAGGATCTCTTTGAATTCTTCCACCATGGGTGATAGCTGGAAGTCCCCAAAGGTGAAGCACCTCAACGGCTGGTCATAATACTGGGCGAGGGATGCAA	P,eb,ec,ed,ee,ef,eg,eh,ei,ej,ek,el,em,en,eo,ep,eq,er,es,eu,ev,ew,ey,ez,fa,fb,fc,fe,ff,fg,fh,fi,fj,fk,fl,fm,fn,fo,fp,fq,fs,ft,fu,fw,fx,fy,gd,gh,gi,gj,gl,gm,gn,go,gp,gq,gr,gt,gu,gw,gx,gy,gz,ha,hd,he,hf,hg,hh,hi,hj,hl,hm,hn,ho,hp,hq,hr,hs,ht,hu,hv,hw,hx,hy,ia,ib	63,11,14,10,7,3,8,10,10,18,6,5,13,9,8,6,3,6,5,9,10,9,9,4,8,2,24,7,4,10,4,7,7,1,17,6,11,5,4,12,7,7,3,5,10,2,11,9,5,5,14,7,4,11,4,11,6,6,2,4,4,16,7,11,9,1,11,15,7,13,13,13,8,6,9,5,12,27,4,3,5,1,7,4,20,13,4
ATTTGCCTCTACCTGCCAAGATTCTTGCTTTTGCCTCCAAATATTTTCTCAACATTCCAACCACCCCATTTTTGACTTGCTTTCTGTGGTCTAATTCCTGXXXXXXXXXXCCTAGGATATCTTTGAATTCTTCCACCATGGGTGATAGCTGGAAGTCCCCAAAGGTGAAGCACCTCAACGGCTGGTCATAATACTGGGCGAGGGATGCAA	M,eb,ec,ee,eg,eh,ei,ek,el,en,eo,ep,eq,er,es,et,eu,ez,fb,fd,fe,ff,fh,fi,fk,fm,fn,fo,fp,fr,fs,ft,fu,fv,fw,fy,fz,ga,gb,gc,gd,ge,gf,gg,gi,gj,gk,gm,gn,gp,gq,gs,gt,gu,gv,gw,gx,gz,hb,hc,he,hi,hk,hl,hn,hp,hs,ht,hu,hv,hw,hx,hz,ia,ib	75,5,1,13,7,8,12,8,5,8,10,5,3,12,5,12,5,8,5,16,5,7,4,3,3,8,11,3,4,13,7,4,2,5,9,2,14,16,15,17,5,22,21,17,11,2,9,5,1,4,10,1,3,6,9,3,3,14,11,7,5,11,14,6,6,3,8,5,7,6,13,3,11,8,15
>Marker38287	aaxbb	2
TGAACTGTGTTGAGTGCTTAAGGTGCCATATGGATTCATTCCATCACTGGCGAGTCCAAGTCTAAGATTTCTTGGCTCTTTCCCGAAATCAGGATACAAAXXXXXXXXXXTCCATTTGCATGCCATGTAAGGTCTTTTGCATCATCCTCGTTAGCAAAAAGACGCTTAAACCTTGGAATGATTGGAAGATACCACAAGACCTTTGCTGGT	M,ee,ef,eg,eh,ei,ek,el,em,en,eo,ep,eq,er,es,et,eu,ez,fb,fd,fe,ff,fh,fi,fm,fn,fo,fp,fr,fs,ft,fu,fv,fw,fy,fz,ga,gb,gc,gd,ge,gf,gg,gi,gj,gk,gm,gn,gp,gq,gt,gu,gv,gw,gx,gz,hb,hc,he,hi,hk,hn,ht,hu,hv,hw,hz,ib	37,5,1,1,1,5,2,1,1,2,4,3,2,2,2,7,3,6,4,4,2,8,5,3,3,3,4,2,9,6,6,1,2,2,3,4,7,9,7,4,13,8,6,1,2,9,3,7,2,2,3,1,3,2,3,1,4,3,1,4,3,6,4,8,6,3,3,2
TGAACTGTGTTGAGTGCTTAAGGTGCCATATGGATTCATTCCATCACTGGAGAGTCCAAGTCTAAGATTTCTTGGCTCTTTCCCGAAATCAGGATACAAAXXXXXXXXXXTCCATTTGCATGCCATGTAAGGTCTTTTGCATCATCCTCGTTAGCAAAAAGACGCTTAAACCTTGGAATGATTGGAAGATACCACAAGACCTTTGCTGGT	P,eb,ec,ed,ee,ef,eg,eh,ei,ej,ek,el,em,en,eo,ep,eq,er,es,ev,ew,ey,ez,fa,fb,fc,fe,ff,fg,fh,fi,fj,fl,fm,fn,fo,fp,fq,fs,ft,fu,fx,gd,gh,gi,gl,gm,gn,go,gp,gr,gs,gt,gu,gw,gx,gy,gz,ha,hd,he,hf,hg,hh,hi,hj,hl,hm,hn,ho,hp,hq,hr,hs,ht,hu,hv,hw,hx,hy,ia,ib	36,2,11,9,8,7,3,3,3,3,6,5,9,1,3,7,3,6,2,5,6,4,3,11,3,10,2,3,11,5,6,5,7,4,1,4,4,5,4,4,3,5,2,4,3,4,2,4,2,2,1,1,1,1,6,5,7,2,2,6,2,8,8,4,4,4,6,6,2,6,3,3,11,6,7,4,1,2,3,5,4,7
>Marker38509	aaxbb	2
ATTCGCCTCTACCTGCCAAGATTCTAGCTTTTGCCTCCAAACATTTTCTTGGTATTCCAACCACCCCATTTTCGACTTGCTTTCTGTGGTCTAATTCTTGXXXXXXXXXXCCTAGGATCTCTTCAAATTCTTCCACCATGGGAGATAGCTGAAAGTCCCCAAAGGTGAAGCACCTCAACGGCTGGTCATAATACTGGGCGAGGGATGCAA	P,eb,ec,ed,ee,ef,eg,eh,ei,ej,ek,el,em,en,eo,ep,eq,er,es,eu,ev,ew,ey,ez,fa,fb,fc,fe,ff,fg,fh,fi,fj,fk,fl,fm,fn,fo,fp,fq,fs,ft,fu,fw,fx,gd,gh,gi,gj,gl,gm,gn,go,gp,gq,gr,gs,gt,gu,gw,gx,gy,gz,ha,hd,he,hf,hg,hh,hi,hj,hl,hm,hn,ho,hp,hq,hr,hs,ht,hu,hv,hw,hx,hy,ia,ib	56,8,15,8,7,16,10,10,10,12,8,7,20,5,7,3,2,3,2,4,15,24,11,5,10,9,20,6,4,13,6,7,7,5,23,7,5,6,10,6,7,4,2,9,11,11,7,9,4,6,13,9,12,4,6,4,1,8,2,4,5,14,11,14,8,3,6,15,6,7,8,7,10,10,7,8,10,15,5,4,4,5,12,6,13,11,4
ATTCGCCTCTACCTGCCAAGATTCTAGCTTTTGCCTCCAAACATTTTCTTGGTATTCCAACCACCCCATTTTCGACTTGCTTTCTGTGGTCTAATTCTTGXXXXXXXXXXCCTAGGATCTCTTCAAATTCTTCCACCATGGGAGATAGCTGAAAGTCCCCAAAGGTGAAGCACCTCAACGGCTGGTCATAATACTGGGCGAGGGATTCAA	M,eb,ec,ee,eg,eh,ei,ek,el,em,en,eo,ep,eq,er,es,et,eu,ez,fb,fd,fe,ff,fh,fi,fk,fm,fn,fo,fp,fr,fs,ft,fu,fv,fw,fy,fz,ga,gb,gc,gd,ge,gf,gg,gi,gj,gk,gm,gn,gp,gq,gr,gs,gt,gu,gv,gw,gx,gz,hb,hc,he,hi,hj,hk,hl,hn,hp,hs,ht,hu,hv,hw,hx,hz,ia,ib	175,9,1,22,14,17,14,23,16,1,11,9,2,6,11,9,16,20,6,16,32,8,12,9,4,15,19,12,9,11,24,10,15,1,16,22,4,28,16,33,18,13,23,44,31,17,7,17,13,11,16,11,1,2,23,8,15,9,14,3,23,12,3,8,2,25,6,8,4,11,4,15,8,17,11,19,11,27
>Marker38596	aaxbb	2
ATGATAGCCATTCAAGAACCACACAAAAAGATGTGACTGTTGAGAATGTTTTCTGAAAAACTCCTCTGGTAATCGATTACAGTATATGTGTAATCGATTAXXXXXXXXXXAACGTTCAGAAACTGCTGGTAATCGATTACCATATATGTGTAATCGATTACACAGTGCAAATTTTGAATTCAAAATTTAATAACTGTTGTAAATCGTTTT	M,eu,fe,fi,fo,fr,gb,gc,gd,gi,gj,gp,gr,gv,hb,hc,he,hn,ht,hu,hx,ib	7,2,1,1,1,2,3,1,1,1,1,1,1,1,1,1,1,2,1,2,1,1
ATGATAGCCATTCAAGAACCACACAAAAAGATGTGACTGTTGAGAATGTTTTCTGAAAAACTCCTCTGGTAATCGATTACAGTATATGTGTAATCGATTAXXXXXXXXXXAACGTTCAGAAACTGCTGGTAATCGATTACCATATATGTGTAATCGATTACACAGTGCAAATTTTGAATTCAAAATTTAATAGCTGTTGTAAATCGTTTT	P,eb,ef,ej,em,eq,ev,ew,fa,fc,fe,fg,fn,fp,fq,fw,gh,gj,gl,gm,go,gw,gy,gz,hj,hm,ho,hr,ib	5,2,2,1,1,2,4,3,1,2,1,1,1,1,2,1,2,1,1,1,1,1,1,1,3,1,2,1,1
>Marker38704	aaxbb	2
TCTAATCTTGTGCAATATCATGACTTCCTCTTTTGTCGGTTTCCTTTTATTTCTCTTACATTCTTGTATATAACTCTTTGATGCTTTTAGTGTGTTTTTGXXXXXXXXXXTGCTTTTAGTGTGTTTTTGAAATGTATGCATGAGATAGACATTTATTCATTTGATGCACACAAACACCAACACTATTTGTACACACGGTGAGTTGCAAAG	M,ec,ee,eh,ej,ek,el,eq,et,eu,ev,ey,ez,fc,fd,fe,fi,fj,fl,fn,fo,fr,fx,gb,gi,gk,gq,gt,gu,gv,gw,gz,hd,hl,hn,hq,hr,hs,hu,ib	10,1,1,1,1,1,2,1,1,1,1,1,1,2,1,2,2,1,2,3,1,1,1,2,1,1,1,1,2,1,1,2,1,1,1,2,1,1,1,2
TCTAATCTTGTGCAATATCATGACTTCCTCTTTTGTCGGTTTCCTTTTATTTCTCTTACGTTCTTGTATATAACTCTTTGATGCTTTTAGTGTGTTTTTGXXXXXXXXXXTGCTTTTAGTGTGTTTTTGAAATGTATGCATGAGATAGACATTTATTCATTTGATGCACACAAACACCAACACTATTTGTACACACGGTGAGTTGCAAAG	P,ec,ee,eh,en,ev,ey,fd,fj,fl,fq,ft,fv,fw,ge,gf,gg,gi,gj,gn,go,gp,gt,gx,gy,ha,hd,he,hf,hh,hi,hj,hp,hu,hw,hx,ia	5,1,1,1,1,1,1,1,1,2,2,1,5,2,2,3,2,1,1,2,1,1,1,2,1,1,1,1,1,1,1,3,1,2,2,1,2
>Marker38722	aaxbb	2
CATTAGAGAGACAAGGTAGCAATGGACTTGTTTTCACAGAGGCACAACTCACCACCTCGAAGGATTGGAAAGCCGTTTACAATGATTCCTCCGCTGCTCCXXXXXXXXXXCAAAGGGACCACTCCTAGCGCGTGAATCCAGGGTCTCCCCAAAAGGCAGTTGTAGGTGGGATTTATGTCCATCACTTGGAAAACCACATTGCAAGTGTGG	P,eb,ec,ed,ee,ef,eg,ei,ej,ek,el,em,en,ep,eq,er,es,eu,ev,ew,ey,ez,fa,fb,fc,ff,fg,fi,fj,fk,fl,fm,fn,fo,fp,fq,fs,ft,fw,fx,fy,gd,gi,gj,gl,gm,gn,go,gp,gq,gr,gu,gw,gx,gy,ha,hd,hf,hg,hh,hi,hj,hl,hm,hn,ho,hp,hq,hr,hs,ht,hv,hw,hx,hy,ia	28,1,6,12,2,6,1,3,3,1,4,4,6,1,1,1,3,1,1,7,4,2,8,1,3,1,7,1,5,1,2,3,4,2,2,7,2,2,4,13,1,4,6,1,4,3,5,2,3,1,3,3,2,6,2,2,1,7,6,2,1,5,1,3,3,3,2,9,5,2,3,1,1,2,5,1
CATTAGAGAGACAAGGTAGCAATGGACTTGTTTCCACAGAGGCACAACTCACCACCTCGAAGGATTGGAAAGCCGTTTACAATGATTCCTCCGCTGCTCCXXXXXXXXXXCGAAGGGACCACTCCTAGCGCGTGAATCCAGGGTCTCCCCAAAAGGCAGTTGTAGGCGGGATTTATGTCCATCACTTGGAAAACCACATTGCAAGTGTGG	M,eb,ee,eg,eh,ei,ek,el,en,eo,eq,er,es,et,ez,fb,fd,fe,ff,fh,fi,fm,fo,fp,fr,fs,ft,fu,fv,fz,ga,gb,gc,gd,ge,gf,gg,gi,gj,gm,gn,gq,gs,gt,gv,gw,gx,gy,gz,hb,hc,hi,hk,hl,hp,hs,ht,hu,hv,hw,hx,hz,ia,ib	24,2,3,2,4,3,3,1,4,1,2,1,2,1,2,1,3,4,1,5,2,1,4,2,4,2,1,2,3,4,3,1,7,1,4,8,1,1,1,1,1,1,2,2,3,1,6,3,6,3,6,1,3,1,1,4,3,1,2,3,3,5,5,4
>Marker38914	aaxbb	2
TTATTTTAAAAATATATTCAATTTGGTCTCTTTACTTTTAAAAGTTTCAATTAGGTCATTTTTTATAATAAAAAAAATAAATTCAACTTGATTCCATTTTXXXXXXXXXXTTTTCTTAGAAAAAAATATTCAAAGTTAATAGAAGGAAAATAAAACTAAATTAAATTAATTTTAAAAATAAGATACCTAATTAAACATTTTTAAAATAAA	M,ei,ek,eo,eq,er,es,ez,fd,fe,fi,fm,fn,fr,fv,fz,ga,gf,gn,gv,gy,gz,hb,hp,hw,ib	4,1,1,1,1,1,1,1,1,1,1,1,1,1,1,1,1,2,1,1,1,1,3,1,1,2
TTATTTTAAAAATATATTCAATTTGGTCTCTTTACTTTTAAAAGTTTCAATTAGGTCATTTTTTATAATAAAAAAAAAATTCAACTTGATTCCATTTTAAXXXXXXXXXXTTTTCTTAGAAAAAAATATTCAAAGTTAATAGAAGGAAAATAAAACTAAATTAAATTAATTTTAAAAATAAGATACCTAATTAAACATTTTTAAAATAAA	P,eb,ec,ej,eo,er,eu,ev,ez,fa,fb,fg,fj,fm,gg,gi,gn,gr,gu,gx,ha,hd,he,hj,hl,hm,hp,ia	2,1,1,1,1,1,2,1,1,3,2,1,1,1,2,1,1,1,2,1,1,1,1,2,1,1,4,1
>Marker38955	aaxbb	2
AATATGCTTTACAACAGCTACTAAAAATTTGAATTCAAATTTTAGACTGTGTAATCGATTACACAATTTTGGTAATCGATTACTAGCAGTTAATAAATGTXXXXXXXXXXATATATGTGATTTATAACACAAATTTGCTGAGAGTTTTTCAGAACAACAAGTGTTTATTCTCTAAAAGAGCAAAATCATTTTATCCTCTTAAGAATTCCT	M,eb,ee,eg,eh,ei,el,eo,ep,eq,er,et,eu,ez,fb,fe,ff,fh,fk,fm,fn,fo,fp,fr,fs,ft,fu,fv,fw,fy,fz,ga,gb,gc,gd,ge,gf,gg,gi,gj,gk,gm,go,gp,gq,gu,gv,gx,hb,he,hi,hj,hk,hl,hn,hp,hs,ht,hu,hv,hw,hx,hz,ia,ib	14,2,1,1,2,1,5,3,3,2,3,8,1,3,3,2,4,3,1,2,3,3,5,4,2,1,2,6,3,2,3,8,1,5,2,7,13,3,3,2,3,3,1,2,3,4,2,1,6,5,2,1,1,3,5,2,4,4,2,1,1,1,3,1,1
AATATGCTTTACAACAGCTACTAAAAATTTGAATTCAAATTTTAGACTGTGTAATCGATTACACAATTTTGATAATCGATTACTAGCAGTTAATAAATGTXXXXXXXXXXATATATGTGATTTATAACACAAATTTGCTGAGAGTTTTTCAGAACAACAAGTGTTTATTCTCTAAAAGAGCAAAATCATTTTATCCTCTTAAGAATTCCT	P,eb,ec,ed,ee,ef,eg,eh,ei,ej,ek,el,eo,ep,eq,er,es,ev,ew,ey,ez,fa,fb,fc,fe,ff,fg,fh,fj,fk,fl,fm,fn,fo,fp,fq,fs,ft,fw,fx,fy,gd,gi,gj,gl,gn,go,gq,gr,gt,gu,gw,gx,gy,gz,ha,he,hf,hg,hh,hi,hj,hl,hm,hn,ho,hp,hq,hr,hs,ht,hu,hv,hw,hy,ia,ib	37,1,13,6,4,7,6,1,2,4,4,3,3,1,2,1,2,1,1,6,1,5,6,3,5,5,3,3,3,3,3,4,2,4,2,1,1,1,1,4,3,5,3,1,4,2,8,4,4,2,1,2,1,5,2,2,1,1,1,6,2,2,1,1,3,2,3,10,15,3,3,2,3,3,2,4,4
>Marker39418	nnxnp	2
AGCGGAGAAACGTATGATCCCACTAAATCTAGTGATAATATCAAGCTAGTATATAAGGAGAACACCTTTTCCAAATATATAGCTGAACACAAAGGATCAGXXXXXXXXXXTGGATTTGGACGCCTCTTGTTAGCAGTGCTATATGAATCACTTGGAGAGGTATGTGATGACCTGAAGAAATCGAAGGATGGGTCTTCCTTCTTAGTATCT	M,eb,ed,ee,eh,ei,ej,ek,el,en,eo,ep,er,et,ew,ey,ez,fb,fd,fe,fg,fi,fk,fm,fn,fp,fr,fs,ft,fu,fv,fw,fx,fz,ga,gb,gc,gd,ge,gf,gg,gj,gk,gn,gp,gq,gs,gt,gv,gw,gx,gy,gz,hb,hc,he,hg,hi,hk,hl,hm,hn,hp,hr,hs,ht,hu,hv,hw,hx,hz,ia,ib	51,6,1,9,8,4,4,5,3,2,1,5,1,8,3,5,2,6,12,7,1,8,4,10,4,3,10,2,10,2,2,2,3,9,2,3,8,4,13,13,5,3,5,11,3,1,7,6,5,7,1,9,6,14,4,5,5,6,9,2,1,6,1,5,4,5,9,2,5,5,2,11,13
AGCGGAGAAACGTATGATCCCACTAAATCTAGTGATAATATCAAGCTAGTATATAAGGAGAACACCTTTTCCAAATATATAGCTGAACACAAAGGATCGGXXXXXXXXXXTGGATTTGGACGCCTCTTGTTAGCAGTGCTATATGAATCACTTGGAGAGGTATGTGATGACCTGAAGAAATCGAAGGATGGGTCTTCCTTCTTAGTATCT	M,P,eb,ec,ed,ee,ef,eg,eh,ei,ej,ek,el,em,en,eo,ep,eq,er,es,et,eu,ev,ew,ey,ez,fa,fb,fc,fd,fe,ff,fg,fh,fi,fj,fk,fl,fm,fn,fo,fp,fq,fr,fs,ft,fu,fv,fw,fx,fy,fz,ga,gb,gc,gd,ge,gf,gg,gh,gi,gj,gk,gl,gm,gn,go,gp,gq,gr,gs,gt,gu,gv,gw,gx,gy,gz,ha,hb,hc,hd,he,hf,hg,hh,hi,hj,hk,hl,hm,hn,ho,hp,hq,hr,hs,ht,hu,hv,hw,hx,hy,hz,ia,ib	85,127,39,36,29,44,13,23,33,21,20,45,26,11,8,22,15,6,25,21,13,33,22,22,24,29,27,15,42,18,23,17,30,18,24,23,12,15,37,21,28,25,18,32,14,12,7,14,24,32,10,25,21,17,22,34,32,29,24,19,35,16,13,25,28,42,37,18,24,21,10,37,14,20,19,34,24,28,24,29,9,15,19,15,26,23,38,32,11,36,18,28,20,32,24,24,17,29,42,10,52,22,34,19,25,43
>Marker39528	aaxbb	2
TGATAGAGGAAGGAAGAAGGAAGAAGCAGAGGCATGCCTAGAAAATGAGAAAGGGAGGAGAAAAAATTGTAAAAGAATAAAGAAAGAAGAAGAGAAAGATXXXXXXXXXXTAAACAACAAAGACCATGGAAATTTTTATTTTTTTTTCATTTCTTTCTCTTTTCACAATAATTAAGTTCAGAAGGAAAATCATCACTATAGAGTCCTGAA	P,ed,ee,ef,eg,ei,ek,eo,er,eu,ev,ey,fa,fb,fe,ff,fh,fj,fn,fo,fp,ft,fw,fx,gh,gi,gl,gn,go,gt,gx,gy,gz,ha,hf,hg,hi,hj,hm,hn,ho,hp,hq,hr,ht,hu,ia,ib	4,1,1,1,1,1,2,2,1,1,2,2,3,1,1,1,1,2,1,1,1,1,1,5,1,1,2,1,2,1,1,3,1,1,1,1,1,1,1,1,1,2,1,2,2,1,1,1
TGATAGAGGAAGGAAGAAGGAAGAAGAAGAGGCATGCCTAGAAAATGAGAAAGGGAGGAGAAAAAATTGTAAAAGAAGAAAGAAAGAAGAAGAGAAAGATXXXXXXXXXXTAAACAACAAAGACCATGGAAATTTTTATTTTTTTTTCATTTCTTTCTCTTTTCACAATAATTAAGTTCAGAAGGAAAATCATCACTATAGAGTCCTGAA	M,eb,ec,ei,ek,en,eo,eq,es,et,eu,fe,fn,fo,fp,fr,fw,fy,fz,ga,gb,ge,gf,gi,gm,gn,gq,gu,gx,gz,hb,hc,he,hi,hk,hl,hn,hp,ht,hv,hw,hz,ib	8,1,1,2,2,1,2,2,1,1,1,1,1,1,1,2,1,1,2,2,4,1,5,5,1,1,2,2,1,2,6,1,1,1,3,1,2,3,2,1,2,4,1
>Marker39767	aaxbb	2
AATATCTCAATGTGTGTACGAGGTGTAGGTGCCATGTGTGCATAGAAAAAATATTTCTAACTATGAATGTAATCGATAGACAAACACACACCAACACAACXXXXXXXXXXAAATGTTATATACAAATATGGACAAAACAAAAGATAAAAGGAAAAAAGGGAACACAAATAAAAAAAGAAGTCATGATAAAAACATTGCATACTGACTGAA	M,eb,ee,en,eo,ep,eq,eu,fb,fd,fe,ff,fh,fm,fn,fo,fv,fw,fy,fz,ga,gb,ge,gg,gk,gn,gq,gt,gu,gv,gw,gz,hb,hi,hj,hk,hl,hs,hu,hv,hw,hx,hz,ib	9,2,1,1,1,1,2,1,1,1,1,2,3,2,1,2,4,1,3,1,1,5,1,4,1,2,1,2,2,1,1,1,1,3,1,1,2,1,2,1,1,2,1,1
AATATCTCAATCTGTGTACGAGGTGTAGGTGCCATGTGTGCATAGAAAAAATATTTCTAACTATGAATGTAATCGATAGACAAACACACACCAACACAACXXXXXXXXXXAAATGTTATATACAAATATGGACAAAACAAAAGATAAAAGGAAAAAAGGGAACACAAATAAAAAAAGAAGTCATGATAAAAACATTGCACACTGACTGAA	P,ec,ee,eg,eh,ei,el,em,en,eq,er,es,ev,ew,ey,fa,fb,fc,fe,ff,fg,fh,fj,fl,fm,fn,fo,fx,gj,gl,gm,gn,go,gp,gq,gs,gt,gw,gx,gy,ha,hd,hg,hh,hl,ho,hp,hq,hr,hu,hy,ia	10,5,2,1,1,1,2,4,1,1,1,1,5,1,3,2,3,3,2,1,1,1,5,2,1,3,1,3,1,2,2,2,1,1,1,3,1,2,1,3,1,1,4,1,3,1,2,4,2,1,1,3
>Marker40043	None	2
GATTTTTGCTGACAGAGTTGCTTGAGGTGTCTGCCGAGGAGGCTAGAGCCGAGACAGCACTGACACGTGGGACATATGTATGACTAGGATGGGTTTGAGAXXXXXXXXXXCTTGAGGTGTCTGCCGAGGAGGCTAGAGCCGAGACAGCACTGACACGTGGGACATATGTATGACTAGGATGGGTTTGAGACATTTATGAGACGAGATGTC	M,eb,ee,ek,el,en,fb,fd,ff,fh,fm,fr,fv,gb,gd,gq,gv,hi,hn	2,1,1,1,2,1,1,3,2,1,1,1,1,2,1,1,2,1,1
GATTTTTGCTGACAGAGTTGCTTGAGGTGTCTGCCGAGGAGGCTAGAGCCGAGACAGCACTGACACGTGAGACATATGTATGACTAGGATGGGTTCGAGAXXXXXXXXXXCTTGAGGTGTCTGCCGAGGAGGCTAGAGCCGAGACAGCACTGACACGTGAGACATATGTATGACTAGGATGGGTTCGAGACATTTATGAGACGAGATGTC	ec,eg,ei,ej,em,en,eu,ev,ew,ez,fc,fj,fm,fn,gn,gp,gq,gt,ha,hi,hn,hq,hr,hs,hu	1,2,1,1,1,2,3,2,1,1,3,2,1,1,2,1,2,1,1,1,1,1,2,2,1
>Marker40140	aaxbb	2
CACCCTTGTGCCTACGTCCAGTCCCCAAGCAACCCACTTGAGAGTTCCACTATCTTGTAAAATCCTTTTACAAGTTCTGAACACACAAGGACAATCCTTCXXXXXXXXXXCTTAGAGAGTTAGAAAAAAGAGAAGAATGAATCTCTCTTGAAAGAGATAGATTTTATAATCTGAGCACTCAAATGATTCCTTATTGAATTGCAAGTGTAT	P,ec,ed,ee,ef,eg,eh,ei,em,eo,eq,eu,ew,ey,fc,fg,fj,fk,fl,fo,fp,fw,fx,gd,gm,go,gt,gx,ha,hf,hg,hh,hj,hm,hp,hr,hs,ht,hu,hw,ib	9,3,2,1,1,1,2,2,2,1,3,1,1,3,2,3,1,2,2,2,1,1,2,2,1,3,3,2,1,5,1,1,1,2,1,1,1,1,1,2,2
CACCCTTGTGCCTACGTCCAGTCCCCAAGCAACCCACTTGAGAGTTCCACTATCTTGTAAAATCCTTTTACAAGTTCTGAACACACAAGGACAATCCTTCXXXXXXXXXXCTTAGAGAGTTAGAAAAAAAAGAAGAATGAATCTCTCTTGAAAGAGATAGATTTTATAATCTGAGCACTCAAATGATTCCTTATTGAATTGCAAGTGTAT	M,eh,ei,ep,et,eu,fd,fh,fr,fs,ft,fv,fz,ga,gc,gd,gf,gj,gt,he,hi,hp,hs,ht,hw,hz,ib	2,1,1,1,1,2,1,1,2,2,1,1,3,2,2,2,1,1,1,1,1,2,1,2,1,1,2
>Marker40253	aaxbb	2
TTGTAGGGCTGATTTGTAAGGACAAGTCTAGTTGTGCTGGGAATATCTCCTAACTGACATGTCTTTATCTCTTTATGCTGCTGGTAAATAACTTGATATTXXXXXXXXXXTTGGTGGGGGTGGTGGTGAGTAATCCTGCCTAGGTTAGCTTTGCTATTCTTAGCCGATCCCAAGCCCGGATAAAAGGAGAGGGTTGTGTTAGGCTTTCGA	P,eb,ec,ed,ee,eg,ej,ek,el,em,en,ep,eq,er,es,eu,ev,ew,ey,fa,fc,fe,ff,fg,fj,fk,fl,fm,fn,fq,fs,ft,fw,fx,gh,gi,gj,gl,gm,gn,go,gp,gr,gs,gu,gw,gx,gy,gz,ha,hd,he,hg,hh,hj,hl,ho,hp,hq,hr,hs,hu,hx,ia,ib	24,2,2,4,1,3,3,1,1,1,2,4,2,1,1,2,3,4,4,2,4,3,3,2,4,1,3,1,2,2,1,1,2,5,2,1,2,1,3,5,5,1,1,1,2,1,1,1,4,1,1,1,5,2,1,3,3,4,3,5,3,1,1,3,2
TTGTAGGGCTGATTTGTAAGGGCAAGTCTAGTTGTGCTGGGAATATCTCCTAACTGACATGTCTTTATCTCTTTATGCTGCTGGTAAATAACTTGATATTXXXXXXXXXXTTGGTGGGGGTGGTGGTGAGTAATCCTGCCTAGGTTAGCTTTGCTATTCTTAGCCGATCCCAAGCCCGGATAAAAGGAGAAGGTTGTGTTAGGCTTTCGA	M,ee,eg,ei,ek,el,en,eo,ep,eq,er,es,eu,ez,fd,fe,ff,fh,fn,fr,fs,fv,fw,fy,fz,ga,gb,gc,gd,ge,gf,gm,gn,gp,gr,gu,gw,gx,gz,hb,hc,hi,hk,hl,hn,hp,hs,ht,hu,hw,hz,ia,ib	14,2,1,3,2,3,4,1,3,2,4,3,3,1,2,1,3,2,2,2,1,5,4,2,6,4,9,7,1,3,3,2,1,2,1,1,1,1,3,4,4,1,3,4,2,1,1,3,2,6,1,4,2
>Marker40357	aaxbb	2
TGTGTGTGCATTTTTTCAACTTTGATCATTTGAGAATTACACTTCAAAGTTCAGACCTCATTTGAGGCACAAAATTTTGTGCTCCTTCTCTCCTTCTCCCXXXXXXXXXXCTTCTCCTTGAAGTGGCATCTCCAATCATCTTTCTTCCTTCTCCATTCCCCTGCCATTCATTTTCAAGAAGCAAAGGACCCCATTGATGAAGAAGATCCA	M,eb,ee,eg,eh,ei,ek,el,en,eo,ep,eq,er,es,et,eu,ez,fb,fd,fe,ff,fh,fi,fk,fm,fn,fo,fp,fr,fs,ft,fu,fv,fw,fy,fz,ga,gb,gc,gd,ge,gf,gg,gi,gj,gk,gm,gn,gp,gq,gr,gs,gt,gu,gv,gw,gx,gz,hb,hc,he,hi,hk,hl,hn,hp,hs,ht,hu,hv,hw,hx,hz,ia,ib	102,10,8,6,10,8,10,14,5,14,8,3,7,5,9,7,3,11,17,6,8,5,8,2,7,14,5,10,8,6,8,4,8,7,1,12,8,15,22,11,9,12,14,6,2,8,10,5,9,6,1,3,3,7,4,9,16,5,12,6,3,10,9,8,7,4,12,7,4,2,6,4,8,7,12
TGTGTGTGCATTTTTTCAACTTTGATCGTTTGAGAATTACACTTCAAAGTTCAGACCTCATTTGAGGCACAAAATTTTGTGCTCCTTCTCTCCTTCTCCCXXXXXXXXXXCTTCTCCTTGAAGTGGCATCTCCAATCATCTTTCTTCCTTCTCCATTCCCCTGCCATTCATTTTCAAGAAGCAAAGGACCCCATTGATGAAGAAGATCCA	P,eb,ec,ed,ee,ef,eg,eh,ei,ej,ek,el,em,en,eo,ep,eq,er,es,eu,ev,ew,ey,ez,fa,fb,fc,fd,fe,ff,fg,fh,fi,fj,fk,fl,fm,fn,fo,fp,fq,fs,ft,fu,fw,fx,fy,gd,ge,gh,gi,gj,gl,gm,gn,go,gp,gq,gr,gs,gt,gw,gx,gy,gz,ha,hd,he,hf,hg,hh,hi,hj,hl,hm,hn,ho,hp,hq,hr,hs,ht,hu,hv,hw,hx,hy,ia,ib	58,9,19,13,8,13,5,8,9,14,10,8,20,13,10,6,3,2,4,8,15,17,18,4,9,6,25,1,11,8,12,6,6,8,1,16,8,10,7,10,20,7,4,2,6,15,2,9,1,5,10,4,8,12,9,25,6,6,12,7,10,7,4,21,5,17,13,1,13,17,10,8,10,13,9,9,13,15,10,27,8,8,10,7,5,3,13,13,8
>Marker40493	aaxbb	2
TTTGGTTCTCTTCCCGAGGTATGTGGTGGAAAGAAATGTCGTCAAAGAATTCGGCTAACTTCAAGATGTGAGTTTGATAGAGTATCAACTTTGGATCCCTXXXXXXXXXXAGTATCAACTTTGGATCCCTAGTTTCCCATTCTCCTCTCAACTGGCGTATTACCAAAGTCGAGTCTCCATACACTTTGAGTAGTTTTACATCAAAATCAA	P,eb,em,ew,fc,fi,fj,fp,fq,fw,gw,gx,hi,hq	6,1,1,1,1,1,1,1,1,1,1,1,1,2
TTTGGTTCTCTTCCCGAGGTATGTGGTGGAAAGAAATGTCGTCAAAGAATTTGGCTAACTTCAAGATGTGAGTTTGATAGAGTATCAACTTTGGATCCCTXXXXXXXXXXAGTATCAACTTTGGATCCCTAGTTTCCCATTCTCCTCTCAACTGGCGTATTACCAAAGTCGAGTCTCCATACACTTTGAGTAGTTTTACATCAAAATCAA	M,ei,ek,en,eq,fd,ff,fm,fn,fo,fv,fw,gf,gg,gx,hk,hl,ib	7,1,1,1,1,1,1,1,3,1,2,2,3,2,2,1,1,2
>Marker40499	aaxbb	2
AAACACTTCCTAAAACATTTTTTTTAAATAATGTTGATTATTTTTTAAGGCATGTAATCGATTACATGAGGATTGTAATCGATTACCAGTAGCTGAAAATXXXXXXXXXXCAAATCTTGTAATCGATTACACAAATCTTGTAATCGATTACCAGAGGAGAATTTTAGAAAATAATTTCCAAGAGTCACATCTGTTCAAAATATTTTTTAA	P,eb,ec,ed,ee,ef,eg,eh,ei,ej,ek,el,eo,ep,eq,er,es,eu,ev,ew,ey,ez,fa,fc,fe,ff,fg,fh,fi,fj,fl,fn,fo,fp,fq,fs,fu,fw,fx,gd,gh,gi,gj,gl,gm,gn,go,gq,gr,gs,gw,gx,gy,ha,hd,he,hf,hg,hh,hi,hj,hl,hm,hn,ho,hp,hq,hr,hs,ht,hu,hv,hx,hy,ia,ib	20,1,4,7,1,5,1,6,1,6,4,3,2,3,3,1,1,1,4,4,5,3,9,4,2,4,9,2,2,9,4,2,2,5,5,2,1,2,2,4,3,4,3,4,2,3,2,5,9,1,1,1,4,4,2,1,3,9,3,1,4,5,3,2,8,4,4,6,1,3,2,2,4,6,1,4
AAACACTTCCTAAAACATTTTTTTTTAAATAATGTTGATTATTTTTTAAGGCATGTAATCGATTACATGAGGATTGTAATCGATTACCAGTAGCTGAAAAXXXXXXXXXXTAAAGCCTGTAATCGATTACACAAATCTTGTAATCGATTACCAGAGGAGAATTTTAGAAAATAATTTCCAAGAGTCACATCTGTTCAAAATATTTTTTAA	M,eb,ec,ee,eg,eh,ei,ek,el,eo,ep,eq,er,es,et,eu,ez,fb,fd,fe,ff,fh,fi,fk,fm,fn,fo,fp,fr,fs,ft,fv,fw,fy,fz,ga,gb,gc,gd,ge,gf,gg,gi,gj,gk,gm,gn,gp,gq,gs,gt,gu,gv,gw,gx,gz,hb,hi,hj,hk,hl,hn,hp,hs,ht,hu,hv,hw,hx,hz,ia,ib	21,2,1,3,5,3,3,4,4,6,2,1,2,1,7,2,5,3,2,3,5,1,3,3,7,3,2,4,4,6,4,8,3,4,2,12,10,5,5,5,8,4,5,2,6,3,2,1,5,3,1,3,7,2,1,1,5,6,2,5,1,4,4,1,1,4,1,2,1,5,1,10
>Marker40694	aaxbb	2
GGGATCGTTATTCTAGTGTTGTCATTGGCAGGAAAATATTACCTGAAAGAAATGTCATGCTCTATTACACAGAGTTTGATGAATTCACTGAAGAGTTAGAXXXXXXXXXXAGTGAAATTTGATGCAGATGCTCTGAACACTTTTTTTATGACCCCTGTGATCATAGAGGAGGGGGAAAACCTGCCTGCTTACTCTAGGTTTAGTCAGCTG	P,eb,ec,ed,ee,ef,eg,eh,ei,ej,ek,el,em,en,eo,ep,eq,er,es,eu,ev,ew,ey,ez,fa,fc,fe,ff,fg,fh,fi,fj,fl,fm,fn,fo,fp,fq,fs,ft,fu,fw,fx,fy,gd,gh,gi,gj,gl,gm,gn,go,gp,gq,gr,gs,gt,gu,gw,gx,gy,gz,ha,hd,he,hf,hg,hh,hi,hj,hl,hm,hn,ho,hp,hq,hr,hs,ht,hu,hv,hw,hx,hy,ia,ib	35,5,12,10,5,13,5,4,8,8,12,5,7,3,4,1,3,2,6,2,12,4,11,5,9,10,4,5,9,8,3,5,9,5,4,3,4,8,2,2,2,6,11,1,4,2,3,2,5,6,5,6,3,6,4,4,5,3,2,7,10,2,11,5,2,5,8,3,2,5,5,4,2,8,4,6,12,3,1,8,2,5,2,9,5,8
GGGATCGTTATTCTAGTGTTGTCATTGGCAGGAAAATATTACCTGAAAGAAATGTCATGCTCTATTACACAGAGTTTGATGAATTCACTGAAGAGTTAGAXXXXXXXXXXAGTAAAATTTGATGCAGATGCTCTGAACACTTTTTTTATGACCCCTGTGATCATAGAGGAGGGGGAAAACCTGCCTGCTTACTCCAGGTTTAGTCAGCTG	M,eb,ee,eg,eh,ei,ek,el,en,eo,ep,eq,er,es,et,eu,ez,fb,fd,fe,ff,fh,fi,fk,fm,fn,fo,fp,fr,fs,ft,fu,fv,fw,fy,fz,ga,gb,gc,gd,ge,gf,gg,gi,gj,gk,gm,gn,gp,gq,gr,gs,gt,gu,gv,gw,gx,gz,hb,hc,he,hi,hj,hk,hl,hn,hp,hs,ht,hu,hv,hw,hx,hz,ia,ib	48,2,6,2,3,5,6,2,6,5,6,4,6,3,11,2,3,4,7,4,3,1,1,2,8,3,3,2,7,4,4,2,3,2,3,15,9,5,6,6,11,15,10,8,3,8,7,3,2,2,2,2,2,2,5,4,5,4,8,7,5,6,1,11,4,2,4,4,4,8,3,12,5,4,4,5
>Marker41110	nnxnp	2
TGATAGCTGTTGATACATGGTAGTATTCTGAGGTTAATGGTTCTAATGATGTTACATTACATGGTTTCTTATGTGTCCCTTATCAGCTGTTTAATGTCTGXXXXXXXXXXGTGGATCTGTTCCAGCTACATGGTTGTTAAAACGTGGTTTAATTTCTTTAGGTGAGTTCTCTGCATTTATAGAAAATGACTAATGAGCTTGTACATAGCA	M,P,eb,ec,ed,ee,ef,eg,eh,ei,ej,ek,el,em,en,eo,ep,eq,er,es,et,eu,ev,ew,ey,ez,fa,fb,fc,fd,fe,ff,fg,fh,fi,fj,fk,fl,fm,fn,fo,fp,fq,fr,fs,ft,fu,fv,fw,fx,fy,fz,ga,gb,gc,gd,ge,gf,gg,gh,gi,gj,gk,gl,gm,gn,go,gp,gq,gr,gs,gt,gu,gv,gw,gx,gy,gz,ha,hb,hc,hd,he,hf,hg,hh,hi,hj,hk,hl,hm,hn,ho,hp,hq,hr,hs,ht,hu,hv,hw,hx,hy,hz,ia,ib	32,40,6,9,15,4,8,6,8,9,4,2,6,2,2,10,5,3,1,5,11,8,4,6,8,5,13,6,14,4,7,10,6,8,8,4,5,6,9,4,9,7,7,7,14,5,7,9,2,17,5,10,14,3,14,12,10,14,14,3,8,6,9,5,9,10,8,5,3,3,5,8,5,1,4,5,11,1,6,7,3,4,4,7,5,2,3,2,9,5,3,5,7,10,9,11,1,11,5,10,11,4,9,7,6,14
TGATAGCTGTTGATACATGGTAGTATTCTGAGGTTAATGGTTCTAATGATGCTACATTACATGGTTTGTTATGTGTCCCTTATCAGCTGTTTATTATTGTXXXXXXXXXXGTGGATCTGTTCCAGCTACATGGTTGTTAAAACGTGGTTTAATTTCTTTAGGTGAGTTCTCTGCATTTATAGAAAATGACTAATGAGCTTGTACATAGCA	M,ec,ee,eg,eh,ei,ek,el,en,eo,ep,eq,er,es,et,eu,ez,fb,fd,ff,fh,fk,fm,fn,fo,fp,fr,fs,ft,fu,fv,fw,fy,fz,ga,gb,gc,gd,ge,gf,gg,gi,gj,gk,gm,gn,gp,gq,gs,gu,gv,gw,gx,gz,hb,hc,he,hj,hk,hl,hn,hp,hs,ht,hu,hv,hw,hx,hz,ia,ib	45,5,2,1,1,9,2,5,3,2,3,3,6,2,12,3,5,3,4,5,2,4,9,8,2,6,6,5,5,2,6,3,3,8,14,6,18,10,16,10,5,9,1,6,2,12,4,1,5,2,3,4,16,6,5,7,4,1,14,4,10,4,7,7,3,5,9,5,6,7,8
>Marker41546	aaxbb	2
CCCAAAGTGTTTGGCAGGGGTACACCGCAAAATGCCTGTCCCTCAGCGGCATATTTGAGGTAAGGCTCGAAGTCGGCTAGATTGTGGTCTCGAGGTGCTTXXXXXXXXXXTGACATTCTCATTGGGAGTGTGTACAACATTGGGTGGTGTATAGTTGGGAGGCAAGTCATATGTTGGGAAATAATGCTTGTTCCGAACTTGCACAAAATG	M,eb,ec,ee,eg,eh,ei,ek,el,en,eo,ep,eq,er,es,et,eu,ez,fb,fd,fe,ff,fh,fi,fk,fm,fn,fo,fp,fr,fs,ft,fu,fv,fw,fy,fz,ga,gb,gc,gd,ge,gf,gg,gi,gj,gk,gm,gn,gp,gq,gr,gs,gt,gu,gv,gw,gx,gz,hb,hc,he,hi,hj,hk,hl,hn,hp,hs,ht,hu,hv,hw,hx,hz,ia,ib	103,13,1,14,7,9,12,15,12,13,13,10,4,8,11,8,10,2,5,30,10,8,8,8,5,6,14,7,9,17,4,4,3,15,6,5,22,21,18,35,12,17,27,17,8,1,5,6,11,8,9,1,2,12,6,7,9,12,8,12,10,3,12,3,8,4,7,5,7,9,4,9,8,7,21,12,19
CCCAAAGTGTTTGGCAGGGGTACACCGCAAAATGCCTGTCCCTCAGCGGCATATTTGAGGTGAGGCTCGAAGTCGGCTAGATTGTGGTCTCGAGGTGCTTXXXXXXXXXXTGACATTCTCATTGGGAGTGTGTACAACATTGGGTGGTGTATAGTTGGGAGGCAAGTCATATGTTGGGAAAGAATGCTTGTTCTAAACTTGCACAAAATG	P,eb,ec,ed,ee,ef,eg,eh,ei,ej,ek,el,em,en,eo,ep,eq,er,es,eu,ev,ew,ey,ez,fa,fb,fc,fe,ff,fg,fh,fi,fj,fk,fl,fm,fn,fo,fp,fq,fr,fs,ft,fu,fw,fx,fy,gd,gh,gi,gj,gl,gm,gn,go,gp,gq,gr,gs,gt,gu,gw,gx,gy,gz,ha,hd,he,hf,hg,hh,hi,hj,hk,hl,hm,hn,ho,hp,hq,hr,hs,ht,hu,hv,hw,hx,hy,ia,ib	82,12,27,13,7,12,6,9,7,16,9,10,15,17,10,5,6,9,6,11,10,17,11,6,8,6,17,10,6,23,5,6,13,4,16,9,9,7,10,14,1,8,3,1,3,23,4,9,6,9,6,12,9,7,15,4,13,16,8,10,5,8,7,28,5,15,6,1,9,23,15,5,16,1,16,14,7,17,7,15,18,13,6,8,1,7,12,26,4,7
>Marker41616	aaxbb	2
AGCTTCATTGTTCCCTGTACTCGCAACATATGATCAGACATCCTGTACATGAAACTTCAGAGCATGGAGAGCTATGGGAGAAAAAAAGATCTTGTTTTAAXXXXXXXXXXTAAAACCAAAATTCTCTTTCTATTTCCCAGCCATAGATCCATCCACAAAAGCAAAAGTAACAGTAAGATGAAGACTAGGAATGTATCATCCTAGAACCTC	M,eb,ec,ee,eg,eh,ei,ej,ek,el,em,en,ep,er,et,ev,ew,ey,fb,fc,fd,fe,ff,fg,fi,fj,fk,fl,fm,fp,fq,fs,ft,fu,fv,fw,fx,fz,ga,gb,gc,gd,ge,gf,gg,gj,gk,gn,go,gp,gs,gt,gu,gv,gw,gx,gy,gz,hb,hg,hh,hi,hj,hk,hl,hm,hn,hp,hq,hr,hs,ht,hu,hv,hw,hx,hz,ia,ib	57,10,14,2,2,12,11,11,11,14,5,10,5,7,14,6,10,6,8,1,14,5,7,1,9,2,7,8,6,17,5,8,1,4,13,1,7,19,9,10,6,10,11,14,13,6,4,15,5,3,12,4,9,3,8,4,19,6,4,16,1,13,3,12,8,6,5,4,10,14,6,4,5,1,9,4,5,8,25
AGCTTCATTGTTCCCTGTACTCGCAACATATGATCAGACATCCTGTACATGAAACTTCAGAGCATGGAGAGCTATGGGAGAAAAAAAGATCTTATTTTAAXXXXXXXXXXTAAAACCAAAATTCTCTTTCTATTTCCCAGCCATAGATCCATCCACAAAAGCAAAAGTAACAGTAAGATGAAGACTAGGAATGTATCATCCTAGAACCTC	P,eb,ec,ed,ee,ef,eg,ei,ej,ek,em,eo,eq,er,es,eu,ev,ew,ey,ez,fa,fc,fe,ff,fg,fh,fj,fl,fm,fn,fo,fq,fr,ft,fu,fw,fx,fy,ga,gb,gc,gd,ge,gh,gi,gj,gk,gl,gm,go,gp,gq,gr,gt,gv,gw,gx,gz,ha,hb,hc,hd,he,hf,hh,hj,hl,hm,ho,hp,hq,hs,ht,hu,hv,hw,hx,hy,hz,ia	61,13,1,10,8,13,3,10,10,6,6,23,6,4,11,12,3,6,3,17,12,26,5,8,10,6,8,4,2,15,10,4,11,4,6,3,8,8,6,4,9,12,7,8,27,3,2,10,6,9,9,11,7,8,4,3,4,5,7,5,6,11,12,5,12,12,7,9,17,7,5,4,3,3,3,11,4,22,8,3
>Marker41645	aaxbb	2
TACAGCCCAACCACTCGTTGTTGTCCAAGGTTGGTGGTGTCCTTTCCAAGCTAATGTGCACCAGACTACATGGTAACAAATGTTTGGGCGTTGCAAGGACXXXXXXXXXXGAAGGAAAAGCTTGCCATGGTGGTTGCTAACCTCCAAGCCCGTTGAGGGAGTCTGGGTCCAAGCTTGAGGAGTCTGAGATCAGGGCGTCCAAGGAGAGGG	P,eb,ec,ed,ee,ef,eg,eh,ei,ej,ek,el,em,en,eo,ep,eq,er,es,eu,ev,ew,ey,ez,fa,fb,fc,fe,ff,fg,fh,fi,fj,fk,fl,fm,fn,fo,fq,fs,ft,fw,fx,fy,gd,gh,gi,gj,gl,gm,gn,go,gp,gq,gr,gs,gt,gu,gw,gx,gy,gz,ha,hd,hf,hg,hh,hi,hj,hl,hm,hn,ho,hp,hr,hs,ht,hv,hw,hx,hy,ia,ib	33,2,5,5,6,6,2,5,7,6,1,5,15,6,2,1,2,2,1,4,2,11,5,2,7,1,5,3,6,4,2,2,3,2,8,2,2,3,5,2,3,1,3,1,5,4,5,1,1,3,1,3,1,2,2,1,6,1,2,2,8,1,2,1,1,7,1,2,1,6,3,1,4,2,2,1,4,1,4,2,7,4,1
TACAGCCCAACCACTCGTTGTTGTCCAAGGTTGGTGGTGTCCTTTCCAAGCTAATGTGCACCAGACTACATGGTAACAAATGTTTGGGCGTTGCAAGGACXXXXXXXXXXGAAGGAAAAGCTTGTCATGGTGGTTGCTAACCTCCAAGCCCGTTGAGGGAGTCTGGGTCCAAGCTTGAGGAGTCTGAGATCAGGGCGTCCAAGGAGAGGG	M,eb,ec,ee,eg,eh,el,en,eo,er,es,et,eu,fd,ff,fi,fk,fm,fn,fo,fp,fr,fs,ft,fu,fv,fw,fz,ga,gb,gc,gd,ge,gf,gg,gj,gk,gm,gn,gp,gq,gs,gu,gw,gx,gz,hc,he,hi,hj,hk,hn,hp,hs,ht,hu,hv,hw,hx,hz,ia,ib	27,2,1,1,2,1,2,7,1,2,4,5,5,8,2,1,2,1,4,2,3,8,1,6,2,2,2,5,5,8,8,6,5,9,3,2,4,2,3,1,1,1,2,2,2,3,5,1,1,2,1,1,2,2,3,1,1,4,3,5,1,4
>Marker41732	aaxbb	2
TCTGTAGGCGAGGACGTGTAGTCCTCTGAAGGCGAGGACGTGTAGTCCTCTAAAGGTGAGGGCGTGTAGCCCTATGAAGGCGAGGGCATGCATCCCTATGXXXXXXXXXXGTGTAGTCCTCTGAAGGTGATGACGTGTAGTCCACTGAAGGTGACGGCGTGTAGCCCTATGAAGGCGAGGGTGTGCAACCTTATGAAGGCGAGGGTGTGT	M,eb,ee,eg,eh,ei,el,en,eo,ep,eq,es,eu,fd,fe,ff,fk,fm,fn,fo,fp,fr,fs,fv,fw,fy,fz,ga,gb,gc,gd,ge,gf,gg,gi,gj,gk,gp,gq,gs,gt,gv,gw,gx,hb,hc,he,hi,hk,hl,hn,hp,hs,hw,hx,hz,ia,ib	29,1,2,2,1,1,3,2,1,2,1,1,1,4,2,2,1,4,1,1,1,1,1,2,1,1,7,4,6,2,1,10,3,6,2,1,5,2,1,1,6,1,1,2,2,1,1,2,2,1,2,5,3,7,3,3,5,4
TCTGTAGGCGAGGACGTGTAGTCCTCTGAAGGCGAGGACGTGTAGTCCTCTAAAGGTGAGGGCGTGTAGCCCTATGAAGGCGAGGGCGTGCATCCCTATGXXXXXXXXXXGTGTAGTCCTCTGAAGGTGATGACGTGTAGTCCACTGAAGGTGACGGCGTGTAGCCCTATGAAGGCGAGGGTGTGCAACCTTATGAAGGCGAGGGTGTGT	P,eb,ec,ed,ee,ef,eg,eh,ei,ej,ek,el,em,en,eo,er,es,eu,ev,ew,ey,ez,fa,fb,fc,fd,fe,fg,fh,fi,fj,fk,fl,fm,fn,fp,fq,fs,ft,fw,fx,fy,ga,gb,gd,gf,gh,gj,gm,gn,go,gp,gq,gr,gt,gw,gx,gy,ha,hd,he,hf,hg,hh,hi,hj,hk,hl,hm,hn,ho,hp,hq,hr,hs,ht,hw,hy,ia,ib	24,1,5,6,2,7,2,3,4,1,4,4,6,4,4,1,1,2,9,10,7,3,4,5,5,2,2,5,2,2,2,3,4,5,3,2,2,1,2,1,3,2,1,2,3,3,4,1,4,1,3,4,3,2,2,2,3,5,1,1,1,1,5,4,6,4,1,4,2,3,2,2,1,3,3,1,4,6,2,1
>Marker42101	aaxbb	2
AGATTCGAAAATTACTATTTGTACCCCCATTTTACTAAATACACCCCCTTTGCCCTTTTTTTGCTGATTCTTTTTCCGTAACGTTACGAAACTTTACGAAXXXXXXXXXXTTACGGAAACTCACGGATTGCGCAAAAACACCTCCTTTTGGTTTCCGGCGCGTCTCGGGACTTACATATCGTGCAACAAAGGGTGCCAAGCATCTTGAAG	P,eb,ec,ed,ee,ef,eg,eh,ei,ej,ek,el,em,en,eo,ep,eq,er,es,eu,ev,ew,ey,ez,fa,fb,fc,ff,fg,fh,fi,fj,fk,fl,fm,fn,fo,fp,fq,fs,ft,fu,fw,fx,fy,gd,ge,gg,gh,gi,gj,gl,gm,gn,go,gp,gq,gr,gs,gt,gu,gw,gx,gy,ha,hd,he,hf,hg,hh,hi,hj,hl,hm,hn,ho,hp,hq,hr,hs,ht,hu,hv,hw,hx,hy,ia	66,8,9,9,6,7,7,11,10,15,9,2,10,4,8,5,6,2,6,11,18,19,13,4,6,8,18,6,15,8,7,15,5,14,11,7,5,8,16,6,6,3,14,20,3,7,1,8,9,11,5,10,6,10,12,4,7,8,4,6,2,5,8,11,15,7,2,5,11,5,3,14,16,11,7,15,6,14,10,11,5,7,3,10,3,22,4
AGATTCGAAAATTACTATTTGTACCCCCATTTTACTAAATACACCCCCTTTGCCCTTTTTTTGCTGATTCTTTTTCCGTAACCTTACGAAACTTTACGAAXXXXXXXXXXTTACGGAAACTCACGGATTGCGCAAAAACACCTCCTTTTGGTTTCCGGCGCGTCTCGGGACTTACATATCGTGCAACAAAGGGTGCCAAGCATCTTGAAG	M,eb,ee,eg,eh,ei,ek,el,en,eo,ep,eq,er,es,et,eu,ez,fb,fd,fe,ff,fh,fi,fk,fm,fn,fo,fp,fr,fs,ft,fu,fv,fw,fy,fz,ga,gb,gc,gd,ge,gf,gg,gj,gk,gm,gn,gp,gq,gr,gs,gt,gu,gv,gw,gx,gy,gz,hb,hc,he,hi,hj,hk,hl,hn,hp,hs,ht,hu,hv,hw,hx,hz,ia,ib	71,8,8,12,6,9,10,10,5,7,2,2,4,6,7,4,9,3,9,5,5,2,2,3,6,7,4,4,14,8,4,4,7,5,1,10,12,6,10,5,12,13,3,2,3,9,7,4,8,2,8,4,4,11,11,6,8,13,9,5,4,5,1,15,2,8,3,5,6,7,2,5,8,9,8,15
>Marker42125	aaxbb	2
AATACCTTATGTAGCTGATTATTGCAAAAATGTGTGCCCCCTTCACTAATTTGAACCCTAGGTACCCTAAACCATGCAAAAATGTTCTTCTTCAATAATTXXXXXXXXXXTTATGTTTTGCAAGGGCATTTTATTTCTTCTAGAAATCCCTCCCATTCTTTGACATTAATCACATTGCAGTACATGCTGATGAGCATCCTTAAAAATTAT	M,eb,ec,ee,eg,eh,ei,ek,el,eo,ep,er,es,et,eu,ez,fb,fd,fe,ff,fh,fi,fk,fm,fp,fr,fu,fv,fw,fy,fz,ga,gb,gc,gd,ge,gf,gg,gi,gj,gk,gn,gp,gq,gs,gt,gv,gw,gx,gz,hb,hc,he,hh,hi,hj,hk,hl,hn,hp,ht,hu,hv,hw,hx,hz,ia,ib	37,2,3,2,3,6,3,3,2,3,2,1,1,3,1,3,1,1,3,5,2,1,1,2,5,5,1,6,3,2,2,1,2,3,2,4,10,11,3,2,8,4,3,5,5,5,4,4,3,1,12,5,1,1,3,1,4,1,2,4,1,8,3,2,1,3,2,7
AATACCTTCTGTAGCTGATTGTTGCAAAAATGTGTGCCCCCTTCACTAATTTGAACCCTAGGTACCCTAAACCATGCAAAAATGTTCTTCTTCAATAATTXXXXXXXXXXTTATGTTTTGCAAGGGCATTTTATTTCTTCAAGAAATCCCTCCCATTCTTTGACATTAATCACATTGCAGTACATGCTGATGAGCATCCTTAAAAATTAT	P,ec,ed,ee,ef,eg,eh,ei,ej,ek,el,em,en,eo,eq,er,es,eu,ev,ew,ey,ez,fa,fb,fc,fe,ff,fg,fh,fi,fj,fk,fl,fm,fn,fo,fp,fq,ft,fu,fw,fx,fy,gd,gh,gi,gj,gl,gm,gn,go,gp,gq,gr,gs,gt,gu,gw,gx,gy,gz,ha,hd,he,hf,hg,hh,hi,hj,hk,hl,hm,hn,ho,hp,hq,hr,hs,hu,hv,hw,hx,hy,ia,ib	21,5,4,6,6,1,6,5,5,5,4,1,1,3,1,1,3,2,13,2,8,6,6,2,5,6,2,14,2,1,10,6,9,2,1,3,5,5,2,1,3,13,1,3,5,6,3,3,2,3,6,5,3,7,1,4,4,7,5,8,1,6,4,3,2,2,4,5,6,1,4,3,4,13,5,15,4,6,4,1,5,2,8,5,4
>Marker42391	aaxbb	2
AGTCTTACATGAGGGATCTACAGACAAAACTTAGGCTAAATTAGGCTAAACTTTTGTAAGCTACTTGAGCTGAGTCTAGTCTTACATAAGGGATCTGCGGXXXXXXXXXXAACTTTTGTAAGCTACTTGAGCTGAGTCTAGTCTTACATAAGGGATCTGCGGACGAAACTCAGTTTAAGTTAGTCTAAACCTACGAGGGCTGTCTAAATC	P,ec,ee,ei,ek,el,em,eo,eq,eu,ev,ew,fa,fb,fc,fh,fj,fl,fm,fo,fq,fw,gd,gi,gl,gm,gn,go,gq,gr,gt,gw,hd,hg,hi,hl,hq,hr,hw,hx,hy	2,1,2,1,2,1,1,1,4,1,1,4,4,1,1,1,1,1,1,2,2,5,2,1,2,1,1,2,1,2,1,2,1,1,1,2,1,1,2,1,2
AGTCTTACATGAGGGATCTACGGACAAAACTTAGGCTAAATTAGGCTAAACTTTTGTAAGCTACTTGAGCTGAGTCTAGTCTTACATGAGGGATCTGCGGXXXXXXXXXXAACTTTTGTAAGCTACTTGAGCTGAGTCTAGTCTTACATGAGGGATCTGCGGACGAAACTCAGTTTAAGTTAGTCTAAACCTACGAGGGCTGTCTAAATC	M,eh,ei,ek,en,eo,es,eu,fd,fm,fo,fr,fv,fw,gb,gc,ge,gg,gk,gp,gq,gt,gv,gw,he,hi,hk,hu,hw,hz,ia,ib	4,1,1,1,1,1,1,1,2,1,1,1,2,1,1,1,1,6,1,1,1,1,1,1,1,1,1,2,2,1,1,1
>Marker42424	aaxbb	2
GTTTACCCATCCCTAGTAACAGGGAACAATCAAGCTTCCTCTGAAATGAATCATCACAATGGAGACAAAGTCATAGTCACTGCTGGCAACACAACACAACXXXXXXXXXXAGATCAATGCTGGCAACAATGAAGTTCAGCTGAGTGACGTCTATCATGTTCCTGGCTTAAAGAAAAATGTCATTTATGTCTCACAAATCACTAGTGATCG	M,ee,el,en,er,es,fb,fi,fk,fr,fs,ft,fu,fz,ga,gb,gd,ge,gg,gk,gn,gp,gq,hn,hs	2,1,1,1,1,1,1,1,1,1,1,1,1,2,1,1,2,1,1,1,2,1,1,2,1
GTTTACCCATCCCTAGTAACAGGGAACAATCAAGCTTCCTCTGAAATGAATCATCACAATGGAGACAAAGTCATAGTCACTGCTGGCAACACAACACAACXXXXXXXXXXAGATCAATGCTGACAACAATGAAGTTCAGCTGAGTGACGTCTATCATGTTCCTGGCTTAAAGAAAAATGTCATTTATGTCTCACAAATCACTAGTGATCG	P,ej,ek,em,en,er,es,eu,ev,ey,fa,fb,fc,fe,fl,fm,fq,ft,fw,fx,fy,gd,gn,gy,hf,hj,hl,hp,hy	2,1,1,2,1,1,1,1,2,1,4,1,4,3,1,1,1,1,1,2,1,1,1,1,1,1,1,2,1
>Marker42474	aaxbb	2
TCTAAAGGCGAGGATGTGTAGTCCTCTGAAGGTGAGGACGTGTAGTCCTCTAAAAGCGAGGACGAGTAGTGCTCTGAAGGTGAGGACCTGTAGTCCTCTGXXXXXXXXXXCGTGTAGTTCTTTGAAGGAGAGGGCGTGCACCCCTATGAAGGCGACGACGTGTAGTCCTCTTAAGGTGAGAGCGTGTAGCCCTACGAAGGCGAGGGCGTG	P,eb,ec,ed,ee,eg,eh,ei,ej,ek,el,em,en,ep,eq,er,eu,ev,ew,ey,ez,fa,fb,fc,fe,ff,fg,fh,fi,fj,fk,fl,fm,fn,fp,fq,fs,ft,fu,fx,fy,gd,gh,gi,gl,gm,gn,go,gp,gr,gt,gw,gx,gy,gz,ha,hb,hd,hf,hg,hh,hl,hn,ho,hp,hq,hr,hs,hu,hv,hw,hx,hy,hz,ia,ib	40,3,4,2,3,2,1,4,4,3,3,10,4,3,1,1,2,3,4,5,1,1,5,9,5,3,3,3,1,6,1,5,1,3,2,5,2,3,2,6,1,5,3,6,3,1,2,6,1,2,1,3,2,4,5,4,1,2,1,5,2,2,4,1,3,3,4,2,1,1,3,5,6,1,2,5
TCTAAAGGCGAGGACGTGTAGTCCTCTGAAGGTGAGGACGTGTAGTCCTCTAAAAGCGAGGACGAGTAGTGCTCTGAAGGTGAGGACCTGTAGTCCTCTGXXXXXXXXXXCGTGTAGTTCTTTGAAGGAGAGGGCGTGCACCCCTATGAAGGCGACGACGTGTAGTCCTCTTAAGGTGAGAGCGTGTAGCCCTACGAAGGCGAGGGCGTG	M,eb,ee,eg,eh,ei,ek,el,en,eo,ep,eq,er,es,et,eu,fb,fd,fe,ff,fh,fi,fm,fn,fp,fr,fs,ft,fv,fw,fy,fz,ga,gb,gc,gd,ge,gf,gg,gi,gj,gk,gm,gp,gq,gs,gt,gv,gw,gx,gz,hb,hc,he,hj,hl,hn,hp,ht,hu,hw,hx,hz,ia,ib	17,2,2,4,3,1,2,3,5,2,1,1,3,6,3,2,4,7,1,1,3,1,4,2,3,2,3,5,5,2,3,6,2,2,10,2,5,4,4,3,1,1,2,2,2,1,1,1,1,3,7,3,2,1,1,1,2,1,3,1,1,1,3,3,5
>Marker42585	aaxbb	2
TCTGAAGGTGAGGACGTGTACTCCTCTGAAGGTGAGGACGTGTAGTCCTCTGAAGCCGAGGACACATAGTCCTCTGAAGGGGAGGACGTGTAGTCCTCTGXXXXXXXXXXCATGTAGCCCTCTGAAGGTGAGGACACGTAGTCCTATGAAGGTGAGGGCATGTAGCCCTATGAAGGCGAGGACGTGGAGTCCTCTGAAGGCGAGGGTGTG	P,eb,ec,ed,ee,ef,eg,eh,ei,ej,ek,el,em,en,eo,ep,eq,er,es,eu,ev,ew,ey,ez,fa,fc,fe,ff,fg,fh,fi,fj,fk,fl,fm,fn,fo,fp,fq,fs,ft,fu,fv,fw,fx,gd,gh,gi,gj,gl,gm,gn,go,gp,gr,gs,gt,gu,gw,gx,gy,gz,ha,hd,he,hf,hg,hh,hi,hj,hl,hm,hn,ho,hp,hq,hr,ht,hu,hw,hy,ia,ib	42,1,8,11,8,7,4,4,1,3,2,4,12,10,3,4,1,1,3,2,4,14,5,2,6,12,4,5,5,2,1,4,3,4,3,5,3,6,6,1,1,2,1,1,5,7,2,5,2,8,6,2,4,1,6,4,3,2,4,3,10,2,3,3,1,3,6,4,2,6,3,7,1,5,3,5,6,6,2,2,13,2,4
TCTGAAGGTGAGGACGTGTACTCCTCTGAAGGTGAGGACGTGTAGTCCTCTGAAGCCGAGGACACATAGTCCTCTGAAGGGGAGGACGTGTAGTCCTCTGXXXXXXXXXXCATGTAGCCCTCTGAAGGTGAGGACGCGTAGTCCTATGAAGGTGAGGGCATGTAGCCCTATGAAGGCGAGGACGTGGAGTCCTCTGAAGGCGAGGGTGTG	M,eb,ee,eg,eh,ei,ek,el,en,eo,ep,er,es,et,eu,ez,fb,fd,fe,ff,fh,fi,fk,fm,fn,fo,fp,fr,fs,ft,fv,fw,fz,ga,gb,gc,gd,ge,gf,gg,gi,gj,gk,gm,gn,gp,gq,gs,gt,gu,gv,gw,gx,gz,hb,hc,hi,hk,hn,hp,hs,ht,hu,hv,hw,hz,ib	39,8,2,1,1,4,3,3,5,4,4,2,1,5,3,3,4,15,1,5,4,4,1,3,7,2,4,6,2,8,4,1,10,8,4,8,2,11,9,7,3,3,6,3,2,2,1,1,1,2,5,3,4,4,4,1,1,6,2,6,1,1,2,3,3,3,8
>Marker42719	aaxbb	2
CAAGAAACCCAACCCTTGCCATGATAGCCTCCAAGTCACTTTTTTAGATAAAGAAGACAAGGCGCAAGCTCAGGTGTCGCCACCAGCCATTGCTGAAGCTXXXXXXXXXXGTCCAAGATTAGATCAGTCACTTCCAAGACCAAATCTTTTAGATCTATTGTTGTAATTTCAAATATGGAATTTTGGTGTTAGGTGGTTGTTGCATGAATG	M,eb,ec,ed,eh,ei,ek,el,en,eo,ep,eq,er,es,et,eu,ev,fb,fc,fd,fe,ff,fh,fi,fn,fo,fp,fr,fs,ft,fu,fv,fw,fy,fz,ga,gb,gc,gd,ge,gf,gg,gi,gk,gm,gp,gq,gs,gt,gu,gz,hb,hc,he,hk,hn,hp,hs,ht,hu,hw,hx,hz,ia,ib	28,4,1,2,3,3,1,5,2,3,6,1,7,1,6,2,9,5,1,2,3,5,6,1,5,1,3,10,5,3,7,3,1,5,9,7,11,7,5,10,10,3,7,6,8,1,1,7,4,3,1,6,4,4,4,2,3,7,11,3,6,4,5,6,7
CAAGAAATCCAACCCTTGCCATGATAGCCTCTAAGTCACTTTTTTAGATAAAGAAGACAAGGCGCAAGCTCAGGTGTCGCCACCAGCCATTGCTGAAGCTXXXXXXXXXXGTCCAAGATTAGATCAGTCACTTCCAAGACCAAATCTTTTAGATCTATTGTTGTAATTTCAAATATGGAATTTTGGTGTTAGGTGGTTGTTGGATGAATG	P,eb,ec,ed,ee,ef,eg,eh,ei,ej,ek,el,em,eo,ep,eq,er,es,eu,ew,ey,ez,fa,fc,ff,fg,fh,fi,fj,fk,fl,fm,fn,fo,fp,fq,ft,fu,fv,fw,fx,fy,gd,gg,gh,gi,gj,gl,gm,gn,go,gq,gr,gt,gu,gv,gw,gx,gy,gz,ha,hd,he,hf,hg,hh,hi,hj,hl,hm,hn,ho,hp,hq,hr,ht,hu,hv,hw,hx,hy,ia,ib	42,2,2,6,9,6,6,5,7,8,3,4,5,1,3,1,3,3,3,2,6,4,5,8,2,5,4,2,8,3,8,10,3,4,5,1,3,1,2,3,5,1,7,2,3,7,3,9,1,8,6,2,6,1,1,1,1,6,11,5,2,2,4,2,5,3,7,3,4,6,5,5,2,6,13,1,4,1,1,2,9,3,2
>Marker42775	aaxbb	2
TGGTGGTGTCTAGGTTGACGTCTCTCAATTCGGCATTCTCTTTTCGGATCCTAACAGCTGTTGACTTGAACTTTTCTTTGGCTTTGGGATTTCTTAAGCTXXXXXXXXXXAAGTTCCTTGTCCTTCTTTTGCACCATTTTCCATGCCTTGCGGACCCTTTGAAGCATCCTCGCGTTGGTGCTATTGAAACCTCACGCAATAAAGGGTGTG	M,ei,en,eo,eu,fd,ff,fi,fn,fp,fr,fs,fv,fy,fz,ga,gb,gd,ge,gi,gj,gk,gs,gt,gw,hb,hi,hk,hu,hv,hw	3,1,1,2,1,1,1,1,1,1,2,2,1,1,1,1,2,2,3,2,1,1,1,2,2,2,2,1,1,1,1
TGGTGGTGTCTAGGTTGACGTCTCTCAATTCGGCATTCTCTTTTCGGATCCTAACAGCTGTTGACTTGAACTTTTCTTTGGCTTTGGGATTTCTTAAGCTXXXXXXXXXXAAGTTCCTTGTCCTTCTTTTGCACCATTTTCCATGCCTTGCGGACCCTTTGAAGCATCCTCGCGTTGGTGCTATTGAAACCTCATGCAATAAAGGGTGTG	P,ec,ed,ee,ei,ej,ek,el,em,en,eo,ep,eq,er,ev,ez,fa,fb,fc,ff,fh,fj,fl,fn,fo,fq,ft,fu,fx,gl,go,gr,gt,gy,ha,hg,hl,hm,ho,hq,hr,ht,hw,hy,ia	5,1,1,1,3,1,1,1,1,2,1,1,1,1,1,1,2,1,2,1,2,3,1,1,2,1,1,1,1,1,2,2,2,1,1,2,1,1,1,2,2,1,1,2,2
>Marker42824	aaxbb	2
GAGTATTGTAATAGGGACCAGTGACTTTGAGTGACTCTTTTTAAATAGCAGCCTTGGGATTCGTGCAAGGCTATTCTTATTATTTGGGCTCATTTAGCTAXXXXXXXXXXGGACTTGAAGAGGGCAAATAAAGCAGCGCTTACCTTAGTTAATTTCTAATTAGGAAATTTCACAATTTTATTTTATGTTGTTCAGTGTTTATTTCGTCTT	M,eb,ee,eg,eh,ei,ek,el,em,en,eo,ep,eq,er,es,et,eu,ez,fb,fd,fe,ff,fh,fi,fk,fm,fn,fo,fp,fr,fs,ft,fu,fv,fw,fy,fz,ga,gb,gc,gd,ge,gf,gg,gi,gj,gk,gm,gn,gp,gq,gr,gs,gt,gu,gv,gw,gx,gz,hb,hc,he,hi,hj,hk,hl,hn,hp,hs,ht,hu,hv,hw,hx,hz,ia,ib	142,14,17,7,6,7,12,11,1,2,14,9,7,14,9,21,11,8,15,12,9,16,6,7,9,18,6,12,11,14,11,19,7,12,5,8,12,30,10,15,13,11,40,36,12,6,18,6,12,10,9,1,5,10,4,11,4,10,7,28,6,4,20,5,19,7,8,3,6,6,17,10,18,8,11,6,21
GAGTATTGTAATAGGGACCAGTGACTTTGAGTGACTCTTTTTAAATAGCAGCCTTGGGATTCGTGCAAGGCTATTCTTATTATATGGGCTCATTTAGCTAXXXXXXXXXXGGACTTGAAGAGGGCAAATAAAGCAGCGCTTACCTTAGTTAATTTCTAATTAGGAAATTTCACAATTTTATTTTATGTTGTTCAGTGTTTATTTCGTCTT	P,eb,ec,ed,ee,ef,eg,eh,ei,ej,ek,el,em,en,eo,ep,eq,er,es,et,eu,ev,ew,ey,ez,fa,fb,fc,fe,ff,fg,fh,fi,fj,fk,fl,fm,fn,fo,fp,fq,fs,ft,fu,fw,fx,fy,gd,gh,gi,gj,gl,gm,gn,go,gp,gq,gr,gs,gt,gu,gw,gx,gy,gz,ha,hd,he,hf,hg,hh,hi,hj,hl,hm,hn,ho,hp,hq,hr,hs,ht,hu,hv,hw,hx,hy,ia,ib	134,12,29,33,10,15,3,7,16,18,14,17,3,4,15,16,9,11,14,1,11,34,14,16,12,17,11,17,8,22,22,11,5,28,9,24,13,9,10,11,20,11,15,12,11,32,6,12,20,7,7,19,10,11,32,6,9,22,6,7,5,10,12,14,12,23,13,10,8,17,16,12,20,9,11,9,15,9,28,23,7,8,11,5,11,7,21,19,12
>Marker42925	lmxll	2
TCATAACAGTCTCCCAACTTGGTGACTGTCTTCAGTAGTCCAGCAGCCTTAATGAGGTCCATGGTCTCCTTGCAATCCAAGGCATTTCTTCCCAGTTCTCXXXXXXXXXXTACACATATTTCCACTTTTCAACATTGCCAATGGAGTGGAAAGAGATGTTGTCCAATGGTGCATCAGGGACATTTTCAGGCACCTTCTTCCCAGATTTCT	M,P,ed,ee,eh,ei,ej,ek,en,eu,ev,ew,fc,fd,ff,fg,fi,fj,fl,fm,fn,fo,fp,fq,fr,fv,fz,ga,gb,gd,ge,gg,gi,gn,go,gq,gz,hd,he,hf,hl,hr,hs,hu,hv,hw,hy,hz,ia,ib	8,4,1,2,2,2,1,1,1,1,2,1,1,5,2,1,1,3,2,3,6,2,2,1,4,3,1,1,5,1,1,2,1,1,1,1,1,2,1,2,1,2,1,1,2,1,1,1,1,1
TCATAACAGTCTCCCAACTTGGTGACTGTCTTCAGTAGTCCAGCAGCCTTGATGAGGTCCATGGTCTCCTTGCAATCCAAGGCATTTCTTCCCAGTTCTCXXXXXXXXXXTACACATATTTCCACTTTTCAACATTGCCAATGGAGTGGAAAGAGATGTTGTCCAATGGAGCATCAGGGATATTTTCAGGCACCTTCTTCCCAGATTTCT	P,eb,ec,ee,eh,ej,ek,em,en,eq,ey,fa,fb,fc,fd,fe,fh,fi,fl,fr,fv,ga,gb,gc,ge,gh,gl,go,gs,gt,gz,he,hj,hy,ia	8,1,2,2,2,2,1,2,3,3,1,1,2,1,3,1,2,1,2,1,3,2,4,2,2,1,1,2,1,1,1,1,1,1,1
>Marker43240	aaxbb	2
TGTTCCACAGATTAATTTTACAATGATCTTTGATCTGTAATATGTTGTACACATTCAGATATTCTACTTATCATGGTGGATGGAAATTACCAACTAGTACXXXXXXXXXXTACTTATCATCGATGGAATACATAAAACTCAGTTGCTTATATTGGTTGGGGCGAGTTTTGCACTGTAGTGTTGAACATTGAGGTCTTGGTGGAAGTTTCT	P,eh,ep,eq,fa,fg,fl,fn,fo,fx,gg,gh,go,gp,gr,gv,gw,ha,hd,hg,hj,ia	9,1,1,1,1,3,3,2,2,1,1,1,1,1,1,1,2,1,1,2,2,1
TGTTCCACAGATTAATTTTACATTTACAATGATCTTTGATCTGTAATATGTTGTACACATTCAGATATTCTACTTATCATGGTGGATGGAAATTACCAACXXXXXXXXXXTACTTATCATCGATGGAATACATAAAACTCAGTTGCTTATATTGGTTGGGGCGAGTTTTGCACTGTAGTGTTGAACATTGAGGTCTTGGTGGAAGTTTCT	M,en,eq,eu,fb,fh,fi,fr,fs,fv,fz,ga,gb,ge,gk,gq,gy,hq,hu,hz,ib	11,2,1,1,1,1,1,1,1,2,1,1,5,1,1,1,1,1,1,2,2
>Marker43444	aaxbb	2
TACTGGTTATTTCGTTGCATGCAAAGGAAAATGTGCAAACTGATTTCTATGGTGTCAAACTCAAATCTCAAATCTCAAACTTCTAGGGGGTTACATCATGXXXXXXXXXXAGAGGAGTGATCAAGAAAGCCAAATGATATGGCATTTATACAAAAGGATCAAAATTATATGGATGCTAATGGCATTTCAGTCCCTCAGAAATTTTCAAAA	M,eb,ec,eg,eh,ei,ej,ek,el,em,ep,er,et,ev,ew,ey,ez,fb,fd,fe,ff,fi,fj,fl,fn,fp,fq,fs,ft,fu,fv,fw,fx,fz,ga,gc,gd,ge,gf,gg,gj,gk,gn,go,gp,gs,gt,gv,gw,gx,gy,gz,hb,hg,hi,hk,hl,hm,hp,hq,hr,hs,ht,hu,hw,hx,hz,ia,ib	13,1,10,6,5,4,2,1,2,1,5,2,6,2,2,4,1,4,1,1,3,3,1,4,2,4,3,9,1,1,3,1,4,9,3,3,2,3,3,1,1,4,2,1,1,3,2,1,1,3,1,2,2,6,2,3,1,1,3,1,3,3,1,5,4,2,6,4,6
TACTGGTTATTTCGTTGCATGCAAAGAAAAATGTGCAAACTGATTTCTATGATGTCAAACTCAAATCTCAAATCTCAAACTTCTAGGGGGTTACATCATGXXXXXXXXXXAGAGGAGTGATCAAGAAAGCCAAATGATATGGCATTTATACAAAAGGATCAAAATTATATGGATGCTAATGGCATTTCAGTCCCTCAGAAATTTTCAAAA	P,eb,ec,ed,ee,ef,eg,ej,ek,em,eo,eq,er,es,eu,ev,ew,ey,ez,fa,fc,fe,ff,fg,fh,fj,fl,fm,fn,fo,fq,fr,ft,fu,fw,ga,gb,gc,ge,gh,gi,gj,gk,gl,gm,gp,gq,gr,gu,gv,gw,gx,gy,gz,ha,hb,hc,hd,he,hf,hi,hj,ho,hp,hq,hs,ht,hu,hv,hw,hx,hy,hz	30,3,1,5,3,3,4,5,4,2,4,5,1,6,3,2,2,3,4,4,4,3,4,5,4,5,1,3,1,7,1,2,1,3,1,2,2,7,2,4,3,1,1,5,4,2,4,2,1,1,1,2,3,5,2,1,1,2,6,1,3,3,3,2,3,3,2,3,1,2,2,3,4
>Marker43484	aaxbb	2
GACCTCAATACCTAAATCTGAAAGCCTATGGGAATGGAATAAATAGGAATGAATAACAAAAAAAGACTCAACATACTTGATGCACAAAATTTACAGATATXXXXXXXXXXTGATGCACAAAATTTACAGATATAGAGCTAATGGCATGACCAAAATACCTCTCCCTGAATTCTTGGATTTCCAATACAGGTTCATTAATCAATAATTTTG	M,eg,fi,fo,ft,fv,fw,fy,gb,gd,gg,gj,gn,hb,ia	3,1,1,1,1,4,1,1,1,1,5,1,1,1,1
GACCTCAATACCTAAATCTGAAAGCCTATGGGAATGGAATAAATAGGAATGAATAACAAAAAAAGACTCAACATACTTGATGCACAAAATTTACAGATACXXXXXXXXXXTGATGCACAAAATTTACAGATACAGAGCTAATGGCATGACCAAAATACCTCTCCCTGAATTCTTGGATTTCCAATACAGGTTCATTAATCAATAATTTTG	P,ec,ee,eh,eo,eu,ev,ff,fw,gl,gm,gn,gt,hd,hg,hi,hn,ho,hq,hx,ia	1,1,1,1,1,1,2,1,1,1,2,1,1,1,1,1,1,1,1,2,2
>Marker43508	aaxbb	2
ATAGCAAACTCATTGAAGGAATAAATAGTCTTAATCAATGACGTTACTAAGCCCACATTGGTTGAGTCCAACCTCGAAAGAATTGTCAGAAGGATCATCAXXXXXXXXXXACGAGTTATTATTTTGCGTGGTCATATTACTTCCAGAATAACTATTCCGGAGACAATATGGAAAGTGGAGAAAGAAACACCCTTATTTTGGTTAGTTGGA	M,eb,ec,ee,eg,eh,ei,ej,ek,el,en,eo,ep,eq,er,es,et,eu,ez,fb,fd,fe,ff,fh,fi,fk,fm,fn,fo,fp,fr,fs,ft,fu,fv,fw,fy,fz,ga,gb,gc,gd,ge,gf,gg,gh,gi,gj,gk,gm,gn,gp,gq,gs,gt,gu,gv,gw,gx,gz,hb,hc,he,hj,hk,hl,hn,hp,hs,ht,hu,hv,hw,hx,hz,ia,ib	32,3,1,2,4,4,5,1,2,6,5,18,6,2,3,4,9,4,6,1,14,6,5,4,1,2,8,5,2,5,9,4,3,6,5,2,2,10,4,8,13,8,15,6,5,1,7,2,9,5,4,2,4,1,2,3,3,2,6,5,7,11,4,1,5,6,2,3,7,10,3,5,8,4,17,7,11
ATAGCAAACTCATTGAAGGAATAAATAGTCTTAATCAATGACGTTACTAAGCCCACATTGGTTGAGTCTAACCTCGAAAGAATTGTCAGAAGGATCATCAXXXXXXXXXXACGAGTTATTATTTTGCGTGGTCATATTACTTCCAAAATAACTATTCCGGAGACAATATGGAAAGTGGAGAAAGAAACACCCTTATTTTGGTTAGTTGGA	P,eb,ec,ed,ee,ef,eg,eh,ei,ej,ek,el,em,en,eo,ep,eq,er,es,eu,ev,ew,ey,ez,fa,fb,fc,fe,ff,fg,fh,fi,fj,fk,fl,fm,fn,fo,fp,fq,fs,ft,fu,fw,fx,fy,gd,gh,gi,gj,gl,gm,go,gp,gq,gr,gs,gt,gu,gw,gx,gy,gz,ha,hd,he,hf,hg,hh,hi,hj,hl,hm,hn,ho,hp,hq,hr,hs,ht,hu,hv,hw,hx,hy,ia,ib	52,6,12,14,4,13,3,4,7,12,4,7,6,2,4,6,3,6,5,3,14,4,18,3,12,1,10,11,4,6,6,7,5,1,12,4,3,5,6,12,6,2,3,1,11,3,5,6,4,6,7,3,14,3,3,4,1,2,4,2,6,11,3,2,8,5,5,10,8,4,8,8,6,5,7,14,11,11,11,5,11,2,2,2,9,5,2
>Marker43528	aaxbb	2
GCCTCCCAACTGTACACCACCCAATGTGGCATACACTCCTAATGAGAATGTCAATAACTCCACTCTGATACTCATTGGGAGCTAATAACCTCAATCTGATXXXXXXXXXXATGAAATTCCCCACCACAATCTAGCCGACTTCGAGCCTTGCCTCGAATATGCCACCGGAGGGCAAGCAGTTGGTGGTATACCCTTGCCAAACACTTTGGA	M,ej,el,em,en,ep,eq,eu,ev,fa,fb,fc,fd,fe,ff,fj,fl,fo,fx,gb,gk,gl,gm,gq,gv,gz,hg,hn,ho,hr,hs	10,2,1,2,3,2,1,1,1,1,1,5,4,1,1,2,4,1,2,1,1,1,1,1,1,2,2,1,1,2,2
GCCTCCCAACTGTACACCACCCAATGTGGCATACACTCCCAATGAGAATGTCAATAACTCCACTCCGATACTCATTGGGAGCCAATAACCTCAATCTGATXXXXXXXXXXATGAAATTCCCCACCACAATCTAGCCGACTTCGAGCCTTGCCTCGAATATGCCACCGGAGGGCAAGCAGTTGGTGGTATACCCTTGCCAAACACTTTGGA	P,ef,eh,ei,ek,eu,ev,ey,fa,fc,fd,fg,fk,fl,fq,fu,fx,fz,ga,gb,gd,gi,gj,gk,gl,gn,gp,gq,gr,gs,gw,gx,gy,ha,hi,hj,hn,ho,hp,ht,hu,hw,hy,hz,ia	9,2,1,1,1,2,2,1,1,4,1,1,2,2,3,1,2,2,1,1,1,1,1,1,1,1,2,1,1,1,1,1,1,1,4,1,1,1,2,1,1,2,2,1,1
>Marker43540	aaxbb	2
AAATAAAAATAAAAAACTGAATTATGATTATGTTATGTCTCTAACACAATACCATCATAATTTTGTTAGAACAAAACATAAAGAGAACTTCACCATTCTAXXXXXXXXXXGAGGAAGGTAAGTTTAACATTTTACAGAACCTGAGAGAAATGGGGGTAAGAATACTAAACCCCTTTTAATCCCTATGGATTCATAATAGAATGGACTTGT	M,eb,ec,ed,ee,eh,ei,ek,el,eo,ep,eq,er,es,et,eu,ev,fb,fd,fe,ff,fh,fi,fk,fn,fo,fp,fs,fw,fy,fz,ga,gb,gc,gd,ge,gf,gg,gi,gj,gk,gm,gq,gt,gv,gx,gz,hb,hc,he,hk,hl,hn,hq,hs,ht,hu,hw,hx,hz,ia,ib	14,2,3,2,2,1,3,3,2,2,1,1,4,1,1,3,2,3,2,2,1,5,2,2,2,2,3,1,2,1,3,8,2,2,3,5,6,1,2,1,4,6,2,4,1,3,2,3,1,1,8,2,2,2,2,6,1,6,2,4,2,2
AAATAAAAATAAAAAACTGAATTATGATTATGTTATGTCTCTAACACAATACCATCATAATTTTATTATAACAAAACATAAAGAGAACTTCACCATTCTAXXXXXXXXXXGAGGAAGGTAAGTTTAACATTTTACAGAACCTGAGAGAAATGGGGGTAAGAATACTAAACCCCTTTTAATCCCTATGGATTCATAATAGAATGAACTTGT	P,eb,ec,ed,ef,eg,eh,ej,ek,el,eo,ep,es,eu,ew,ey,ez,fa,fc,fe,ff,fg,fj,fl,fm,fn,fo,fp,fq,fr,ft,fu,fw,fx,gd,gg,gh,gi,gj,gl,gm,gn,go,gp,gq,gr,gs,gt,gu,gv,gx,gy,gz,ha,he,hf,hg,hh,hi,hj,hl,hm,hn,ho,hp,hq,hr,ht,hu,hv,hw,hx,hy,ia	19,3,3,3,4,4,3,4,2,3,2,1,3,1,2,2,5,2,4,6,1,3,4,5,7,3,1,5,2,2,2,4,2,6,3,1,5,3,1,2,2,5,5,3,2,5,2,2,1,3,2,2,1,3,2,2,5,2,5,6,5,2,1,7,4,2,4,2,4,1,3,1,13,5
>Marker43583	aaxbb	2
CCATTGACTATGGTAACTCAATGGAACTTCAATGATGTTCTGCACGGAAACATGAAAACATTAGGCAATCACAATTTTTTTTATTTGGAATAAGAGAAAAXXXXXXXXXXATTTGGAATAAGAGAAAAGGAAAAGTGGTTGGGATTGTTAATGTTGACCTTCTGAACACGAAATGCTACTGTAAATCGTGTTCTTGCCATCATATTTGAT	P,ee,eg,ej,em,ev,ew,fc,fg,fj,fl,fn,fq,fw,fx,gg,gi,gl,gm,gr,hd,he,hg,hh,hi,hl,hp,hq,hr,ht,hu,hv	7,1,1,1,1,2,1,1,2,1,1,1,1,1,1,2,2,1,1,1,1,1,2,1,1,2,1,2,1,2,1,1
CCATTGACTATGGTAACTCAATGGAACTTCAATGATGTTCTGCACGGAAACATGAAAACATTAGGCAATCACAATTTTTTTTATTTGGAATAAGAGAAAAXXXXXXXXXXATTTGGAATAAGAGAAAAGGAAAAGTGGTTGGGATTGTTAATGTTGACCTTCTGAAAACGAAATGCTACTGTAAATCGTGTTCTTGCCATCATATTTGAT	M,eb,ee,en,ep,fb,fd,fe,ff,fh,fv,fw,gf,gk,gp,gq,gr,gz,hb,hi,hu,ia	5,1,3,1,1,2,1,1,1,1,2,1,1,1,1,1,1,2,1,1,1,1
>Marker43651	aaxbb	2
ATCTGCTAGCTTTCTTAATGTTTCTGAAGCATTGTCATCTGCAAAGATTGTATCTTTAAACCAATCACAGAAAGTTTTGTTATGCTTTTTCAACACCCAAXXXXXXXXXXATACAAGTGAGCTCGTAACAAATCTTCTAGACTTGGAGTGATCACATGCAGTCCTCTTGAACCCTTACCACCCACCCTGTCATCATGCCAAGACTCAAGA	M,eb,ee,eg,eh,ei,ek,el,en,eo,ep,eq,er,es,et,eu,ew,ez,fb,fd,fe,ff,fh,fi,fk,fm,fn,fo,fp,fr,fs,ft,fu,fv,fw,fy,fz,ga,gb,gc,gd,ge,gf,gg,gi,gj,gk,gm,gn,go,gp,gq,gs,gt,gu,gv,gw,gx,gz,hb,hc,hd,he,hi,hk,hl,hn,hp,hs,ht,hu,hv,hw,hx,hz,ia,ib	148,8,18,7,10,20,23,15,16,11,4,13,14,9,25,17,1,5,15,29,16,15,5,6,7,24,19,8,12,24,7,7,5,17,9,8,25,24,27,34,14,26,49,32,23,8,23,21,14,1,9,12,3,6,9,12,17,6,16,33,11,1,12,22,19,5,14,12,14,7,17,15,18,8,20,19,26
ATCTACTAGCTTTCTTAATGTTTCTGAAGCATTGTCATCTGCAAAGATTGTATCTTTAAACCAATCACAGAAAGTTTTGTTATGCTTTTTCAACACCCAAXXXXXXXXXXATACAAGTGAGCTCGTAACAAATCTTCTAGACTTGGAGTGATCACATGCAGTCCTCTTGAACCCTTACCACCCACCCTGTCATCATGCCAAGACTCAAGA	P,eb,ec,ed,ee,ef,eg,eh,ei,ej,ek,el,em,en,eo,ep,eq,er,es,eu,ev,ew,ey,ez,fa,fb,fc,fe,ff,fg,fh,fi,fj,fk,fl,fm,fn,fo,fp,fq,fs,ft,fu,fw,fx,fy,gd,gh,gi,gj,gl,gm,gn,go,gp,gq,gr,gs,gt,gu,gw,gx,gy,gz,ha,hd,he,hf,hg,hh,hi,hj,hk,hl,hm,hn,ho,hp,hq,hr,hs,ht,hu,hv,hw,hx,hy,ia,ib	125,18,32,36,17,12,9,11,19,21,17,16,10,10,16,11,1,9,9,16,22,32,21,5,27,9,35,19,8,25,10,4,22,9,36,21,14,13,15,21,16,15,5,10,34,6,15,21,15,5,18,12,14,35,4,16,13,5,17,5,19,14,28,9,14,19,4,15,28,14,14,20,1,23,23,17,21,17,16,29,14,10,11,3,16,10,39,13,8
>Marker43696	aaxbb	2
TACAATGCTATATGGAATGCCCTGGTGCTCCTACATGATAAGCACATGTTGCATTTGGGTCGTATCCTTGATAAAATGGAGGTTGAGGAACCTTGGTTGGXXXXXXXXXXCCTGCCTTGGTCGGTGTTTTGGTTTGCGCTAAAGGTGGTGCTTCGCATTGGTCGTGTGGCAGGCAGGCTTCGTGGCTGATTGGGTGGTGGGTAACGAGAA	P,eb,ec,ed,ee,ef,eg,eh,ei,ej,ek,el,em,en,eo,ep,eq,er,es,eu,ev,ew,ey,ez,fa,fb,fc,fe,ff,fg,fh,fi,fj,fk,fl,fm,fn,fo,fp,fq,fs,ft,fu,fw,fx,fy,gd,gh,gi,gj,gk,gl,gm,gn,go,gp,gq,gr,gs,gt,gu,gw,gx,gy,gz,ha,hd,he,hf,hg,hh,hi,hj,hl,hm,hn,ho,hp,hq,hr,hs,ht,hu,hv,hw,hx,hy,hz,ia,ib	93,7,33,25,20,16,6,6,14,24,19,24,21,18,18,5,1,8,13,12,34,23,19,16,19,9,17,23,5,34,10,5,38,6,27,21,9,8,17,17,4,10,8,19,32,6,19,21,17,9,1,25,7,14,31,6,21,13,2,17,5,12,13,25,4,21,15,19,19,39,16,12,21,14,19,11,38,24,23,18,11,13,8,3,17,5,45,2,16,6
TACAATGCTATATGGAATGCCCTGGTGCTCCTCCATGATAAGCACATGTTGCATTTGGGTCGTATCCTTGATAAAATGGAGGTTGAGGAACCTTGGTTGGXXXXXXXXXXCCTGCCTTGGTCGGTGTTTTGGTTTGCGCTAAAGGTGGTGCTTCGCATTGGTCGTGTGGCAGGCAGGCTTCGTGGCTGATTGGGTGGTGGGTAACGAGAA	M,eb,ec,ee,eg,eh,ei,ek,el,en,eo,ep,eq,er,es,et,eu,ez,fb,fd,fe,ff,fh,fi,fk,fm,fn,fo,fp,fr,fs,ft,fu,fv,fw,fy,fz,ga,gb,gc,gd,ge,gf,gg,gi,gj,gk,gl,gm,gn,gp,gq,gs,gt,gu,gv,gw,gx,gz,hb,hc,he,hi,hj,hk,hl,hn,hp,hs,ht,hu,hv,hw,hx,hz,ia,ib	173,13,3,25,7,13,20,15,11,6,13,18,9,12,9,15,13,15,9,38,22,9,10,9,7,19,6,9,17,17,14,7,8,17,16,6,21,26,18,39,17,18,36,29,21,4,18,1,10,13,9,14,10,13,10,11,16,7,6,27,4,12,10,1,14,14,18,5,15,18,10,16,14,3,12,15,30
>Marker43746	aaxbb	2
CTCAATGGGAATCGGGGGGTAGAACTCGACATCCCTTTGGGCACACTCTTGATGATCTTCGTGGACCTCGTCGGGTTGTCGAGGAGGCTCCCCTTCAAGGXXXXXXXXXXAGTGTGTTCCTTCCTCGTCCTACCATATTTGGGGGAGGATGGTGCGCAGTAGCTAGGAGGATCAGGTCAGCTTCGGCAGCCGAACTGGCAGCGGCAGCGG	M,ee,eh,ei,ek,en,eo,ep,eq,er,es,et,ez,fb,fd,fe,ff,fh,fi,fk,fm,fo,fr,ft,fv,fw,fz,ga,gb,gc,gd,ge,gf,gg,gi,gj,gk,gm,gn,gp,gq,gt,gu,gv,gw,gx,gz,hb,hc,hi,hk,hl,hn,hp,hs,hu,hw,hz,ia,ib	19,4,4,2,3,2,1,1,2,1,3,1,6,2,7,4,2,4,3,1,2,1,8,1,2,3,8,1,2,8,3,7,6,2,1,1,4,1,2,1,7,1,2,6,5,2,3,4,1,1,2,1,2,1,4,1,1,7,3,4
CTCAATGGGAATCGGGGGGTAGAACTCGACATCCCTTTGGGCACACTCTTGATGATCTTCGTGGACCTCGTCGGGTTGTCGAGGAGGCTCCCCTTCAAGGXXXXXXXXXXAGTGTGTTCCTTCCTCGTCCTACCGTATTTGGGGGAGGATGGTGCGCAGTAGCTAGGAGGATCAGGTCAGCTTCGGCAGCCGAACTGGCAGCGGCAGCGG	P,eb,ec,ed,ef,eg,eh,ei,ej,ek,el,em,en,eo,eq,er,eu,ev,ew,ey,ez,fa,fb,fc,fe,ff,fg,fh,fi,fj,fk,fl,fm,fn,fo,fp,fq,fr,fs,ft,fw,fx,fy,gd,gh,gl,gm,gn,go,gp,gq,gr,gs,gt,gu,gw,gx,gy,gz,ha,hd,hf,hg,hh,hi,hj,hl,hm,ho,hp,hq,hr,hs,ht,hu,hw,hx,hy,ia,ib	25,1,1,6,7,1,3,3,4,2,3,9,4,3,2,1,1,4,6,7,5,4,4,9,4,2,3,1,2,1,1,3,2,2,3,1,7,1,2,4,4,3,1,5,5,5,1,1,4,1,1,2,4,4,3,1,2,5,2,1,1,3,7,4,3,4,1,2,1,1,4,9,2,5,5,3,5,2,1,2
>Marker43856	aaxbb	2
TCATACTCTGAGTTAATCTCACAACTCCAAAGTCATGATCAATGTCGCAATTGGTTCTCTATTCATTCCAATACGCACAACTCTTCCACTCCTCAAGTGGXXXXXXXXXXGCACACAACAGAGACGTCCTCCACCACTGGGACAACGTCGTATGACTCTTGCAGAACGAGAATAGTATCGGAATGAAAAATGTCAATACTATGATAAAAT	M,eb,ee,eg,eh,ei,ek,el,en,eo,ep,eq,er,es,et,eu,ez,fb,fd,fe,ff,fh,fi,fj,fk,fm,fn,fo,fp,fr,fs,ft,fu,fv,fw,fy,fz,ga,gb,gc,gd,ge,gf,gg,gi,gj,gk,gm,gn,gp,gq,gs,gt,gu,gv,gw,gx,gz,hb,hc,he,hi,hk,hn,hs,ht,hu,hv,hw,hx,hz,ia,ib	53,9,7,5,4,3,3,2,5,5,3,2,4,3,3,7,2,4,5,2,6,4,4,1,4,3,4,3,4,6,2,3,2,7,6,1,9,8,8,7,5,5,18,7,8,2,8,7,4,2,2,5,7,1,3,7,7,3,7,9,1,4,10,4,9,5,7,4,15,5,6,6,10
TCATACTCTGAGTTAATCTCACAACTCCAAAGTCATGATCAATGTCGCAATTGGTTCTCTATTCATTCCAATACGCACAACTCTTCCACTCCTCAAGTGGXXXXXXXXXXGCACACAATAGAGACGTCCTCCACCACTGGGACAACGTCGTATGACTCTTGCAGAACGAGAATAGTATCGGAATGAAAAATGTCAATACTATGATAAAAT	P,eb,ec,ed,ee,ef,eg,eh,ej,ek,el,em,en,eo,ep,eq,er,es,eu,ev,ew,ey,ez,fa,fb,fc,fe,ff,fg,fh,fi,fj,fk,fl,fm,fn,fo,fp,fq,fs,ft,fu,fw,fx,fy,gd,gh,gi,gl,gm,gn,go,gp,gq,gr,gs,gt,gw,gx,gy,gz,ha,hd,he,hf,hg,hh,hi,hj,hl,hm,hn,ho,hp,hq,hr,hs,ht,hu,hv,hw,hx,hy,ia,ib	34,3,5,10,4,8,3,5,5,6,4,4,1,1,2,2,2,2,6,6,6,6,5,11,6,14,7,3,3,1,1,11,4,5,9,2,3,2,5,2,1,1,4,8,3,8,8,8,4,10,2,5,2,2,6,2,1,6,6,7,2,2,8,6,7,7,3,2,8,3,6,5,7,11,11,14,5,1,6,2,5,3,16,7,4
>Marker44223	aaxbb	2
CGAAAGCAAAAATGATGTATGCGCAAATGAAAAATAGGTGTAAATAGATGTTTTTATTTTATTTCAAACAAGTAGTGTAAATAGGTGAGAATAAATTCTTXXXXXXXXXXAATATGGTTGAAAAAATTCTAATCACCTAACCCCAAAACGACACGAGAAAGGAGGTCGCTACCACAAAGGATGGCACACCTCAGTGGCATCACTGGTGCA	M,eb,ec,ee,eg,eh,ei,ej,ek,el,em,en,ep,er,et,ev,ew,ey,fb,fd,fe,ff,fi,fk,fl,fm,fp,fq,fs,ft,fu,fv,fw,fx,fz,ga,gb,gc,gd,ge,gf,gg,gj,gk,gn,go,gp,gr,gs,gt,gu,gv,gw,gx,gy,gz,hb,hg,hi,hj,hk,hl,hm,hn,hp,hq,hr,hs,ht,hu,hv,hw,hz,ia,ib	36,2,11,3,7,11,4,5,4,8,6,8,13,5,5,5,3,1,4,9,5,10,9,5,7,5,9,6,5,1,4,13,6,2,12,14,2,7,6,6,13,8,5,2,8,3,5,1,3,1,8,2,2,2,11,3,3,13,13,1,12,4,4,5,1,2,11,9,3,5,1,8,2,6,15
CGAAAGCAAAAATGATGTATGCGCAAATGAAAAATAGGTGTAAATAGAAGTTTTTATTTTATTTCAAACAAGTAGTGTAAATAGGTGAGAATAAATTCTTXXXXXXXXXXAATATGGTTAAAAAAATTCTAATCACCTAACCCCAAAACGACACGAGAAAGGAGGTCGCTACCACAAAGGATGGCACACCTCAGTGGCATCACTGGTGCA	P,eb,ed,ee,ef,eg,ei,ej,ek,em,eo,eq,er,es,eu,ev,ew,ey,ez,fa,fc,fe,ff,fg,fh,fj,fk,fl,fm,fn,fo,fq,fr,ft,fu,fx,fy,ga,gb,gc,gd,ge,gh,gi,gj,gk,gl,gm,go,gp,gq,gr,gt,gv,gw,gx,gz,ha,hb,hc,hd,he,hf,hh,hj,hl,hm,ho,hp,hq,ht,hu,hv,hw,hx,hy,hz,ia	44,3,16,11,15,13,2,6,8,2,8,5,14,8,3,3,4,7,8,7,2,8,6,13,11,6,1,7,7,9,6,5,6,1,2,3,5,2,2,9,7,6,4,13,4,6,3,15,6,4,13,6,4,2,7,3,2,4,4,4,6,2,4,4,4,3,6,8,8,5,8,7,3,8,3,11,3,5
>Marker44228	aaxbb	2
GAAATCTTTCTTTAGCAGCTTCTGGTCATGATAAGCTTTCATTTTTTCTTTGTACAGTCTTGAAGACTCATAAGCATTCAATCTCATCTCTTCCAGCTCCXXXXXXXXXXTAAACCATTTGAAATGGAGACATGCCTATAGGGGTTTTGAAGGCAGTCCTATAAGCCCATAGTGCATCATCCAACTTGCTTGACCAATCCTTCCGAGTGG	P,eb,ec,ed,ee,ef,eg,eh,ei,ej,ek,em,en,eo,ep,eq,er,eu,ev,ew,ey,fa,fc,fd,fg,fh,fi,fj,fk,fl,fm,fn,fp,fq,fr,fs,ft,fu,fv,fw,fx,fz,ga,gb,gc,gd,ge,gf,gg,gh,gi,gj,gk,gl,gn,go,gp,gq,gr,gs,gt,gu,gw,gx,gy,gz,ha,hb,hc,hd,he,hf,hg,hh,hi,hj,hn,ho,hp,hq,hr,ht,hu,hv,hw,hx,hy,hz,ia	53,10,7,10,5,9,3,6,8,11,15,1,3,17,6,1,7,8,11,16,5,1,8,2,11,3,9,4,1,7,10,1,8,9,7,5,11,3,1,7,11,5,12,3,8,18,7,16,14,1,8,12,1,3,10,11,6,5,4,2,6,3,10,11,15,4,9,7,3,8,5,6,5,6,14,15,10,6,6,2,2,11,22,3,15,7,19,8,10
GAAATCTTTCTTTAGCAGCTTCTGGTCATGATAAGCTTTCATTTTTTCTTTGTACAGTCTTGAAGACTCATAAGCATTCAATCTCATCTCTTCCAGCTCCXXXXXXXXXXTAAACCATTTGAAATGGAGACATGCCTATAGGGGTTTTGAAGGCAGTCCTATAAGCCCATAGTGTGTCATCCAACTTGCTTGACCAATCCTTCCGAGTGG	M,eb,ec,ee,eg,eh,ej,el,em,en,ep,eq,es,et,eu,ev,ez,fa,fb,fc,fd,fe,ff,fh,fi,fj,fk,fl,fm,fn,fo,fp,fr,fs,ft,fu,fv,fx,fy,fz,gb,gc,ge,gh,gi,gk,gl,gm,go,gp,gq,gr,gs,gt,gu,gv,gw,gx,gy,gz,ha,hb,hd,he,hg,hj,hk,hl,hm,hn,ho,hp,hq,hr,hs,hz,ib	71,4,14,9,4,6,8,20,3,3,4,4,18,11,5,6,10,3,10,5,5,17,10,2,5,8,3,6,8,9,15,11,4,8,4,4,6,5,6,9,2,8,3,14,8,7,9,12,11,6,8,2,3,11,3,3,3,1,8,4,1,6,3,3,4,1,10,7,10,4,5,3,7,5,16,6,17
>Marker44249	aaxbb	2
AACTAATGAGATTACCCTCACCCATCTTGGCACTAAATTTATGTTGCATCCTCAAACACCTTCACAGGTGGACAAAGATCAACTAACTATGAAAGATAAGXXXXXXXXXXCCTCAAACACCTTCACAGGTGGACAAAGATCAACTAACTATGAAAGATAAGAGGGATGAGGAAGAAAAACTAGAAAAACAAAAGAAAAAGAAGCATAGTA	M,eh,el,ep,et,fd,fe,fg,fn,fs,fv,fy,gb,gc,gf,gk,gm,gq,gy,hc,hs	1,1,1,2,1,1,1,2,1,1,1,1,2,2,2,1,1,2,1,2,1
AACTAATGAGATTACCCTCACCCATCTTGGCACTAAATTTGTGTTGCATCCTCAAACACCTTCACAGGTGGACAAAGATCAACTAACTATGAAAGATAAGXXXXXXXXXXCCTCAAACACCTTCACAGGTGGACAAAGATCAACTAACTATGAAAGATAAGAGGGATGAGGAAGAAAAACTAGAAAAACAAAAGAAAAAGAAGCATAGTA	P,ee,eg,en,er,es,ev,ew,fg,fl,fm,gn,gp,gy,he,hj,hq,hy	1,1,1,1,1,1,1,2,1,1,1,1,2,1,1,1,1,2
>Marker44266	aaxbb	2
ATGATATATCGAGACGCTCCAAAAAGAACATTGAAGGCTTTTGAGAAATTGAAATGGTCATAACATTTCAGTCAGATGTCCGATTAGGGTTCATAATATGXXXXXXXXXXGTCCGATTAGGGTTCATAATATGTCGAGCCGCTCGAAATTGAACACCGAAGCTCTCGGCACATTCAAACAACCTTAACTTTTGACTCGTGTGTATGTGTG	M,eb,ec,ei,ek,eo,eu,fd,fm,fo,fp,fv,fw,gb,gc,gg,gp,gq,gt,gv,gw,gz,he,hi,hu,hv,hw,hx,ia,ib	5,2,1,1,1,2,1,2,1,2,2,1,1,3,1,1,1,1,1,2,1,1,1,1,1,1,1,1,1,1
ATGATATATCGAGACGCTCCAAAAAGAACATTGAAGGCTTTTGAGAAATTGAAATGGTCATAACATTTCAGTCAGATGTCTGATTAGGGTTCATAATATGXXXXXXXXXXGTCTGATTAGGGTTCATAATATGTCGAGCCGCTCGAAATTGAACACCGAAGCTCTCGGCACATTCAAACAACCTTAACTTTTGACTCGTGTGTATGTGTG	P,eb,ec,ed,ee,eh,ej,ep,eq,eu,ev,ew,fb,fc,fg,fj,fl,fn,fq,ft,gh,gi,gl,go,gt,gu,gz,ha,he,hl,hn,hp,hq,hy	5,1,1,1,2,1,1,1,1,1,4,5,1,1,1,1,1,1,1,1,1,1,2,2,1,1,1,1,1,1,1,1,1,1
>Marker44368	aaxbb	2
TTTTCAGATCATAGAGCAGATTGGCAAAGTTGCTTACCGTTTAAAACTCCCTAAGGGCGCCAAAATTCACCCGGTTTTCCACTGTTCCTTGCTCAAACCGXXXXXXXXXXTTCACAATGATCAACCCATCATTACTCCTGGCGCCATTTTAGATTATCGTCGTTCATCATCATCTCCTCATCAGTCATGGGAGGTTTTAGTGCAGTGGCA	P,eb,ec,ed,ee,ef,eg,eh,ei,ej,ek,el,em,en,eo,ep,er,eu,ev,ew,ey,ez,fa,fb,fc,fe,ff,fg,fh,fi,fj,fk,fl,fm,fn,fo,fp,fq,fs,ft,fu,fw,fx,fy,gd,gh,gi,gj,gl,gm,gn,go,gp,gq,gr,gt,gu,gw,gx,gy,gz,ha,hd,he,hf,hg,hh,hi,hj,hl,hm,hn,ho,hp,hq,hr,ht,hu,hw,hx,hy,ia,ib	40,6,2,10,5,7,2,9,3,6,6,7,7,6,7,2,4,6,3,7,8,1,4,3,15,5,5,11,4,2,9,3,10,4,4,2,4,5,7,3,2,4,10,3,4,5,3,3,6,8,4,3,4,7,3,3,3,3,2,7,4,4,4,1,9,5,2,3,3,4,7,4,12,5,2,13,2,4,5,4,10,3,5
TTTTCAGATCATAGAGCAGATTGGCAAAGTTGCTTACCGTTTAAAACTCCCTAAGGGCGCCAAAATTCACCCGGTTTTCCACTGTTCCTTGCTCAAACCGXXXXXXXXXXTTCACAATGATCAACCCATCATTACTCCTGGCGCCATTTTAGATTATCGTCGTTCATCATCATCTCCTCATCAGTCATGGGAGGTTTTGGTGCAGTGGCA	M,eb,ec,ee,eg,eh,ei,ek,el,en,eo,ep,er,es,et,eu,ez,fb,fd,fe,ff,fh,fi,fk,fm,fn,fo,fp,fr,ft,fu,fv,fw,fy,fz,ga,gb,gc,gd,ge,gf,gg,gi,gj,gk,gm,gn,gp,gq,gr,gs,gt,gu,gv,gw,gx,gz,hb,hc,he,hi,hj,hk,hl,hn,hp,hs,hu,hv,hw,hx,hz,ia,ib	39,1,6,8,2,3,8,1,2,2,5,3,7,6,6,2,1,1,5,4,3,3,4,4,6,6,3,3,10,2,4,8,3,3,10,11,7,8,5,20,17,4,5,2,7,4,2,1,2,1,4,2,3,3,1,7,3,4,4,3,5,1,3,1,5,2,9,2,4,3,1,7,9,8
>Marker44393	aaxbb	2
AAGCAATGGTGGACACCTACTCCGCCCCCGAGGAGATCCACGGGCTTCTCAGCTATTGTTAGCATATGATAGACTTAATGGACCATATGATTAGAAACCGXXXXXXXXXXCGTCTTTTGTCGTGGGAAGTCGAAAGATCCATATCGTCTTCTTAACTGCACACATGGGGCACTGCGCCCCCAAATGCACAGTAAGGAGAGATGATTTTCC	M,eb,eg,ei,el,en,ep,et,eu,ez,fb,fd,fe,fi,fm,fn,fo,fp,fr,fs,ft,fv,fz,ga,gb,gc,gd,ge,gf,gg,gi,gj,gk,gm,gn,gp,gq,gt,gv,gw,gx,gz,hb,hc,he,hi,hk,hl,hn,hp,hs,ht,hu,hv,hx,ia,ib	15,2,3,1,1,1,2,1,2,4,1,6,1,1,2,1,1,1,4,1,2,3,6,1,4,7,2,3,1,3,1,2,1,3,1,1,1,2,1,3,1,1,4,6,1,4,3,1,4,1,1,1,2,1,1,1,2
AAGCAATGGCGGACACCTACTCCGCCCCCGAGGAGATCCACGGGCTTCTCAGCTATTGTTAGCATATGATAGACTTAATGGACCATATGATTAGAAACCGXXXXXXXXXXCGTCTTTTGTCGTGGGAAGTCGAAAGATCCATATCGTCTTCTTAACTGCACACATGGGGCACTGCGCCCCCAAATGCACAGTAAGGAGAGATGATTTTCC	P,eb,ec,ed,ee,ef,ei,ej,ek,em,en,ep,er,es,eu,ew,ey,ez,fa,fc,fe,ff,fg,fh,fj,fk,fl,fn,fo,fp,fq,fs,ft,fu,fw,fx,fy,gd,gi,gl,gm,gn,go,gs,gw,gx,gy,ha,hd,hf,hg,hi,hj,hl,hm,hn,ho,hp,hq,hr,hs,ht,hu,hw,hx,hy,ia,ib	19,2,7,1,1,1,1,5,6,1,2,1,2,1,1,3,5,1,2,5,2,1,3,1,2,1,4,1,1,2,3,3,2,1,1,7,2,1,3,3,1,1,5,1,2,1,3,2,2,1,2,2,1,2,1,2,5,2,3,4,1,1,2,2,1,5,4,2
>Marker44433	aaxbb	2
GTGAAATGAACTACTCCCTGCTCGAAAGAATGTGTTGTGCTTTAGTCTGGGCGTCCCATTGTCTAAGACAATACATGCTGAGCCATACCACCTGGTTGATXXXXXXXXXXCGAAAGGCGATAAAAGGAAGCGCCTTGGCAGATTATTTGGCTCAACAGCCTCTCAACGACTATCAACCCATGCATCCCGAGTTCCCGGATGAGGACATCA	P,eb,ec,ed,ee,ef,eg,eh,ei,ej,ek,el,em,en,eo,ep,eq,er,es,eu,ev,ew,ey,ez,fa,fb,fc,fe,ff,fg,fh,fi,fj,fk,fl,fm,fn,fo,fp,fq,fs,ft,fu,fw,fx,fy,gd,gh,gi,gj,gl,gm,gn,go,gp,gq,gr,gs,gt,gu,gw,gx,gy,gz,ha,hd,he,hf,hg,hh,hi,hj,hl,hm,hn,ho,hp,hq,hr,hs,ht,hu,hw,hx,hy,ia,ib	41,2,13,10,1,10,4,7,1,8,7,7,7,4,2,1,2,4,5,2,3,10,3,7,6,2,15,4,2,9,2,2,6,2,8,4,3,5,3,6,5,2,2,9,13,2,11,7,5,2,5,6,1,14,3,5,6,1,4,1,4,2,10,3,4,5,6,8,5,5,1,8,3,4,1,14,4,10,4,4,1,6,9,2,9,3,3
GTGAAATGAACTACTCCCTGCTCGAAAGAATGTGTTGTGCTTTAGTCTGGGCGTCCCACTGTCTAAGACAATACATGCTGAGCCATACCACCTGGTTGATXXXXXXXXXXCGAAAGGCGATAAAAGGAAGCGCCTTGGCAGATTATTTGGCTCAACAGCCTCTCAACGACTATCAACCCATGCATCCCGAGTTCCCGGATGAGGACATCA	M,eb,ec,ee,eg,eh,ei,ek,el,en,eo,eq,er,es,eu,ey,ez,fb,fd,fe,ff,fh,fi,fk,fm,fn,fo,fp,fr,fs,ft,fu,fv,fw,fy,fz,ga,gb,gc,gd,ge,gf,gg,gi,gj,gk,gm,gn,gp,gq,gr,gs,gt,gu,gv,gw,gx,gz,hb,hc,he,hi,hj,hk,hl,hn,hp,hs,ht,hu,hv,hw,hx,hz,ia,ib	53,4,1,7,6,3,5,4,8,6,1,3,2,6,7,1,6,6,6,1,2,3,2,4,1,1,8,2,3,7,4,2,3,4,4,7,5,11,6,5,12,11,5,4,1,7,5,5,2,1,1,5,3,3,5,2,4,3,2,5,3,4,1,5,1,5,2,6,2,6,2,3,2,6,8,9
>Marker44439	aaxbb	2
TTTGAATTTGCCGAGAGCTTCCGCGTTCAATTCTGAGTGTCTCGATATATTATGCGCCTGAATCAGACTTCCTATTCCAAGGTTGTGACCATTTGAATTTXXXXXXXXXXATATATTATGCGGCTGAATCGGACCTTCGAGTGAAAATTTACGACCATTTAATTTCTCTAGAGCTTTCATTGTTCTTTTTCGAGTGTCACAATATATAAT	P,eb,ec,ei,el,er,ev,ey,fa,fb,fi,fj,fl,fs,fu,gd,gl,gq,gs,hf,hg,hj,hn,ho,hp,hq,hy,ia	6,1,1,1,1,1,1,1,1,2,2,2,2,1,1,1,1,1,1,2,1,2,1,1,1,1,1,1
TTTGAATTTGCCGAGAGCTTCCGCGTTCAATTCTGAGTGTCTCGATATATTATGCGCCTGAATCAGACTTCCTATTGCAAGGTTGTGACCATTTGAATTTXXXXXXXXXXATATATTATGCGGCTGAATCGGACCTTCGAGTGAAAATTTACGACCATTTAATTTCTCTAGAGCTTTCATTGTTCTTTTTCGAGTGTCACAATATATAAT	M,ee,eh,ei,ek,eq,es,eu,fh,fn,fo,fp,fr,fu,fv,fw,gb,gd,ge,gf,gg,gk,gn,gq,gu,gv,gx,hi,hp,hu,hw,hz,ia,ib	9,1,1,1,1,1,1,1,1,3,1,1,1,1,1,2,1,1,3,2,1,2,1,1,1,1,1,4,1,2,1,1,4,1
>Marker44510	aaxbb	2
TTGCCTCCCTCGCCCAGTATTTATGATAAGCCGTTGAGGTACTCCACCTTTGGGGACTTCCAGCTATCACCCATGGTGGAAGAATTTGAAGAGATCCTAGXXXXXXXXXXCAGGAATTAGACCACAGGAAGCAATTCGAAAATGGGGTGGTTGGAATACCGAGAAAATATTTGGAGGCAAAAGCAAGAATCTTGGCAGGTAAAGGCAAGT	P,eb,ec,ed,ee,ef,eg,eh,ei,ej,ek,el,em,en,eo,ep,eq,er,es,eu,ev,ew,ey,ez,fa,fb,fc,fe,ff,fg,fh,fi,fj,fk,fl,fm,fn,fo,fp,fq,fs,ft,fu,fw,fx,fy,gd,gh,gi,gj,gl,gm,gn,go,gp,gq,gr,gs,gt,gu,gw,gx,gy,gz,ha,hd,he,hf,hg,hh,hi,hj,hl,hm,hn,ho,hp,hq,hr,hs,ht,hu,hv,hw,hx,hy,ia,ib	84,9,14,16,14,6,4,4,4,17,9,5,15,3,7,5,7,5,4,11,16,22,15,6,4,4,25,6,6,15,1,2,10,5,13,13,10,2,4,8,5,10,1,7,24,7,18,5,6,4,15,9,8,20,1,6,6,8,9,2,5,1,24,7,11,2,7,3,14,5,9,8,9,6,3,12,8,9,14,7,3,7,5,11,4,33,12,11
TTGCCTCCCTCGCCCAGTATTTATGATAAGCCGTTGAGGTGCTCCACCTTTGGGGACTTCCAGCTATCACCCATGGTGGAAGAATTTGAAGAGATCCTAGXXXXXXXXXXCAGGAATTAGACCACAGGAAGCAATTCGAAAATGGGGTGGTTGGAATACCGAGAAAATATTTGGAGGCAAAAGCAAGAATCTTGGCAGGTAAAGGCAAGT	M,eb,ee,ef,eg,eh,ei,ek,el,en,eo,ep,eq,er,es,et,eu,ez,fb,fd,fe,ff,fg,fh,fi,fk,fm,fn,fp,fr,fs,ft,fv,fw,fy,fz,ga,gb,gc,gd,ge,gf,gg,gi,gj,gk,gm,gn,gp,gq,gs,gt,gu,gv,gw,gx,gz,hb,hc,he,hi,hj,hk,hl,hn,hp,hs,ht,hu,hv,hw,hx,hz,ia,ib	96,8,10,1,2,9,9,5,6,11,6,4,4,5,5,9,12,1,13,13,7,3,1,6,4,3,5,8,10,18,6,9,11,5,2,11,11,17,16,8,14,16,21,1,3,7,4,4,1,10,4,8,4,5,3,4,6,11,2,4,6,1,10,3,5,2,8,7,5,5,11,11,7,11,13
>Marker45024	aaxbb	2
TTTACTAGTCGTAGCGATTCACTTTTTTTAATTTACTTATTCTAAATTAGAGTGGTTTACTTCGTAACGAAAGTTAAACATTAACATTAAAATTCATTTTXXXXXXXXXXGCATAATTGAAATCTGTGTTCTATTTATTATTCACATGTAGCTTCGCTGGGCATGAATAGAATGAGTATTCTTTCAACATTGTATACAAAATTTGAATAG	M,eb,ec,ee,ef,eg,ej,el,em,eo,eq,er,es,et,ew,ey,ez,fc,fd,fe,ff,fg,fh,fi,fl,fm,fo,fp,fq,fr,fs,ft,fu,fv,fw,fx,fz,ga,gb,gd,ge,gf,gg,gj,gk,gm,gn,gp,gs,gt,gu,gv,gw,gx,gy,gz,ha,hb,hd,hg,hh,hi,hj,hk,hl,hn,ho,hp,hq,hr,hs,ht,hx,hz,ia,ib	36,9,2,6,1,1,10,12,1,5,2,3,4,3,1,2,2,3,2,5,4,4,2,1,1,4,3,3,1,1,4,2,5,2,3,13,1,3,3,11,4,9,3,3,5,5,12,3,1,6,7,6,5,3,2,2,2,5,4,11,2,3,1,8,1,1,7,3,7,5,10,4,2,3,10,3
TTTACTAGTCGTAGCGATTCACTTTTTTTAATTTACTTATTCTAAATTAGAGTGGTTTACTTCGTAACGAAAGTTAAACATTAACATTAAAATTCATTTTXXXXXXXXXXGCATAATTGAAATCTGTGTTCTATTTATTATTCACATGTAGCTTCGCTGGGCATGAATAGAATGAGTATTCTTTCAACATTGTATACAAACTTTGAATAG	P,eb,ec,ed,ee,ef,eg,eh,ei,ek,en,eo,ep,er,eu,ev,ew,ey,ez,fa,fb,fc,fd,fe,fg,fh,fi,fj,fk,fl,fm,fn,fo,fp,fr,fv,fw,fx,fy,fz,gc,ge,gg,gh,gi,gk,gl,gm,go,gq,gr,gs,gt,gu,gx,gy,gz,ha,hb,hc,hd,he,hf,hh,hi,hj,hl,hm,hn,ho,hp,ht,hu,hv,hw,hx,hy,hz,ib	49,2,3,8,2,3,6,3,7,13,4,7,2,1,4,9,1,1,2,7,3,1,1,4,3,2,1,8,4,2,3,4,4,11,3,1,1,1,7,3,7,2,4,3,15,3,5,4,15,5,4,3,4,1,5,2,1,2,6,6,2,8,4,4,5,4,6,9,6,6,3,6,3,4,17,4,3,2,2
>Marker45304	None	2
ATCGGTGGCTACCGTAAGTGGTCAAAAGCCCACATGCAAGGTTTGGATTGGCTTCCGAGTTTGAGAACCGCTAAAAGGGAGGAAGTTGAGGCACCGGATGXXXXXXXXXXAAGTGGTCAAAAGCCCACATGCAAGGTTTGGATTGGCTTCCGAGTTTGAGAACCGCTAAAAGGGAGGAAGTTGAGGCACCGGATGAAGACGAAGAGGTGC	M,eb,en,ey,fd,fm,fn,fr,fv,fz,gb,gc,gf,gk,gm,gz,hz,ia	6,1,1,1,1,1,2,1,1,2,5,1,2,1,1,1,1,1
ATCGGTGGCTACCGTAAGTGGTCAAAAGCCCACATGCAAGGTTTGGATTGGCTTCCGAGTTTGAGAACCGCTAAAAGGGAGGAAGTTGAGGCACCGAATGXXXXXXXXXXAAGTGGTCAAAAGCCCACATGCAAGGTTTGGATTGGCTTCCGAGTTTGAGAACCGCTAAAAGGGAGGAAGTTGAGGCACCGAATGAAGACGAAGAGGTGC	eb,ec,ej,em,eo,ep,eu,ew,fc,ff,fl,fq,fs,fw,gl,hq,hx	1,1,4,3,2,1,2,2,2,1,1,1,1,2,1,1,1
>Marker45306	aaxbb	2
TGGGTTCTTGTGCTGTTCTTCTAAAATGGTAATTTTGATATTATGAACGGATTGCACTATTATCTGTGCTATCACTATGTCACTATGGCATTTGTTATTGXXXXXXXXXXGGGTTTAATAGTGTTCTTATTCATTGCATATGAGCAGGGAGAGGCACTTTTCCAAACACATGAGAACTTGGAACATCTTGCCATGATGGAAAGAGTTCTA	P,eb,ec,ed,ee,ef,eg,ei,ej,ek,em,en,eo,eq,er,es,eu,ev,ew,ey,ez,fa,fb,fe,fg,fh,fj,fl,fm,fn,fo,fp,fq,fr,fw,fx,fy,fz,ga,gb,gc,gd,ge,gg,gh,gi,gj,gk,gl,gm,go,gq,gr,gs,gt,gw,gx,ha,hb,hc,hd,he,hf,hh,hj,hl,hm,hn,ho,hp,hq,ht,hu,hv,hw,hx,hy,hz,ib	56,15,2,12,3,6,3,4,1,9,2,1,8,8,9,7,11,2,2,3,1,6,1,10,9,6,5,3,2,8,11,3,4,11,4,4,4,2,2,6,2,5,7,1,5,16,4,1,7,1,3,4,3,4,5,2,11,5,9,6,4,9,4,7,8,7,5,1,9,5,3,7,3,1,8,1,12,7,7
TGGGTTCTTGTGCTGTTCTTCTAAAATGGTAATTTTGATATTATGAACGGATTGCTCTATTATCTGTGCTATCACTATGTCACTATGGCATTTGTTATTGXXXXXXXXXXGGGTTTAATAGTGTTCTTATTCATTGCATATGAGCAGGGAGAGGCACTTTTCCAAACACATGAGAACTTGGAACATCTTGCCATGATGGAAAGAGTTCTA	M,ec,ee,ef,eg,eh,ei,ej,ek,el,em,en,ep,es,et,eu,ev,ew,ey,ez,fb,fc,fd,ff,fh,fi,fk,fl,fm,fp,fq,fs,ft,fu,fv,fw,fx,fz,ga,gb,gc,gd,ge,gf,gg,gj,gk,gm,gn,go,gp,gs,gt,gu,gv,gw,gx,gy,gz,hg,hi,hj,hk,hn,hp,hq,hr,hs,ht,hu,hv,hw,hx,hz,ia,ib	39,18,2,8,6,6,11,4,4,7,4,4,12,2,8,1,1,5,3,2,3,12,9,5,13,6,4,2,1,5,4,5,8,5,3,6,3,9,4,3,4,4,6,12,2,6,6,6,4,3,3,2,2,5,2,5,6,3,11,10,8,2,10,11,6,4,11,9,1,4,1,1,8,3,3,21
>Marker45315	aaxbb	2
GCTGAATGGGTCAAGTACCTTCCTCTAGCTGAATGGTCATACAACACCTCCCTGCACTCCAGCACGGGGGTCACCCCATTTGAAGTTATATATGGCAAACXXXXXXXXXXGTACTTCAGTGCACCAAAAGCTCCAAAATTGTTTACTCAAGGCGCAAAGTACTATGAAACACTTTGCTGACATGAAGCGCCGGCCAGAATCCTTCGACGT	M,eb,ec,ee,eh,ei,en,eo,ep,eq,er,es,et,eu,fb,fi,fk,fm,fo,fp,fr,fz,ga,gc,gj,gk,gm,gn,gp,gq,gx,gz,hb,hk,hl,hn,ht,hu,hv,hw,hx,hz,ib	26,2,2,1,2,3,3,3,2,1,3,1,1,4,3,2,4,1,1,3,2,1,1,1,1,3,1,2,1,2,1,1,2,1,1,1,4,1,3,3,3,4,2
GCTGAATGGGTCAAGTACCTTCCTCTAGCTGAATGGTCATACAACACCTCCCTGCACTCCAGCACCGGGGTCACCCCATTTGAAGTTATATATGGCAAACXXXXXXXXXXGTACTTCAGTGCACCAAAAGCTCCAAAATTGTTTACTCAAGGCGCAAAGTACTATGAAACACTTTGCTAACATGAAGCGCCGGCCAGAATCCTTCGACGT	P,ec,ed,ee,ef,eg,eh,ei,em,en,ep,es,eu,ev,ew,fa,fc,fg,fj,fl,fp,gl,gm,gn,go,gq,gr,gv,gx,gy,gz,hd,hi,hl,hm,hr,hu,hv,hx,hy,ia,ib	23,1,7,10,4,3,2,1,1,3,2,1,3,4,1,3,9,1,4,1,3,2,2,2,2,1,1,2,1,1,1,1,2,2,1,1,1,1,1,4,3,1
>Marker45390	aaxbb	2
CAACCCCAAAGGAAATTTCTGAGGTCAAGGTCGTAGGAGAAATTCCAGAGGTGGCTTTGGAAGAAACATTCAAAGCCAAGATCAAGGAAAGATTGATCAAXXXXXXXXXXCTTTAATTGTAATCGGATTAGACATTTCTCCATAGAATGTGTAGCTGCACCAAGTCATACAAATCATCGAGGGAGTCAATCACATAATGATCATCAGGTA	P,eb,ec,ed,ee,ef,eg,ei,ej,ek,el,em,eo,ep,eq,er,es,eu,ev,ew,ey,ez,fa,fb,fc,fe,ff,fg,fh,fi,fj,fk,fl,fm,fn,fo,fp,fq,fs,ft,fu,fw,fx,fy,gd,gh,gl,gm,gn,go,gp,gr,gs,gt,gu,gw,gx,gy,ha,hd,he,hf,hg,hh,hi,hl,hm,ho,hp,hq,hr,ht,hu,hv,hw,hx,hy,ia,ib	34,2,2,9,3,5,7,1,4,3,1,5,2,2,1,1,1,3,2,3,6,2,7,4,6,5,3,7,2,6,4,1,6,2,1,3,2,1,3,8,5,1,2,2,3,2,3,2,2,10,2,5,2,2,1,2,6,3,3,5,2,2,1,6,3,1,3,5,7,5,4,1,2,1,5,1,4,1,3
CAACCCCAAAGGAAATTTCTGAGGTCAAGGTCGTAGGAGAAATTCCAGAGGTGGCTTTGGAAGAAACATTCAAAGCCAAGATCAAGGAAAGATTGATCAAXXXXXXXXXXCTTTAATTGTAATCGGATTGGACATTTCTCCATAGAATGTGTAGCTGCACCAAGTCATACAAATCATCGAGGGAGTCAATCACATAATGATCATCAGGTA	M,ec,ee,eg,eh,ei,el,en,eo,ep,eq,er,es,et,eu,ez,fd,fe,ff,fh,fi,fk,fm,fn,fo,fp,fr,fs,ft,fu,fv,fw,fy,fz,ga,gb,gc,gd,ge,gf,gg,gi,gj,gk,gm,gp,gq,gs,gu,gv,gx,gy,hb,hc,hi,hk,hl,hn,hp,hs,ht,hu,hv,hw,hz,ia,ib	11,1,2,3,1,1,3,1,1,2,5,6,3,9,2,2,2,2,1,5,3,2,3,2,5,1,1,4,7,3,1,3,4,14,3,3,3,6,11,3,5,2,2,5,3,1,3,1,1,3,5,1,9,3,2,3,3,1,1,3,5,4,3,2,11,1,7
>Marker45592	aaxbb	2
TCTCGATGAGTCGATCTCTTGCTTTCTCATAAAGGTGGACCCTTGGGTACTAGTACCTATCACCTTTAGAGGACTATATGTCCTCGCCATCAGAGGACTGXXXXXXXXXXATCCACACCTTAAGAGAATATAAGGTCCTTTGCCCTTAGATGCTTAACCGAGACTTGCGCTCCCGGTTAAGGGGCAAGTAGTTTCTTTTTATCAGTTCCT	M,eb,ee,eg,eh,ei,ek,el,en,eo,ep,eq,er,es,et,eu,ez,fb,fd,fe,ff,fh,fi,fk,fm,fn,fo,fp,fr,fs,ft,fu,fv,fw,fy,fz,ga,gb,gc,gd,ge,gf,gg,gh,gi,gj,gk,gm,gn,go,gp,gq,gs,gt,gu,gv,gw,gx,gz,ha,hb,hc,he,hg,hi,hk,hl,hn,hp,hs,ht,hu,hv,hw,hx,hz,ia,ib	69,6,10,6,5,12,11,9,10,5,5,5,10,4,12,9,6,6,27,9,12,2,7,1,9,8,5,2,16,2,5,2,8,10,5,6,11,14,11,7,11,23,11,2,10,3,8,4,9,1,4,10,3,2,1,5,5,4,4,1,10,8,2,2,2,10,6,7,3,11,1,4,2,2,6,6,4,10
TCTCAATGAGTCGATCTCTTGCTTTCTCATAAAGGTGGACCCTTGGGTACTAGTACCTATCACCTTTAGAGGACTATATGTCCTCGCCATCAGAGGACTGXXXXXXXXXXATCCACACCTTAAGAGAATATAAGGTCCTTTGCCCTTAGATGCTTAACCGAGACTTGCGCTCCCGGTTAAGGGGCAAGTAGTTTCTTTTTATCAGTTCCT	P,eb,ec,ed,ee,ef,eg,eh,ei,ej,ek,el,em,en,eo,ep,er,es,eu,ev,ew,ey,ez,fa,fb,fc,fe,ff,fg,fh,fi,fj,fk,fl,fm,fn,fo,fp,fq,fs,ft,fu,fv,fw,fx,fy,gd,gh,gi,gj,gl,gm,gn,go,gp,gq,gr,gs,gt,gw,gx,gy,gz,ha,hd,he,hf,hg,hh,hi,hj,hl,hm,hn,ho,hp,hq,hr,hs,ht,hu,hv,hw,hx,hy,ia,ib	64,11,12,19,7,14,5,8,7,13,13,3,14,14,7,4,8,6,13,10,14,6,6,13,9,20,10,3,7,1,2,10,6,19,5,8,2,6,9,7,7,5,1,2,17,5,7,7,10,4,11,4,3,12,5,6,10,4,4,7,6,22,5,19,14,3,2,18,5,6,8,12,7,7,13,13,17,9,9,6,5,2,7,7,20,8,8
>Marker45621	aaxbb	2
[truncated: 81,739 more rows]
