# Supplementary material for: Identification of quantitative trait loci underlying five major agronomic traits of soybean in three biparental populations by specific length amplified fragment sequencing (SLAF-seq)
Source: PeerJ. 2021 Dec 14;9:e12416. doi: 10.7717/peerj.12416 (PMC8679901; doi:10.7717/peerj.12416)
Supplement: Supplemental Information 13 [file peerj-09-12416-s013.group]

>Marker1001456	noP
TACAAAAGGGGGGCGAAATTCCCCGCGGTGGGCACGAGAAAGATTCCTATTTGATGCATCCCAGCGCGCTACATAACATAGAAGCGTGTTTAGCAGTAGAXXXXXXXXXXATACCTATTCCATTTCCATACAAAAACAGCCACGCAGTGTCGTGGAGGTGTGTGTCTCCAAGCGAAAGGAAGGAAGGAGCCTCCGACATCAGCTCGCTGT	M,ic,ih,ij,iv,ix,ja,jc,jk,jm,jn,jo,js,jv,kf,kh,kj,kn,ko,ks,kt,la,lb,lc,lg,lm,ln,lx	5,2,2,1,1,1,1,1,1,1,1,1,1,1,1,1,2,1,1,1,1,1,1,1,1,1,1,1
TACAAAAGGGGGGCGAAATTCCCCGCGGTGGGCACGAGAAAGATTCCTATTTGATGCATCCCAGCGCGCTACATAACATAGAAGCGTGTTTAGCAGTAGAXXXXXXXXXXATACCTATTCCATTTCCATACAAAAACAGCCACGCAGTGTCGTGGAGGTGTGTGTCTCCAAGCGAAAGGAAGGAAGAAGCCTCCGACATCAGCTCGCTCT	ie,ig,im,io,ir,iv,iw,ix,iz,ja,jg,jk,jy,jz,kb,kc,ki,kl,km,kn,ko,kw,kx,kz,le,lf,lj,lo,lq,lr,lv,ma	1,1,1,1,1,1,1,1,2,2,2,1,3,1,2,1,2,1,2,1,2,1,1,1,1,2,1,1,1,2,2,1
>Marker10063	noP
TGCTAAAACTTCAAAAAACTATAGAAGATAATGCTACGGAGGCCGCTTCCAATACAGCTAGGGAAGTGGAACCGGTGCTACAGCCCGCAATAAACTTGGGXXXXXXXXXXCTGCTCCAGACGATTTGAGCCAAGCCCCTATCTTCGAGGGGCAGCTCCCTCCTCAAGCTGACTATCCTCTGCAAGAAGATGATGAAGGAGATGCCCATTT	ic,ig,io,iq,it,iv,ja,jc,jd,jg,jk,jn,kb,kk,kn,ko,kq,ky,ld,lf,li,ma	2,1,1,2,1,1,2,2,1,2,1,2,2,1,2,2,1,1,1,1,1,1
TGCTAAAACTTCAAAAAACTATAGAAGATAATGCTACGGAGGCCGCTTCCAATACAGCTAGGGAAGTGGAACCGGTGCTACAGCCCGCAATAAACTTGGGXXXXXXXXXXCCGCTCCAGACGATTTGAGCCAAGCCCCTATCTTCGAGGGGCAGCTCCCTCCTCAAGCTGACTATCCTCTGCAAGAAGATGATGAAGGAGATGCCCATTT	M,if,ig,ih,iu,je,jf,jk,jm,js,kl,ky,la,le,lz	3,2,1,1,1,1,2,2,2,1,2,2,1,1,2
>Marker1007127	noP
TTGGTATTCATTGTAAACATGGAATAGCTTCCAGCTTTGTTGATTTTCCAACAAATGGGGCGTCCCATTAATATCTAGTTTTCAATTTTCAGGTGGTATTXXXXXXXXXXAAGTGAGGCTTTCTAGCAGCCAAGTATGGCTAAAACCAATTGCCTCTGCTCTCCAATGATCAAAAGCATGGAGTCACCAAAGGTCCAAAACCCCCTCATC	id,ie,if,ig,ih,ii,ij,ik,il,im,in,io,ip,iq,ir,is,it,iu,iw,ix,iy,iz,jb,jc,jd,je,jf,jg,jh,ji,jj,jk,jl,jm,jo,jp,jq,jr,js,jt,jv,jw,jx,jz,ka,kc,ke,kf,kg,kh,kj,kk,kl,km,kn,ko,ks,kt,ku,kv,kw,kx,ky,kz,lb,lc,le,lf,lh,li,lk,ll,lm,ln,lp,lr,lt,lu,lv,lw,ly,ma,mc	9,7,2,2,9,7,2,2,5,4,5,3,3,2,6,6,4,6,3,8,13,11,5,7,1,5,3,3,9,1,8,7,10,7,5,7,2,5,10,4,3,3,8,5,6,9,11,1,1,2,4,1,7,2,6,3,2,4,3,1,6,12,5,5,4,6,5,5,4,6,6,5,6,1,2,5,2,3,3,2,4,3,1
TTGGTTTCATTGTAAACATGGAATAGCTTCCAGCTTTGTTGATTTTCCAACAAATGGGGCGTCCCATTAATATCTAGTTTTCAATTTTCAGGTGGTATTGXXXXXXXXXXAAGTGAGGCTTTCTAGCAGCCAAGTATGGCTAAAACCAATTGCCTCTGCTCTCCAATGATCAAAAGCATGGAGTCACCAAAGGTCCAAAACCCCCTCATC	M	61
>Marker1007389	noM
CTACTTTGGCATCATCAAAATCCTGTATTCATACATTCAAGGGTGCAACTTTCTTTTGTTTTAACTTTTACAAACAAACTAAATTCAATCCATGTAACATXXXXXXXXXXGGCTCGCGATTACAATGCAGGTCGAGTATGACCCACAGCTGATTAGCTTTAGGGAACTCCTGGATGTCTTTTGGTCAAGTCATGATCCTAGGCAAGTGTA	ic,id,ig,io,ir,ix,iy,jb,jd,jk,jv,ke,kf,kh,kk,kn,kx,ky,kz,le,lf,li,lm,lp,ma	1,1,1,1,1,1,1,1,1,1,1,3,1,3,1,1,1,3,2,1,1,2,3,1,1
CTACTTTGGCATCATCAAAATCCTGTATTCATACATTCACGGGTGCAACTTTCTTTTGTTTTAACTTTTACAAACAAACTAAATTCAATCCATGTAACATXXXXXXXXXXGGCTCGCGATTACAATGCAGGTCGAGTATGACCCACAGCTGATTAGCTTTAGGGAACTCCTGGATGTCTTTTGGTCAAGTCATGATCCTAGGCAAGTGTA	P,iq,jo,jr,ju,jy,ka,kb,kd,kn,ko,ku,ky,kz,la,lg,lj,lk,ll,lo,lq,lt,lz,ma	3,1,1,1,1,2,1,3,1,1,1,1,3,2,1,4,2,1,1,3,1,2,1,5
>Marker1011783	noM
AAGCCACTTACATGTCATCCATGAACTTGGCAGCTACCATGACACTAGTGATCAGCAAACGGTGCACGTTGAAGGTGTTGATGGGAAGGGAGGGTTGTCTXXXXXXXXXXGAGTGAATCGGTCGAGGTAGACGTAGGCGACGACGAAGCACGAGGGGCTGCAGTTGGCGTACTTGAAGATTCTCTCAAGGTAGCTCTGAATTGAGATGTT	ij,il,iy,ja,jb,je,jg,jn,jo,jw,kn,ks,ku,kz,lb,lm,lw	2,1,1,1,1,1,1,1,3,1,1,1,1,1,1,1,1
AAGCCACTTACATGTCATCCATGAACTTGGCAGCTACCATGACACTAGTGATCAGCAAACGGTGCATGTTGAAGGTGTTGATGGGAAGGGAGGGTTGTCTXXXXXXXXXXGAGTGAATCGGTCGAGGTAGACGTAGGCGACGACGAAGCACGAGGGGCTGCAGTTGGCGTACTTGAAGATTCTCTCAAGGTAGCTCTGAATTGAGATGTT	P,ic,ij,ik,io,iq,iv,iw,iz,ja,jh,jj,jl,jm,jo,js,ke,km,lg,lj,lk,lq,lr,lx,mb	5,1,1,1,1,1,1,1,2,1,1,1,1,1,1,1,1,2,1,1,2,1,2,1,1
>Marker1012053	noP
TCCGACAAGGTCAGTGCACTTACCCCCCACGAGCATACACAACATCCAACGTATCGAACATGGGCACCATCAAGTGCAATGATCGTGGACAAATTAATACXXXXXXXXXXCAACATAGACATCATCTCATCTCAATGACGTTATCAACAACAACAACATCCTCATTTCATATTCACATAGCCATCAACAATAACATCAATTCAATTAACA	ie,il,in,io,iq,it,iy,jg,jh,ji,jj,jl,jm,jp,jr,ju,jw,jy,jz,ka,kb,kh,ki,kk,kl,km,kp,kr,ks,ku,kz,la,lc,ld,lj,lo,ls,lw,lz,ma,mb	1,2,1,1,1,1,1,2,1,1,3,3,1,1,3,2,3,1,1,2,2,1,1,1,1,3,2,1,1,1,1,2,1,1,2,1,1,1,1,1,1
TCCGACAAGGTCAGTGCACTTACCCCCCACGAGCATACACAACATCTAACGTATCGAACATGGGCACCATCAAGTGCAATGATCGTGGACAAATTAATACXXXXXXXXXXCAACATAGACATCATCTCATCTCAATGACGTTATCAACAACAACAACATCCTCATTTCATATTCACATAGCCATCAACAATAACATCAATTCAATTAACA	M,if,ig,ii,im,io,it,iu,iv,iz,jc,jh,jk,jl,jm,jn,jo,jq,jr,jt,jv,jx,jz,ka,kc,ke,ki,kj,kl,kn,kr,ks,kt,kv,kw,kx,ky,kz,la,lb,ld,le,lk,ln,lp,lq,lw,mb,mc	13,1,1,2,3,1,1,1,2,2,3,1,2,2,1,2,1,4,2,6,3,1,2,2,6,1,3,1,4,5,1,6,1,1,1,2,1,2,2,2,1,2,1,1,1,1,1,1,1
>Marker1012376	noM
CAGCGGAGGTATTTACGGAAGCTGTCGTATCCCTCGCCCAATACTATGACCAGCCGTTGAGGTGTTTCACGTTTGGGGACTTCCAAATGGTACCAACTATXXXXXXXXXXTTTTCTCCGGCTTTCTTCCTTCCTTGAGCAAGATTGCAGCTGTGGTTGGTGATTCAGCAAAAGAGTTGGATCGCACGAAGCAAACTCGGAACGGCGTAGT	P,ic,ie,if,ig,ih,ii,ij,ik,il,im,in,io,ip,iq,ir,is,it,iu,iv,iw,ix,iy,iz,ja,jb,jc,jd,je,jf,jh,jj,jk,jl,jn,jp,jr,js,jt,jw,jx,jy,jz,ka,kb,kc,kd,ke,kf,kg,kh,kk,kl,kn,ko,kq,kr,kt,kw,kx,ky,kz,la,lc,ld,le,lf,lg,lh,li,lj,lk,ll,lm,ln,lo,lp,lq,lu,lv,lw,lx,ly,lz,ma,mb,mc	21,1,1,3,1,1,1,1,1,2,1,2,2,1,2,2,3,1,4,3,1,2,4,2,1,1,1,2,2,2,5,1,1,3,1,1,3,2,3,1,1,3,2,3,4,2,4,6,1,1,2,3,2,2,6,1,2,3,1,1,6,4,2,1,1,2,2,2,4,1,2,3,1,3,3,3,1,1,2,2,1,1,2,1,6,1,1
CAGCGGAGGTATTTACGGAAGCTGTCGTATCCCTCGCCCAATACTATGACCAGCCGTTGAGGTGTTTCACGTTTGGGGACTTCCAAATGGTACCAACTATXXXXXXXXXXTTTTCTCCGGCTTTCTTCCTTCCTTGAGCAAGATTGCAGCTGTGGTTGGTGATTCAGCAAAAGAGTTGGATCGCACGAAGCAAACTCGGAACGGCGTAAT	P,ic,id,ie,if,ig,ij,in,iq,is,iu,iv,iw,iy,iz,ja,jc,jd,je,jg,jh,ji,jj,jk,jl,jn,jo,js,jt,ju,jv,jx,jy,jz,kb,kc,kd,ke,kg,ki,kk,kl,ko,kq,ku,kw,ky,kz,la,ld,le,lg,lh,li,lj,lk,ll,lm,lp,lq,lr,ls,lt,lu,lv,lw,lx,lz,ma	36,1,1,2,2,1,2,4,2,1,1,3,1,3,5,1,1,1,1,1,4,1,1,1,1,1,3,1,1,1,1,1,1,2,2,3,4,8,3,2,2,2,5,1,1,1,2,2,1,3,1,1,2,3,1,7,1,3,4,1,1,4,1,2,3,1,1,1,5
>Marker1012710	noP
TGAAATTAGTTTTTGCCAGAAAATTTAGTGTCACCAAATATCATTGGATTTACAGAAAATTCATAATAAAGAGTCCATTCTTGCCACAAAATTTAGGGTCXXXXXXXXXXCACAATAAAGCATTCATTCTTGTCACATAATTTAGGATCATCGAGGGTCATCGAATTCACAAAGAATTTATAAAAAAATTTGATCTTGCAACTGAATTTA	M,ic,id,if,ig,ih,ii,ij,ik,im,io,ip,ir,it,iu,iv,ix,iy,iz,ja,jb,jc,je,jh,jk,jl,jm,jn,jo,jq,jr,js,jt,jv,jx,jz,ka,kc,ke,kf,kg,ki,kj,kl,kn,ks,kt,kv,kw,kx,kz,la,lb,lc,le,lf,lg,lh,li,lk,ll,lp,lq,lr,lt,lv,lw,lx,ly,ma,mc	27,7,5,2,2,1,6,3,1,7,2,1,3,4,2,4,5,1,3,3,2,11,3,2,7,1,2,2,2,3,3,8,3,7,3,2,6,4,3,1,1,3,4,2,7,3,4,2,2,7,5,3,11,3,3,1,1,1,2,2,5,1,2,2,1,2,2,2,2,1,3
TGAAATTAGTTTTTGCCAGAAAATTTAGTGTCACCAAATATCATTGGATTTACAGAAAATTCATAATAAAGAGTCCATTCTTGCCACAAAATTTAGGGTCXXXXXXXXXXCATAATAAAGCATTCATTCTTGTCACATAATTTAGGATCATCGAGGGTCATCGAATTCACAAAGAATTTATAAAAAAATTTGATCTTGCAACTGAATTTA	ig,ih,il,ip,iz,jd,jg,ji,jp,ju,jw,jx,ka,kb,kd,kf,kh,kj,kl,km,kp,ks,ku,kx,lc,ld,le,lh,lj,ll,lr,ls,lt,lu,lw,lz,mc	1,1,3,2,2,1,1,2,3,1,3,1,2,1,1,1,1,1,1,2,1,1,3,1,1,1,1,1,1,1,2,1,1,2,1,2,1
>Marker1012783	noP
AGAATATGCATACACTTCTCGATCTGTAAAATTTGCCTAGTTCCTATGGTGCATTGTGTCATTTAATTTCTGCTTCAGTTTTACCACTTTATGTAAATGTXXXXXXXXXXAAAACCTATAAATCTGGAACATGCAACAAGGAAGAAAATGCAAAAACAAAAGCAAGAATGTAAAATGAGAACACAACACAATTACATGGTTCAACCAATA	M,ic,ih,il,is,iu,iv,ix,jc,je,ji,jj,jk,jl,jm,jn,jq,jr,jv,ka,ke,kh,ki,kj,kk,kn,kp,kq,ku,kv,ky,kz,la,lb,lc,le,lg,lh,li,lj,lk,ll,lr,lt,lu,lv,lw,lx,ly,lz,ma,mb	13,1,1,2,2,3,2,1,1,2,1,1,1,1,6,2,1,2,1,3,1,4,1,4,2,1,2,1,1,1,1,2,1,1,1,1,2,3,2,1,3,1,1,5,1,2,2,1,2,1,2,2
AGAATATGCATACACTTCTCGATCTGTAAAATTTGCCTAGTTCCTATGGTGCATTGTGTCATTTAATTTCTGCTTCAGTTTTACCACTTTATGTAAATGTXXXXXXXXXXAAAACCTATAAATCTGGAACATGCAACAAGGAAGAAAACGCAAAAACAAAAGCAAGAATGTAAAATGAGAACACAACACAATTACATGGTTCAACCAATA	id,ie,if,ig,ih,ii,ik,il,im,io,ip,is,it,iw,ix,ja,jb,jc,jg,ji,jk,jp,jq,jr,js,jt,jw,jy,jz,ka,kb,kc,kd,ke,kf,ki,kk,kl,km,kn,kq,kr,kw,kx,kz,la,lb,ld,le,lg,lh,li,lj,lm,lo,lq,ls,mb,mc	3,3,1,1,3,1,2,1,2,1,2,1,2,2,1,1,4,3,2,4,1,2,2,1,1,1,2,1,5,5,2,5,1,1,3,1,1,1,2,2,3,1,2,3,1,1,2,1,2,1,1,1,1,1,3,3,1,1,1
>Marker1013512	noP
GAATCAGACAACCGAGTCAAAAGTTATGGCTGTTTGAATTAGCCTTGTGCTTCCGTGTTTAATTTTGAGAATCGCGATATATTTTTCTCTCTAATCGAACXXXXXXXXXXTATAGTTTGCTCGTGAATCGGAATGCCGAGTGAAACGTTAGGTCTATTTGAATTTCTCGAGAGCCTCATTTGTTCAATTTCATGCGTTTGGATATATTTT	M,ic,ie,ig,ih,ii,ij,ik,in,ip,iq,it,iw,jc,ji,jj,jk,jm,jo,js,jt,ju,jv,jw,jx,jz,ka,ke,kf,kh,ki,kj,kl,km,kn,kp,kr,ks,ku,kv,kw,kz,ld,lg,lo,lr,lu,lw,lz,mb,mc	4,2,1,1,3,1,2,1,1,1,1,1,2,1,1,1,3,1,1,1,2,2,2,1,1,1,1,1,1,1,1,1,1,2,2,2,1,1,1,2,1,2,2,1,2,2,1,2,1,1,1
GAATCAGACTACCGAGTCAAAAGTTATGGCTGTTTGAATTAGCCTTGTGCTTCCGAGTTTAATTTTGAGAATCGCGATATATTTTTCTCTCTAATCGAACXXXXXXXXXXTATAGTTTGCTCGTGAATCGGAATGCCGAGTGAAACGTTAGGTCTATTTGAATTTCTCGAGAGCCTCATTTGTTCAATTTCATGCGTTTGGATATATTTT	M,ic,ie,ig,ih,ii,il,in,iq,it,iv,iw,ix,iz,ja,jb,jc,je,jj,jk,jm,jn,jo,jq,jr,js,jt,ju,jx,jy,jz,kb,ki,kk,kn,kp,ks,kw,kx,kz,la,ld,le,lf,lg,ll,lm,lo,lq,lr,lt,lu,ly,mb	6,2,1,1,1,2,1,1,1,1,1,1,1,1,2,2,3,1,1,1,1,1,1,1,2,1,1,1,2,1,1,2,1,2,2,1,1,4,2,2,1,2,3,1,1,1,1,2,1,6,1,1,1,1
>Marker1013779	noP
ATATAATTAAGAACTGCTAGGAAGTTTGTATTGTCACTCAGATCTTGACTAGTTATAACTTTCTGAATGAAATGAGTTTATCCCGCGTTTTTACTCCAAAXXXXXXXXXXGTACAGGAACAAATGAAAGCCGACATGTCGGCTTTGAAAGAGCAAATGGCTTCCATGATGGATGTCATGCTAGGAATGAGGCAACTAATGGAGAATAACG	il,iq,iw,iy,jb,jh,jj,js,jv,jx,kd,km,kv,kw,kz,ld,lq,ls,lv,mb	1,1,1,1,2,1,1,1,1,1,1,1,1,2,1,1,2,1,1,1
ATATAATTAAGAACTGCTAGGAAGTTTGTATTGTCACTCAGATCTTGACTAGTTATAACTTTCTGAATGAAATGAGTTTATCCCGCGTTTTTACTCCAAAXXXXXXXXXXGTACAGGAACAGATGAAAGCCGACATGTCGGCTTTGAAAGAGCAAATGGCTTCCATGATGGATGTCATGCTAGGAATGAGGCAACTAATGGAGAATAACG	M,ig,io,iq,iv,ix,jh,jm,ju,jv,jw,jx,kf,kg,kp,kv,kz,la,lh,lw,lz	5,2,1,1,1,1,1,4,1,1,1,1,1,1,2,2,2,1,1,1,1
>Marker1016204	noP
CAACTTCATTCTTGCATCCAACATACTTTTGGGATGGTGTGCTAAAATCAAATGATCATTTCCTCCTGATCTCTTCCATTCCTCTTGCGTTGTCAAATACXXXXXXXXXXGAGGAAATTCTGAAGCAAGAATATCCAATGAAAGCCATAACTCTATACTATGTTGCAAATTCAAGCCCCCAGGGTAACCAGGTATATTAGTTCTAACATC	id,ie,if,ig,ih,ii,ij,il,io,iq,ir,is,it,iw,ix,iy,ja,jb,jd,jg,ji,jj,jl,jm,jo,jp,jr,jt,ju,jw,jx,jy,jz,ka,kb,kc,kh,kk,kl,km,kp,kq,kr,ks,ky,la,le,lf,lg,lh,ll,lo,lu,ly,mb	4,1,1,2,1,3,1,2,1,2,1,2,4,7,3,1,1,3,1,2,1,1,1,2,1,4,1,1,1,1,1,2,3,1,5,1,1,1,1,2,1,3,1,1,1,1,2,1,2,1,2,1,1,2,1
CAACTTCATTCTTGCATCCAACATACTTTTGGGATGGTGTGCTAAAATCAAATGATCATTTCCTCCCGATCTCTTCCGTTCCTCTTGCGTTGTCAAATACXXXXXXXXXXGAGGAAATTCTGAAGCAAGAATATCCAATGAAAGCCATAACTCTATACTATGTTGCAAATTCAAGCCCCCAGGGTAACCAGGTATATTAGTTCTAACATC	M,ic,ig,ih,ii,ik,im,ir,iu,iv,ix,iy,jb,jf,ji,jj,jk,jn,jo,js,jv,jx,ka,kc,kf,kg,ki,kj,kk,kn,ko,ks,kv,kw,kx,kz,lc,ld,le,lg,lh,li,lq,lt,lu,lv,lw,lx,ly,mb	16,2,2,1,1,2,2,3,2,4,4,2,1,2,1,1,3,3,1,3,3,1,1,2,3,1,1,1,1,5,2,1,1,1,3,3,1,3,1,1,1,2,1,4,1,1,1,3,1,2
>Marker1021104	noM
CGATTGACGAAGGATGCAGAAGACGACGTTAGTCTCTACGTGCTATCAGGCTTTTTGTCTTACAGACAGCAAAAGAAAGTTTATACGGATAACCACTCGGXXXXXXXXXXGAGGAACTCAGACCTACGTAGTTCTTGATAACTTGTGAGACTTGAAAAAGTCTCCACCGGAAGATGCTGACATCTCCGGAAAGGGCGCAGATGACCACAT	ih,it,iu,je,jh,jm,jo,ju,jv,ki,kn,kq,kx,la,lh,lj,ls,lt,lz,ma	1,2,1,3,1,2,1,1,1,1,1,1,1,1,1,1,1,1,1,1
CGATTGACGAAGGATGCAGAAGACGACGTTAGTCTCTGCGTGCTATCAGGCTTTTTGTCTTACAGACAGCAAAAGAAAGTTTATACGGATAACCACTCGGXXXXXXXXXXGAGGAACTCAGACCTACGTAGTTCTTGATAACTTGTGAGACTTGAAAAAGTCTCCACCGGAAGATGCTGACATCTCCGGAAAGGGCGCAGATGACCACAT	P,il,iz,jb,jy,kc,ke,kl,ky,lc,ls,lw,lx,ma	3,1,1,1,1,2,2,5,4,1,1,2,1,1
>Marker102128	noM
ATTCTCATTTTCTCATGTCATACATAGATGTTTAATTAGCATTTTTGAAAGCTGAACTCTGCTACTCTGTGCTTTGTTCTGCATCCCTTCTCTTTTTTGGXXXXXXXXXXCATATATGGTTGTTGGTGAATAGTGATAGTAACATTTTGAGGTTAGGGGGACCAGATTGATGATATAGCTGTTGTGAAGGTCCAAACTGGAGAATCTAGC	P,ie,in,io,ir,ja,jg,jh,jl,kb,kc,km,kn,ko,kp,ks,ku,kx,lc,lf,ln,lr,ls,lu	5,2,1,1,1,1,1,1,1,2,1,1,1,1,1,1,2,1,3,1,1,1,1,1
ATTCTCATTTTCTCATGTCATACATAGAAGTTTAATTAGCATTTTTGAAAGCTGAACTCTGCTACTCTGTGCTTTGTTCTGCACCCCTTCTCTTTTTTGGXXXXXXXXXXCATATATGGTTGTTGGTGAATAGTGATAGTAACATTTTGAGGTTAGGGGGACCAGATTGATGATATAGCTGTTGTGAAGGTCCAAACTGGAGAATCTAGC	ii,ij,ik,il,is,iw,ix,jd,jf,jl,jm,ju,jv,jx,jz,kd,kl,km,ko,kp,kt,kw,le,lv,lx	4,2,1,1,1,1,1,1,1,1,4,2,2,2,1,1,1,2,2,1,1,2,1,1,1
>Marker102316	noP
TGGACTTTTATCATTACCACAACTCCACACAGCACAAGTGATCTCCTCTTCTTTAAAAGGTTCAACCATAATATCTCTTTGAGAAGAAGATAACACACTGXXXXXXXXXXTCCCCCCCACCCCATGGGCTGATAAGCAGACCAACAATCCTTCACCACCTGCTGATAATCCTTGATCTTTAACCAACCATCAAAGACCTTAAAAGGCTAA	if,in,io,ip,ir,it,iv,iy,ja,jb,jc,jf,jg,jh,ji,jj,jk,jl,ju,jx,jz,kb,kc,kh,ki,kk,km,kn,ko,kp,kq,ks,ku,kv,kx,kz,la,lb,lc,ld,lf,lh,li,lj,lk,ll,ln,lo,lp,lq,lr,ls,lu,lv,lw,lx,lz,ma,mc	2,1,5,1,1,4,1,1,1,1,8,1,4,2,3,2,2,2,3,2,1,6,9,2,1,1,4,1,1,3,1,2,6,2,1,1,6,2,2,2,2,3,1,1,1,4,1,2,2,1,5,2,2,2,3,1,4,2,3
TGGACTTTTATCATTACCACAGCTCCACACAGCACAAGTGATCTCCTCTTCTTTAAAAGGTTCAACCATAATATCTCTTTGAGAAGAAGATAACACACTGXXXXXXXXXXTCCCCCCCACCCCATGGGCTGATAAGCAGACCAACAATCCTTCACCACCTGCTGATAATCCTTGATCTTTAACCAACCATCAAAGACCTTAAAAGGCTAA	M,id,ie,ig,ih,ii,ij,il,ip,is,iv,iw,ix,iz,ja,jd,je,jf,jj,jk,jm,jn,jo,jp,jq,jr,js,jt,ju,jv,jw,jy,jz,ka,kc,kd,ke,kh,kk,kl,km,kn,kp,kr,ks,kt,kw,kx,ky,kz,la,lb,ld,le,lf,lj,lk,ll,lo,lv,lw,ly,lz,ma,mb	11,2,3,1,4,3,4,2,3,3,2,3,2,1,1,2,3,2,2,1,5,4,1,1,2,5,5,1,3,1,1,5,1,1,3,1,2,2,3,5,2,1,6,2,1,2,5,4,1,1,1,2,1,3,2,1,2,4,2,2,2,4,2,1,3
>Marker1025178	noM
ATCACAATCGTGGCTCTAACCAACTTGGGCAATCTTTCAAAGATAGCTCACACACGAGAACTTGAGATTCAAACTCCCACCAGGAAGCTCTGTCATATCCXXXXXXXXXXGTTAGTAAGGGCAGATCAACAGATGAAAAACCGAATGAAAAATGGTTCCTATTTAAGCCCCTAATAAGTTTAAGCACCACAAGGGTTTTGCAATTGAACA	P,ic,ie,if,ih,ii,ik,il,in,io,iq,ir,iu,iv,iw,ix,iz,jc,jd,je,jf,jg,jh,jj,jl,jm,jn,jo,jp,jr,js,ju,jv,jw,jx,jz,kd,ke,kf,kh,kj,kl,km,kn,kr,ks,kt,kv,kw,kx,ky,kz,la,lb,lc,ld,le,lg,lj,lk,ll,lm,ln,lp,lt,lu,lv,lw,ly,lz,ma,mc	15,3,2,3,1,1,3,2,3,1,2,2,1,3,3,1,1,2,4,1,2,2,9,2,1,2,1,4,1,2,1,3,1,2,1,1,3,1,2,3,1,1,1,1,1,2,1,1,4,1,1,1,1,2,5,1,2,1,1,4,1,4,1,1,1,1,1,2,2,1,2,1
ATCACAATCGTGGCTCTAACCAACTTGGGCAATCTTTCAAAGATAGCTCACACACGAGAACTTGAGATTCAAACTCCCACCAGGAAGCTCTGTCGTATCCXXXXXXXXXXTTTAGTAAGGGTAGATCAATAGATGAAAAACCAAATGAAAAATGGTTCCTATTTAAGCCCCTAATAAGTTTGAGCACCACAAGGGTTTTGCAATTGAACA	P,id,ie,if,ih,ii,ij,il,in,it,iw,iz,jb,jc,jd,jg,jh,ji,jl,jm,jn,jp,js,ju,jx,jy,jz,kb,kd,ke,kf,kh,kl,km,kp,kq,ks,ku,kv,kw,ky,lc,ld,lh,li,lj,lk,lo,lp,lq,lr,lw,lx,lz,mb,mc	13,2,1,2,1,1,1,1,1,2,1,1,1,1,1,1,3,2,2,2,2,2,1,3,2,1,3,1,1,2,2,1,1,2,2,3,4,2,1,3,1,1,1,1,2,2,2,1,1,1,1,1,2,1,1,2
>Marker1025508	noP
TGAATATATTCACGAGCACACTGTGCCTGTGTATATCCATCGTGATGTAAAATCAGCAAATATATTAATAGACAAGAACATCCGTGGAAAGGTAGCATTGXXXXXXXXXXCATGCCACCAGAGTATGATTTGTTTATTGTGCTAAATAATCAAAACGAAATTTCGGTTTTGTTGGGAAAAAAAACATGTGTTCTCTGTGTTGTTAATAGT	M,ie,if,ig,ih,ik,il,ip,it,iv,iw,iy,jb,jc,jd,ji,jj,jk,jl,jm,jo,jq,jr,ju,jv,jw,jx,kb,kd,ke,ki,kj,kk,km,kn,kq,kr,kt,ku,kv,kx,ky,kz,la,lc,ld,li,lj,ll,lm,lo,lp,lr,lu,lw,ly,ma	5,1,2,1,5,1,1,1,1,1,2,3,3,4,1,2,1,2,3,1,3,1,3,1,3,1,3,1,1,2,1,1,1,1,4,2,1,1,3,1,3,1,3,2,1,1,2,1,1,1,1,1,1,1,1,1,1
TGAATATATTCACGAGCACACTGTGCCTGTGTATATCCATCGTGATGTAAAATCAGCAAATATATTAATAGACAAGAACATCCGTGGAAAGGTTGCATTGXXXXXXXXXXCATGCCACCAGAGTATGATTTGTTTATTGTGCTAAATAATCAAAACGAAATTTCGGTTTTGTTGGGAAAAAAAACATGTGTTCTCTGTGTTGTTAATAGT	ic,id,ie,if,ig,ii,ik,im,io,iq,ir,is,iw,iy,iz,ja,jb,je,jf,jj,jn,js,jt,jw,jx,jy,jz,kb,kc,kf,kj,km,kn,kp,kq,ks,kv,ky,kz,lb,ld,le,lf,lh,lk,lm,lp,ls,lt,lv,lw	5,2,1,1,1,4,2,1,2,1,2,3,2,2,1,1,1,2,2,1,3,1,3,3,2,1,3,2,1,1,1,2,1,2,1,3,1,1,2,4,3,4,2,2,1,1,1,1,3,6,1
>Marker1025555	noM
ATCTGCTCCTTCATCGCCTCTAGCATTCATGTCAATACTCCCCTGTCAACAACAATTATAGAATAAAATTAATACAATTTATGTAAAGAAAAAGGTAAAAXXXXXXXXXXGTCAAGAATTTGAAGATTGGGGCAATGCTTGATCACTTCTAACCCCTCAACCCAATCTATGTGCAGAAACTTAACATTATTAACAACCTCCAATAGAACA	P,ic,ie,if,ig,ii,ij,ik,in,io,iq,ir,it,ix,iy,iz,ja,jc,jd,je,jf,jg,jh,jj,jk,jl,jo,jp,jr,js,ju,jv,jz,ka,kb,kc,kd,ke,kf,kh,ki,kj,kk,kl,km,kn,ko,kp,kq,ks,kt,kv,kw,kx,ky,la,lb,lc,le,lg,lh,li,lk,lm,ln,lp,lq,lr,lt,lu,lv,lw,lx,lz,ma,mc	13,2,1,1,1,1,1,1,5,2,5,3,3,1,1,2,2,2,1,2,1,1,3,2,1,2,4,1,2,1,3,2,1,1,4,1,5,9,1,1,1,3,1,3,1,1,8,2,2,2,1,2,1,2,1,1,1,1,1,1,2,8,6,4,2,2,1,2,2,1,4,2,1,1,1,1
ATCTGCTCCTTCATCGCTTCTAGCATTCATGTCAATACTCCCCTGTCAACAACAATTATAGAATAAAATTAATACAATTTATGTAAAGAAAAAGGTAAAAXXXXXXXXXXGTCAAGAATTTGAAGATTGGGGCAACGCTTGATCACTTCTAACCCCTCAACCCAATCTATGTGCAGAAACTTAACATTATTAACAACCCCCAATAGAGCA	P,ic,ie,if,ih,ii,ij,im,in,iq,ir,it,iv,ix,iy,ja,je,jf,jh,ji,jm,jo,ju,jx,ka,kb,kc,kd,ke,kg,kh,ki,kk,kl,km,kn,ko,kp,kr,kt,ky,la,lb,ld,le,lf,lg,li,lk,lm,lo,lp,lr,lv,lx,ly,ma,mb,mc	20,1,1,1,1,1,1,1,2,2,1,1,3,2,2,1,1,1,4,1,1,3,1,1,1,1,2,4,4,1,2,1,2,2,2,4,7,2,1,1,3,1,1,2,1,3,3,4,3,1,1,2,1,1,1,1,4,1,2
>Marker102681	noP
TTTTTCAACTCACTGTGTGTGCAAATAGTGTTGGTGTTTGTGTGCATCAAATGAATAAATATTTATCTTATGCATACAAAAAATACACTAAAGGCATCCAXXXXXXXXXXCGACGCGGGGGCTCACGGGGGCGTCTTCCATGGAAGGAAAATGCGCAGAGTCGCCACCAATGTTTATTCAAGGAAAACTTCGTAAAAACCGGAAAAGGCA	ic,ie,if,im,in,io,iq,ir,it,iv,iy,iz,ja,jb,jc,jd,jg,jh,jj,jk,jl,jx,jz,kb,kc,ke,kf,kg,kh,ki,kj,kk,km,kn,kp,kq,kr,ks,ku,kv,kx,kz,la,lb,lc,ld,lf,lg,lh,li,lj,lk,ll,lm,lp,lq,lr,ls,lt,lu,lz,ma,mc	4,1,1,1,3,3,2,3,1,2,2,1,8,3,5,2,5,1,6,7,4,1,1,3,1,3,1,1,1,1,2,5,2,2,2,1,1,3,2,2,6,6,3,4,2,4,3,1,5,3,2,2,2,2,2,4,5,5,1,3,2,4,3
TTTTTCAACTCACTGTGTGTGCAAATAGTGTTGGTGTTTGTGTGCATCAAATGAATAAATATTTATCTTATGCATACAAAAAATACACTAAAGGCATCCAXXXXXXXXXXCGACGCGGGGGCTCACGGGGGCGTCTTCCATGGAAGGAAAATGCGCAGAGTCGCCACCAATGTTTATTCAAGGAAAACGTCGTAAAAACCGGAAAAGGCA	M,if,ig,ih,ii,ij,ik,im,ip,is,it,iu,iv,iw,ix,iz,jb,je,jf,ji,jj,jl,jm,jn,jo,jp,jq,jr,js,jt,ju,jv,jw,jx,jy,jz,ka,kc,ke,kh,kj,kk,kl,km,kn,kp,kq,kr,ks,kt,kw,kx,kz,la,lb,ld,le,lf,lg,lj,lk,ll,lo,lu,lv,lw,lx,ly,lz,ma,mb	19,1,1,3,5,2,2,1,3,1,1,6,3,7,4,3,1,2,1,2,1,3,7,1,7,4,3,3,3,6,3,4,3,4,2,3,5,1,1,4,1,2,9,4,1,2,2,4,2,2,4,1,3,2,2,4,2,1,3,1,1,2,2,2,3,1,1,7,1,2,3
>Marker1029279	tagNoPM
CTAGAGCTGAACGCAACTTGGCAACTTGTGCTGCATCTTCAGCCTCTTCTGTTGCCAAGGTACCAGAAATATCCTGATAAGCCAATATCAGGAAAACAAGXXXXXXXXXXGTTACATTCCTAGCCGATGTGGGGCATCATAGCACACCCCACTCACAGCAAGGATTGCACATTTGAGGCATTAAGTTTCTATAAGACTAAGCATTGTGGG	P,M,il,is,iv,jo,ju,ko,kr,kt,ku,lf,lg,lh,lj,lp,lq,lu	9,8,1,2,1,1,1,1,1,3,1,1,1,1,3,1,1,1
CTAGAGCTGAACGCAACTTGGCAACTTGTGCTGCATCTTCAGCCTCTTCTGTTGCCAAGGTATCAGAAATATCCTGATAAGCCAATATCAGGAAAACAAGXXXXXXXXXXGTTACATTCCTAGCCGATGTGGGGCATCTTAGCACACCCCACTCACAGCAAGGATTGCACATTTGAGGCATTAAGTTTCTATAAGACTAAGCATTGTGGG	ih,il,im,iq,ir,iu,ix,jb,jd,je,jt,kc,ky,lf,lk,ll,lp,lr,lx	1,1,1,1,1,1,1,1,1,1,1,2,1,4,1,3,1,1,1
>Marker103115	noM
CTACCCTTTAGAATCACCCACTGTTTCCCTTTATCTAAAAGCTAGCCAGCTAGGCAGCCAAAACTGGAGCAATCATAAATAATGGAAAACAAATGAACAAXXXXXXXXXXCACAAACGAGCCTCATGTCACTCATGAATGCCTTTACGTATAGGGAATTTAATTACTTGACTTCTGTACATAATTGACATTGTTATACACCTACAAAATT	P,ic,id,if,im,in,iq,jg,jh,jz,kb,ki,kk,kn,kq,ks,lf,lg,li,lk,ln,lo,lp,lq,lr,lu,lv,lx,mc	5,1,1,1,1,1,2,1,2,1,1,1,1,1,1,1,1,1,2,1,2,2,1,1,1,1,1,1,1
CTACCCTTTAGAATCACCCACTGTTTCCCTTTATCTAAAAGCTAGCCAGCTAGGCAGCCAAAACTGGAGCAATCATAAATAATGGAAAACAAATGAACAAXXXXXXXXXXCACAAGCGAGCCTCATGTCACTCATGAATGCCTTTACGTATAGGGAATTTAATTACTTGACTTCTGTACATAATTGACATTGTTATACACCTACAAAATT	ii,ij,iq,ix,iy,jf,ji,jj,jl,jo,jp,jq,jz,kd,kg,kl,ks,kw,la,le,lo,lv,lz	1,1,1,1,1,2,1,1,1,2,1,1,1,3,1,1,2,1,1,1,1,1,1
>Marker103162	noP
TAGGTCAGCTACTTTGCTCCCCAGGACATTATTTTGCACAGAGCGTAGCAAGGAGGCGGGTATGGATCATGTGCACTAGCATGACCACTCTGACTCAAATXXXXXXXXXXAGTGGACCCAGAGAAGTCCAACAGGGCACTGGGATTTCTGCCATTGATTACAAGTCTTTGCCAATTCTGTGGAGTACCGATCGTGCTGACAAAGCTCATC	M,ie,ii,ij,iq,iu,iw,ix,jo,jt,jv,jw,jx,jy,jz,ka,kl,km,ko,kr,ks,kt,kw,ld,lg,lk,ll,lv,lx	5,2,2,1,1,1,1,1,1,2,2,2,1,1,1,1,2,1,1,1,1,1,1,1,1,1,1,2,1
TAGGTCAGCTACTTTGCTCCCCAGGACATTATTTTGCACAGAGCGTAGCAAGGAGGCGGGTATGGATCATGTGCACTAGCATGACCACTCTGACTCAAATXXXXXXXXXXAGTGGACCCAGAGAAGTCCAACAGGGCACTGGGATTTCTGCCATTGATTAGAAGTCTTTGCCAATTCTGTGGAGTACCGATCGTGCTGACAAAGCTTATC	ic,ig,is,it,iz,ja,jb,jc,jd,jj,jn,ju,jz,kb,kf,kk,kv,ky,lc,ld,ll,ln,lr,lv,lx,mc	1,1,1,1,1,1,1,3,1,1,1,2,2,2,1,1,1,1,1,1,1,1,2,1,1,1
>Marker1032647	noM
CCATTATTTTATTTCTTTGCTAAAAATGATGATTCTTTATTTGTTTGGACTTTTATCTCAAACCTTTGTTGGGACATTTTTACCCATTCATCAATTTTTTXXXXXXXXXXATTTAACTCTATTGATCTAGCTAGATATTGAGTGTCTGTCTCATGAAAGAGTTTTATTGAGTCTTGAATCATATCATAATCCCATGACATAATTCATGCT	ic,if,ih,iq,iv,iy,iz,jw,kd,ke,kt,ky,kz,le,lk,ln,lv,ly,ma	1,1,1,1,1,1,1,1,1,2,2,1,1,1,2,1,1,1,2
CCATTATTTTATTTTTTTGCTAAAAATGATGATTCTTTATTTGTTTGGACTTTTATCTCAAACCTTTGTTGGGACATTTTTACCCATTCATCAATTTTTTXXXXXXXXXXATTTAACTCTATTGATCTAGCTAGATATTGAGTGTCTGTCTCATGAAAGAGTTTTATTGAGTCTTGAATCATATCATAATCCCATGACATAATTCATGCT	P,ik,jb,je,jg,jh,jy,kc,kd,ki,kl,ko,kq,kw,kx,kz,lb,lm,lx	8,1,1,1,1,1,1,1,1,1,1,1,1,1,1,1,1,1,1
>Marker1036132	noM
TTGGTAGCAGTCCTAGTATGTCCATTCCCCACATGGCGAAAGGGCAAGCGCCACATGGCGAAGGACCAAGGGGAGCTTAGACTGTGAAGGTTGTTAGGAGXXXXXXXXXXAGGAGAAATGCATGGAACGTCTGCAAACTCTTGACATCTTCGACATCTCTTGGTAAAGTTGAGGGTGTTGGCTAGTAGTAGCCCGCTCGCACCGCTTTAG	P,id,in,iw,jd,jl,jo,jz,kd,kn,kq,kr,lm	3,1,1,1,1,1,1,1,1,1,1,1,1
TTGGTAGCAGTCCCAGTATGTCCATTCCCCACATGGCGAAAGGGCAAGCGCCACATGGCGAAGGACCAAGGGGAGCTTAGACTGTGAAGGTTGTTAGGAGXXXXXXXXXXAGGAGAAATGCATGGAACGTCTGCAAACTCTTGACATCTTCGACATCTCTTGGTAAAGTTGAGGGTGTTGGCTAGTAGTAGCCCGCTCGCACCGCTTTAG	P,ie,ij,ik,iq,iy,iz,jd,jg,jh,jo,jr,jt,kg,kh,kl,ku,kx,ky,lg,lj,lk,lm,lq,ls,lu,lw,ly,mb,mc	8,1,3,3,2,1,1,1,1,2,2,1,1,1,2,1,2,1,1,1,1,1,1,1,1,1,1,3,1,1
>Marker1039385	noP
TCCACTAATGGCATGGGATGAGGAGAACATGGCGAAACTGGTATCGGGCTTTGGAGAGCTCATCGAGCTCGATGAAGAGACGGAGGAGCGATCGAGGATGXXXXXXXXXXTCACCACGGCTCTGGCGGAATCCAATGACGAGCTCACCAATCGTATCTCCGATGGAAGATCTTCTGTCGGTTTCTCCGATGTCTCTCCCTACCTCAGGTC	id,ie,ij,ik,im,in,iq,ir,is,it,iw,iy,jd,jf,jj,jk,jm,jp,ju,jv,jx,jy,jz,ka,kb,kc,kd,kf,kh,ki,kk,kl,km,kp,kr,ku,kw,kx,la,lb,lc,le,lf,ll,lm,lq,ls,lv,lw,ly,mc	1,1,2,1,2,1,2,5,2,3,2,6,3,1,3,2,3,1,2,1,2,1,2,3,2,1,1,2,3,1,3,1,1,1,3,2,3,5,1,1,1,1,1,2,1,5,2,2,1,1,1
TCCACTAACGGCATGGGATGAGGAGAACATGGCGAAACTGGTATCGGGCTTTGGAGAGCTCATCGAGCTCGATGAAGAGACGGAGGAGCGATCGAGGATGXXXXXXXXXXTCACCACGACTCTGGCGGAATCCGATGACGAGCTCACCAATCGTATCTCCGATGGAAGATCTTCTGTCGGTTTCTCCGATGTCTCTCCCTGCCTCAGGTC	M,ig,ih,iv,jn,jr,ka,kt,kv,la,lc,le,lv	3,1,1,1,2,1,1,1,2,1,1,1,1
>Marker104053	noP
GAGGTAGAGGCTGTTGTAGCTGGGGATGAGCCCATGGTAGATGTTGCCGCACAGGACACCGGTGCAGAGACTGATGCACAGGATACCGGTGCATAGGATAXXXXXXXXXXGTTCACGTTTTTTGAACAAATTATGTTCCTTTGTACTTCAATTCAGGAACGTCCTGAGTTGAAGTTATCCTCCCATGGGAGGAAGGTGCATAACTTAGGC	M,id,ih,ii,ij,ik,il,im,ip,iq,ir,is,iu,iv,iw,ix,iy,jc,jd,je,jf,jj,jk,jl,jm,jn,jp,jq,jr,js,jt,jv,jw,jx,jy,jz,ka,kd,kf,kh,kj,kk,kl,km,ko,kp,kq,kr,ks,kt,kw,kx,ky,kz,la,lb,ld,le,lf,lj,lo,lu,lv,lx,ly,lz,ma,mb	25,3,6,4,1,5,2,1,1,2,2,7,1,4,5,2,1,1,2,3,3,1,3,3,8,1,1,3,4,6,4,2,5,3,3,5,3,1,1,2,5,4,4,2,2,2,2,2,2,3,3,5,2,4,3,1,2,7,3,1,2,2,2,2,3,1,2,1
GAGGTAGAGGCTGTTGTAGCTGGGGATGAGCCCATGGTAGATGTTGCCGCACAGGACACCGGTGCAGAGACTGATGCACAGGATACCGGTGCATAGGATAXXXXXXXXXXGTTCACATTTTTTGAACAAATTATGTTCCTTTGTACTTCAATTCAGGAACGTCCTGAGTTGAAGTTATCCTCCCATGGGAGGAAGGTGCATAACTTAGGC	ic,id,ie,ig,ik,im,in,io,ip,iq,it,iv,iy,iz,ja,jb,jc,jd,jg,jh,jk,jl,jn,ju,jx,jz,kb,ke,kf,kg,kh,ki,kj,kk,km,kn,ko,kp,kq,ks,ku,kx,ky,kz,la,lb,lc,ld,lf,lg,lh,lj,ll,lm,ln,lo,lp,lq,lr,ls,lt,lu,lw,lx,mc	5,1,1,1,2,1,1,1,1,1,3,1,4,3,4,4,6,2,1,2,1,5,2,3,2,3,2,1,2,2,3,1,1,2,2,4,1,1,2,1,3,1,1,3,3,1,3,5,5,1,4,1,2,3,5,2,1,2,2,6,3,1,2,2,1
>Marker104494	noP
ACCCTTGAAAGCTAAGGGTAGCCAATGGAAATTTTCTCTCTTCCCTAATATGATGGTGTCATAACCTAATTTCGTCCATGTACCATTGTTTCATGGCATGXXXXXXXXXXGTTAAGAAATTCATAAAGTTTCGTAACGTTACGGAAAAAGAATCACCAAAAAAAAGCAAAGGGGGTGTATTTAGTAAAAAAAGGGGTGCAAATAGCAACC	ic,ie,ig,ik,im,io,iq,it,iv,iz,ja,jb,jc,jh,ji,jj,jr,jx,jz,kc,kg,kh,ki,kk,km,kn,ks,ku,kz,la,ld,lg,lj,lk,lm,ln,lo,lq,lr,ls,lt,lu,lv,lw,lx,mc	2,1,2,1,1,1,3,1,1,1,2,3,2,2,1,2,1,1,1,1,1,1,3,1,2,1,2,2,1,1,3,2,1,1,1,1,1,3,1,2,1,1,1,2,1,2
ACCCTTGAAAGCTAAGGGTAGCCAATGGAAATTTTCTCTCTTCCCTAATATGATGGTGTCATAACCTAATTTCGTCCATGTACCATTGTTTCATGGCATGXXXXXXXXXXGTTAAGAAATTCATAAAGTTTCGTAACGTTACGGAAAAAGAATCACCAAAAAAAAGCAAAGGGGGTGTATTTAGTAAAAAAAAGGGTGCAAATAGCAACC	M,id,ig,ih,ii,ij,il,ir,iu,iw,iz,jb,je,jf,ji,jj,jk,jm,jn,jp,jr,js,jt,jy,jz,ka,kf,kh,kk,kn,kp,kq,ks,kt,kw,kz,la,lb,le,lj,ll,lv,lw,lx,ly,lz,mb	3,1,1,2,1,1,2,1,1,1,2,1,1,1,1,2,3,1,2,3,1,1,1,2,2,3,1,1,2,1,2,1,2,1,1,1,1,1,1,1,1,3,1,2,1,1,1
>Marker1045307	noP
AGACTACACATGAACCTATGATCGGGACGGAGGATGCAGCAGTTAAGACCGATTCCATAGTCATTCACACAAACAAGCAGAACACAGGGTGGTTGGAGAAXXXXXXXXXXATGACCGAGAACAACAAAATGGACGAACCCCTTTTATCTCTATCCAGAGATGGTCGCCCGAGATGAAGCCCTCTCATCGTCTAGCATGGATATACATCTG	M,ic,ig,ih,ik,il,in,ip,is,it,iu,iv,ix,iz,ja,jc,ji,jk,jn,jq,jr,js,ju,jv,jx,ka,kf,kj,kk,kn,ko,kp,kr,ks,kt,kv,ky,kz,lb,le,lh,li,lj,ll,ln,lr,lu,lw,ly,lz	18,1,1,1,2,1,1,3,5,1,1,1,4,1,1,4,1,2,1,3,1,1,2,2,1,1,3,3,3,2,1,1,1,2,3,1,4,4,1,2,3,1,6,1,1,3,1,1,1,4
AGACTACACATGAACCTATGATCGGGACGGAGGATGCAGCAGTTAAGACCGATTCCATAGTCATTCACACAAACAAGCAGAACACAGGGTGGTTGGAGATXXXXXXXXXXATGACCGAGAACAACAAAATGGACGAACCCCTTTTATCTCTATCCAGAGATGGTCGCCCGAGATGAAGTCCTCTCATCGTCTAGCATGGATATACATCTG	id,ie,ig,ij,in,io,iq,ir,is,it,iw,ix,iy,ja,jb,jg,jh,jj,jm,jo,jp,jr,jt,jw,jz,ka,kb,kc,kf,kg,kh,ki,kk,kl,kn,ko,kp,kq,kr,kw,kx,la,lc,lf,lg,lh,lj,ll,lm,lo,lq,lr,ls,lt,lx,ly,ma,mb,mc	4,1,1,1,1,1,1,1,1,2,4,1,2,1,1,3,2,3,3,1,2,1,1,2,2,1,3,1,1,1,3,2,1,3,1,1,1,3,3,1,3,1,1,1,2,1,1,1,2,2,2,1,1,3,4,1,2,1,1
>Marker1046638	noP
CCTACACATAACCGTTTGAATTAACAAAAAATTAATAATATAACTAATTTATCACATTTTTTACAAATTTGAATTAATATTTTAATTTTCTATCTTTTAAXXXXXXXXXXAACAGGAAATCAAGATAATTGTTTGTCCTATGTAAATTTTTTAATCATCGTGCTCTCGCATGCTTATAAAATAAGACATGTTTTTTCCGTTCTCACTTGT	M,ic,id,if,ih,ii,ij,im,in,iq,is,ix,iz,jb,je,jk,jl,jn,jr,jt,jv,jx,ka,ke,kg,kh,ki,kq,kr,kx,ky,kz,le,lf,lh,li,lr,lt,lv,ly	17,1,1,1,1,2,1,1,2,1,5,1,1,1,1,1,1,2,1,1,1,2,2,1,1,1,1,1,2,2,2,1,2,1,1,2,1,1,2,3
CCTACACATAACCGTTTGAATTAACAAAAAATTAATAATATAACTAATTTATCACATTTTTTACAAATTTGAATTAATATTTTAATTTTCTATTTTTAAGXXXXXXXXXXAACAGGAAATCATGATAATTGTTTGTCCTATGTAAATTTTTTAATCATCGTGCTCTCGCATGCTTATAAAATAAGACATGTTTTTTCCGTTCTCACTTGT	il,ir,iv,iw,ix,ji,jm,jp,ju,jv,kb,kd,kg,kk,ko,ku,kz,la,le,lh,ll,lm,lo,ls,lu,lx,mb	1,1,1,4,3,1,2,1,1,1,1,4,2,1,2,1,1,2,1,1,1,1,1,2,1,1,1
>Marker1048817	noM
AGGATGTTACATTTTTAGTTTGGAAGAGGAATGAACCAAAGCCAATGGCTCCAATTTAGCGCACTTGCTTTAGCAAGTCATAGATTTTGTTGGTGTCGTCXXXXXXXXXXGTAGTTATGGCATGCTAGGGAAACACTTGATTTGTTGTCATAGTCGACATCACTTGATCTACTAGCGTAGTCAGTGTTTCATACTTTGCAACTGTAACCT	ir,iu,je,jh,jm,kj,kn,kp,ks,kz,ln,lp,lv,lx,lz	1,2,1,3,1,2,1,1,1,1,2,2,1,1,1
AGGATGTTACATTTTTAGTTTGGAAGAGGAATGAACCAAAGCCAATGGCTCCAATTTAGCGCACTTGCTTTAGCAAGTCATAGATTTTGTTGGTGTCGTCXXXXXXXXXXGTAGTTATGGCATGCTAGGGAAACACTTGATTTGTTGTCATAGTCGACATCACTTGATCTACTAGCGTAGTCAGTGTTTCATACTTTGCAACTGTAACGT	P,ij,ik,in,iq,ir,is,iw,iz,ja,jh,jj,jy,kd,kg,kl,km,kq,kx,lc,lo,ls,lv,mb,mc	2,2,1,1,2,2,2,1,1,1,1,1,2,1,1,1,1,1,2,1,2,1,2,1,1
>Marker105155	noP
ACCATGATGGAGGTTCTTGCTATGCTGATTAAAATATCCAACCCCAAGGGGGACTCAAGTTATGGACACTACCTTGTTTAGTCCTTTTGTGTTAAGAGGAXXXXXXXXXXAACTTTATTCAAGACAAGAATCCAAGAAAATCAAGATATATGATCATGTTGATCTCTAGAATCTTAGGAAGAAGTTTCCAAATTGAAAAGGCAAAAGGTT	ic,id,ie,ik,io,ip,iq,ir,it,iv,iy,ja,jb,jc,jg,ji,jj,jk,jl,ju,jx,jz,kb,kc,kd,kf,kh,ki,kk,km,kn,ko,kp,kq,kr,ku,kv,kx,ky,la,lb,lc,ld,lf,lh,lk,ln,lo,lq,lr,lt,lu,lw,lz,ma,mc	1,1,2,2,1,1,1,1,4,1,1,1,1,4,2,1,1,2,3,1,1,2,1,4,2,1,2,1,3,1,3,2,3,1,2,1,2,1,2,1,1,1,1,1,5,1,5,1,2,1,1,2,2,2,1,1
ACCATGATGGAGGTTCTTGCTATGCTGATTAAAATATCCAACCCCAAGGGGGACTCAAGTTATGGACACTACCTTGTTTAGTCCTTTTGTGTTAAGGGGAXXXXXXXXXXAACTTTATTCAAGACAAGAATCCAAGAAAATCAAGATATATGATCATCTTGATCTCTAGAATCTTAGGAAGAAGTTTCCAAATTGAAAAGGCAAAAGGTT	M,id,ie,ig,ih,ii,il,im,ip,is,iu,iv,iw,ix,iy,iz,jd,jf,ji,jj,jk,jl,jm,jn,jo,jq,jr,js,jt,jv,jw,jx,jy,jz,ka,kf,kh,ki,kj,kk,kl,km,kn,kq,kr,kt,kw,kx,kz,la,lb,ld,le,lf,lg,lj,lo,lu,lv,lw,lx,ly,mb	21,2,1,1,3,1,3,2,3,4,1,3,7,1,1,1,1,2,2,4,2,1,2,2,1,4,3,4,5,2,3,1,4,1,1,1,1,1,1,2,3,1,2,3,2,1,3,1,1,1,2,1,5,1,1,1,1,1,1,1,2,1,6
>Marker105508	noP
TCGACCAGAAGTAAAGATGATGATAAATTACCACAGTATTCACAACTTTGCATAGTTGACCAACATGTGTAGAATCTTTTATGAAGATCCGCGGGAGAAGXXXXXXXXXXGTTCTCAGCAAATTACTAGGGTGTCTCAGTTTGCGGGTAGAGGTAGTGGTAGTAGTCGTGCTCCTGCTATTGTTACTACACCACTCAGGTGTGGGAAGTG	ic,ie,if,im,in,io,ip,ir,it,iv,iy,jb,jc,jd,jg,ji,jj,jk,jl,ju,jx,jz,kb,kc,kd,ke,kf,kh,ki,kj,kk,kn,ko,kp,kq,kr,ku,kv,ky,kz,la,lb,lc,ld,lf,lg,lh,li,lk,ll,lm,ln,lo,lp,lq,lt,lv,lw,lx,ma,mc	4,2,1,1,1,4,1,2,2,1,3,2,4,1,3,1,1,8,3,3,1,3,1,3,1,1,1,1,2,5,1,1,2,2,3,1,1,1,1,1,3,2,1,2,1,1,1,2,1,1,1,3,1,1,3,2,2,3,1,1,3
TCGACCAGAAGTAAAGATGATGATAAATTACCACAGTATTCACAACTTTGCACAGTTGACCAACATGTGTAGAATCTTTTATGAAGATCCGCGGGAGAAGXXXXXXXXXXGTTCTCAGCAAATTACTAGGGTGTCTCAGTTTGCGGGTAGAGGTAGTGGTAGTAGTCGTGCTCCTGCTATTGTTACTACACCACTCAGGTGTGGGAAGTG	M,id,ie,ih,ii,ij,il,ip,iq,ir,is,iu,iv,iw,ix,iy,jb,jd,je,jf,ji,jk,jl,jm,jn,jo,jq,jr,js,ju,jv,jw,jx,jy,jz,ka,kc,kd,ke,kf,kg,kh,ki,kk,kl,km,kn,ko,kp,kr,ks,kw,kx,ky,kz,la,lb,le,lg,lj,lk,ll,lo,lu,lx,ly,lz,mb	18,1,1,2,4,5,1,2,3,1,3,3,3,2,4,1,2,1,1,1,2,2,2,2,1,1,1,1,5,1,2,1,3,4,1,4,2,1,1,3,2,1,1,4,3,1,1,1,1,2,2,2,2,2,2,2,1,3,1,2,1,1,2,1,1,3,2,3
>Marker1056233	noM
AGATTAACTAGAGACATTTTCCCCTGTGGCTAAGATTACTACTCTCAGACTCCTTTTGTCTCTTGCTGCTTCTCAGCATTGGCACCTAGCTCAACTAGATXXXXXXXXXXTTGGATGAAGAAATCTACATGTAGATACATCAAGGCTACAACCATGAACCTCCTTCTAGATCATCTGCACCTCAAATTGCAAGCCGAATAAGTCAATTTA	ic,if,ij,ik,in,iq,iv,iw,ja,jb,jh,jj,jk,jl,jp,js,ju,jw,kd,kj,kk,kq,kt,kv,ky,lc,le,li,lm,ln,lt,lw,lz,ma	1,1,1,1,1,1,1,1,2,1,1,1,2,1,1,1,1,1,1,2,1,1,1,2,1,1,1,1,3,4,2,1,1,2
AGATTAACTAGAGACATTTTCCCCTGTGGCTAAGATTACTACTCTCAGACTCCTTTTGTCTCTTGCTGCTTCTCAGCATTGGCACCTAGCTCAACTAGATXXXXXXXXXXTTGGATGAAGAAATCTACATGCAGATACATCAAGGCTACAACCATGAACCTCCTTCTAGATCATCTGCACCTCAAATTGCAAGCCGAATAAGTCAATTTA	P,id,ie,if,ih,ik,ip,iq,ir,iz,jc,jd,je,jg,jh,ji,jj,jk,jm,jq,jr,jt,kd,ke,km,kn,kq,kr,ks,kv,kw,kx,lc,lm	4,1,2,1,1,1,1,1,2,2,1,1,1,3,1,1,1,1,1,2,2,1,3,1,1,1,1,1,1,1,1,1,2,1
>Marker1060954	noM
CATGCAGTTTGCATTATACGACAGTTCAAATAGGGACACCGGGAGTGAAGTTCATGGTGGCACTTGATACGGGAAGTGACCTGTTCTGGGTACCCTGTGAXXXXXXXXXXTTTCTCTATTCTAATTTGCCATAGTTTATTTTCTTCTGAGGGATGCTAGCAATAAAGAAACTTCTTTTAACATACACTAGGATACATGCTTCTATTATTA	ik,ix,jb,jn,jt,jx,kc,ke,kh,kl,kn,kx,ky,kz,lk,ll,lp,lt,lv,ly	1,1,1,1,1,1,3,6,2,1,1,1,1,1,1,1,1,1,1,2
CATGCAGTTTGCATTATACGACAGTTCAAATAGGGACACCGGGAGTGAAGTTCATGGTGGCACTTGATACGGGAAGTGACCTGTTCTGGGTACCCTGTGAXXXXXXXXXXTTTCTCTATTCTAATTTGCCATAGTTTATTTTCTTCTAAGGGATGCTAGCAATAAAGAAACTTCTTTTAACATACACTAGGATACATGCTTCTATTATTA	P,ij,ik,il,is,iv,iw,ix,jm,jr,kd,kh,kk,kn,ko,ku,ky,la,lg,lj,lo,lq,ls,lz	3,1,2,1,1,1,1,1,1,1,2,1,2,1,1,1,1,1,3,3,1,1,1,2
>Marker1061794	noM
TCAGTTTGAGGGTAAGATATGGTGGAAAAGAGAAGCTTTAATCCAACCCTACCCCATAGTGTTCTCCAAAAGTGACTAAGGAACTTGGTGTCTCAGTCTGXXXXXXXXXXATGGAGACGCGCCACTTCCTTGAAAAATAAATCAACAACATCAGTCTCTTGGGGATTGCTTTTGTAAGCTATCTTGTTAGGCAATGAAGCTCCTGGAAGA	if,ij,ik,im,iv,iy,iz,jc,jf,jj,jk,jl,jo,jr,js,kc,ke,kf,kn,kt,kv,kx,lb,le,li,ln,lq,lv,lw,ly	1,5,3,2,1,1,1,1,3,1,2,1,1,1,2,1,1,1,1,1,1,1,1,2,3,2,1,1,1,1
TCAGTTTGAGGGTAACATATGGTGGAAAAGAGAAGCTTTAATCCAACCCTACCCCATAGTGTTCTCCAAAAGTGACTAAGGAACTTGGTGTCTCAGTCTGXXXXXXXXXXATGGAGACGCGCCACTTCCTTGAAAAATAAATCAACAACATCAGTCTCTTGGGGATTGCTTTTGTAAGCTATCTTGTTAGGCAATGAAGCTCCTGGAAGA	P,ie,il,iq,is,ix,iz,ja,jl,jm,jo,ju,jw,jx,kd,kj,kk,km,kq,kw,lc,lf,lg,lo,lu,lw,lz,mb	10,1,1,3,2,1,1,1,1,1,3,1,2,1,1,3,1,3,2,1,1,2,1,1,1,2,1,1
>Marker1061850	noP
TCTCTTGCATCTCTAGTCCAATCTTCTTTGAGTCTTCTATCCAATGCTCTTAAGGGGTAGGATTGCATCATACCTCCCCATTGAAAAGGATTTGACCTCAXXXXXXXXXXCAATGAGTGGTGCTACAAATATAGAAAAATATGGGACAAACCTTTTGTAAAAGTTTGTTAAGTCATCGAAGCGCCAAATTTCCCTTATACTTGCTGGAGT	id,ie,if,ig,ih,ii,ij,il,im,in,ip,iq,ir,is,it,iw,ix,iy,iz,ja,jb,jc,jd,je,jg,jh,ji,jj,jk,jl,jm,jo,jp,jq,jr,js,jt,ju,jv,jw,jx,jy,jz,ka,kb,kc,kd,ke,kg,ki,kk,kl,km,kn,ko,kq,ks,kv,kw,kx,ky,kz,la,lb,lc,ld,le,lg,li,lj,lk,lo,lq,lr,ls,lv,lx,ma,mb,mc	2,5,1,4,5,2,2,3,3,2,3,2,2,5,6,5,4,3,1,1,2,7,2,4,1,2,1,1,2,3,3,3,5,1,1,2,3,4,2,1,1,4,4,3,4,4,2,4,1,1,4,11,4,3,2,2,1,3,4,3,1,1,1,3,1,1,4,5,1,1,2,4,3,2,1,2,2,3,6,3
TCTCTTGCATCTCTAGTCCAATCTTCTTTGAGTCTTCTATTCAATGCTCTTAAGGGGTAGGATTGCATCATACCTCCCCATTGAAAAGGATTTGACCTCAXXXXXXXXXXCAATGAGTGGTGCTACAAATATAGAAAAATATGGGACAAACCTTTTGTAAAAGTTTGTTAAGTCATCGAAGCGCCAAATTTCCCTTATACTTGCTGGAGT	M,ic,if,ih,ii,ij,ik,il,io,is,iu,iv,ix,iy,ja,jb,jc,je,jh,ji,jj,jk,jl,jm,jn,jo,jp,jq,jr,js,ju,jv,jw,jx,jz,ka,ke,kf,kg,kh,ki,kj,kk,kn,ko,kp,kq,kr,ks,ku,kv,kz,la,lb,lc,ld,le,lf,lg,lh,ll,ln,lr,lt,lu,lv,lw,ly,lz,mb	20,6,2,3,1,1,4,1,6,4,7,5,1,3,2,3,1,2,1,1,5,2,1,2,5,1,3,1,2,3,4,1,6,4,1,3,1,2,1,5,3,1,2,1,1,8,1,1,2,2,3,1,4,5,2,2,2,4,3,1,1,3,2,2,6,1,2,3,2,2
>Marker106460	noP
AATGCAAGAGACTCCCATAATTGAGGAGCACAAAGGTCAAATGTACATAACCTAAACTCCATGAGCAAAGAGGCTGTTTCTGGTTTCCACAACTAGATCAXXXXXXXXXXAAAAGAGATCCTGAAAGTTTTGTTTCTCCATTTAATACCCCTAATTTAAGTGGCATCTGATGATAAGAACTTGGTATATAACGAAGCACAATGTTATCGA	ie,ig,im,in,io,ip,it,ja,jc,jd,jl,jx,jz,kb,ke,kg,kn,kp,kq,ks,ku,kv,kx,kz,la,lb,ld,lh,li,ll,lp,lq,lr,ls,lv,lx	1,1,1,2,2,1,1,1,2,1,1,1,1,2,4,1,1,1,1,1,1,2,1,4,1,1,1,2,1,2,1,3,1,1,3,1
AATGCAAGAGACTCCCATAATTGAGGAGCACAAAGGTCAAATGTACTTAACCTAAACTCCATGAGCAAAGAGGCTGTTTCTGGTTTCCACAACTAGATCAXXXXXXXXXXAAAAGAGATCCTGAAAGTTTTGTTTCTCCATTTAATACCCCTAATTTAAGTGGCATCTGATGATAAGAACTTGGTATATAACGAAGCACAATGTTATCGA	M,id,ii,il,iq,ir,is,iu,iv,iw,ix,iz,jb,je,jf,ji,jk,jl,jm,jn,jo,jp,jq,jr,js,jt,ju,jv,jw,jx,jy,jz,ka,kh,kj,kk,kl,kp,kx,kz,la,lb,ld,le,ll,lo,lv,lx,ly,ma,mb	9,2,1,1,1,3,2,1,2,2,1,1,1,1,1,1,1,1,2,1,1,2,1,2,1,5,1,1,1,2,1,3,3,1,1,1,3,2,3,2,1,2,1,2,2,1,2,1,2,2,1
>Marker1064969	tagNoPM
CTAGATTTCTTACTAGTAATTTATCACGTTTCTCTATTACTTTCACCCAAAAATACTTCGGTAGATTATATTTTAATTTTATATTCAATAATATGAACATXXXXXXXXXXTGAATATTATCATGACCCAAAGTTTGTTGCAGATTTTGATAGATGATATCCCTCTTAAAGATTTGGACATCATGTGGTGGAGAGAGAGAGTTGGATTTGT	P,M,ik,is,iv,jo,jr,jw,ka,kj,ko,kt,ky,kz,le,lf,lj,lm,lo,lp,lq,ls,lv,lx,ma,mb	6,8,1,1,2,1,1,1,1,1,1,2,2,1,1,1,3,2,1,1,2,1,1,1,1,1
CTAGATTTCTTACTAGTAATTTATCACTTTTCTCTATTACTTTCACCCAAAAATACTTCGGTAGATTATATTTTAATTTTATATTCAATAATATGAACATXXXXXXXXXXTGAATATTATCATGACCCAAAGTTTGTTGCAGATTTTGATAGATGATATCCCTCTTAAAGACTTGGACATCATGTGGTGGAGAGAGAGAGTTGGATTTGT	in,io,ip,it,iu,iw,jo,jt,jw,kc,ke,kg,ki,kj,kk,ko,ky,kz,lf,lh,ll,lr,lv,ma	1,1,1,1,1,1,1,1,1,1,1,2,1,3,1,3,1,1,1,1,1,1,1,1
>Marker1069384	noM
GGGAGCGTCCTTTGGTATGGAGACCGCAAATCCATTCGTGAAGTGCTCTCATGATGTAGTCTGTCTGTTGACTATTTAGGCACTTGAGTAAGAGTGTTGTXXXXXXXXXXGCTCTCATGATGTAGTCTGTCTGTTGACTATTTAGGCACTTGAGTAAGAGTGTTGTCAACCCTCTTTTGAATAGCTTGTCATCAAGGATGGCATAGTAGT	P,iy,jd,jm,jv,kh,kl,kp,li,lk,lq,mc	10,2,1,1,1,1,1,1,1,1,2,2
GGGAGCGTCCTCTGGTATGGAGACCGCAAATCCATTCGTGAAGTGCTCTCATGATGTAGTCTGTCTGTTGACTATTTAGGCACTTGAGTAAGAGTGTTGTXXXXXXXXXXGCTCTCATGATGTAGTCTGTCTGTTGACTATTTAGGCACTTGAGTAAGAGTGTTGTCAACCCTCTTTTGAATAGCTTGTCATCAAGGATGGCATAGTAGT	P,ic,ie,ij,il,in,io,iq,ir,iz,ja,je,jh,jj,jk,jm,jp,jq,jw,ka,kd,kk,kp,kr,ks,kt,ku,kv,ky,kz,lf,lg,lm,lv,lw,ly,ma,mb,mc	4,2,1,3,1,1,1,1,1,1,1,2,5,1,2,3,1,2,1,1,1,1,1,1,2,1,1,2,2,1,1,1,1,1,1,1,1,2,2
>Marker107213	noP
TCATCTGTTCCTGCACGCCCTCTTCATTATCCATTTTTATGGATCGAGTGTTATAGGGGTGCCTTGGTGTTTTCTTAGTTATGATGAAATTCCTAAAGAAXXXXXXXXXXAAAAGAAACTAACGATTCCTAATTATATGAGCCATCAAATCTATCATGTGCTGACAGTAATTGATTAGCCCATGAATCTCCTCGGGGGCAGTACACACTT	ie,ig,in,io,iq,it,iv,iy,iz,ja,jb,jc,jd,jg,ji,jj,ju,jx,jz,kb,kh,ki,kk,kn,kp,kq,kv,kx,ky,lc,lf,lg,lh,ll,lo,lp,lq,lt,lu,lv,lw,mc	1,3,3,1,1,2,2,1,1,2,1,2,1,1,2,1,1,2,1,3,3,1,1,2,2,1,2,2,1,1,1,1,3,1,1,3,3,1,2,1,1,4
TCATCTGTTCCTGCACGCCCTCTTCATTATCCATTTTTATGGATCGAGTGTTATAGGGGTGCCTTGGTGTTTTCTTAGTTATGATGAAATTCCTAAAGAAXXXXXXXXXXAAAAGAAACTAACGATTCCTAATTATATGAGCCATAAAATCTATCATGTGCTGACAGTAATTGATTAGCCCATGAATCTCCTCGGGGGCAGTACACACTT	M,id,ih,ii,ij,is,iw,iy,je,jf,jj,jk,jm,jo,jp,jr,js,jt,jv,jx,jy,kc,kg,kj,kk,kl,kn,ks,kw,kz,ld,le,lu,lw	7,2,2,3,1,2,2,1,1,1,1,3,1,3,2,2,1,4,1,3,2,2,1,1,1,5,1,1,2,2,2,1,2,2
>Marker1072796	noP
CAAATAGTCAATTTGAAAAAAAAAGTGAAGACACTAATAATAAATTAAAATACAAAGAAACCAATTTAGTGAGTTGAAATAAATAAGAGAATTATTTTTAXXXXXXXXXXGCAGATACGGAAATCTCTTCAAAACTCACGCATTAGGGTGCCCTATTGTTGTTAGCATGGATCCTGATGTCAATAGGTACATACTTCTGAATGAAGCAAA	M,iu,jv,kd,ke,kf,kg,ki,km,kn,ko,kt,kz,lg,lk,lu	4,1,1,2,3,2,1,1,1,3,3,1,1,1,1,1
CAAATAGTCAATTTGAAAAAAAAGTGAAGACACTAATAATAAATTAAAATACAAAGAAACCAATTTAGTGAGTTGAAATAAATAAGAGAATTATTTTTACXXXXXXXXXXGCAGATACGGAAATCTCTTCAAAACTCACGCATTAGGGTGCCCTATTGTTGTTAGCATGGATCCTGATGTCAATAGGTACATACTTCTGAATGAAGCAAA	in,iw,jd,ji,ju,ka,kc,kd,ki,ky,lh,lm,lo,lq,lv,lw,ly,lz	1,2,1,1,1,1,1,1,1,2,1,1,2,1,2,1,1,2
>Marker1074022	noM
TTTAAGGTTATTGCTGGTGCTGGTGAGAAACCCATGATTGGTGTCAATTACAAGGGTAAGGAAAAGCAATTTTCTACTGAGGAAATCTCCTCTATGGTCCXXXXXXXXXXAGGCTTACCTTGGGTCGACTGTGAAGAATGCCTTTGTTACTGTGCCTGCTTACTTCAATGATTCTCAGCGTCAAGCCAGCAAAGATGTTGGTGTCATTAC	P,ie,iq,is,it,iz,jd,jl,jm,jp,jw,ka,kd,kh,kk,kl,km,kp,lj,lk,ls,lw,lx,mb	6,2,1,1,1,2,1,1,1,2,1,1,2,2,1,1,1,1,1,1,1,2,1,2
TTTAAGGTTATTGCTGGTGCTGGTGAGAAACCCATGATTGGTGTCAATTACAAGGGTAAGGAAAAGCAATTTTCTACTGAGGAAATCTCCTCTATGGTCCXXXXXXXXXXAGGCTTACCTTGGGTCGACTGTGAAGAATGCCTTTGTTACTGTGCCTGCTTACTTCCATGATTCTCAGCGTCAAGCCAACAAAGATGTTGGTGTCATTAC	id,ii,im,ip,iy,ja,jc,jh,jv,jx,ke,kn,kw,kx,kz,lc,lq,lv	1,1,1,1,1,1,1,1,1,1,1,1,1,1,1,2,1,1
>Marker1074323	noM
AGGACTATGCCCTCTCGGACCATGAAATGACACTTCTCCCAGTTCATGACTAGATTAGTCTCTACGCATCTCTGAAGTACCATCTCTAGGTTCCTCAAGCXXXXXXXXXXACCATCTCTAGGTTCCTCAAGCAACTGTCGAATGAGGATCCGAAAACCGAGAAGTCATCCATGAACACCTCGATGCTTTTCTCCACCATGTCTGAAAAAA	P,ie,if,iq,ir,iv,iz,jh,jo,jq,jv,jw,kh,kk,kt,lb,ld,lj,lo,lx,mb	4,2,1,1,1,2,1,2,1,1,1,1,1,1,1,1,1,1,1,1,1
AGGACTATGCCCTCTCGGACCATGAAATGACTCTTCTCCCAGTTCAGGACTAGATTAGTCTCTACGCATCTCTGAAGTACCATCTCTAGGTTCCTCAAGCXXXXXXXXXXACCATCTCTAGGTTCCTCAAGCAACTGTCGAATGAGGATCCGAAAACCGAGAAGTCATCCATGAACACCTCGATGCTTTTCTCCACCATGTCTGAAAAAA	P,ig,ii,in,iu,ja,je,jf,jh,ji,jm,jn,jo,jp,jx,kf,ks,kx,lb,lv,lx,mb	5,2,1,1,1,2,2,1,1,1,2,1,1,1,1,1,1,1,1,2,1,3
>Marker1074430	noP
AAACCTACATTTTAAGATGGTATCACAGTCTATCCTAAATCCATCAAAAGGGTCACCCACTATATTATTTACGCATCAAGCCCAAAAGTGCTAGGCGAGAXXXXXXXXXXCATGGTACAAGAATGACCTCTCAAGTGCACAAGAATAACTATGATCAACAACCTAAAAAATATGCTTCACTTGTCAGATTCGCAAACACAATCATACAAA	M,ic,if,ig,ih,ii,ij,ik,il,io,is,iu,iv,iz,jb,jc,je,jf,jh,ji,jj,jk,jl,jm,jn,jo,jq,jr,js,ju,jv,jw,jx,ka,ke,kf,kg,ki,kj,kk,kn,ko,kr,ks,kt,kv,kw,ky,kz,la,lc,le,lh,li,lj,ll,ln,lp,lr,lu,lv,ly,lz,ma,mb	23,5,4,1,1,1,3,1,3,1,2,4,7,1,1,7,5,2,1,3,2,2,1,3,3,3,2,4,7,1,4,1,5,1,3,5,4,2,9,5,1,2,1,7,1,3,1,1,7,5,2,3,2,1,1,1,1,2,2,2,3,1,1,1,2
AAACCTACATTTTAAGATGGTATCAGAGTCTATCCTAAATCCATCAAAAGGGTCACCCACTATATTATTTACGCATCAAGCCCAAAAGTGCTAGGCGAGAXXXXXXXXXXCATGGTACAAGAATGACCTCTCAAGTGCACAAGAATAACTATGATCAACAACCTAAAAAATATGCTTCACTTGTCAGATTCGCAAACACAATCATACAAA	id,ie,if,ig,ih,ii,ik,il,in,io,iq,ir,is,it,iw,ix,iy,ja,jb,jd,jg,ji,jj,jk,jl,jm,jp,jr,jt,ju,jv,jw,jx,jy,jz,ka,kb,kc,kf,kg,kh,ki,kk,kl,km,kn,kq,kr,ku,kw,kx,la,lb,lc,ld,le,lf,lg,lh,ll,lo,lq,lr,ls,lt,lu,lv,lw,ly,mb,mc	2,4,1,1,2,4,1,1,3,4,10,3,1,2,4,6,5,1,3,2,2,4,3,2,1,2,6,4,3,1,6,1,2,4,8,5,3,1,2,1,2,2,1,4,2,2,7,2,9,3,6,3,4,2,2,3,2,1,1,3,2,3,2,3,3,4,1,3,1,1,4
>Marker1075367	noP
CCATTGTGCGGAGTAAGCTTTTAAGATGTGCTCATTTGTGTAAACAACATCTATATATTGGTAGTAGTTCAGGCTCACGTAACCACAAGCTGCAATAAGTXXXXXXXXXXGCGAACGATGTGCAAACAAGCTTGTTCTTGATTTTTTCTAAGTTCTTTAACAAGCTTTGAACAATATACTTGTCCTTCATTTAACTATCTTTGGGCTTGG	M,ic,id,ie,if,ig,ih,ii,ij,ik,il,in,io,ip,ir,is,it,iu,iv,iw,ix,iy,iz,ja,jb,jd,je,jf,jg,jh,jk,jl,jn,jo,jp,jr,jt,ju,jv,jw,jx,jy,kb,kc,kd,ke,kf,kg,kh,ki,kk,kl,km,kn,ko,kp,kq,kr,ks,kt,ku,kw,kx,ky,kz,la,lb,ld,le,lf,lg,lh,li,lj,lk,ll,lm,ln,lo,lp,lq,lr,ls,lt,lu,lv,lw,lx,ly,lz,ma,mb,mc	36,2,3,1,2,8,2,2,3,1,2,4,1,1,1,3,2,2,4,1,2,1,2,3,3,3,3,1,4,2,1,1,2,1,1,4,1,1,1,1,1,2,2,4,6,2,3,4,3,1,3,1,1,3,1,1,2,7,5,2,2,1,3,3,4,1,1,4,3,5,5,1,4,3,2,1,4,2,1,6,4,5,5,1,5,1,1,3,2,2,3,1,1
CCATTGTGCGGAGTAAGCTTTTAAGATGTGCTCATTTGTGTAAACAACATCTATATATTGGTAGTAGTTCAGGCTCACGTAACCACAAGCTGCAATAATAXXXXXXXXXXGCGAACGATGTGCAAACAAGCTTGTTCTTGATTTTTTCTAAGTTCTTTAACAAGCTTTGAACAATATACTTGTCCTTCATTTAACTGTCTTTGGGTTTGG	M,ic,ie,ig,ih,ij,ik,il,in,io,ip,ir,is,it,iu,iv,iw,ix,iy,iz,ja,jb,jc,jd,je,jf,jg,ji,jj,jl,jn,jo,jp,jr,js,ju,jw,jx,jy,jz,ka,kb,kc,kd,ke,kf,kg,ki,kj,kk,kl,km,kn,ko,kp,kq,kr,kt,ky,kz,la,lf,lg,lh,lj,lk,ll,lm,ln,lp,lq,lr,ls,lt,lu,lv,lw,lx,ly,lz,ma,mb,mc	18,3,2,5,4,1,2,3,3,3,2,1,2,1,5,4,2,1,2,1,2,1,2,2,2,3,1,1,2,2,3,1,1,2,1,1,1,4,1,1,2,1,6,2,4,1,3,1,3,6,2,1,4,2,4,2,3,4,4,3,9,2,5,5,5,4,3,2,1,3,5,9,4,3,2,3,1,4,1,3,4,3,1
>Marker107712	noP
AGCCCATGTCACGCCCTGCACTCAGCGCAAAAACAAGCACGGGCGCTAAGCGAGGTAGAGGCGCGCTAAGCGTGAATACATGCACCCGCGCTAAGCAAGCXXXXXXXXXXGAGAACTCTCCTTTAGGAAATTCTTTCTTCTCTCTCATCATTTTTTGTTCCCTTTTTCCTTCCCTTCTTTCATCAGTTTCTAAACCCCTTTTCAAGTGTA	M,id,ie,ig,ih,ii,ij,ik,il,im,iq,ir,is,iv,iw,ix,iy,jb,jd,jf,ji,jj,jk,jl,jm,jn,jo,jp,jq,jr,js,jv,jw,jx,jy,jz,kd,kf,kh,kk,kl,km,kn,kq,kt,kw,kx,ky,la,lb,ld,le,lg,lk,ll,lo,lv,lw,lx,ly,mb	16,1,2,1,3,3,1,2,1,1,4,2,1,1,3,3,1,2,1,2,3,1,4,3,7,1,3,3,7,1,1,3,3,3,2,2,1,2,1,1,5,2,1,1,2,1,2,1,1,3,2,3,2,1,3,2,2,1,2,2,5
AGCCCATGTCACGCCCTGCACTCAGCGCAAAAACAAGCACGGGCGCTAAGCGAGGTAGAGGCGCGCTAAGCGTGAATACATGCACCCGCGCTAAGCAAGCXXXXXXXXXXGAGAACTCTCCTTTAGGGAATTCTTTCTTCTCTCTCATCATTTTCTGTTCCCTTTTTCCTTCCCTTCTTTCATCAGTTTCTAAACCCCTTTTCAAGTGTA	ic,id,ie,ig,im,io,ip,it,iv,iz,ja,jb,jc,jg,jh,ji,jj,jk,jl,jn,ju,jx,jz,kb,kc,kd,kf,kg,ki,kj,kk,km,kn,ko,kr,ks,ku,kv,ky,la,lb,lc,ld,lf,lg,lh,li,lj,ll,lm,ln,lo,lp,lq,lr,ls,lt,lu,lv,lz,ma,mc	3,2,1,1,1,3,1,5,1,1,3,2,2,1,1,3,2,2,2,1,2,1,4,8,2,1,1,2,1,2,4,1,1,2,1,2,3,2,1,2,2,3,2,1,1,4,1,2,1,1,1,1,2,3,2,4,2,3,1,1,1,4
>Marker1080406	tagNoPM
TGAATTTTTAGTTGATCGAAAAGCTCTCAGTACGAACACCACCTGGTGAAGTAAAATTGAAAGTGTTGAAGGAAATAGCTAAGGAACATCAAATTGATTGXXXXXXXXXXCAGAAGAGCTAATAGTACGTTTTGTGTCTTGGTCTCCCTTGCTTGCTTATGCTTTGTCTCAAATTTTCATTGATGATTTGGCTCTTTCTCTCGTCAGGTA	id,ie,if,ik,in,iu,iv,iy,iz,jc,ji,jk,jl,jo,jq,jv,jw,jx,ka,kc,kn,kv,kx,lb,lc,le,li,ly,ma	2,1,2,1,3,1,1,1,2,1,1,2,2,2,1,1,1,1,1,1,1,1,1,1,1,2,1,3,1
TGAATTTTTAGTTGATCGAAAAGCTCTCAGTACGAACACCACCTGGTGAAGTAAAATTGAAAGTGTTGAAGGAAATAGCTAAGGAACATCATATTGATTGXXXXXXXXXXCAGAAGAGCTAATAGTACGTTTTGTGTCTTGGTCTCCCTTGCTTGCTTATGCTTTGTCTCAAATTTTCATTGATGATTTGGCTCTTTCTCTCGTCAGGTA	P,M,if,ig,ij,ik,it,iw,ix,jg,ju,ka,kb,kd,kf,kj,km,kn,ko,kq,kr,ky,lj,lm,lo,lt	16,3,1,1,1,1,1,1,1,1,1,2,1,1,1,1,1,1,2,1,1,1,1,1,1,1
>Marker1083126	noP
TCTATCAACGGAAAGGCTTCAATGTATGAAACCCCATTATCCTATTCTAAATCATGATAAAAATTTTGTGTGTAATACGTGCCATTATGCGAAACATAAAXXXXXXXXXXTATGCATTCTAAGGCAGAAACACGAAACATCATTATAGGATTCATTACATTTATTGAAACTCAACATAACAAGAGAGTGAAAACAATACGGAGTGATAAT	M,ic,id,ie,if,ig,ih,ii,im,io,ip,iq,ir,is,it,iv,iw,iy,iz,ja,jc,jf,ji,jj,jk,jl,jm,jn,jo,jq,jr,js,jt,jv,jx,jz,ka,kb,kh,ki,kj,kn,ko,kp,kq,ks,ku,kw,kx,la,lb,lc,ld,le,lg,lh,lm,ln,lo,lp,lq,lr,ls,lt,lu,lv,lw,lx,lz,ma	36,4,2,1,1,3,3,8,2,4,2,3,1,2,8,5,1,1,1,1,2,1,2,5,3,5,6,2,1,5,3,8,2,3,4,7,1,2,1,1,3,6,2,5,5,5,5,1,5,5,4,6,2,2,3,1,4,1,2,1,6,3,4,1,3,2,2,1,5,1
TCTATCAACAGAAAGGCTTCAATGTATGAAACCCCATTATCCTATTCTGAATCATGATAAAAATTTCGTGTGTAATACGTGCCATTATGCGAAACATAAAXXXXXXXXXXTATGCATTCTAAGGCAGAAACACGAGACATCATTATAGGATTCATTACATTTATTGAAACTCAACATAACAAGAGAGTGAAAACAATACGGAGTGATAAT	M,ic,ik,il,im,io,ir,it,iu,iv,iw,ix,ja,je,jf,jg,ji,jj,jm,jo,jp,jq,jr,js,ju,jv,jy,jz,kb,kd,kf,kg,kk,km,kn,ko,kp,ks,kt,ku,kv,kw,ky,kz,la,lb,lc,ld,le,lg,lh,lj,ll,lm,lo,lp,lq,ls,lu,lv,lx,lz,mb,mc	21,1,3,3,3,6,2,4,2,8,9,3,4,6,3,1,3,9,10,1,3,1,6,3,7,2,3,4,9,3,1,1,2,2,2,2,16,5,1,5,11,6,1,4,13,6,4,12,7,4,2,2,4,5,5,1,3,3,3,3,4,3,5,2
>Marker1084536	noP
TCTTTAGTAGCTCTAGCCCAATCCTCTTGGAATCTTCTATCCAATACCCTTGGGGGGTAGGATTGCATCATCCCCTCCACCTTGGAAAGGATTTGACCTCXXXXXXXXXXCAATGAGTGGTGCTACAAGTATAGAAAAATATGGGACAAACCTTTTGTAAAAGTTTGCTAAGTCATGGCAACCCCAGATTTCCCTTATACTTGGTGGAGT	id,ie,if,ih,ik,il,im,io,ip,ir,it,iw,ix,iy,iz,ja,jb,jc,jf,jj,jk,jl,jp,jq,jr,js,jt,ju,jv,jw,jx,jy,jz,ka,kb,kc,kf,kg,ki,kk,kl,km,kn,ko,kq,ks,ku,kw,kx,kz,la,lb,lc,ld,le,lh,lj,lk,lo,lq,lr,ls,lv,ma,mb,mc	1,3,1,3,1,1,1,1,1,4,3,4,2,2,1,2,1,4,1,2,1,3,4,1,2,5,4,1,1,2,2,2,1,2,2,2,1,1,1,1,4,3,2,1,1,3,1,2,7,2,1,1,3,2,1,1,1,1,7,3,3,1,3,2,3,4
TCTTTAGTAGCTCTAGCCCAATCCTCTTGGAATCTTCTATCCAATACCCTTGGGGGGTAGGATTGCATCATCCTCTCCACCTTGGAAAGGATTTGACCTCXXXXXXXXXXCAATGAGTGGTGCTACAAGTATAGAAAAATATGGGACAAACCTTTTGTAAAAGTTTGCTAAGTCATGGCAACCCCAGATTTCCCTTATACTTGGTGGAGT	M,ic,if,ih,ij,ik,il,in,io,iq,is,iu,iv,iz,jc,je,jf,jh,jk,jl,jm,jn,jo,jp,jr,js,jv,jx,ka,kd,ke,kf,ki,kj,kk,kn,kp,kt,kv,kx,la,lb,ld,lf,lg,ll,lm,ln,lp,ls,lt,lv,lw,ly,lz	13,1,1,3,1,1,2,1,3,1,3,1,1,1,2,3,1,1,3,1,4,1,1,1,6,4,1,1,1,1,1,2,4,2,2,2,4,1,2,1,2,2,1,1,1,1,2,4,1,1,1,2,3,1,2
>Marker108476	noP
AGAGAAATGAGACCCATATATGTGGCTGCAATTTTCTCTTGCCATGTTTCCTGGAGATTTCCCAAGTTCAATTCAGTCAATTGGGGCTCCTTTTGGCAGCXXXXXXXXXXAGCAATCGCCTTGTAATAATTGAATCCAACGGCAGACACTGTCGTGCTTCAACATTTTCAGAACCTTGGGTTAAATTCTTCTTCAAAATTTCACCAGCTT	M,ih,ii,il,ir,is,iv,iw,iy,ja,jd,je,jf,ji,jn,jo,jp,jq,jr,js,jt,jv,jw,jy,jz,kc,kg,ki,kl,kp,kq,kr,ks,kw,kx,kz,la,ld,le,lk,lo,lv,lw,lx,ly	8,2,2,1,2,1,2,2,1,1,1,2,1,1,1,1,3,2,3,1,2,2,2,1,1,1,1,1,3,1,1,2,1,1,1,2,1,1,1,1,1,1,1,1,3
AGAGAAATGAGACCCATATATGTGGCTGCAATTTTCTCTTGCCATGTTTCCTGAATTGGAGATTTCCCAAGTTCAATTCAGTCAATTGGGGCTCCTTCTGXXXXXXXXXXAGCAATCGCCTTGTAGTAATTGAATCCAACGGCAGACACTGTCGTGCTTCAACATTTTCAGAACCTTGGGTTAAATTCTTCTTCAAAATTTCACCAGCTT	ic,if,in,io,it,iv,jc,jg,jl,jz,kh,kj,ko,kp,ku,kx,lb,le,lm,lo,lr,lw	2,1,1,3,1,1,1,1,2,1,1,1,1,1,2,2,3,1,2,1,1,1
>Marker1086937	noM
AAGGGGACTTCCAAGCAAAGGATCCCTAGTTAGCCAAGTACAGTCAAGGAGTTGGCTCAATTTTTCACAAGATTCAACCCTGACCACTTGTCAAGGATGAXXXXXXXXXXTTTAAAAAAACATGGAAACCAAATGATCATAAGGAGACTTTTGAATGCTTTAAATGAGGCACAAGTCTTGTTTCTAGAAGCAGAAATAAAGTCTTGGATA	P,ie,ii,il,io,iq,iu,iy,ja,je,jg,jh,jk,jp,jr,jw,jy,jz,kd,ks,ku,kw,lh,li,ma	10,1,1,1,1,1,1,1,1,1,1,1,2,1,1,1,1,1,1,1,1,1,1,1,1
AAGGGGACTTCCAAGCAAAGGATCCCTAGTTAGCCAAGTACAGTCAAGGAGTTGGCTCAATTTTTCACAAGATTCAACCCTGACCACTTGTCAAGGGATGXXXXXXXXXXTTTAAAAAAACATGGAAACCAAATGATCATAAGGAGACTTTTGAATGCTTTAAATGAGGCACAAGTCTTGTTTCTAGAAGCAGAAATAAAGTCTTGGATA	ij,il,iv,ix,ju,ke,kn,kp,la,lb,li,lm,lx,ly	1,1,1,1,1,1,1,2,1,1,1,1,1,1
>Marker1089803	noM
GTGATAGTGTGGAACACTGTCATTTTAAATTAGACACCATGAAAAGGGGCGAGGTAACTAAGTATACATTTTTCAAATGAACAATGTTATTATTTGTAATXXXXXXXXXXCAATTTGGAGATGTGTAATGCCGATGATTTGTTTCAATGTTGTTGAATGGCATCATCCAGATAGAGTCATGAGGCAATCTGGACTGCAACAACCTATACC	P,ie,if,ig,ih,ii,ik,il,im,in,io,ip,iq,ir,is,it,iu,iw,iz,jb,jd,je,jg,jh,ji,jj,jn,jp,jq,jr,js,ju,jv,jw,jx,jz,ka,kd,ke,kf,kg,kh,ki,kj,kk,kl,km,kn,ko,kp,kr,ks,kv,kx,ky,kz,la,lb,lc,ld,le,lf,lh,li,lj,lk,ll,ln,lo,lp,lq,lr,ls,lv,lw,lx,ly,lz,mb,mc	144,7,8,13,19,10,15,7,14,11,14,10,1,11,14,1,5,6,24,19,4,2,6,16,3,9,8,10,12,7,10,5,15,21,10,18,20,14,14,15,5,6,2,7,11,7,8,17,3,10,1,10,5,6,14,8,4,18,7,10,3,2,17,5,3,14,9,7,2,6,7,8,5,10,9,5,3,5,6,3
ATGATAGTGTGGAACACTATCGTTTTAAATTAGACACCGTGAAAAGGGGCGAGGTAACTAAGTATGCATTTTTCAAATGAACAATGTTGTTATTTGTAATXXXXXXXXXXCAATCTGGAGATGTGTAGTGCTAATGATATGTTTCAATGTTGTTGAATGGCATCAGCCAGATAGAGTCATGAGGTAATTTGGACTGCAACAACCTATACC	P,id,ie,if,ig,ih,ii,ij,ik,il,in,io,iq,ir,it,iu,iv,iw,ix,iy,iz,jb,je,jh,jk,jm,jn,jp,js,jt,ju,jv,jw,jy,jz,ka,kb,kc,ke,kf,kg,kh,ki,kk,kl,km,kn,ko,kp,kq,kr,ks,kv,kw,kx,ky,kz,la,lb,lc,ld,lf,lg,lh,li,lj,ll,lm,lo,lp,lq,lr,ls,lt,lv,lw,lx,ly,lz,ma,mb,mc	102,5,6,7,10,8,7,12,3,9,7,6,5,6,4,7,3,17,2,4,5,3,5,10,12,4,7,11,10,9,4,2,2,11,8,7,12,16,12,2,5,11,1,7,14,4,2,13,5,9,10,15,3,18,8,4,14,11,1,3,9,3,4,6,3,5,6,7,7,4,1,6,2,5,4,7,3,9,2,15,1,3
>Marker1090289	noP
AATAGCATAATCAAGAACTCATAATGTCCATTGTGAGTTCTAAAAACTGTTTTTGGCACATCCGCAGAGTACATTTGAATTTGACGATATCCAGATCGGAXXXXXXXXXXGAGATGAAAATAGGTTGTTACTAGGTTGCACCAACCCAGTATCCAATAACTCTTTAGTCATTAGCTCAACCATATCTTTCTGCATTGTAGAGTGTCTATA	M,ic,ig,ih,ii,il,it,iu,iv,ix,iy,jd,jf,jk,jm,jo,jp,jq,jr,js,jx,ka,kd,ke,kh,kj,kk,kn,kp,kq,kr,ks,kt,ku,kz,la,lb,ld,le,lg,lh,li,lk,ll,ln,lp,lr,lt,lu,lv,lw,lx,lz,ma	22,3,1,2,2,1,1,4,4,2,1,3,1,2,2,2,2,2,1,3,3,1,3,1,1,2,1,4,3,2,1,1,3,2,2,1,1,1,2,1,2,1,1,3,2,2,1,3,2,1,1,2,2,1
AATAGCATAATCAAGAACTCATAATGTCCATTGTGAGTTCTAAAAACTGTTTTTGGCACATCCGCAGAGTACATTTGAATTTGACGATATCCAGATCGGAXXXXXXXXXXGAGATGAAAATGGGTTGTTACTAGGTTGCACCAACCCAGTATCCAATAACTCTTTAGTCATTAGCTCAACCATATCTTTCTGCATTGTAGAGTGTCTATA	ie,ih,ii,ik,il,im,io,ip,ir,is,it,iw,ix,iy,ja,jb,jd,je,jg,jh,ji,jk,jo,jq,jr,js,jt,jw,jy,ka,kb,kc,kd,kf,kg,ki,kl,km,kn,ko,kq,kr,ks,ku,kv,kw,kx,ky,kz,lb,lc,le,lg,lh,li,lj,lq,lr,ls,lv,ma,mb,mc	2,1,1,2,1,2,1,7,2,2,4,7,1,2,1,2,1,1,1,1,1,1,1,3,2,1,2,2,3,2,3,4,1,1,1,1,4,1,2,1,2,1,1,2,1,2,2,1,4,2,1,1,1,1,1,1,1,3,1,2,1,1,3
>Marker1090405	noP
TATCAGAATTGTACTGATACTACCTAACAAAGGAAACCATTAGGTCCTTCCAGGAATGGACTCGGGAAGATTCCAGATTAGTATACCAAGTGACAATTTCXXXXXXXXXXACAACTCTGCCATGTCAGCAAAGGCATAATTTCCGCCTCCTTCAATGTCTCTCAGCCTTTCCTCTATATGATCAAATTTCTCCCTTTCCACTATGGCAGG	id,ii,io,it,iw,je,jk,jo,jq,jx,kb,kc,kr,kw,kx,lc,le,lg,ma,mc	1,1,2,1,2,1,2,1,1,1,2,1,1,1,1,1,1,1,1,1
TATCAGAATTGTACTGATACTACCTAACAAAGGCAACCATTAGGTCCTTCCAGGAATGGACTCGGGAAGATTCCAGATTAGTATACCAAGTGACAATTTCXXXXXXXXXXACAACTCTGCCATGTCAGCAAAGGCATAATTTCCGCCTCCTTCAATGACTCTCAGCCTTTCCTCTATATGATCAAATTTCTCCCTTTCCACTATGGCAGG	M,ic,ik,io,iu,iz,ja,jc,jj,jk,jm,jo,jp,jq,ju,jx,kk,kq,ks,ky,lc,ln,lu	3,1,1,1,1,1,1,1,1,1,1,2,1,1,1,1,1,1,1,1,1,1,1
>Marker1092653	noM
TCACGTGACTGTCCTTGAGGAATATTAACATCAAAGTCATCCAATTGAATGGTCTCTAAATTGTTTAGGACACTAACGGATCTAACACTTTTGGTGTTCAXXXXXXXXXXGCAGCTTCTTCCTAGCGCCTCTTTTGACCCTTGGACAAGTTTTCCATGATGTATCGTGTTACACACCTGAGCAAGGCACTATGGATCTCATGTAGCTTTG	iq,is,iv,jh,js,ka,ke,kf,ko,ky,lg,li,ll,lm,lp,lu,ma	1,1,1,1,1,1,6,1,2,1,1,1,1,1,1,1,1
TCACGTGACTGTCCTTGAGGAATATTAACATCAAAGTCATCCAATTGAATGGTCTTTAAATCGTTTAGGACACTAACGGATCTAACACTTTTGGTGTTCAXXXXXXXXXXGCAGCTTCTTCCTAGCGCCTCTTTTGACCCTTGGACAAGTTTTCCATGATGTATCGTGTTACACACCTGAGCAAGGCACTATGGGTCTCATGTAGCTTTG	P,im,iy,jh,jy,kb,ke,kk,ko,kq,kz,lf,lg,lk,lo,lr,mb	8,1,1,1,1,1,6,1,1,3,1,1,1,3,3,1,1
>Marker1094368	noP
GTGCCTGAGATTGAAGGACTGGTTGGTACCACAAGATTAAGTCCATTGATCGGGTATTCAGTTGTAACCGGCGATCCTGGACTTATATCCGCATTTGTGGXXXXXXXXXXCTTGAGGTGTCTGCTGAGGAGACTAGAGCCGAGACAACACGATCACGTGGGACATATGTACGGTTGGGATGGGTTCGAGACATCTATAAGATGAGATGTG	M,ic,id,ie,if,ih,ii,ij,ik,im,in,io,ip,ir,it,iu,iv,ix,iy,iz,ja,jb,jc,je,jf,jj,jk,jl,jm,jn,jo,jq,js,jt,jv,jx,jz,ka,kc,ke,kf,ki,kj,kl,kn,ko,ks,kt,kv,kw,kx,ky,kz,la,lb,lc,ld,le,lh,li,ll,lm,ln,lq,lr,lt,lv,lw,lx,ly,ma,mb,mc	30,9,5,2,4,3,4,2,4,3,1,3,4,4,4,3,6,1,7,2,1,2,6,5,7,4,4,4,6,4,3,5,7,6,3,6,5,2,2,3,1,3,1,4,4,1,5,5,10,1,12,1,6,2,6,5,3,4,3,3,1,2,4,5,2,1,1,1,2,5,1,4,1
GTGCCTGAGATTGAAGGACTGGTTGGTACCACAAGATTAAGTCCATTGATCGGGTATTCAGTTGTAACCGGCGATCCTGGACTTATATCCGCATTTGTGGXXXXXXXXXXCTTGAGGTGTCTGCTGAGGAGACTAGAGCCGAGACAACACGATCACGTGGGACATATGTACGGTTGGGATGGGTTCAAGACATCTATAAGATGAGATGTG	id,ie,if,ig,ih,il,in,io,ip,iq,ir,is,it,iw,iy,iz,ja,jb,jd,jg,jh,ji,jj,jl,jm,jo,jp,jq,jr,ju,jw,jx,jy,jz,ka,kb,kd,kf,kg,kh,ki,kj,kk,kl,km,kp,kq,kr,ks,ku,kw,ky,kz,la,lc,ld,le,lf,lg,lh,lj,lk,ll,lm,lo,lp,lq,lr,ls,lt,lu,lw,lx,ly,lz,ma,mb,mc	2,6,2,2,3,4,3,4,3,4,4,3,5,3,2,5,4,3,1,2,2,4,1,1,3,1,11,4,6,7,7,6,3,5,5,7,1,2,3,6,1,3,5,2,7,2,7,6,2,1,6,2,4,7,2,1,2,1,10,5,4,1,4,1,2,3,2,4,2,2,8,2,2,4,4,2,1,2
>Marker1094626	noP
TTAGTGCATAATGAATTGATTAAAGAACTTGGCAGGTGGTCGCATGAGTACATGAACCTCTTCGGTGACACAGAGAGATTTGAACAATTAAAGTTGTCCCXXXXXXXXXXACGTAATCCTTGTATCGTTGTCCCAACAACAAAGCATGACATTTTTTCCTCTTAGAAGTCAACCACCACCTGATTCTTCTGGGCACCGCATGATATGTGT	M,ii,io,iu,iv,ix,iy,jc,jd,je,ji,jk,jm,jo,jp,ju,jx,ka,ke,kh,kj,kk,kp,ks,la,lb,ld,lf,lg,li,lj,lp,lt,lu,lv,lz,ma,mb	5,1,2,3,2,1,1,2,1,1,1,2,2,1,1,1,1,1,1,2,1,2,1,3,1,1,2,1,1,1,1,3,1,2,1,1,1,1
TTAGTGCATAATGAATTGATTAAAGAACTTGGCAGGTGGTCGCATGAGTACATGAACCTCTTCAGTGACACAGAGAGATTTGAACAATTAAAGTTGTCCCXXXXXXXXXXACGTAATCCTTGTATCGTTGTCCCAACAACAAAGCATGACATTTTTTCCTCTTAGAAGTCAACCACCACCTGATTCTTCTGGGCACCGCATGATATGTGT	id,ie,ii,il,im,ir,it,iw,ja,jb,jd,jg,jh,ji,jj,jo,jr,js,jt,jw,jx,ka,kb,kf,km,kq,kr,ks,ku,kw,kx,lb,li,ll,lo,lq,lr,ls,lv,ma,mc	1,2,1,2,1,1,2,2,1,1,1,1,1,2,1,1,1,1,5,1,1,3,1,1,1,1,1,1,1,2,3,1,2,1,2,1,1,1,1,1,1
>Marker109535	noP
TTCCCATGGATCTCTAGCCCAATCTACTTGGAGTCTTCTACCCAATGCCCTTGCGGGATAGGATTGCATTATTCCCTCCACCTTGGAAAGGATTTGACCTXXXXXXXXXXCAATGAGTGGTGCTACAAGTATAGAAAAATATGGGATAAACCTTTTGTAAAAGTTTGTTAAGTCATGGTAGCCCCAAATTTTTCTTATACTTGGTGGAGT	ic,id,ie,if,ik,in,io,iq,it,iv,ja,jb,jc,jd,jg,jh,jj,jk,jl,jz,kb,kc,kf,kh,kk,km,ko,kp,kq,ks,ku,kx,kz,lb,lc,ld,lj,ll,ln,lr,ls,lu,lw,lx,lz,mc	1,1,1,1,1,1,1,1,3,1,2,1,5,1,1,1,2,1,2,2,2,1,1,1,1,2,1,2,2,1,1,1,1,4,1,1,1,1,2,1,1,1,1,1,1,2
TTCCCATGGATCTCTAGCCCAATCTACTTGGAGTCTTCTACCCAATGCCCTTGCGGGATAGGATTGCATTATTCCCTCCACCTTGGAAAGGATTTGACCTXXXXXXXXXXCAATGAGTGTTGCTACAAGTATAGAAAAATATGGGACAAACCTTTTGTAAAAGTTTGTTAAGTCATGGAAGCCCCAAATTTTTCTTATACTTGGTGGAGT	M,id,ii,ij,il,im,ip,iq,is,iu,iw,ix,iz,jb,je,jj,jk,jm,jo,jq,jr,js,ju,jw,jx,jy,jz,ka,kc,kd,kg,kk,kl,kp,kq,ky,kz,la,lb,ld,le,lk,ll,lv,ly,ma,mb	4,1,1,1,1,1,1,2,2,1,3,1,2,1,1,2,1,3,1,1,1,2,1,2,1,2,1,4,1,3,1,1,2,2,1,1,2,1,1,1,1,1,1,1,2,1,1
>Marker110399	noM
ACCTACCGCACGACCAATGCCAAACACCACCGTTAGCACAAACCAAAACACCAACCAAGAAATGAATTTTGTAGCGAAAAAGCCTGTAGAATTCACCCCAXXXXXXXXXXCTACTTGATAATTCAATGGTTGCCATAACCCCAACCAAGGTTCCTCAACCTCCATTTTTCCAAGGATACAACTCGAACGCAACATGTGCTTATCATGGAG	P,ic,ie,ig,in,io,iq,iv,iy,iz,ja,jc,jh,jl,ju,ke,kh,kr,ks,ku,kv,ky,lm,lp,lq,lr,lt,lu,lv,lw,ma,mc	9,1,1,1,1,1,3,1,1,1,1,1,3,1,1,1,1,1,1,2,3,2,2,1,1,1,1,1,1,1,1,3
ACCTACCACACGACCAATGCCAAACACCACCGTTAGCACAAACCAAAACACCAACCAAGAAATGAATTTTGTAGCGGAAAAGCCTGTAGAATTCACCCCAXXXXXXXXXXCTACTTGATAATTCAATGGTTGCCATAACCCCAACCAAGGTTCCTCAACCTCCATTTTTCCAAGGATACAACTCGAACGCAACATGTGCTTATCATGGAG	ih,ij,ik,iq,iw,ix,iy,iz,jf,ji,jk,jl,jm,jn,jo,jt,jw,jy,kd,ke,kh,kl,ko,kp,kr,kt,ky,lb,lg,lk,lv,lw,ly,lz,mb	1,3,1,3,3,1,2,1,2,1,2,3,1,1,1,1,1,2,1,1,1,2,1,2,1,1,1,2,2,1,1,2,2,2,2
>Marker1104663	noP
TTTTCTAATTTTTATTTTTCTGAAAAGTGATTTAAGGACAGGCACTATTGATAAATTTCAAGCTCTATTATTAAATATTTCTATACTAATCTGCAACAAGXXXXXXXXXXTCTCAATCATATGGTGGTAGGTAATTCAGTTAGGACTGACAATTTAAAGATGCCAAAGTAACCAATGATTAAAGGACATTCTCTGCCCAATTTATGAGAG	ii,ik,im,in,io,ip,ir,ix,iy,ja,jb,jd,jf,jk,jp,jr,jy,jz,kc,kf,kh,kj,kl,km,kn,ko,kp,kr,kw,kz,lb,le,lg,lh,li,lm,lq,lr,ls,lx	2,1,2,2,4,1,1,4,1,1,2,1,1,1,1,1,2,4,1,1,1,1,3,1,1,2,3,2,2,1,2,3,1,1,1,1,1,1,1,2
TTTTCTAATTTTTATTTTTCTGAAAAGTGATTTAAGGACAGGCACTATTGATAAATGTCAAGCTCTATTATTAAATATTTCTATACTAATCTGCAACAAGXXXXXXXXXXTCTCAATCATATGGTGGTAGGTAATTCAGTTAGGACTGACAATTTAAAGATGCCAAAGTAACCAATGATTAAAAGACATTCTCTGCCCAATTTATGAGAG	M,ig,ih,ij,ik,in,io,it,iv,iw,iy,iz,jb,jc,jj,jk,jl,jm,jo,jp,jq,js,ju,jv,jx,kb,ke,kj,kk,kn,ko,kq,ku,kx,ky,kz,la,lf,lg,li,lk,ll,lm,lr,lt,lu,lv,lx,ly,ma,mc	12,1,1,1,2,1,2,3,2,2,1,1,1,3,1,2,1,3,2,1,1,1,2,4,2,3,2,1,5,3,1,1,4,1,2,1,2,1,2,1,1,1,1,1,1,1,4,1,1,1,1
>Marker1107511	noP
GATTCAGGCGCATAATATATCGAGATCCTCGAAATTGAACAATGGAAGCTCTCGAAAAATTCAAATGGTCATAACTTTTCACACGGAGGTCAGATTTAGCXXXXXXXXXXTCACACGGAGGTCAGATTCAGGCGCATAATATATCAAGATGCTCGATATTGAACAATGGAAGCTGTCGAGAAATTCAAATGGTCATAACTTTTCACACGG	M,ic,id,ie,ih,ii,im,in,io,iq,ir,is,iu,iw,iy,iz,ja,jb,jc,jg,jh,ji,jj,jl,jo,js,jt,ju,jv,jw,jx,jy,jz,kb,kc,kd,ke,kf,kg,kh,ki,kk,km,kn,kp,kr,ku,kv,kw,kx,ky,kz,la,lc,ld,le,lf,lj,lk,ll,lp,lq,lr,lu,lv,ly,lz,ma,mb,mc	6,3,1,3,1,1,1,1,1,1,2,1,2,2,2,4,1,3,1,2,1,1,1,1,2,4,1,1,1,1,1,2,1,1,1,1,1,2,2,2,1,2,1,2,2,1,1,1,2,3,1,3,2,1,2,2,1,1,1,1,2,1,3,1,1,2,2,1,1,1
GATTCAGGCGCATAATATATCGAGATCCTCGAAATTGAACAATAGAAGCTCTCGAAAAATTCAAATGGTCATAACTTTTCACACGGAGGTCAGATTCAGCXXXXXXXXXXTCACACGGAGGTCAGATTCAGGCGCATAATATATCAAGATGCTCGATATTGAACAATGGAAGCTGTCGAGAAATTCAAATGGTCATAACTTTTCACACGG	M,id,ie,if,ih,ii,il,im,in,io,it,iv,iw,ix,jb,jd,je,jg,jh,jj,jk,jm,jn,jo,js,ju,jv,jx,jz,ka,kb,kc,kd,ke,kf,kh,ki,kk,kl,kn,kq,kr,ks,kt,ku,kw,kx,la,ld,le,lf,lg,lh,lk,ll,lq,lr,ls,lu,lv,lw,lx,ly,lz,ma,mb,mc	7,1,1,1,2,2,1,1,1,1,1,2,2,3,1,1,1,1,2,1,1,2,2,1,2,1,1,1,1,2,2,1,2,1,1,1,3,1,1,1,1,2,1,1,2,3,2,1,3,4,1,1,3,1,3,1,1,2,1,1,1,2,1,3,1,1,1
>Marker1108858	noM
CAATCAGACATCCGAGTAAAAAGTTATTGTCGTTTGAATTGGCTCAGAGTTTCAACATTCAATTTCGAGCGTCTCGATACGTGACGAGAGTCAATCAGACXXXXXXXXXXATACGTGACGAGAGTCAATCAGACATCCGAGTAAAAAGTTATTGTCGTTTGAATTGGCTCAGAGCTTCAACATTCAATTTCGAGCGTCTCGATATATTAC	P,ii,ik,in,iq,ir,iy,iz,jb,je,jg,jp,jq,jr,js,ju,jw,jx,jy,ka,kd,kl,ko,kp,kw,kx,lb,lg,lh,li,ln,lr,lw,ly,ma,mc	5,1,1,4,2,1,1,3,2,1,2,1,1,2,1,1,2,1,1,1,1,1,1,1,1,1,4,1,1,1,1,2,2,2,1,1
CAATCAGACATCCGAGTAAAAAGTTATTATCGTTTGAATTGGCTCAGAGTTTCAACATTCAATTTCGAGCGTCTCGATACGTGACGAGAGTCAATCAGACXXXXXXXXXXATACGTGACGAGAGTCAATCAGACATCCGAGTAAAAGGTTATTGTCGTTTGAATTGGCTCAGAGCTTCAACATTCAATTTCGAGCGTCTCGATATATTAC	P,id,ig,ik,iz,jj,jl,jx,kg,kh,ki,kj,km,ko,kv,kw,la,lu,lw,ma,mc	2,1,1,1,2,1,1,1,1,1,1,1,2,2,1,1,1,1,1,1,1
CAATCAGACATCCGAGTAAAAAGTTGTTGTCGTTTGAATTGGCTCAGAGTTTCAACATTCAATTTCGAGCGTCTCGATACGTGACGAGAGTCAATCAGACXXXXXXXXXXATACGTGACGAGAGTCAATCAGACATCCGAGTAAAAAGTTATTGTCGTTTGAATTCGCTCAGAGCTTCAACATTCAATTTCAAGCGTCTCGATATATTAC	P,ie,ik,ir,ix,ja,jd,jh,jk,jo,jp,jw,ka,km,ks,kw,lb,lc,ln,ly,mb,mc	4,1,2,1,1,1,1,1,1,1,1,1,1,2,1,1,1,1,1,1,1,1
CAATCAGACATCCGAGTAAAAAGTTATTGTCGTTTGAATTGGCTCAGAGTTTCAACATTCAATTTCAAGCGTCTCGATACGTGACGAGAGTCAATCAGACXXXXXXXXXXATACGTGACGAGAGTCAATCAGACATCCGAGTAAAAAGTTATTGTCGTTTGAATTGGCTCAGAGCTTCAACATTCAATTTCGAGCGTCTCGATATATTAC	P,id,if,il,iq,ir,it,iy,iz,ja,jd,jh,jj,jp,jt,jv,jw,km,kn,kv,kw,lh,ln	3,1,1,1,3,1,1,1,1,1,1,3,2,1,1,1,1,1,1,3,1,1,1
>Marker1108915	noM
CAATCAGACATCCGATTAAAAAGTTATTGTCGTTTGAATTGGCTCAGATCTTCAACATTCAATTTCGAGCGTCTCGATATGTTACGAGAGTCAATCAGACXXXXXXXXXXATATGTTACGAGAGTCAATCAGACATCCGAGTAAAAAGTTATTGTCGTTTGAATTGGCTCAGAGCTTCAACATTCAATTTCGAGCATCTCGATATATTAC	if,ik,ip,iq,iy,jl,jo,jq,jw,jz,kd,lb,lc,le,li,lk,ln,lr,lw,mc	1,1,1,1,1,1,1,1,1,1,1,1,1,1,1,1,1,1,1,1
CAATCAGACATCCGAGTAAAATGTTATTGTTGTTTGAATTGGCTCAGAGCTTCAACATTCAATTTCGAGCGTCTCGATATGTGACGATAGTCAATCAGAAXXXXXXXXXXATATGTGACGATAGTCAATCAGAATTCCGAGTAAAAAGTTATTGTCGTTTGAATTGGCTCAGAGATTCAACATTCAATTTTGAGCGTCTCGATATATTAC	P,ie,ii,il,is,iu,jh,js,jw,jx,kd,kl,kp,ks,ku,kx,li,lk,ln,mc	1,1,1,2,1,1,3,1,1,1,1,1,1,1,1,1,1,1,1,1
>Marker111053	noM
TTGGTAAATATCGAACAAGTTCTTAACCAAGTCTCCCAATGGATCAACCACCACCGATGCCTTTTCCTCCTCAACAGTCTTCAATGGTGAGCTGAAAGCCXXXXXXXXXXATAATAAAGTGTTACGTAACTAATCATTTTACAATTTGAATAATGTTACTATCCACATTAAATTAATTACCTTAGGCAACATGGGTTTCACCAAATGTGT	if,ir,iy,je,jk,jm,jq,jr,jt,jv,kl,km,ky,ld,lf,lw,ly	1,1,1,1,1,1,3,1,2,1,1,1,1,1,1,1,2
TTGGTAAATATCGAACAAGTTCTTGACCAAGTCTCCCAATGGATCAACCACCACCGATGCCTTTTCCTCCTCAACAGTCTTCAATGGTGAGCTGAAAGCCXXXXXXXXXXATAATAAAGTGTTACGTAACTAATCATTTTACAATTTGAATAATGTTACTATCCACATTAAATTAATTACCTTAGGCAACATGGGTTTCACCAAATATGT	P,ic,im,in,io,iv,ja,jc,jh,ji,kb,kd,kn,ko,kv,ky,lj,lm,lp,ls	7,1,1,1,1,1,1,2,1,1,2,1,3,2,2,1,1,1,2,1
>Marker111139	noP
TACCCATATATAGGACCATTGTTGCACTTGGCACTTTGTTGTCATTTCTATATATATGGTTTAGAACACTTCATATTTTATATAATATACTTTGCTTATAXXXXXXXXXXGAAATTAAAATTAGGTTTTTATGACTCGTTCGTATATATGCACTTGCTACATTAGGATAGAAATCAAACTTAAAGAAATTAAAATACTAGTAACACTTGT	ic,ii,il,im,it,jb,jq,jr,jw,jx,jy,jz,ka,kb,kc,kg,ki,kk,km,kn,ko,kr,ku,kv,kw,kx,kz,la,lb,le,li,lj,lm,lp,lu,lv,lw,lx,lz,ma	1,1,2,1,2,1,2,1,1,5,1,1,1,3,1,1,2,1,1,2,1,1,1,1,1,2,2,1,2,1,1,2,1,1,2,2,2,1,1,1
TACCCATATATAGGACCATTGTTGCACTTGGCACTTTGTTGTCATTTCTATATATATGGTTTAGAACACTTCATATTTTATATGATATACTTTGCTTATAXXXXXXXXXXGAAATTAAAATTAGGTTTTTATGACTCGTTCGTATATATGCACTTGCTACATTAGGATAGAAATCAAACTTAAAGAAATTAAAATACTAGTAACATTTGT	M,id,ig,ih,ij,is,iu,iv,iw,ix,jb,jf,ji,jk,jm,jp,js,ju,jx,ka,kd,kf,kg,kh,kl,kn,ko,kp,kw,la,ld,ll,lo,lq,lr,lt,ly,lz,mc	20,1,2,1,1,3,1,1,8,3,1,1,2,1,1,1,3,1,2,1,4,1,1,2,1,2,1,1,1,2,5,1,1,2,2,1,3,2,1
>Marker1113677	noP
TTTTAATATTATTATTAAAGAAAACAAGAGGAGGGTAATTGGCACCGTTAAGAAATACTATGGTCTGAGGTGGTATATAAATGTGTCCACCGCGTGGCTGXXXXXXXXXXTCCGAGGAACACGAAGCCGAACTCCTTCAACAGAACAACGACAAGCCACTCGCCGACTTCCCCTCCCTCGCCGCCGCCGCTGCCAAGCCCAAGAAGAAGA	ic,ig,ih,ii,ik,il,io,iu,iy,jd,jk,jm,jn,jp,jr,jy,kj,km,kn,kr,kv,kz,lh,lr,lu,lv	1,2,1,2,1,1,1,2,1,1,1,1,1,1,2,1,1,1,1,1,1,1,1,2,1,1
TTTTAATATTATTATTAAAGAAAACAAGAGGAGGGTAATTGGCACCGTTAAGAAATACTATGGTCTGAGGTCGTATATAAATGTGTCCACCGCGTGGCTGXXXXXXXXXXTCCGAGGAACACGAAGCCGAACTCCTTCAACAGAACAACGACAAGCCACTCGCCGACTTCCCCTCCCTCGCCGCCGCCGCTGCCAAGCCCAAGAAGAAGA	M,ic,id,if,is,it,iu,iw,jf,jp,jt,jz,kc,ks,kt,ku,kw,lb,ln,lq,lv	6,2,1,1,1,1,1,2,1,1,1,1,1,5,1,4,1,3,1,1,2
>Marker111425	noM
TACTTGATGTACATTGTATATTGGTTAAATGTTGGACATGCTGAATGAAATGTTGTTTCTCAAAGGCTATAGAATAAAAAAAAAAGAATAAAAAAAAATTXXXXXXXXXXTTATTTTCTTATTTTTTTCTTAATATGCACTTATTCCCCTTTGCTCCTCTATTCCTTTGGGATTTAGCTACTTATTCCATATTTCTCCATACCTTGTCCT	P,ic,if,ik,in,io,ip,iq,it,iv,iy,jc,jd,jj,jk,jn,ju,jz,kb,kc,kd,ke,kf,kg,kh,ki,kk,km,kn,ko,kp,kq,kr,ks,ku,kx,ky,kz,ld,lf,lg,lh,li,lj,lk,lm,ln,lo,lp,lq,lr,ls,lt,lu,lv,lw,lx,lz,ma,mc	37,3,1,1,6,5,1,1,2,1,1,4,1,1,2,3,2,2,2,2,5,3,1,2,1,1,2,1,5,2,3,2,1,1,3,1,1,5,1,1,3,7,3,4,1,4,1,2,1,3,4,2,2,3,5,1,2,1,2,2
TACTTGATGTACATTGTATATTGGTTAAATGTTGGACATGCTGAATGAAATGTTGTTTCTCAAAGGCTATAGAATAAAAAAAAAAGAATAAAAAAAAATAXXXXXXXXXXTTATTTTCTTATTTTTTTCTTAATATGCACTTATTCCCCTTTGCTCCTCTATTCCTTTGGGATTTAGCCACTTATTCCATATTTCTCCATACCTTGTCCT	P,ic,id,if,ih,ii,io,iq,it,ix,jb,je,jf,jl,jm,jq,jt,kb,kc,kd,kh,ki,ks,kx,ky,kz,la,le,lg,li,lk,lm,lo,lp,lx,lz,mb	10,1,1,1,2,2,1,1,5,2,2,1,1,1,1,1,2,4,2,2,2,3,1,1,1,4,1,1,1,3,4,1,1,1,2,1,2
>Marker1114338	noP
ATGTATGTACTAGAATTCTCAGGTAATTTATAAGGAAAATATCTCAGTACTTATGATTGTAAGGACAGGTACTGTTGTTGTCCCATGTCGGCTGGAAGAGXXXXXXXXXXAAATTTATGAAAATATTTATTTTAAAAAACATTTTTTAAATTAAAAAATAAAACATTGATTTTTTAAAAAAAGCACAAACAAACAGCGATACCTTAATCA	M,ih,ii,im,ip,ir,is,ix,jf,jg,jh,jm,ju,jy,ka,kb,kf,kh,ki,ko,kp,ky,la,ld,le,ma,mb	4,3,1,1,1,1,2,1,1,1,1,1,1,1,1,1,1,1,1,2,1,2,1,1,3,1,1
ATGTATGTACTAGAATTCTCAGGTAATTTATAAGGAAAATATCTCAGTACTTATGATTGTAAGGACAGGTACTGTTGTTGTCCCATGTCGGCTGGAAGAGXXXXXXXXXXAAATTTATGAAAATATTTATTTTAAAAAACATTTTTTAAATTTAAAAATAAAACATTGATTTTTTAAAAAAAGCACAAACAAACAGCGATACCTTAATCA	M,ic,ih,iq,iw,jc,jj,ju,jz,ke,kf,km,kr,kz,la,le,lf,lh,ll,lm,lp,lr,ls,lx,ly	2,1,1,1,1,1,1,1,1,2,3,1,1,1,2,1,1,1,1,2,2,1,3,1,1
>Marker1116386	noP
TTGCTCTTTTGACGCTGTACTCGAGCCATACAGCGCGTTGCTTCCGGGCAACGACCTAGCATTCACATTATTACGTAATTGATCCATGTCATAGAGATTCXXXXXXXXXXTATAAAGAAATCCCAAAACAAGATAAAATTTATCTTTCAGAAAAGGTATATTCACCTTCTCAAAATAACTTGCTAAGGTTCTCATTTTTCCTATGACAAT	id,ie,ii,iq,ir,it,iv,ja,jm,jo,jq,jr,jt,ka,kf,kl,km,ko,kp,ks,kv,kw,kz,lc,lh,ll,lq,lv,lz	3,1,1,1,1,6,1,1,3,1,1,1,3,1,2,4,1,1,3,1,1,1,1,1,1,1,1,2,2
TTGCTCTTTTGACACTGTACTCGAGCCATACAGCGCGTTGCTTCCGGGCAACGACCTAGCATTCACATTATTACGTAATTGATCCATGTCATAGAGATTCXXXXXXXXXXTATAAAGAAATCCCAAAACAAGATAAAATTTATCTTTCAGAAAAGGTATATTCACCTTCTCAAAATAACTTGCTAAGGTTCTCATTTTTCCTATGACAAT	M,ih,is,iu,iv,iw,jg,jn,jr,js,jv,jx,ka,ke,ki,kn,kw,lg,lh,li,ll,ln,lr,lu,lw,lx,lz,ma,mb	6,3,1,1,1,2,1,1,1,1,1,1,1,1,1,1,1,2,2,1,1,1,1,1,1,1,1,1,1
>Marker111686	noM
CCAAACATCAGAGTGTACATAATCTAGGATACCTTGAGTTATGTGAGTTGCATTATGGAAACTAACTCTCTTTTGTTTTCCATATACACAATGTTTACAGXXXXXXXXXXGATCAATCCTTGTTTATGTAGTTCTTCTAGCCCTTTCTCACTCACATGACCTAAGCTATAATGCCAAAGCTTGGAAGCATTTGGTTCAGAGATAGAAACT	P,if,in,iq,it,iv,ja,jc,jg,jh,jk,ju,kd,ke,km,ko,ku,kv,kx,lc,lj,ln,lo,lp,mc	4,1,1,2,2,1,2,1,2,1,1,1,1,2,1,2,1,2,1,1,1,1,1,1,1
CCAAACATCAGAGTGTACATAATCTAGGATACCTTGAGTTGTGTGAGTTGCATTATGGAAACTAACTCTCTTTTGTTTTCCATATACACAATGTTTACAGXXXXXXXXXXGATCAATCCTTGTTTATGTAGTTCTTCTAGCCCTTTCTCACTCACATGACCTAAGCTATAATGCCAAAGCTTGGAAGCATTTGGTTCAGAGATAGAAACT	ih,ii,il,iq,it,iv,ix,iy,je,jf,jm,jo,jp,jq,js,jy,jz,kc,kp,kr,kw,ld,le,lg,lv,ly,mb	1,1,1,1,1,1,1,1,1,1,1,1,1,1,1,1,2,1,1,1,1,1,1,1,2,2,1
>Marker1117906	tagNoPM
CTTACATGAAGACTTATATTGTCTGATATTGTTTGTAATAAGATGATTATAAAGCTAGTTATTGGACATACATAGAACAAATCATTAAAAGAAGCGTGTGXXXXXXXXXXTGAGATGTTGATCTCATCAATCTATAATATGTACCAAAGTATTGAAAATTGGATCGGATTGACCATTTGAATTGGAAACCGGTTTGACGTCTAGTCCAAA	P,M,ig,ih,ii,im,iw,ix,jb,jk,jo,kc,kd,kh,ko,kt,ky,kz,lh,lj,ln,ma	9,9,1,1,1,1,2,1,1,1,1,1,1,1,6,1,3,1,1,3,1,1
CTTACATGAAGACTTATATTGTTTGATATTGTTTGTAATAAGATGATTATAAAGCTAGTTATTGGACATACATAGAACAAATCATTAAAAGAAGCGTGTGXXXXXXXXXXTGAGATGTTGATCTCATCAATCTATAATATGTACCAAAGTATTGAAAATTGGATCGGATTGACCATTTGAATTGGAAACCGGTTTGACGTCTAGTCCAAA	is,jc,jx,ke,kh,kj,kk,ko,kx,lg,lk,ll,lm,lp	1,1,1,2,1,2,1,1,1,1,1,2,1,2
>Marker1124628	noM
TCTCTGCCATTTTTTCTGCAGATGATACCAATAAGCAACCTCTTCCGGCTCCTGCTGCTGCTGCTGGTCTCAATAGACGGATAGAAGGGTTTGGGAACACXXXXXXXXXXATTTCCAAGCGCCTTCTCAGGATAATAAGAAATCGTTTCTCGGTGAGGTGGTTGATATTGGAAATGCAACCACTAAGCAAGGACTCAGTGCCTTCACACA	P,id,if,ik,iz,jb,jh,jn,jv,jy,kc,kd,ke,kh,km,kr,ks,kx,ky,lb,lc,ld,lj,lk,ln,ls,ly,ma	4,1,1,2,1,1,5,2,1,1,1,1,3,1,1,1,3,2,3,1,1,1,1,2,1,1,1,1
TCTCTGCCATTTTTTCTGCAGATGATACCAATAAGCAACCTCTTCCGGCTCCTGCTACTGCTGCTGGTCTCAATAGACGGATAGAAGGGTTTGGGAACACXXXXXXXXXXATTTCCAAGCGCCTTCTCAGGATAATAAGAAATTGTTTCTCGGTGAGGTGGTTGATATTGGAAATGCAACCACTAAGCAAGGACTCAGTGCCTTCACACA	P,ih,ij,io,ir,it,iv,iy,jg,jk,jo,jw,kd,kn,ko,la,lc,lg,lh,li,lj,lw,mc	3,1,1,1,1,1,1,1,1,1,3,1,1,1,1,1,1,1,1,1,2,1,1
>Marker1125622	tagNoPM
CTCATAAGACCTACAATTATATTTTTTTTGTTCGTCGATCGAGAAAAGTTTCAAGTAATTTTTTAAATGTTCATTTTTGTTAAAATGAAACGCTTATAGAXXXXXXXXXXAGCTATAAGAAATTTTAGCATCTTCTAAACCTTTTTTATTTGCTATTGTTATTTTTATTATTGGCTTGTGACGTTGTGGAAAGTTCTTGTTCTATCTTAA	it,iv,jl,jo,jv,kh,kn,ko,kq,kr,li,lk,lm,lp,lq,lr,lt	1,1,1,1,1,1,1,1,1,2,1,1,3,1,1,1,2
CTCATAAGACCTACAATTATATTTTTTTTGTTCGTCGATCGAGAAAAGTTTCAAGTAATTTTTTAAATGTTCATTTTTGTTAAAATGAAACGCTTATAGAXXXXXXXXXXAGCTATAAGAAATTTTAGCATCTTCTAAACCTTTTTTATTTGCTATTGTAATTTTTATTATTGGCTTGTGACGTTGTGGAAAGTTCTTGTTCTATCTTAA	P,M,ig,ii,ik,ip,is,iu,iw,jk,kg,kl,ko,kt,ky,kz,ld,li,lo,ma	8,5,1,1,1,2,2,1,2,1,1,2,1,2,2,2,1,1,1,1
>Marker1127470	noP
CTCACCGGGAAAGACTATTTCTATGACTCGGCACGGAACCTATTGTTCCCTTTCTACTAGCAATAATGTCCTTAGCGGTACAACAAGCACCCAAAGGAGCXXXXXXXXXXACGGGTGTCGTGTCGGTGTCGAACACTGACACGGACGCGTGTCGGACACCGGACATGGCAAGGGACTAGAGTGTCCGTGCTTCATAGCTTGGTCGCCTTG	M,ie,ij,ik,ip,iq,is,iw,ix,je,jf,jh,jk,jn,jr,js,jt,ju,jx,ka,kg,kj,kn,kp,kq,ks,kw,kx,ky,kz,la,lf,lr,lw,mb	9,1,1,1,1,2,2,1,1,2,2,2,1,1,2,1,1,2,2,2,1,1,2,2,2,1,1,1,1,1,2,1,2,1,1
CTCACCGGGAAAGACTATTTCTATGACTCGGCACGGAACCTATTGTTCCCTTTCTACTAGCAATAATGTCCTTAGCGGTACAACAAGCACCCAAAGGAGCXXXXXXXXXXACGGGTGTCGTGTCGGTGTCGAACACTGACACGGACGCGGGTCGGACACCGGACATGGCAAGGGACTAGAGTGTCCGTGCTTCATAGCTTGGTCGCCTTG	ig,ik,iu,iy,ja,jb,jc,je,jg,jm,jq,ju,jv,jw,kc,kh,ki,kl,kr,lf,lj,lk,lq,ls,lu,lx,ly,lz,ma,mc	1,1,2,1,1,1,1,1,1,1,3,1,1,1,3,1,1,5,2,1,1,1,1,1,1,1,2,1,1,1
>Marker112749	noP
CAGAAATCTTAAGAAGGGGTGAATTAATTTCCCACTAACAAACTTTTAATCCCCTTCTAAAAGAGATAGGCTCAGAATGCAGAAGAAGCAATAATTAATTXXXXXXXXXXCCAATACTCAAGCAACCCACTTGAGATTTTCCACTCCTTTTGTAAAAATCCGTTTACAAAGTCTGAACCACACAGGGAGAACCCATCCCTTGTGTTCAGG	im,it,jc,jd,kd,kn,ko,ky,lf,lg,lj,lq,lz	1,1,1,1,1,1,4,2,1,1,4,2,2
CAGAAATCTTAAGAAGGGGTGAATTAATTTCTCACTAACAAACTTTTAATCCCCTTCTAAAAGAGATAGGCTCAGAATGCAGAAGAAGCAACAATTAATTXXXXXXXXXXCCAATACTCAAGCAACCCACTTGAGATTTTCCACTCCTTTTGTAAAAATCCGTTTACAAAGTCTGAACCACACAGGGAGAACCCATCCCTTGTGTTCAGG	M,ii,ij,iu,iw,jr,ka,kd,ke,kk,kl,ko,kq,kt,ld,le,lj,lk,ll,lv,mb	5,1,1,1,1,2,1,2,3,3,1,2,1,1,1,1,4,1,1,1,1
>Marker113371	noP
ATGCCGAGCTTTTAGCTTAGGGTGTAGACCTCGCGGAGATTCTCGGTTCGGTATGGGAGTACCCAGGTGGGCTTTGGTGGTAAGGCCGCGGTGGTGCCGGXXXXXXXXXXTATCATGCAAGAGGTGTCTCTATCTCTGCTTGGTGAAGAAGTATTTGGAGAAGTCTTCATCTATTGATAGGGTTGAATGGTCCACGTACTCTGCAGAATG	ic,ie,iq,iv,jc,jg,ji,jl,jn,kb,kj,kp,ks,ku,kv,kx,la,lb,lc,ld,lg,ll,ln,lo,lp,lq,lu,mc	2,2,1,1,1,3,1,1,1,1,1,2,2,2,1,1,1,1,2,1,1,1,1,1,2,2,1,2
ATGCCGAGCTTTTAGCTTAGGGTGTAGACCTCGCGGAGATTCTCGGTTCGGTATGGGAGTACCCAGGTGGGCTTTGGTGGTAAGGCCGCGGTGGTGCCGGXXXXXXXXXXTATCATGCAAGAGGTGTCTCTATCTCTGCTTGGTGAAGAAGTATTTGGAGAAGTTTTCATCTATTGATAGGCTTGAATGGTCCACGTACTCTGCAGAATG	M,iv,iw,ix,jb,jf,jn,jp,jt,jv,jw,kl,ks,kx,kz,lk,lu	3,1,2,1,1,1,1,1,3,2,1,2,1,1,1,1,1
>Marker1140317	tagNoPM
CTCCACTAAGTGTGTTTGGTGTCATGAGACATGTAAAGCATGAAGGATATGCAAAAAGTGTGACTATATGATGTGTCAATGGGGTGTAGGAAGCAAATGTXXXXXXXXXXATCCCTAATACAAAAACTAGTCTAGGTGCCCTAAAATACAAGAGCTGAAAAACCTTACATTTCTAGGGTACCCTACCTTCATTATGAAGCCCTAAATACA	P,M,ii,ir,it,jb,kc,kd,kg,kh,ki,kk,kl,ko,kr,ld,lf,lj,lp,mb	8,5,1,1,2,1,2,2,1,1,3,1,1,1,1,1,1,1,2,1
CTCCACTAAGTGTGTTTGGTGTCATGAGACATGTAAAGCATGAAGGATATGCAAAAAGTGTGACTATATGATGTGTCAATGGGGTGTAGGAAGCAAATGTXXXXXXXXXXATCCCTAATACAAAAACTAGTCTAGGTGCCCTAAAATACAAGAGCTGAAAAACCTTACATTTCTAGGGTACCCTACCTTCATTATGAAGCCATAAATACA	ih,iu,iw,ix,jg,jp,ke,kh,kk,ko,kr,kx,ky,lh,li,lj,lm,lp,lr,ls	1,1,2,1,1,2,1,1,1,1,2,2,2,2,1,1,1,1,1,1
>Marker1140475	noP
GCTAGTTGGAGTTGAAGATCTTGCAGCAGATCTTGACAAAGGTGTAGAGGATCTTGATGGAATTGTTGGTTTAGTTGCAGGGACCGGAGTCTCAGTGGCAXXXXXXXXXXTTAATGTAGGTGTCGAAGGTCTTGATGATTTAGAAGATGTGGTTAATGTAGGACGCCCAGTAGGTGTTGCAGGTCGTGATCCTGGACCCCCTGATGATGA	ie,if,ig,ih,ij,io,iq,ir,ix,jb,jc,jd,je,jg,ji,jj,jk,jl,jq,js,ju,jw,jx,kh,kk,ko,kw,kz,lh,lq,lr,lv	1,1,1,1,3,1,1,2,1,1,3,1,1,1,1,1,2,1,1,2,1,1,1,1,1,1,2,2,1,2,1,1
GCTAGTTGGAGTTGAAGATCTTGCAGCAGATCTTGACAAAGGTGTAGAGGATCTTGATGGAATTGTTGGTTTAGTTGCAGGGACCAGAGTCTCAGTGGCAXXXXXXXXXXTTAATGTAGGTGTCGAAGGTCTTGATGATTTAGAAGATGTGGTTAATGTAGGACGCCCAGTAGGTGTTGCAGGTCGTGATCCTGGACCCCCTGATGATGA	M,ic,id,ii,ij,il,im,ip,iq,is,iu,iv,iw,jn,jo,jp,js,jt,jv,jx,jy,kb,ke,ki,kj,kp,kq,kr,kv,kx,lc,lg,lh,lk,lo,lt	8,1,1,1,1,4,2,1,1,1,1,1,2,4,1,2,2,2,1,1,1,3,1,1,3,1,1,1,3,5,1,1,1,1,1,1
>Marker1149058	noP
ATAATACCGTTTAGATAACTTGCCCGACGTTGCCTGCGAGTGTTTAGCTGAAGATTGACGGTGTGGTCGCAATTTGAGCATGACCCAATCTCCCGGGTGAXXXXXXXXXXAGCATCTCTTCCACCGCGTCCACATTGGATGAACCAGTAATGTATTCCGGAAAGTTGAAGGGTTTCCGGCCGAAGGTGACTTCATATGGCGTGGACCCAG	M,ih,ij,io,ip,ir,iu,iv,iw,iy,jb,jd,jh,ji,jk,jl,jm,jo,jp,jr,ju,jv,jx,kd,ke,ki,kk,km,ko,kr,ks,kt,kv,kx,ky,kz,la,lc,ld,lg,lj,lk,ll,lm,ln,lo,lp,lr,lv,lz,ma	19,1,1,1,1,1,2,3,1,1,1,1,1,1,3,1,3,1,2,1,4,1,1,3,5,2,2,1,2,1,5,3,1,4,3,2,1,1,3,1,1,6,1,1,1,2,3,1,1,1,1
ATAATACCGTTTAGATAACTTGCCCGACGTTGCCTGCGAGTGTTTAGTTGAAGATTGGCGGTGTGGTCGCAATTTGAGCATGACCCAATCTCCCGGGTGAXXXXXXXXXXAGCATCTCTTCCACCGCGTCCACATTGGATGAACCAGTAATGTATTCCGGAAAGTTGAAGGGTTTCCGGCCGAAGGTGACTTCATATGGCGTGGACCCAG	M,ic,ii,ij,il,im,in,iq,is,iu,iv,iw,ix,jf,jh,jj,jk,jl,jm,jn,jo,jr,js,jt,ju,jx,ka,kb,kg,kj,kl,kn,ko,kq,ks,kw,ky,kz,lb,ld,lh,lo,lp,lq	10,1,1,1,3,2,1,2,1,2,1,2,2,1,1,2,2,1,1,2,1,6,1,1,1,2,3,1,1,1,1,1,1,2,1,3,3,2,1,1,1,2,1,1
>Marker1149289	noP
AATTTTTTTTTGAAGGATTTACATCATATATCACAACCTTTTCTTTTAATAAATAATCCTGCCAATTGTTCTTTCCCTTCACTGTTTTACATGTGACTGGXXXXXXXXXXCTACCAGTGCTGCCTATGGTGTCTATATGGCAGTTTCTAGCAACCTCAGGTAAAAGGGATGATGTAACTAGTGATGGATCATTTGACGATTATAATATAG	M,if,iu,iw,ix,jo,js,ju,kc,kg,ki,ko,kt,ku,ky,kz,ld,lh,lj,ma	3,1,1,1,1,2,1,1,2,1,1,1,2,1,1,1,1,1,1,1
AATTTTTTTTTGAAGGATTTACATCATATATCACAACCTTTTCTTTTAATAAATAATCCTGCCAATTGTTCTTTCCCTTCACTGTTTTACATGTGACTGGXXXXXXXXXXCTACCAGTGCTGCCTATGGTGTCTATATGGCAGTTTCTAGCAACCTCAGGTAAAAGGGATAATGTAACTAGTGATGGATCATTTGACGATTATAATATAG	ic,in,ip,ji,jr,jv,jx,ke,kh,kk,kr,kx,lf,lk,ll,lo,lq,ls,lt,lx,lz,mb	1,1,1,1,1,1,1,3,1,1,1,1,1,2,1,1,1,1,2,1,1,2
>Marker1149415	tagNoPM
CATGTTATATTCCTGGATATTGTGTTCCAGTAATGCTACGTTTCAGCTGCCTGGGTTTTTATCTTCACATGCATTTGAAGAAGATGAAGATGAATATGAAXXXXXXXXXXAACTTCTACTGTTACCCCAAATGACAAGCGCCATTGTATCTTAAAGGATGTGGATGGCGAGCTGGAAATGGAAGATGTTTCAGGTTATCCAAAGGATGAA	P,M,ih,ii,ik,is,iu,jb,jo,js,ju,kd,kg,ki,ko,ks,kt,ky,ld,lx,ly,ma	15,12,1,1,1,1,1,1,2,1,1,2,3,1,2,1,1,1,1,1,2,3
CATGTTATATTCCTGGATATTGTGTTCCAGTAATGCTACGTTTCAGCTGCCTGGGTTTTTATCTTCACATGCATTTGAAGAAGATGAAGATGAATATGAAXXXXXXXXXXAACTTCTACTGTTACCCCAAATGACAAGCGCCATTGTATCTTAAAGGATGTGGATGGCGAGCTGGAAATGGAAGATGTTTCAGGTCATCCAAAGGATGAA	ie,if,in,jc,jd,jh,ji,jk,jo,jr,jx,ka,ke,kh,kk,kq,kz,lf,lh,li,lk,ll,lp,lq,lr,lt,lu,lx	1,1,1,1,1,1,1,3,2,1,2,1,2,2,1,1,1,1,1,2,3,1,2,1,2,2,1,1
>Marker115159	noP
AATTAGCTGCCAATTTTCCTTCCCGAGAGTCCTTCCTTGTTGTTCCTTGTACTCTCCACACTAGATCTCCTTCCATGAATTCTCTCGGCTTAACCTTGGTXXXXXXXXXXAGGATGATCGCATCAGTTCCATAGGTCAACCAAAAAGGTTTTTATTTAGTTGTTGACTAAGGTGTGCACCAAAGTCCCTACAAGACTTCTAATAACTCCT	ic,if,ig,im,in,io,ip,ir,it,iv,iy,ja,jb,jc,jg,ji,jk,jl,ju,jx,kb,kc,ke,kh,kj,km,ko,kp,kq,ks,ku,kv,kx,ky,kz,la,lb,lc,ld,lg,lh,li,lj,lk,lp,lq,lr,ls,lt,lu,lv,lw,mc	1,1,1,2,1,5,1,3,5,3,3,3,1,5,2,3,1,3,1,2,3,3,2,3,1,2,3,1,3,1,4,2,1,1,5,1,1,3,4,1,2,3,1,2,1,1,4,2,1,4,2,1,3
AATTAGCTGCCAACTTTCCTTCCCGAGAGTCCTTCCTTGTTGTTCCTTGTACTCTCCACACTAGATCTCCTTCCATGAATTCTCTCGGCTTAACCTTGGTXXXXXXXXXXAGGATGATCGCATCAGTTCCATAGGTCAACCAAAAAGGTTTTTATTTAGTTGTTGACTAAGGTGTGCACCAAAGTCCCTACAAGACTTCTAATAACTCCT	M,id,ie,if,ig,ih,ii,ij,ik,il,ir,is,iu,iv,iw,ix,iy,iz,ja,jb,jd,je,jf,ji,jj,jk,jm,jn,jo,jp,jq,jr,js,jt,jv,jw,jx,jy,jz,ka,kc,kf,kg,kh,kj,kk,kl,km,kp,kr,ks,kw,kz,la,lb,ld,le,lj,ll,lo,lu,lw,lx,ly,lz,ma,mb,mc	15,1,2,1,1,2,1,2,1,1,3,2,3,2,6,2,4,1,1,2,4,6,1,5,1,2,5,3,4,4,1,1,5,1,2,4,2,4,3,1,1,2,2,1,1,5,3,2,2,2,3,2,1,3,1,1,4,3,3,2,4,3,1,2,2,1,3,1
>Marker1151720	noM
TGGATCTTCTTCATCAATGGAGTCCTTTGCTTCTTGAAGATCATGGAAGCGGAATGGGGAAGGAAGAAAGATGATTGGAGACGCCACTTCGAGGAGAAACXXXXXXXXXXTAAGAGCTTGAAGGAGGGAGAAGATGAGTGGAGGGAGAAAGAGAGAAGGTGATGCAATCCTACCCCACAAGGGCATTAGATAAAAGACTCCAAGTAGATT	P,ie,if,ii,ij,in,io,iq,ir,it,iy,iz,ja,jh,jk,jm,jo,ju,jw,jx,kd,kg,km,kp,ks,ku,kv,lb,lc,ll,lu,ma,mb,mc	4,1,1,1,2,1,1,3,1,1,1,1,3,1,1,2,1,2,1,1,3,1,3,1,1,2,1,2,1,1,1,1,1,1
TGGATCTTCTTCATCAATGGAGTCCTTTGCTTCTTGAAGATCATGGAAGCGGAATGGGGAAGGAAGAAAGATGATTGGAGACGCCACTTCGAGGAGAAGCXXXXXXXXXXTAAGAGCTTGAAGGAGGGAGAAGATGAGTGGAGGGAGAAAAAGAGAAGGTGATGCAATCCTACCCCACAAGGGCATTAGATAAAAGACTCCAAGTAGATT	ie,ij,ik,in,io,ip,is,jc,jg,ji,jl,jn,jo,jp,jr,js,jv,kk,ko,kv,kw,ky,lb,le,li,lk,lm,ln,lp,lw	1,3,1,1,1,1,1,2,1,2,1,2,2,4,1,1,1,1,1,1,1,3,1,1,1,1,1,2,1,3
>Marker1151816	noM
TTTTTCACTCACAGTGTGTGCAAATAGTGTTAGTGTTTGTGTGCATCAAATGAATAAATATTTACCTCATGCATACAAAAAATGCACTAAAAGCATCAAAXXXXXXXXXXAAAAATGCACTAAAAGCATCAAAGAGTTATATATACAAGAACATAATAAAGGGAAACCAACAAAGGAGTAAGTCATGGCAAAACTTTGCACAAGATTAAA	P,ic,if,ii,in,ip,iq,iz,jg,jk,jq,ju,ka,kn,kq,ku,kv,kw,kx,kz,lc,lj,ln,lp,lw,lz,mc	1,1,2,1,2,1,1,1,1,1,1,1,1,1,1,1,2,1,2,1,2,1,2,1,1,1,2
TTTTTCACTCACAGTGTGTGCAAATAGTGTTAGTGTTTGTGTGCATCAAATGAATAAATATTTACCTCATGCATACCAAAAAATGCACTAAAAGCATCAAXXXXXXXXXXAAAAATGCACTAAAAGCATCAAAGAGTTATATATACAAGAACATAATAAAGGGAAACCAACAAAGGAGTAAGTCATGGCAAAACTTTGCACAAGATTAAA	P,ij,im,in,it,jh,jl,jo,jw,ky,lt,lv,ma	7,1,1,2,1,1,1,1,1,1,1,1,1
>Marker1153807	noM
ACCGGAGCCAACAGAAGACCTTGGAGATGAATCATAATGTTTTTGTGTTAGTGTTACTACTTCATATTGGTAGAAAAAAAAAATGCAAAACAAAGTGCAAXXXXXXXXXXATTTTTTTTTTTTTTGTCTTGAATGTATGTTTGATAAAATGAAATTTGTAATAATATAGCCTAATCACAAATTTGAAGTTTATATGTGCCAGAAAGAATT	P,id,ig,ii,il,in,io,iq,ir,is,it,iu,iv,iw,ix,iy,ja,je,jf,jg,jh,jk,jl,jq,js,jt,jx,jy,kb,kd,kf,kh,kl,kn,ks,kt,kw,ky,la,ld,lh,ln,lx,ma	11,3,1,1,1,1,2,2,2,1,2,2,2,2,2,1,3,1,2,1,1,1,1,1,1,1,2,1,1,2,1,1,3,1,1,2,1,3,1,1,1,1,2,5
ACCGGAGCCAACAGAAGACCTTGGAGATGAATCATAATGTTTTTGTGTTAGTGTTACTACTTCATATTGGTAGAAAAAAAAAATGCAAAACAAAGTGCAAXXXXXXXXXXTTTTTTTTTTTTTTTGTCTTGAATGTATGTTTGATAAAATGAAATTTGTAATAATATAGCCTAATCACAAATTTGAAGTTTATATGTGCCAGAAAGAATT	P,id,if,ig,ih,ii,ik,il,im,in,io,iq,ir,is,it,iu,iv,ix,iy,iz,ja,je,jh,jk,jl,jm,jo,jq,jr,jt,ju,jw,jx,jy,jz,ka,kb,kc,kd,kg,ki,kl,kn,ko,kp,ks,kt,ku,kw,kx,ky,la,lb,ld,le,lf,lh,lj,ln,lo,lv,lw,lx,ma,mb,mc	56,4,1,1,2,4,1,1,2,4,3,2,3,2,2,4,3,3,2,3,1,1,3,3,1,1,2,2,1,3,1,3,3,2,1,1,3,1,5,1,1,2,2,2,1,3,2,3,1,4,8,2,3,4,3,1,2,2,3,1,1,1,1,7,3,4
>Marker1154658	noP
ATTTTGCAGCATTACATGAGCAGTAAAAAAGGTGAAAAACCTAAAAAAATGTGTTAACATGTCTGAGTTGCGATGAATACGTATAAATTACACTGACGGTXXXXXXXXXXATTAGAATTTGTTGTATGCGTTGTCATGATTAAATTCCAGATTTCAATATCGAAATTTTTTAATAGAAAATATTAAAAGTGCACTCGGTATAAAAAATTC	M	32
ATTTTGCAGCATTACATGAGCAGTAAAAAAGGTGAAAAACCTAAAAAAATGTGTTAACATGTCTGAGTTGCGATGAATACGTATAATTTACACTGACGGTXXXXXXXXXXATTAGAATTTGTAGTATGCGTTGTCATGATTAAATTCCAGATTTCAATATCGAAATTTTTTAATAGAAAATATTAAAAGTGCACTCGGTATAAAAAATTC	ic,id,ie,if,ig,ii,ij,ik,io,iq,it,iv,ix,iz,jb,je,jh,ji,jk,jm,jo,jp,jq,jt,ju,jw,jx,jz,ka,kc,kd,kf,kg,kh,kk,kl,km,kn,ko,kp,kq,kr,ks,kt,ku,kw,kz,la,lb,ld,lf,lj,ll,lm,lp,lq,lr,lu,lv,mc	3,1,1,2,3,2,1,2,1,4,3,2,2,1,3,1,1,1,2,3,1,2,3,1,2,3,1,3,3,3,2,1,1,1,1,7,2,3,6,2,1,1,2,3,4,1,6,6,1,2,1,3,3,2,2,1,4,1,4,1
ATTTTGCAGCATTACATGAGCAGTAAAAAAGGTGAAAAACCTAAAAAAATGTGTTAACATGTCTGAGTTGCGATGAATACGTATAAATTACACTGACGGTXXXXXXXXXXATTAGAATTTGTAGTATGCGTTGTCATGATTAAATTCCAGATTTCAATATCGAAATTTTTTAATAGAAAATATTAAAAGTGCACTCGGTATAAAAAATTC	ic,ie,ih,ij,il,im,in,io,ip,is,iu,iv,iw,jc,jf,jg,ji,jk,jl,jn,jp,jq,jr,js,jt,jv,jw,jx,jz,ka,kb,ke,kf,kh,ki,kj,kk,kq,kv,kw,kx,lb,ld,le,lg,lh,li,lk,lm,ln,lo,lr,ls,lv,lw,lx,lz,ma,mc	1,2,2,1,3,4,1,2,5,3,1,5,4,2,2,1,2,1,1,5,3,1,1,3,2,1,1,4,1,4,5,3,2,2,3,1,2,1,1,1,3,2,2,6,2,4,1,6,3,1,1,2,2,2,1,4,1,1,3
>Marker115517	noP
TGCAGGTGAAGACTCGCACAAACATCTGAAAGAATTCCATATTGTCTGCTCCACCATGAAACCCCCAAATGTCCAGGAGGATCACATATTTCTGAAGGCTXXXXXXXXXXATTAGAGGAGTGCATGAAGTAGCCACGAATTCATCTTCATCAGCTGAGACTAAGAAGCTTGAAGGTAAACTACATTCCTTGGTTAACCTGGTAACCCAGC	ic,if,ig,im,in,io,iq,ir,it,iy,iz,ja,jb,jc,jd,jg,jh,ji,jj,jl,jn,ju,jx,jz,kb,kc,ke,kf,kg,kk,kn,kp,kq,kr,ku,kv,la,ld,lg,li,ll,lm,lo,lq,lr,ls,lt,lu,lx,mc	3,1,2,1,4,2,1,2,2,1,1,4,1,6,2,2,3,1,1,3,1,2,1,1,4,2,1,1,1,3,3,1,2,1,2,2,1,3,1,2,1,1,1,4,5,6,1,5,3,3
TGCAGGTGAAGACCCGCACAAACATCTGAAAGAATTCCATATTGTCTGCTCCACCATGAAACCCCCAAATGTCCAGGAGGATCACATATTTCTGAAGGCTXXXXXXXXXXATTAGAGGAGTGCATGAAGTAGCCACGAATTCATCTTCATCAGCTGAGACTAAGAAGCTTGAAGGTAAACTACATTCCTTGGTTAACCTGGTAACCCAGC	M,id,ie,ij,ik,il,im,ip,ir,is,iu,iv,iw,ix,iy,iz,jb,jd,je,ji,jj,jk,jm,jp,jq,jr,js,jt,ju,jv,jw,jy,kc,kd,kf,kg,ki,kl,km,kn,ko,kp,kq,ks,kt,kw,ky,kz,la,le,lf,lk,ll,lv,ly,mb	8,2,2,2,1,1,2,2,1,2,2,1,4,2,2,1,1,1,3,2,1,2,2,1,1,1,2,4,1,2,1,3,1,2,1,2,2,2,2,3,1,1,1,1,3,1,4,4,1,3,3,3,1,1,1,2
>Marker1157311	noM
TGTTATTGGTGCAGTCGAATCCTAGCCTAGCTGTGAAAGGTACACATTGATTGTCCGGAGAGACCAACACTGCCCCAATGCCATGACCTAGAATGTTTGAXXXXXXXXXXGAGACCAACACTGCCCCAATGCCATGACCTAGAATGTTTGACGCTCCGTCAAACCATACAGTCCATTTGTCCCGATCTTCGTCCAACTTTTCCTCGAACA	id,ie,in,ip,iq,is,ja,jk,jo,jt,kb,kp,ku,kv,kw,lk,mc	1,1,1,1,1,1,1,1,1,1,1,1,1,3,1,2,1
TGTTGTTGGTGCAGTCGAATCCTAGCCTGGCTGTGAAAGGTACACATTGATTGTCCGGAGAGACCAACACTGCCCCAATGCCATGACCTAGAATGTTTGAXXXXXXXXXXGAGACCAACACTGCCCCAATGCCATGACCTAGAATGTTTGACGCTCCGTCAAACCATACAGTCCATTTGTCCCGATCTTCGTCCAACTTTTCCTCGAACA	P,id,ig,ih,ij,ik,il,ip,it,iy,iz,ja,jc,jf,jg,jh,jj,jk,jm,jo,ju,jw,jz,kk,km,kn,ks,ku,kv,ky,la,lc,lm,ln,ls,ly,lz,ma,mc	4,2,1,1,1,1,1,1,1,1,3,1,1,1,1,1,2,1,1,1,1,1,2,1,1,1,2,1,1,1,1,1,2,3,1,1,1,1,1
>Marker1162569	tagNoPM
AGCGTAATTTGTTGCGGCATCCGCTGAGCTAAGCGAGCTTCTCTCGCTAAGCTCCCAACACTTAGTGAAATTTTTGAAGAGCTGGTGCCGCTAAGCGCAAXXXXXXXXXXGCAGGCGCTGTCCAGCTAAGCCAATTTTGCAAAAGCTAAATTTCTACAACTTTCGCTAAGCGGCTCCTCATATTGCTAAGCGGTAGTGTTTTTTTTGCAA	ic,ih,im,in,iu,jf,jh,jj,jl,jt,jv,ka,kb,ke,kj,ko,kz,lb,ld,le,lf,lg,li,lj,lk,lm,ln,lo,lw,ma,mb,mc	1,1,1,1,2,2,3,1,2,1,1,1,1,3,1,1,1,1,1,2,2,1,2,1,1,2,1,1,2,1,1,1
AGCGTAATTTGTTGCGGCATCCGCTGAGCTAAGCGAGCTTCTCTCGCTAAGCTCCCAACACTTAGTGAAATTTTTGAAGAGCTGGTGCCGCTAAGCGCAAXXXXXXXXXXGCGGGCGCTGTCCAGCTAAGCCAATTTTGCAAAAGCTAAATTTCTACAACTTTCGCTAAGCGGCTCCTCATATTGCTAAGCGGTAGTGTTTTTTTTGCAA	P,M,ie,if,ij,iq,ir,it,ja,jc,je,jh,jm,jz,kd,kk,kl,kn,ko,kp,kr,kw,ky,la,ln,lp,lq,ma	13,3,1,1,1,1,1,1,1,1,2,2,1,1,1,1,1,1,1,1,1,1,2,1,2,1,1,1
>Marker1165319	noP
TCAATGCTTCTTTGCCTGATGTTGTTGGAAGACTTGTTCGGATACTGTCAATGTCTGCATCCAGAATGGTGCCTCTTAGAGCTGTTTTTAAGGTTTGGAAXXXXXXXXXXGTTGAGTGCTGCAAGGAGGACTGCAGTGTTGATAGGATGGAAATGCAGTTCAATTTCAAACAAGGGTACCCTCCAGGGATGAGGTTGACCAAGAATTTCA	ic,ie,iz,jd,je,ji,jm,jq,js,jx,jz,ki,kk,kp,ks,kw,ld,lv,lz,ma	1,2,2,1,1,1,2,1,1,1,1,1,2,2,1,2,1,1,1,1
TCAATGCTTCTTTGCCTGATGTTGTTGGAAGACTTGTTCGGATACTGTCAATGTCTGCATCCAGAATGGTGCCTCTTAGAGCTGTTTTTAAGGTTTGGAAXXXXXXXXXXGTTGAGTGCTGCAAGGAGGACTGCAGTGTTGATAGGATGGAAATGCAGTTCAATTTCAAACAAGGGTACCCTCCGGGGATGAGGTTGACCAAGAATTTCA	M,ic,id,ij,is,iw,ix,jl,jo,js,jv,jy,ka,kb,kg,kj,ld,le,lk,ln,lt,lu,lv	3,1,1,1,2,1,1,1,1,1,1,1,1,1,1,1,1,1,1,1,1,1,1
>Marker1169078	tagNoPM
AAAATCTTCTCTACAATACGTGTTACCCCAACTTTTCTTTAACGAATTCATTTCTAATCCTATCATGTCTAGTATGTCCACTTATCCAACACAGCATTATXXXXXXXXXXTCTTATAGCTATGGGATAAAATGTTCCCTTACGCTTGAGTGGTACCTTTTCTTTATCACAAATAGCCATAGTCATTCTTCCATATCGCCCATGCAGCTTG	iq,iv,ja,jb,jc,jd,jx,ke,kh,ki,kk,kn,kp,kq,lf,lg,lh,li,lk,lm,lo,lp,lw,ly	1,1,1,1,1,1,1,5,1,2,1,1,1,2,1,2,1,4,4,2,1,1,1,1
AAAATCTTCTCTACAATAGGTGTTACCCCAACTTTTCTTTAACGAATTCATTTCTAATCCTATCATGTCTAGTATGTCCACTTATCCAACACAGCATTATXXXXXXXXXXTCTTATAGCTATGGGATAAAATGTTCCCTTACGCTTGAGTGGTACCTTTTCTTTATCACAAATAGCCATAGTCATTCTTCCATATCGCCCATGCAGCTTG	P,M,id,iq,is,it,iu,iw,jb,jo,ju,jx,kg,kl,ko,ky,ld,le,lf,lh,lj,ln,ly,ma	16,10,1,1,3,1,1,2,1,1,1,3,2,2,3,4,2,1,1,3,2,1,1,2
>Marker1169098	noP
CATACATTGAGATTTGCAATACAGTCAAGATTGTTGGTGTGCCTGAGGATGCAGTGAGGCTGAGTTTGTTCTTTTTTTCATTGTCTGGAGAAGTAAAGAGXXXXXXXXXXTCTAAGCGAAGCACTTGAACGATTCCGTAGCTTGCTGCAGAAAACAATGACTCACGGATTCTCAGAACCAATTCAGCTCAATATTTTTATAGATGGGTTA	M	29
CATACATTGAGATTTGCAATACAGTCAAGATTGTTGGTGTGCCTGAGGATGCAGTGAGGCTGAGTTTGTTCTTTTTTTCATTGTCTGGAGAAGTAAAGAGXXXXXXXXXXTCTAAGCGAAGCACTTGAACGATTTCGTAGCTTGCTGCAGAAAACAATGACTCACGGATTCTCAGAACCAATTCAGCTCAATATTTTTATAGATGGGTTA	id,ie,ih,ij,ik,il,im,in,io,ip,is,iu,iv,iw,jc,jf,jg,jj,jn,jp,jr,js,jv,jw,jx,jy,jz,ka,kb,kh,ki,kj,kk,kn,kq,kr,kv,kx,lb,lg,lh,lj,lk,ln,lo,lr,lt,lu,lv,lw,lx,lz,mb,mc	1,1,4,1,1,1,4,3,1,3,1,2,3,1,6,3,2,2,1,5,1,4,2,2,3,2,1,2,2,2,2,3,3,1,1,2,1,4,5,2,1,1,1,2,1,1,2,2,2,1,2,1,1,2
>Marker1169352	noM
AGCAACTTGAGACCCTCACAAAAACCTTGAATAAAATTTTGCAACAATTGCATGCAGTTCAACCTGCTCCTTCAGCGATCATGCAAGTCGAGGGGTGTAGXXXXXXXXXXCCTCCAAGGAAGTTAATTATATGGCTAACCCTAACAGAAAAGGTTTCCATCCAGGTGGCTATTTAGGATACCAGTAAGGGGGCAACTTCTCTCACAATCA	id,ij,in,is,iu,iw,jc,jh,jj,jk,jl,jo,jp,jr,jt,jw,jz,ka,kb,kd,ke,kk,kv,ky,le,li,lk,lm,ls,lt,lv,lw,mc	2,2,3,1,1,1,1,1,2,1,2,1,2,1,1,1,1,1,1,2,1,1,2,4,1,2,4,1,1,1,3,3,2
AGCAACTTGAGACCCTCACAAAAACCTTGAATAAAATTTTGCAACAATTGCATGCAGTTCAACCTGCTCCTTCAGCGCTCATGCAAGTCGAGGGGTGTAGXXXXXXXXXXCCTCCAAGGAAGTTAATTATATGGCTAACCCTAACAGAAAAGATTTCCATCCAGGTGGCTATTCAGGATACCGGTAAGGGGGCAACTTCTCTCACAATCA	P,ic,id,if,ig,iq,ir,it,iz,ja,jd,je,jh,ji,jj,jk,jm,jr,jt,jx,jz,kd,kl,km,ko,ks,kz,lc,ll,lm,lp,lr,lu,lv,ly,ma,mc	25,1,1,1,1,7,1,1,3,1,2,1,2,2,1,1,1,2,1,1,1,1,2,2,1,2,1,1,1,4,1,1,1,1,3,2,3
>Marker1169846	tagNoPM
ATTTTGTTTTTGTATTCCCATTTTATCAATAGTTTTTGAAGTATAATTTCTTTAGTTTTAAGTTTTATTGCCTGCAAATTTCTTTTAAATTTTCCACTACXXXXXXXXXXAGGTCAAACATAGTTCCCCTGAATCAGTGACCTTGAAAGATAATTGGTGCTAGGAACAGAGCTTCATAAATGTAAATGTCGGTGTTGAGGACTTAGAAGG	P,M,ii,ik,iz,jb,jj,jk,jo,jr,ju,jx,jy,kc,kf,kg,kk,kl,kr,kt,ku,la,lj,lp,lq,lr,lu	16,6,1,1,1,2,1,3,2,1,1,1,1,2,1,1,1,2,1,1,3,2,1,1,3,2,3
ATTTTGTTTTTGTATTCCCATTTTATCAATAGTTTTTGAAGTATAATTTCTTTAGTTTTAAGTTTTATTGCCTGCAAATTTCTTTTAAATTTTCCACTACXXXXXXXXXXAGGTCAAACATAGTTCCCCTGAATCAGTGACCTTGAAAGATAATTGGTGCTAGGAACAGAGCTTCATAAATGTAAATGTCGATGTTGAGGACTTAGAAGG	ip,ir,is,iu,iw,jc,jk,jl,jo,jp,jw,ke,kf,kh,ki,kj,kr,kx,ky,ld,le,lg,li,lk,lo,lp,lr,ls,lt,lw,lx,lz,ma	2,1,2,2,1,1,1,1,1,3,1,4,3,1,1,2,1,2,5,1,2,1,4,2,1,1,1,3,1,1,1,1,1
>Marker1169854	noPM
AACAGCTGTAGCTAGGCTACGCCCAAAACAACATCAGTACCACCAAGGGGCATTACATGCAAGTCTAGGGTAAAGTTGTGCCCCTGAATTGCAATGGTGGXXXXXXXXXXCCGCCGTCAACGAGGACGACGGCATCGTGACCCGCAATCGAACCCAGGACGCGAAGGGTGACGGATGCGGGTTGGCCGGATAACGCGTGTAGGTTGAGTT	ic,id,ie,ih,ik,il,in,ip,is,it,iu,iw,ix,jc,jf,jg,jh,ji,jj,jk,jl,jn,jp,jq,jr,js,jv,jw,jx,kb,ke,kg,kh,ki,kn,kq,kw,kx,lb,ld,le,li,lj,lk,lo,lp,lr,lt,lu,lw,lx,lz,ma,mb,mc	1,1,2,1,2,4,1,1,3,1,4,2,1,7,2,3,2,4,1,3,1,1,3,2,3,4,2,2,1,3,1,1,1,1,1,1,3,2,2,1,4,5,2,1,1,3,1,1,2,3,1,1,2,1,1
AACAGTTGTAGCTAGGCTACGCCCAAAACAACATCAGTACCACCAAGGGGCATTACATGCAAGTCTAGGGTAAAGTTGTGCCCCTAAATTGCAATGGTGGXXXXXXXXXXCTGCCGTCAACGAGGACGACGGCATCGTGACCCGCAATCGAACCCAGGACGCGAAGGGTGACGGATGCGGGTTGGCCGGATAACGCGTGTAGGTTGAGTT	ic,id,ie,if,ig,ij,in,io,iq,ir,it,iv,ix,iy,iz,ja,jb,jd,je,jh,ji,jj,jm,jp,jt,jy,kc,kd,kk,kl,km,kn,kp,kq,kr,ks,ku,kv,kw,ky,kz,la,lb,lc,lf,lj,lm,ln,lu,lv,ly,mb,mc	1,1,2,3,1,1,4,1,3,3,4,2,2,1,2,1,5,3,2,2,1,1,3,1,4,1,1,1,1,2,2,3,1,1,1,3,2,1,3,2,4,5,1,5,1,1,1,1,1,1,1,1,1
>Marker117090	noM
TTTGAATTTGCCGAGAGCTTTCTTGTTCAAATTCGAGCACCTTGATATATTGTTGGCGTGAATAGGACATCCGAGTCAAAGGTTATAATCGTTTGAATTTXXXXXXXXXXCAAGCGCCTCGATATATTATGCACTTGAATCAGAGATCCGAGTGAAAAGTTATGACCATTTAAATTTATTTGTTCAATTTTGTGCATTTCAGTATATCAA	P,ic,id,in,iq,iy,iz,jg,ji,jk,kb,kd,kh,kk,kn,kp,kq,ku,kv,lc,lk,ln,lr,lz,mc	7,1,3,2,1,1,1,2,1,1,1,1,1,1,1,1,1,1,1,1,1,1,1,1,1
TTTGAATTTGCCAAGAGCTTTCTTGTTCAAATTCGAGCACCTTGATATATTGTTGGCGTGAATAGGACATCCGAGTCAAAGGTTATAATCGTTTGAATTTXXXXXXXXXXCAAGCGCCTCGATATATTATGCGCTTGAATCAGAGATCCGAGTGAAAAGTTATGACCATTTAAATTTCTTTGTTCAATTTTGTGCATTTCAGTATATCAA	id,ih,ii,ij,il,ip,iq,ir,iy,je,jj,jk,jn,jo,jp,jr,jv,jw,jy,jz,kd,ke,km,ks,kt,kx,kz,le,lf,lg,ly,mb	2,1,2,1,1,1,1,1,1,1,1,1,2,3,1,1,1,1,1,1,1,1,1,1,1,1,1,1,1,1,1,1
>Marker1174529	noP
AAAAATGGTATGATATCTGAAGTATTAATAAAAAATAATGATGGAAAGTGGTAGGACACTAGGCAATAATGGTGTAGTGGGAGAGAAGAGGAGAAAGTGAXXXXXXXXXXTTATAGATAAGATTTCAGATATATTCTAATAGGACTTGGAAGTTGGATGTTCAACAATATCACTGGTTTCTGCTTATTATGATTATAATTTATTTATGTG	ic,ie,ih,il,in,io,ip,iq,is,iv,ja,jb,jc,jd,jh,ji,jj,jk,jm,jn,jo,jp,jr,jv,jx,jy,jz,ka,kb,ke,kf,kh,ki,kj,kk,km,kn,ko,kp,kq,kr,kw,kx,kz,le,lf,lg,li,lk,lm,lo,lp,lq,lr,ls,lt,lv,ly,mb	4,1,1,1,2,1,3,2,1,2,1,1,3,1,1,3,4,1,4,1,2,2,2,1,3,3,1,2,4,4,4,3,2,5,4,1,3,2,4,1,3,2,2,9,2,2,1,2,3,4,5,1,1,2,1,2,2,2,1
AAAAATGGTATGATATCTGAAGTATTAATAAAAAATAATGATGGAAAGTGGTAGGACACTAGGCAATAATGGGTGTAGTGGGAGAGAAGAGGAGAAAGTGXXXXXXXXXXTTATAGATAAGATTTCAGATATATTCTAATAGGACTTGGAAGTTGGATGTTCAACAATATCACTGGTTTCTGCTTATTATGATTATAATTTATTTATGTG	M,id,if,ih,ii,is,it,iu,iv,iw,ix,ja,je,jk,jl,jm,jo,jq,jr,js,ju,jw,jx,ka,kb,kc,kf,kg,kh,kl,ko,kp,ks,kt,ku,kw,kx,kz,la,lb,ld,le,lf,lj,ln,lv,lx,ma,mb	25,1,3,1,2,3,2,4,2,3,3,1,1,1,1,3,1,2,2,2,3,2,5,2,2,3,1,5,1,1,2,1,3,1,3,2,3,1,8,2,4,1,2,2,1,2,1,2,1
>Marker117729	noP
AGGACAAGGTAGAGGAAAGTATGGCATAATAGCTAAAACCCAAAGGAATAGAGGAGCAATGGAGAATAAGTGGGAAGTAAGAAAAAGTAGTAAACCCCAAXXXXXXXXXXTTTTTTGTATTTTTTTCGTTTTTTCAAATAGTAATAGTAGCAATTGCAGCAATTGAAAAATAAAGCAACAATTAGGCAATATATGTATATACATCAAGCA	ic,im,in,io,ip,it,iz,jc,jg,jj,jl,kb,kc,kf,kp,kx,kz,lf,lh,lj,lm,ln,lp,lr,ls,lx,ma	1,2,1,2,1,1,1,1,2,1,1,2,3,1,1,1,1,1,1,2,1,1,2,1,1,1,1
AGGACAAGGTAGAGGAAAGTATGGCATAATAGCTAAAACCCAAAGGAATAGAGGAGCAGTGGAGAATAAGTGGGAAGTAAGAAAAAGTAGTAAACCCCAAXXXXXXXXXXTTTTTTGTATTTTTTTCGTTTTTTCAAATAGTAATAGTAGCAATTGCAGCAATTGAAAAATAAAGCAACAATTAGGCAATATATGTATATACATCAAGCA	M,ie,ih,ii,il,ip,is,iu,iw,ix,iy,jb,jc,jd,jj,jm,jo,jp,jr,jy,jz,kd,kf,kg,kh,kj,kk,kl,kq,kr,ks,kt,kw,kx,lj,ll,lw,lx,ly,lz,mb	5,1,2,1,1,1,3,1,3,2,1,1,1,2,1,2,2,1,2,1,1,1,1,1,1,2,1,1,2,1,1,1,1,1,1,1,1,1,1,1,3
>Marker1178518	tagNoPM
CGTTCATTAGTCCAACAATCGTATCCTTCTGAAATCGCTGAGAATTTTCTTTGAATAGTTTCAACCAAGACGATTTGGAAAATGGCTGCAAGTCTTTTGGXXXXXXXXXXCATAGTCATCTTTCTCAAGCTTTGCACAGAACCTCTCCTTGATCAGAGGAGCAGGTGGAATACGATCTGTATCGGTTAAGTGCTTCCATGTTATCTCCAA	ie,if,ih,ij,ik,iy,jb,jd,ji,jj,jp,kb,ke,kf,kh,kj,kq,kv,kx,lc,le,lk,ls,lx,lz	2,1,1,1,1,2,1,1,1,1,1,1,1,2,1,1,1,1,1,2,1,1,2,1,1
CGTTCATTAGTCCAACAATCGTATCCTTCTGAAATCGCTGAGAATTTTCTTTGAATAGTTTCAACCAAGACGATTTGGAAAATGGCTGCAAGTCTTTAGGXXXXXXXXXXCATAGTCATCTTTCTCAAGCTTTGCACAGAACCTCTCCTTGATCAGAGGAGCAGGTGGAATACGATCTGTATCGGTTAAGTGCTTCCATGTTATCTCCAA	P,M,ic,ik,iq,ir,it,iw,jb,je,jg,jh,jo,jq,js,jt,ju,jw,ka,kg,ko,ky,kz,ld,le,lh,lj,lq,ls,ly	10,3,1,2,1,2,1,1,1,1,1,2,1,1,1,1,2,1,1,1,1,1,2,1,1,1,1,1,1,1
>Marker11802	noP
TCTCTTGCATCTTTGACCCAATCTTCTTGGAGTCTTCTATCCAATGCCCTTGGGGGGTAGGATTGCATCATTCCCTCCCCCTTGAAAAGGATTTGACCTTXXXXXXXXXXCAATGAGCAGTGCTACAAGTATAGAAAAATATGGGACAAACCTTTTGTAAAAGTTTGTTAAGATATTGAAGCCCCAAATTTCCCTTATACTTGGTGGAGT	M,id,ie,ih,im,iq,is,iv,iw,ix,iz,jb,je,jf,ji,jj,jl,jm,jn,jo,jp,jq,jr,js,jt,ju,jv,jw,jx,jy,jz,ka,kc,kd,kg,kk,kl,kn,kp,kq,kw,kx,la,lb,ld,le,lj,lo,lv,lw,ly,ma,mb	17,1,3,2,2,2,3,1,4,1,2,1,3,3,1,2,1,2,2,1,2,1,4,6,3,1,3,2,2,1,2,3,2,1,1,1,3,2,2,1,2,2,2,2,1,2,1,2,1,1,3,1,3
TCTCTTGCATCTTTGACCCAATCTTCTTGGAGTCTTCTATCCAATGCCCTTGGGGGGTAGGATTGCATCATTCCCTCCCCCTTGAAAAGGATTTGACCTTXXXXXXXXXXCAATGAGAAGTGCTACAAGTATAGAAAAATATGGGACAAACCTTTTGTAAAAGTTTGTTAAGATATTGAAGCCCCAAATTTCCCTTATACTTGGTGGAGT	ic,ie,io,ip,iq,it,iv,iy,iz,ja,jc,jd,jg,ji,jk,jl,jn,jz,kb,kc,ke,kf,kh,ki,km,kp,kr,ku,kv,kx,kz,la,lb,lc,ld,lg,lh,li,ll,lm,ln,lq,lr,ls,lu,lv,lx,lz,ma,mc	2,1,1,1,1,2,2,1,1,2,1,2,2,2,3,2,2,1,1,1,2,1,1,1,1,4,1,3,2,3,1,2,3,4,1,1,2,1,1,2,2,1,2,2,1,1,1,2,1,1
>Marker1181046	noM
AATGGGTATGATGTTGTGCACAAAAGACAACGAATGTGATAATACCTCTGAACAAGTTGCTACAAAGCAAACACAATCATTGGGAAAAAAATGTGGAATTXXXXXXXXXXGTTTGCTGAATTGCTGCTGAGAAAAACCACACCACACCAAGTTTATAACCACAGTTGGGGCGTACCTTACCTAAGGTAACCATGAGCTCAAATGATGAAG	P,ik,ir,iv,jp,kd,kg,ko,kp,kt,ky,lf,lu,mb	11,1,1,2,2,1,2,7,1,1,3,1,1,1
AATGGGTATGATGTTGTGCACAAAAGACAACGAATGTGATAATACCTCTGAACAAGTTGCTACAAAGCAAACAAAATCATTGGGAAAAAAATGTGGAATTXXXXXXXXXXGTTTGCTGAATTGCTGCTGAGAAAAACCACACCACACCAAGTTTATAACCACAGTTGGGGCGTACCTTACCTAAGGTAACCATGAGCTCAAATGATGAAG	ix,jb,jd,jl,jo,jv,kb,ke,kk,ko,lg,li,lk,ll,lm,lp,lq,lr,lt,lu	1,1,1,1,1,1,1,1,1,1,1,2,1,1,2,1,1,2,1,1
>Marker11852	noM
ATTATGCAATGAACAAAACCAGACAACTAGGTGTTTGTTGGGCATAATGACCACCATCTGCCAGTGTCCGCTACAATGGAGATGAATATGGGTTAGTATAXXXXXXXXXXAAGATAGACATTGCATTTTGAACTCTACATCCAACTCTTTATGTAACTTTCAGTCTCAAACTGCGATTGCCCAGACCTCTGAATGGATTGTGTCTCGAGG	P,ig,in,iy,ja,jc,jd,jj,jx,kd,kf,kn,ko,kq,ky,lf,lh,lj,lk,lm,lo,lp,lq,lr,ma	6,1,2,1,1,1,1,1,1,1,1,1,1,1,2,1,1,1,1,1,1,5,1,2,1
ATTATGCAATGAACAAAACCAGACAACTAGGTGTTTGTTGGGCATAATGACCACCATCTGCCAGTGTCCGCTACAATGGAGATGAATATGGGTTAGTATAXXXXXXXXXXAAGATAGACATTGCATTTTGAACTCTACATCCAACTCTTTATGTAACTTTCAGTCTCAAACTGCGATTGCCCAGACCTCTGAATAGATTGTGTCTCGAGG	im,ip,iq,ir,it,iu,iy,je,js,jx,ke,kk,kt,ky,la,le,lg,lj,lk,ll,lx	1,1,1,1,1,1,1,1,1,1,1,1,1,1,1,1,1,2,1,1,1
>Marker1186458	noP
CATGATGGAATAATAAACTCTGCTGCGCCCACTTCCGGGGGAAAAGGAAATATTGTAGTAACTTGATAAGACTTTGTTCCAACCTTTTCGTTATTGTAAAXXXXXXXXXXTAATAAGGTGATGGAAATTGGGCGAAGGGGAGAAATGTGTGTACGTTTGTGTTTGTGGAAAACAAAAGCACCCCGTCGATACGAAGGATGTGTTGTGCAT	M,ij,im,iv,je,jk,jl,jq,ju,jx,kb,kc,kf,kg,kl,kt,kz,ld,lx,mb	6,1,1,2,1,1,1,1,1,2,1,1,2,2,2,1,1,2,2,1
CATGATGGAATAATAAACTCTGCTGCGCCCACTTCCGGGGGAAAAGGAAATATTGTAGTAACTTGACAAGACTTTGTTCCAACCTTTTCGTTATTGTAAAXXXXXXXXXXTAATAAGGTGATGGAAATTGGGCGAAGGGGAGAAATGTGTGTACGTTTGTGTTTGTGGAAAACAAAAGCACCCCGTCGATACGAAGGATGTGTTGTGCAT	ig,ih,ik,il,io,ip,iy,ja,ji,jm,jt,ka,kj,kk,kq,le,lh,li,lw,ly	1,1,1,1,1,1,1,2,1,1,1,1,2,1,1,1,1,2,1,1
>Marker118946	noM
TTTGTTGAAGATCATTGAAGTTGAAGGTTCTCACACAATCCAGGAATCGTACGATTCCCTTGATGTTCATGTGGGTCAATCAGTCACTGTTTTGGTCACAXXXXXXXXXXGGGTCAATAAGTGACTATATCATTGTTGCATCAAGCCGTTTTACCGACCCTATTGTTCTCACTACCACAGCAACCCTTCGCTATTCTGGCTCCAACAGTA	P,id,ik,in,iy,jc,jd,jg,jh,ji,jk,kc,km,ku,kz,lc,lk,ll,lv,lw,lz,mc	4,1,2,2,1,2,2,1,1,1,1,1,1,1,1,2,1,1,1,1,1,1
TGTGTTGAAGATCATTGAAGTTGAAGGTTCTCACACAATCCAGGAATCGTACGATTCCCTTGATGTTCATGTGGGTCAATCAGTCACTGTTTTGGTCACAXXXXXXXXXXGGGTCAATAAGTGACTATATCATTGTTGCATCAAGCCGTTTTACCGACCCTATTGTTCTCACTACCACAGCAACCCTTCGCTATTCTGGCTCCAACAGTA	ij,ik,il,ir,iw,iy,jm,jo,jp,jr,jt,ju,jw,ka,kn,kq,kw,kz,lu,lv	1,1,1,1,1,1,2,3,1,1,2,1,1,1,1,2,1,1,1,1
>Marker1189964	noP
TAAGACTAAAGTCAAATTCTCTCATATTTTGGAACATGCTCAAGCCTAGCGTTCAGGGTGGTAAGCCAAGCAGCTTGTGTTTGTGGGGAGAATAACCCTCXXXXXXXXXXTGCAGACCCAACAATTTAAGGGGTATGGGGTTTAAAAGTCTTGATTCCATGAATAAAATGTTTGTTATGAAGCTTGGTTGGGGGGTCCTAACCGAACCTT	M,id,ii,ij,im,it,iw,jp,jq,jr,ju,jw,jy,kb,kc,kf,kg,kn,kt,kw,ky,lh,lj,lv,lx,ly	13,1,1,2,1,2,3,2,1,3,1,2,1,1,1,1,1,2,2,2,1,1,2,1,3,1
TAAGACTAAAGTCAAATTCTCTCATATTTTGGAACATGCTCAAGCCTAGCGTTCAGGGTGGTAAGCCAAGCAGCTTGTGTTTGTGGGGAGAATAACCCTCXXXXXXXXXXTGTAGACCCAACAATTTAAGGGGTATGGGGTTTAAAAGTCTTGATTCCATGAATAAAATGTTTGTTATGAAGCTTGGTTGGGGGGTCCTAACCGAACCTT	ic,ie,if,ig,ij,io,is,ja,jg,jj,jm,jn,jr,jt,jv,jw,jx,jy,kf,ki,kj,km,kr,kv,kx,kz,le,lh,ll,lq,lr,lv	1,1,1,1,1,2,2,1,1,1,1,1,1,1,2,1,3,1,1,1,1,1,1,1,3,1,2,1,1,1,1,1
>Marker1190264	noM
GTACTTCTTCGTCTTCCTCCGGTGCCTCAACTTCCTCTCTTTTAGTGGTTCTCAAACTTGGAAGCCAATCCAAACCTTGCACGTGGGCTTTTAACCACTTXXXXXXXXXXCCTCCGGTGCCTCAACTTCCTCTCTTTTAGTGGTTCTCAAACTTGGAAGCCAATCCAAACCTTGCACGTGGGCTTTTAACCACTTACGATAGCCATCGAT	P,ie,ii,il,ir,is,jc,js,jt,kv,lb,ln,lw	4,1,1,1,1,1,1,2,1,3,1,1,1
GCACTTCTTCGTCTTCCTCCGGTGCTTCAACTTCCTCTCTTTTAGTGGTTCTCAAACTTGGAAGCCAATTCAAACCTTGCACGTGGGCTTTTAACCACTTXXXXXXXXXXCCTCCGGTGCTTCAACTTCCTCTCTTTTAGTGGTTCTCAAACTTGGAAGCCAATTCAAACCTTGCACGTGGGCTTTTAACCACTTACTATAGCCACCGAT	P,ic,id,ig,ip,iq,iv,iy,iz,ja,jd,jg,ji,jl,jn,jo,jq,jw,kd,kj,kk,ko,kp,kv,kx,ky,lb,le,ln,lq	2,1,3,1,1,1,1,1,3,1,1,1,1,1,1,1,1,1,1,1,1,1,1,1,1,1,2,1,1,1
>Marker1190502	noP
ATTTTATATCCATCCTAGTAAATAACTAAAACTATATATTTAACAGGTTAGTTATTAGTTGGTGTTTTGATTGTAGGTGTGGACTTTGTGCGAACACAATXXXXXXXXXXAAAAATAGTGACACCTTGACTTCATAATAAGCTGAACCTTCAGTGCTTCGTTAATCAGTTTCAGTTCACCCGATATGGGTTCACTAATGCAACAGACACA	ii,iq,ir,je,jg,jj,jk,jm,jo,ju,ki,kp,ks,kw,kx,la,lr,lu,lw	1,1,3,2,1,1,1,1,1,2,1,2,1,1,1,2,1,1,1
ATTTTATATCCATCCTAGTAAACAACTAAAACTATATATTTAACAGGTTAGTTATTAGTTGGTGTTTTGATTGTAGATGTGGACTTTGTGCGAACACAATXXXXXXXXXXAAAAATAGTGACACCTTGACTTCATAATAAGCTGAACCTTCAGTGCTTCGTTAATCAGTTTCAGTTCACCCGATATGGGTTCACTAATGCAACAGACACA	M,ih,ii,il,iy,jc,jk,jm,jo,jp,jr,jy,kk,kq,kx,lc,lg,lr,lx,mb	7,1,1,2,2,1,1,1,1,2,1,1,1,2,1,1,1,1,1,1
>Marker1190906	noM
AGTACGAAGCATGCGCCCTCGGGGTTTAGGCGGCCATTGATTTTGATGTAAAACTACTCAAGGTGTATGGAGACTCAGCTTTGGTGATACGCCAGTTGAAXXXXXXXXXXGGAAGAGAATCAAATGGCTGATGCACTAGCCACCCTGGCATCCATGTTTCAACTTGCCCCACATGGGGATCTGCCATACATTGAATTAAAATCTCAAGGC	ic,id,if,ii,in,io,iw,iy,jm,jp,ju,jx,ka,kc,kf,ki,kj,kk,km,kn,ko,kr,ky,lb,le,lm,ln,lr,lu,lv,lw	1,1,1,1,1,2,2,1,1,1,2,2,1,2,1,1,1,3,1,2,2,1,1,1,1,1,2,2,1,1,1
AGTACGAAACATGCGCCCTCGGGGTTTAGGCGGCCATTGATTTTGATGTAAAACTACTCAAGGTGTATGGAGACTCAGCTTTGGTGATACGCCAGTTGAAXXXXXXXXXXGGAAGAGAATCAAATGGCTGATGCACTAGCCACCCTGGCATCCATGTTTCAACTTGCCCCACATGGGGATCTGCCATACATTGAATTAAAATCTCAAGGC	P,ie,ik,io,ja,je,jh,jj,jm,jt,jz,ki,kx,la,lc,lg,li,lk,ls,lv,lx,lz	7,1,2,1,1,1,1,1,1,2,2,1,3,1,1,1,1,1,2,1,1,1
>Marker1191858	noM
ATTACTTTCGTCAGACAGTCAAGTCCAAATCGGCACTTTAGATTTACTCTTTCACTATTTGTCTTCGGTCAGAAATTCAGACTATCAGATTCGAGTTTTGXXXXXXXXXXATTCGAGTTTTGGTGGAAGAAAATATTGCAGATTATTTATTTGAAATATTAAGATTATCAGGTGAGAACTGTGTATAGAAATTGCCAAACAACTGAAACA	P,ie,ih,ij,il,iq,ir,iy,jc,jg,jm,jn,jo,kb,kj,kn,ks,kx,ld,ls,lw	5,2,1,1,1,1,1,1,2,1,1,1,1,1,1,1,1,1,1,2,1
ATTACTTTCGTCAGACAGTCAAGTCCAAATCGGCACTCTAGATTTACTCTTTCACTATTTGTCTTCGGTCAGAAATTCAGACTATCAGATTCGAGTTTTGXXXXXXXXXXATTCGAGTTTTGGTGGAAGAAAATATTGCAGATTATTTATTTGAAATATTAAGATTATCAGGTGAGAACTGTGTATAGAAATTGCCAAACAACTGAAACA	id,ii,il,iq,is,iz,jb,jf,jh,ji,jl,jr,js,ju,ka,kf,kj,kl,ku,kw,kx,lb,ln,lw,ly,mc	2,1,1,2,2,1,1,1,1,1,1,1,1,2,1,1,1,1,1,1,1,1,2,1,1,1
>Marker1192034	noP
TTCAATTAAGTGGGGAACACATGACACATAATTGCATCTTCAATTGTGTACAAGCTCACCTGTGTCACATATGCATCAATGTGCTCGTCCAAAATGATAAXXXXXXXXXXGAGCAAAAAGGTGTCGGTGGGGTGGTGGCAACAAACAACCTTTATGTTTGTTGTTGGACACTAGTATTAGGGTTCACAAAATGAATCTGGCTCGTAATTA	M	89
TTCAATTAAGTGGGGAACACATGACACATAATTGCATCTTCAATTGTGTACAAGCTCACCTGTGTCACATATGCATCAATGTGCTCGTCCAAAATGATAAXXXXXXXXXXGAGCAAAAAGGTGTCGGTGGGGTGGTGGCAACAAACAACCTTTATGTTTGTTGTTGGACACTAGTATTAGGGTTCACAAAATGAATCTAGCTCGTAATTA	ic,id,ie,if,ig,ih,ii,ij,ik,il,im,in,io,ip,iq,is,iu,iv,ix,iy,iz,ja,jb,jc,jd,jf,jg,jh,ji,jj,jk,jl,jm,jn,jo,jp,jr,js,jt,jv,jw,jx,jy,jz,ka,kb,ke,kf,kh,ki,kj,kk,km,kn,ko,kp,kq,kr,kv,kw,kx,kz,lc,le,lf,lg,lh,li,lk,ll,lm,lo,lp,lq,lr,ls,lt,lu,lv,lw,lx,ly,lz,mb	8,2,33,7,6,4,5,8,5,12,5,26,19,29,27,5,4,4,7,15,8,9,5,40,13,7,10,16,9,18,10,14,13,11,11,8,8,13,3,17,7,12,4,7,12,10,17,8,6,4,19,22,39,12,1,11,10,12,22,19,8,7,24,8,3,9,5,8,18,14,35,9,4,5,12,4,6,5,10,10,6,4,12,8
>Marker1194569	noP
CCATGAAGAAAGTTTATATAAGTTAGGATTAACGTACCTTTGATGCTCATCTAAAAAAGTTAAAATGTAATTCATATACTCCAAAAAGGAAGAATATATTXXXXXXXXXXTGCCTACTATCTATGCGTATATGTGAGTTATTTTTCAGCAAAGAATCATGTCCCATCATCGCAGGGGGAACAAGCCTCTTGTGCAATGTCAGTAATCTGA	id,ie,ih,im,in,is,ix,iy,jg,ji,jj,jk,jo,jp,js,jt,jw,jx,ka,kf,kh,kj,le,lm,lo,lr	1,1,1,1,1,1,1,1,1,2,1,1,1,1,1,1,1,1,1,1,2,1,2,1,1,1
CCATGAAGAAAGTTTATATAAGTTAGGATTAACGTACCTTTGATGCTCATCTAAAAAAGTTAAAATGTAATTCATATACTCCAAAAAGGAAGAATATATTXXXXXXXXXXTGCCTACTATCTATGCGTATATGTGAGTTATTTTTCAGCAAAGAATCATGTCCCATCATCGCAGGGGGAACAAGCCTCTTCTGCAATGTCAGTAATCTGA	M,ic,id,ig,ii,ij,im,ir,is,it,iu,iw,je,jp,jq,jr,js,ju,kb,kn,ko,ks,ku,kx,lb,lc,ld,lh,ly,mc	9,1,2,1,2,1,1,2,1,3,1,1,1,1,1,1,1,1,1,1,2,1,1,1,1,1,1,1,1,1
>Marker1196636	noP
CATGAATGGATGCGAAATCATGAAGAAGCAATCCATGTAATCCGGTGCACATTGTCGAGGCACAACACAAATCTGGTCCACTGGTAGTCAGAGAAATACAXXXXXXXXXXCTAAGTGCACGGTGGTCACAGTAAGACATCCAGCAAACATCACCAGTTGTCAGTCAATCTAGACACTTGCAATATGTCAACGCTTGTAATGCCTTCGTAA	M,ih,ip,iv,jh,ji,jl,jn,js,jv,jx,jy,ka,kb,kh,kk,km,kp,kx,ld,le,lq,lr,lt,lv,mb	2,2,1,1,1,1,3,2,1,3,1,1,1,1,1,1,2,1,1,1,2,2,1,1,1,1
CATGAATGGATGCGAAATCATGAAGAAGCAATCCATGTAATCCGGTGCACATTGTCGAGGCACAACACAAATCTGGTCCACTGGTAGTCAGAGAAATACAXXXXXXXXXXCTAAGTGCACGATGGTCACAGTAAGACATCCAGCAAACATCACCAGTTGTCAGTCAATCTAGACACTTGCAATATGTCAACGCTTGTAATGCCTTCGTAA	M,id,if,ii,ij,im,io,ir,it,iw,iy,iz,jb,jd,je,jk,jr,js,jt,jy,jz,ka,kc,kd,kl,kn,ko,ks,ku,kv,kz,la,lh,lj,lr,lv,ly	9,1,2,1,2,1,2,1,1,1,3,5,3,3,4,1,5,1,2,1,1,2,1,2,4,2,2,5,2,1,2,1,1,1,1,1,1
>Marker119682	noP
ACCTGCCTGACGTGTCTCAACTATAGCCTCGTCTGGTGATATGAACCCTCATGGCACAAGGGCTGACTTAGGATCGTCTAGGATTAAACCTTGATGGAAAXXXXXXXXXXGCTCCAAATGAGGTGATTCCAAAACGAGGTGAAAGGTCTCGTTTTGAAATTCAATTTAGGCTCAAGAATCACTTAATTTGAGTGCGTAAAATGGGAGTTA	ie,io,ip,iq,ir,it,iy,iz,ja,jc,jk,jn,jx,kb,kd,kg,ki,kk,km,ko,kq,kr,ks,ku,kv,kz,lc,lg,lh,ll,ln,lq,lr,lt,lu,lv,lx,mc	1,2,1,1,1,3,2,2,1,3,1,2,1,4,1,1,1,2,1,1,1,1,2,1,1,2,1,2,1,1,3,1,1,1,4,2,1,1
ACCTGCCTGACGTGTCTCAACTGTAGCCTCGTCTGGTGATATGAACCCTCATGGCACAAGGGCTGACTTAGGATCGTCTAGGATTAAACCTTGATGGAAAXXXXXXXXXXGCTCCAAATGAGGTGATTCCAAAACGAGGTGAAAGGTCTCGTTTTGAAATTCAATTTAGGCTCAAGAATCACTTAATTTGAGTGCGTAAAATGGGAGTTA	M,id,ih,ii,ij,is,iu,iv,iy,jf,ji,jj,jk,jl,jm,jr,js,jt,jv,jw,jx,ka,kh,kj,kk,kw,kx,la,le,lf,lk,ma	6,1,1,2,1,1,2,1,1,1,1,1,1,2,2,3,3,1,5,1,1,2,1,2,2,1,1,1,1,1,1,1
>Marker119854	noP
TCTCTTGCATCTTTTGTCCAATCTTCTTGGAGTCTTCTATCCAATGCCCTTGGGGGCTAGGATTGCATCATTCCCTCCCCCTTGAAAAGAATTTGACCTGXXXXXXXXXXCAATGAGTGGTGCTACTAGTATAGAAAAATATGGGATAAACCTTTTGTAAAAGTTTGTTAAGTCATGGAAGCCCCAAATTTTCCTTATACTTGGTGGAGT	ic,id,ie,if,im,in,io,is,it,iv,iy,iz,ja,jc,jh,ji,jj,jk,jl,jn,ju,jx,jz,kb,kc,kd,ke,kf,ki,kj,km,kn,ko,kp,kq,ks,ku,kv,kx,ky,kz,la,lb,lc,lf,lh,li,lm,lo,lp,lq,lr,ls,lt,lu,lv,lw,lx,lz,mc	4,2,1,1,3,1,2,1,3,1,1,2,2,2,1,1,1,2,2,1,1,1,1,3,3,1,1,1,2,1,3,1,1,2,2,1,1,5,2,1,2,2,3,6,1,5,2,1,2,1,2,1,1,1,4,1,5,1,1,3
TCTCTTGCATCTTTTGTCCAATCTTCTTGGAGTCTTCTATCCAATGCCCTTGGGGGCTAGGATTGCATCATTCCCTCCCCCTTGAAAAGAATTTGACCTGXXXXXXXXXXCAATGAGTGGTGCTACTAGTATAGAAAAATATGGGATAAACCTTTTGTAAAAGTTTGTTAAGTCATGGAAGCCCCAAATTTTCCTTTTACTTGGTGGAGT	M,ie,if,ih,ii,ij,ik,il,ip,iq,ir,is,iu,iv,iw,ix,iz,je,jf,jj,jk,jm,jo,jp,jq,jr,js,jt,ju,jv,jw,jx,jy,ka,kc,kf,kg,kk,kl,kp,kq,ks,kt,kw,kx,kz,lb,le,lf,lj,ll,lu,lv,lw,lx,ly,lz,mb	8,2,2,4,2,2,1,4,1,2,5,4,1,5,2,2,2,3,1,1,2,4,1,4,7,4,4,2,2,4,2,1,5,5,2,3,1,1,3,1,1,1,1,2,2,3,1,7,1,1,2,1,3,1,2,2,3,1
>Marker1201511	tagNoPM
GATGACCTTGCTGGGGGTGATAGGCACTCCGTAGAACTGACAGAGGCTTGTAATCAGAGCTGGAAACCCCAAGACCCTGTTGGACTTCTTCGGGTCCACTXXXXXXXXXXAATAGATGACATTAGAAATCAGTTGAGAAAACTGCATACTTACCTATGTCACGATGGCATGACCTTGCTGTGGGGGATAGGCACCCTATAGGACTAACAG	id,ie,ij,ik,il,in,ip,jc,jf,jk,jl,jn,jo,jp,jq,jt,jv,kd,ki,kx,lb,le,li,lk,lm,lt,lw,lx,lz,ma,mc	1,1,1,2,3,2,1,1,1,1,1,1,1,1,2,1,2,1,1,2,2,1,1,2,2,2,3,2,1,1,2
GATGACCTTGCTGGGGGTGATAGGCACTCCGTAGAACTGACAGAGGCTTGTAATCAGAGCTGGAAACCCCAAGACCCTGTTGGACTTCTTCGGGTCCACTXXXXXXXXXXAATAGATGACATCAGAAATCAGTTGAGAAAACTGCATACTTACCTATGTCACGATGGCATGACCTTGCTGTGGGGGATAGGCACCCTATAGGACTAACAG	P,M,id,if,ig,ii,iq,ir,it,iy,iz,jb,jd,jh,jj,jm,jo,ju,jw,kc,kd,kf,kh,kl,ko,kp,kt,kv,kw,ky,lb,lc,ld,lr,ly,mc	10,4,1,2,1,2,2,1,1,6,3,1,1,1,1,1,1,1,1,1,1,1,1,2,1,2,1,1,2,1,2,2,1,1,1,1
>Marker1202987	tagNoPM
GGACTTTTATCACTCCAACAACTCCACACAACCCTTTTGACCTCATCCTCCTGAAAACACTCCACCAGCATGTCATTATGTTGGCTTCCAATGGTTTGAAXXXXXXXXXXCAAATACCATCCAATCTGGGTCTGTTAAAATGTGATTCTTGGAAGCGCTACATAAAGAACCTCTTGAGTTCCTCTTTAACTATTTTTGGATCATCACTCC	P,M,id,if,ik,it,ix,jd,je,jh,ji,jj,jm,jo,ju,jy,jz,kd,km,kn,ko,kq,ks,ku,kv,kw,lb,lc,ld,ln,ly,mc	11,2,1,2,2,1,2,2,1,1,1,1,1,2,3,1,1,1,1,1,1,1,1,2,1,1,1,1,1,1,1,1
GGACTTTTATCACTCCTACAACTCCACACAACCCTTTTGACCTCATCCTCCTGAAAACACTCCACCAGCATGTCATTATGTTGGCTTCCAATGGTTTGAAXXXXXXXXXXCAAATACCATCCAATCTGGGTCTGTTAAAATGTGATTCTTGGAAGCGCTACATAAAGAACCTCTTGAGTTCCTCTTTAACTATTTTTGGATCATCACTCC	ic,ie,ij,ip,iv,ix,jb,jg,jh,jk,jn,jo,js,jy,jz,kd,ki,kj,ko,lg,lh,lj,lk,lo,ls,lv,lw	1,1,2,1,1,1,1,1,1,2,2,3,1,1,1,1,1,1,1,1,1,1,1,1,1,1,2
>Marker1204373	tagNoPM
GTACTTCAGAAGCAACTTGAACAGACTTGTTGCTGCAGATTAGATTAATAAGAAACATCAAAATTAGGAACAGGGCATTGAATATTAAAATTATCATACAXXXXXXXXXXGTAATATATGTGACTGTTTCAATATTAATTTCAAGAGAATTGATAAATATAAAAAATAAGAACAACATAGCCTAATTTAGGCTTGAAAATATCCAAAATG	if,ij,in,iq,is,ix,jb,jd,jn,jp,jt,jx,ke,ki,kn,ko,kr,kz,lf,lg,li,ll,lm,lo,lp,lq,lt,lu,lx	1,2,1,1,1,1,1,1,2,1,2,1,6,1,1,1,1,2,2,1,1,1,1,1,3,1,1,3,1
GTACTTCAGAAGCAACTTGAACAGACTTGTTGCTGCAGATTAGATTAATAAGAAACATCAAAATTAGGAACAGGGCATTGAATATTAAAATTATCATACAXXXXXXXXXXGTAATATATGTGACTGTTTCAATATTAATTTCAAGAGAATTGATAAATAAAAAAAATAAGAACAACATAGCCTAATTTAGGCTTGAAAATATCCAAAATG	P,M,ik,ir,is,it,iv,ix,ja,jb,jm,js,jy,kd,kg,kl,ko,kt,ky,kz,la,lf,lj,lq,ls,ly,ma	10,10,3,1,1,1,1,1,1,1,1,1,1,1,3,3,7,3,3,2,1,2,3,1,1,1,4
>Marker1211394	noM
AAAATAATAATAATAAATTATTCATATAAGACAAAAGACCATTGTCTTATTACTGATTCATATAAACAAAAAAAAATATATTTTTAAAATTGTGCCACATXXXXXXXXXXTAATATGACAACAAATGTGACATAAATAAAAAAAAATTGTACAACCGCGTAAATCAAATGTAGAAGCCTTTTATTAATTCTAAAGAGGAGAAAAACTTTA	P,ij,in,iq,iy,jh,jw,kc,kf,kl,km,kq,lr,ly,ma	8,1,1,2,1,1,2,1,1,1,1,1,1,1,1
ATAATAATAATAATAAATTATTCATATAAGACAAAAGATCATTGTCTTATTACTGATTCATATAAACAAAAAAAAATATATTTTTAAAATTGTGCCACATXXXXXXXXXXTAATATGACAACAAATGTGACATAAATAAAAAAAAAGTGTACAACCGCGTAAATCAAATGTAGAAGCCTTTTATTAATTCTAAAGAGGAGAAAAACTTTA	ic,id,ie,in,is,jc,jp,js,jv,jw,jx,ka,kb,kd,ke,kj,kx,le,li,lk,lm,lp,ma	1,1,1,3,1,1,1,1,1,1,2,2,3,2,1,1,1,1,2,2,1,2,1
>Marker1211823	noP
CATGGTTATGGCATCGAAGATTTGGTCACTTCAACACACATGCCTTGAAGTTGTTACATAAGAAGAACATGATAAGAGATCTTCCAAGCATAAAGGAGAAXXXXXXXXXXAATATGTACTTCATACTCTTCATTGATGACTTCTCTAGAATGACATGGGTATATTTTCTAAAAGAAAAATCAGAAGTCTTTGGAGTATTCAAAAAGTTCA	ic,ig,ik,in,ir,ja,ka,kg,kh,kl,ko,kq,ks,kt,ku,kz,la,lf,lh,lj,lk,lm,lq,ly	1,1,1,1,1,1,1,1,1,1,1,1,1,3,1,3,1,1,1,2,1,1,1,1
CATGGTTATGGCATCAAAGATTTGGTCACTTCAACACACATGCCTTGAAGTTGTTACATAAGAAGAACATGATAAGAGATCTTCCAAGCATAAAGGAGAAXXXXXXXXXXAATATGTACTTCATACTCTTCATTGATGACTTCTCTAGAATGACATGGGTATATTTTCTAAAAGAAAAATCATAAGTCTTTGGAGCATTCAAAAAGTTCA	M,ih,im,in,is,iw,jc,jp,jq,kb,ke,kj,ko,kq,ky,ld,lf,lg,lj,lp,lr,lt	5,4,1,1,1,1,1,1,1,1,1,1,1,1,2,1,2,2,2,1,1,1
>Marker1215026	tagNoPM
ATGAGCAAAATCCTCAAACCACTAACTCTCACGCTTTAAGTGGCATCAAATATTGGATAAAGGTTATATGAAATATACAGAATCAAAAATTCCCATACTAXXXXXXXXXXAATTAAAGCAATTAGTTTCACCCAAATAAAAAGCAATTAGTCAATAACTAACCTGACCCGTTGCAAGACCACCTTTTCCTTTACCACATCTCCCTTTTAG	ic,if,in,iq,is,iy,ja,jc,jh,ji,jj,jl,jm,js,jw,jy,jz,ke,kj,km,kn,kp,kq,kv,kw,lc,lg,li,lk,ll,lm,lp,lu,lv,lz,mb	1,1,3,1,1,3,1,2,4,1,1,2,1,1,2,1,1,3,1,1,1,1,1,4,1,3,1,1,2,1,1,1,1,2,1,1
ATGAGCAAAATCCTCAAACCACTAACTCTCACGCTTTAAGTGGCATCAAATATTGGACAAAGGTTATATGAAATATACAGAATCAAAAATTCCCATACTAXXXXXXXXXXAATTAAAGCAATTAGTTTCACCCAAATAAAAAGCAATTAGTCAATAACTAACCTGACCCGTGGCAAGACCACCTTTTCCTTTACCACATCTCCCTTTTAG	P,M,id,ij,ik,im,in,ir,it,iw,jb,jk,jo,js,ju,jw,ka,kb,kc,kg,kh,ko,ks,ku,kx,kz,lb,lf,li,lm,ln,ls,ma,mb,mc	12,3,2,1,1,1,1,1,2,4,1,1,2,1,1,2,1,1,1,1,1,2,1,1,2,1,2,1,1,1,4,4,1,1,1
>Marker1215911	tagNoPM
CATGCAAAGCCCAAGTCAAATACACTTTGGAGCAGGAAAAAGAATTTTGAGGTAACTACAAGGAAGAAAAGAGTTCGATATATGGTATACTACCGAAACCXXXXXXXXXXACAATCAACAGCAGAAGCAGAGTACGTGGCAGCTGCTGAAGCAACGAGTCAAGCTATGTGGCTTCGTAGGATACTTGAAGACATGGGAGAAAAACAAGAT	P,M,in,iy,ja,jb,jp,js,jx,kc,ki,kk,kl,ko,kr,ks,kz,la,lj,ll,lr,ly,lz,ma	7,14,2,2,2,1,1,1,1,2,1,3,2,1,2,3,2,2,1,1,3,1,1,1
CATGCAAAGCCCAAGTCAAATACACTTTGGAGCAGGAAAAAGAATTTTGAGGTAACTACAAGGAAGAAAAGAGTTCGATATATGGTATACTACCGAAACCXXXXXXXXXXACAATCAACAGCAGAAGCAGAGTACGTGGCAGCTGCTGAAGCAACGAGTCAAGCTATGTGGCTTTGTAGGATACTTGAAGACATGGGAGAAAAACAAGAT	ih,ij,ik,il,in,ip,iv,ix,jf,jg,jp,jr,js,kd,ke,kf,kg,kj,kn,kq,kr,kx,kz,la,ld,le,lf,lg,li,lk,lo,lr,lw,ma,mc	3,2,2,2,1,2,4,1,1,1,1,1,1,2,6,1,2,1,2,1,1,1,1,2,2,3,4,1,2,3,4,1,1,2,1
>Marker1217051	noP
AGTCCATTTTGCTCGACTGACCAAATGAACTCGGGTCGGGCTGACCCAATTAGTAATATATAATAAATATTAAACAAAATATAGTAACTTATTAATATAAXXXXXXXXXXTTAATCCGTGACTCGATGGGTTGGCACATACCAACTCGGTACAACCATTTTGCTAGCCCTAACTAGTATGATGTTATGATCCATCGTGCGCATGGCTGAC	ic,ih,ii,ij,ik,im,in,io,ip,iq,iu,iv,iy,iz,jc,jd,jf,jg,jh,ji,jj,jk,jm,jn,jo,jp,jr,js,jv,jw,jx,jy,ka,kb,ke,kf,kh,ki,kj,kk,km,kn,kq,kr,kv,kw,kx,kz,lc,le,lg,lh,li,lk,ll,lm,lo,lp,lr,ls,lt,lv,lw,lx,lz,mb	1,3,3,4,2,3,5,3,2,3,3,3,2,2,2,2,1,2,1,1,1,1,3,1,6,7,1,2,6,4,4,3,2,3,2,2,5,2,2,3,4,7,5,2,1,3,2,3,2,2,2,2,1,4,1,2,5,3,5,3,1,1,1,2,6,1
AGTCCATTTTGCTCGACTGACCAAATGAACTCGGGTCGGACTGACCCAATTAGTAATATATAATAAATATTAAACAAAATATAGTAACTTATTAATATAAXXXXXXXXXXTTAATCCGTGACTCGATGGGTTGGCACATACCAACTCGGTACAACCATTTTGCTAGCCCTAACTAGTATGATGTTATGATCCATCGTGCGCATGGCTGAC	M	44
>Marker1220053	noM
AACACTTGTCAAATCTATAAGGATTCTTACATGGATCTTCATTGTAATATTCTTCTCTTGAAGAGAGAATTCTTCTTCCATTCTTGTTACTCAATGAAATXXXXXXXXXXGGTGGGTTGTCCCTGTGTGGTTCAGAAGTTGTAAAGGATTTTACAAAGATAGTGGAAATCTCAAGTGGGTTGCTTGAGTATTAGACGTAGGCACGGGTTG	P,ic,ie,ii,ir,ix,iy,ja,jb,jr,jt,jx,kc,kd,kl,km,kn,ko,kr,la,lh,lm	10,1,1,2,1,3,2,1,1,1,1,1,2,4,2,1,1,1,2,1,1,1
AACACTTGTCAAATCTATATGGATTCTTACATGGATCTTCATTGTAATATTCTTCTCTTGAAGAGAGAATTCTTCTTCCATTCTTGTTACTCAATGAAATXXXXXXXXXXGATGGGTTGTCCCTGTGTGGTTCAGAAGTTGTAAAGGATTTTACAAAGATAGTGAAAATCTCAAGTGGGTTGCTTGAGTACTAGACGTAGGCACGGGTTG	ic,ih,ik,il,in,io,ip,iw,jf,jg,jh,ji,jl,jp,jx,jz,kb,kd,ke,kj,ko,kq,kv,kx,le,lg,lh,li,lk,lm,lo,lt,lw,ma	2,1,1,2,2,1,1,2,1,1,1,1,1,2,1,1,1,2,1,1,1,1,1,1,1,1,1,2,2,2,1,1,1,1
>Marker122040	noP
TTGCATCAAATGGATGTGAAGAATGTCTTTCTTCACGGTGATCTCAAAGAAGAAATCTACATGAAGCTTCCATCTGGAATGACTACTTACTTTCCTAATGXXXXXXXXXXTCTTGGTTTATGTGGATGATCTAATCATTACGAGAACTAATAATGGGTTGATTACTAAGCTTCAAGTCGTGCTACATGCAACATTCCGCATGAAAGATCT	M,id,ig,ih,ii,ij,ik,iq,ir,is,iu,iv,iw,ix,iy,iz,jb,jd,je,jf,jj,jk,jl,jm,jn,jp,jq,jr,js,jt,ju,jw,jx,jz,ka,kc,kd,ke,kf,kg,ki,kj,kk,kl,km,kn,kt,kw,kz,la,ld,le,lf,lg,lj,lk,ll,lu,lv,ly	30,1,2,2,2,2,1,2,1,6,1,2,2,4,1,2,1,1,2,2,3,1,1,2,1,3,2,3,1,1,1,4,1,3,2,1,1,1,3,2,1,2,5,3,1,1,2,2,3,2,2,2,1,4,1,1,3,3,3,1
TTGCATCAAATGGATGTGAAGAATGTCTTTCTTCACGGTGATCTCAAAGAAGAAATCTACATGAAGCTTCCATCTGGAATGACTACTTACTTTCCTAATGXXXXXXXXXXTCTTGGTTTATGTGGATGATCTAATCATTACGAGAACTAATAATGGGTTGATTACTAAGCTTCAAGTCGTGCTACATGCAACATTCCACATGAAAGATCT	ic,ie,if,ik,im,in,io,iq,ir,it,iv,iy,iz,ja,jb,jc,jd,jg,jh,jj,jl,jn,js,jz,kb,ke,kf,kg,kh,ki,kj,kk,km,kn,ko,kq,ku,kv,kx,ky,kz,la,ld,lg,lh,li,lj,lk,ll,lm,ln,lo,lp,lq,lr,ls,lt,lv,lw,lz,ma	4,2,1,1,1,2,2,3,2,4,1,1,1,5,1,4,3,3,2,1,2,2,1,2,4,1,1,1,1,3,1,2,1,2,1,2,2,2,2,2,3,3,4,1,2,2,2,1,1,2,2,2,1,2,1,1,1,6,2,1,1
>Marker1222369	noP
TGCACCTTACGCTTCAGAGCCCTACAATGCTCAATGGAACGCCCCGGGGCTTCTCCGTGACAAGCACACGTTGCGTTCGAGTCGTATTCTCGGAGAAACGXXXXXXXXXXAATTTCTTTTTGTTGGTGTTTTTTTTTTTTTTTTGTTTGTGCTAAAAGTGGTCTTCGTCATTGGAAGTGCGGTAGACAGACTTTGTGGTTGATTTAGGGA	M,ic,id,ig,ik,il,in,iq,is,iu,iw,ix,ja,jb,jc,jf,jh,ji,jj,jl,jn,jp,jq,jr,js,jv,jz,ka,kb,kc,kd,ke,kj,kl,kn,ky,la,ld,lg,lh,li,lk,lm,lo,lp,ls,lt,lu,mc	13,2,1,1,2,2,1,1,1,1,3,1,1,1,1,2,1,1,2,3,2,1,1,1,2,1,1,1,2,1,2,1,1,1,1,1,2,1,1,1,2,1,3,2,1,2,2,1,1
TGCACCTTACGCTTCAGAGCCCTACAATGCTCAATGGAACGCCCCGGGGCTTCTCCGTGACAAGCACACGTTGCGTTCGAGTCGTATTCTCGGAGAAACGXXXXXXXXXXAATTTTTTTTTGTTGGTGTTTTTTTTTTTTTTTTGTTTGTGCTAAAAGTGGTCTTCGTCATTGGAAGTGCGGTAGACAGACTTTGTGGTTGATTTAGGGA	M,id,ie,ih,ii,il,im,in,io,ip,is,iu,iv,iw,ix,iy,iz,ja,jc,je,jf,jh,ji,jk,jn,jo,jr,js,jt,jy,jz,ka,kb,ke,kf,kh,ki,kj,kk,kl,kq,ku,kw,kx,ky,kz,lb,ld,le,lg,li,lj,lk,lm,lr,ls,lt,lw,lz,ma	7,1,1,2,1,1,1,1,2,1,1,2,1,1,2,2,1,1,1,1,1,1,1,1,4,1,4,1,1,4,1,4,4,1,1,1,1,2,1,1,2,1,1,1,4,1,2,1,2,1,2,1,1,1,1,1,1,1,2,1
>Marker1226812	noM
GCCTTCTTAGAAACCACTTGGACTGGACTCACCTACTGGCTATTAGAAATGGGGTAGATGATTCCAGCTTGTAAAAGCTTGGTCACTTCCTTTTTCACCAXXXXXXXXXXCGCTGTGGCTGTCTCACTGGCTTAGCTCTATCTTCTAAAAGTATCCTATGCATGCAAGTAGATGGGCTAATACCAGGAATGTCTGCTAAAGTCCATCCAA	P,ie,if,ir,ix,iy,iz,jd,jh,ji,jm,jo,ju,km,ko,kp,ks,ku,ln,lp	4,1,2,2,1,1,1,1,2,1,1,2,1,2,1,1,3,2,1,1
GCCTTCTTAGAAACCACTTGGACTGGACTCACCTACTGGCTATTAGAAATGGGGTAGATGATTCCAGCTTGTAAAAGCTTGGTCACTTCCTTTTTCACCAXXXXXXXXXXCGCTGTGGCTGTCTCACTGGCTTAGCTCCATCTTCTAAAAGTATCCTATGCATGCAAGTAGATGGGCTAATACCAGGAATGTCTGCTAAAGTCCATCCAA	ij,in,is,iv,jg,jh,jl,jo,jp,jv,kg,li,ls,lt,lu,lw,lx,ma	1,1,1,1,1,1,1,2,1,1,1,1,1,1,1,2,2,1
>Marker1229111	noP
CCTTTTTTTGCTGGTGTCACTAATATAAAGTTTTCTTGCCTTTATGTTCCTATCAGCACAAGAAAAAAAAAGTTGGGTTTTCACTTCGGTTCAAAGCAATXXXXXXXXXXTGGTCCACAAGCTAACAAACTGGGAGCCAATAACATGTTAGAAGTCACAAAGAAATTAAATGAACTCGCATATCGTGTACACAACCTTCGTCTTGAATTT	M,ii,im,iu,iw,jk,jm,jw,jx,kc,kg,kl,ko,ks,ky,le,ln,lv,lw,lx,ly,mb	6,2,1,1,2,1,1,3,2,2,3,2,1,1,1,1,1,1,1,1,1,1
CCTTTTTTTGCTGGTGTCACTAATATAAAGTTTTCTTGCCTTTATGTTCCTATCAGCACAAGAAAAAAAAGTTGGGTTTTCACTTCGGTTCAAAGCAATAXXXXXXXXXXTGGTCCACAAGCTAACAAACTGGGAGCCAATAACATGTTAGAAGTCACAAAGAAATTAAATGAACTCGCATATCGTGTACACAACCTTCGTCTTGAATTT	ij,io,iv,jb,jc,jj,jl,jp,jt,jw,kb,ki,kj,kk,kp,kq,kv,kx,le,lf,ls,lu,lv	1,1,1,2,1,1,1,1,1,1,2,1,2,1,1,1,1,1,1,1,1,1,1
>Marker1232747	noP
GAATCAGGCATCCGTGTGAAAAGTTATGGCCATTTGAATTTCTCGAGAGGTTCCGTTGTTCAATTTCGAGCGTCGCGATATATTATGCGCCCGAATCAGCXXXXXXXXXXATATATTATGTCCCTGAATCGGACATACGTGTGAAACGTTATGACCATTTGAATTTCTCGAGAGATTTCGTTGTTCAATTTCAAGCGTCATTATATATTA	M,id,if,im,in,jf,jj,jk,jm,jr,jv,jy,jz,ks,lb,lo,lw,mc	1,1,1,1,2,3,1,1,1,1,1,1,1,1,1,1,1,1
GAATCAGGCATCCGTGTGAAAAGTTATGGCCATTTGAATTTCTCGAGAGGTTCCTTTGTTCAATTTCGAGCGTCGCGATATATTATGCGCCCGAATCAGCXXXXXXXXXXATATATTATGTCCCTGAATCGGACATACGTGTGAAACGTTATGACCATTTGAATTTCTCGAGAGATTTCGTTGTTCAATTTCAAGCGTCATTATATATTA	M,id,im,ir,it,iv,jf,jh,jk,jl,jt,jw,ke,kk,kn,ko,la,lb,lu,ly	2,2,2,1,1,1,1,1,1,1,1,1,1,1,1,1,1,1,1,1
>Marker1233020	noM
TTCGAATTTGTCCAGAGCTTCCGTGGTGAATTTTGAGGGTCTCGATTAATGATGCACGTGAATCGGACATCTGAGTGAAAAGTTATAGCCATTAGAATTTXXXXXXXXXXAAAAGTTATAGCCATTAGAATTTCTCGAGAGCTTCCGTTGTTCAATTTTGAGCGTCTCGATATAGCATGGGCGTCGATCATACATTCGAGTCAAAAGTTA	ie,ih,im,ip,iq,ir,is,iy,iz,jc,jf,jg,ji,jo,jp,jr,js,jt,jv,jw,jx,jy,jz,ka,ki,kl,kn,ks,kw,la,lb,ld,le,lg,lj,ll,ln,lt,lu,ly,ma,mb,mc	1,1,1,1,2,1,1,1,1,1,2,1,1,1,2,1,2,1,1,2,1,1,1,1,1,1,1,1,1,1,2,1,1,1,1,1,1,1,1,1,1,2,1
TTCGAATTTGTCCAGAGCTTCCGTGGTCAATTTCGAGGGTCTCGATTAATGATGCACGTGAATCGGACATCTGAGTTAAAAGTTATAGCCATTAGAATTTXXXXXXXXXXAAAAGTTATAGCCATTAGAATTTCTCGAGAGATTCCGTTGTTAAATTTTGAGCGTCTCGATATATCATGGGCGTCGATCATACATTCTAGTCAAAAGTTA	P,ic,il,iq,jl,jn,jw,km,kp,kw,lc,ln,lp,lt,mc	2,1,1,1,1,1,1,1,1,1,1,1,1,1,1
>Marker1233041	noP
TTCGAATTTGTCGAGAGCTTCCGTGGTCAATTTCGAGGGTCTCGATAAATGATGCACGTGAATCGGACATCTGAGTTAAAAGTTATAGCCATTAGAATTTXXXXXXXXXXAAAAGTTATAGCCAATTGAATTTCTCGAGAGCTTCCGTTGTTCAATTTTCAGCGTCTCGATATATCATGGGCGTCGATCATACATTCGAGTCAAAAGTTA	if,il,in,iq,iv,ji,jk,jm,jt,ju,jy,ko,ks,kw,kx,lb,ln,lo,ls,lw,lx,ly,mc	1,1,1,2,1,1,1,1,2,1,1,1,1,1,1,1,1,1,1,1,1,2,1
TTCGAATTTGTCGAGAGCTTCCGTGGTCAATTTCGAGGGTCTCGATAAATGATGCACGTGAATCGGACATCTGAGTTAAAAGTTATAGCCATTAGAATTTXXXXXXXXXXAAAAGTTATAGCCAATTGAATTTCTCGAGAGCTTCCGTTGTTCAATTTTTAGCGTCTCGATATATCATGGGCGTCGATCATACATTCGAGTCAAAAGTTA	M,ig,ih,ii,io,ir,it,iy,jc,jf,jg,jh,jm,jq,ju,kc,kg,kh,km,kp,kw,la,ld,li,ll,lv	1,1,1,1,1,1,1,1,1,1,1,3,1,1,1,1,1,1,1,1,1,1,1,1,1,1
>Marker1233122	noM
CTGAATTTGTCGAGAGCTTCCGTGTTCAATTTCGAGGGTCTCGATATATGATGCATGTGAATCGGACATCCGAATGAAAAGTTATAGCCATTTGAAATTCXXXXXXXXXXAAAAGTTATAGCCATTTGAAATTCTCGAGAGCTTCCGTTGTTCAATTTTGAGTGTCTCGATATATCATGGGCGTCGATCATACATTCGAGTCAAAAGTTA	P,in,ir,it,jd,jh,jm,jo,kc,kd,kh,ko,kp,ks,lb,lk,lm,lw,ly	2,1,1,1,1,1,2,1,1,1,2,1,1,1,1,1,3,1,1
CTGAATTTGTCGAGAGCTTCCGTGTTCAATTTCGAGGGTCTCGATATATGATACATGTGAATCGGACATCCGAATGAAAAGTTATAGCCATTTGAAATTCXXXXXXXXXXAAAAGTTATAGCCATTTGAAATTCTCGAGAGCTTCCGTTGTTCAATTTTGAGTGTCTCGATATATCATGGGCGTCGATCATACATTCGAGTCAAAAGTTA	P,ic,ie,if,ii,jf,jh,ji,jl,jp,jw,kd,kl,km,ku,kv,kx,lb,lc,lj,ly,ma	4,1,1,1,1,1,1,1,1,1,1,2,1,1,1,1,1,1,1,1,1,1
>Marker12343	noP
CACATCTCCTCTGATAATTATCCCATAGTCACGATAGGCGTACGTATGCCCCATGACATTATACAGTCTCAGCTCTAGCTTCCTCATCCGAGACCTCTAGXXXXXXXXXXCGACAAAAGCGAATATAACTCTCCGATTGCCAATGTCTACTGAACAAGTGATCAAATGAGTTAATCTTGTGGCAGCGACTAGCCCTTCAATTTCTAGAGC	ic,ie,if,ig,im,in,io,iq,ir,it,iv,iy,iz,ja,jb,jc,jd,je,jg,jh,ji,jj,jk,jl,jm,jn,ju,jx,jz,kb,kc,kd,kf,kg,kh,ki,kk,km,kn,ko,kq,kr,ks,kt,ku,kv,kx,ky,kz,la,lb,lc,ld,le,lf,lg,lh,li,lj,lm,ln,lp,lq,lr,ls,lt,lu,lv,lw,lx,lz,mc	6,3,1,2,3,3,3,2,5,6,2,2,1,1,4,6,1,1,5,4,1,3,3,1,1,1,2,3,1,6,2,3,1,1,1,2,2,2,3,5,1,2,1,3,4,7,2,6,5,8,6,6,1,1,1,3,3,2,1,2,4,3,5,7,3,1,1,2,3,2,3,5
CACATCTCCTCTGATAATTATCCCATAGTCACGATAGGCGTACGTATGCCCCATGACATTATGCAGTCTCAGCTCTAGCTTCCTCATCCGAGACCTCTAGXXXXXXXXXXCGACAAAAGCGAATATAACTCTCCGATTGCCAATGTCTACTGAACAAGCGATCAAATGAGTTAATCTTGTGGTAGCGACTAGCCCTTCAATTTCTAGAGC	M,ie,if,ig,ih,ii,ij,ik,il,im,ip,iq,ir,is,iu,iv,iw,ix,iy,iz,ja,jb,jd,je,jf,ji,jj,jm,jo,jp,jq,jr,js,jt,ju,jv,jw,jx,jy,jz,ka,kc,kd,kf,kg,kh,ki,kj,kk,kl,km,kn,kq,ks,kt,kw,ky,kz,la,lb,ld,le,lf,lg,lj,lk,ll,lu,lv,lw,ly,lz,ma,mb,mc	27,1,4,2,7,4,1,5,4,2,2,3,2,1,3,4,15,7,3,1,2,1,2,3,5,1,2,4,2,10,8,9,5,3,2,3,7,6,1,3,6,4,1,2,1,6,3,1,3,8,2,5,2,2,5,8,1,4,3,3,3,4,1,2,1,1,1,1,4,1,4,1,1,7,1
>Marker1234599	noM
AACGATACGCAACCTTGCCGATGACTTCTGTGATTTGGTATGGTCCGTAATAGCGCTTTCCGAGCTTCTGATATTTGTCGGCAATGGAGGTTTGACGGTGXXXXXXXXXXCGATGGGAATCAGCATACCTCTTCATCTTACATTGGGCACGTTCTAATTTGCCGCGCAAAGTTTCGAACATCTCCTGTCGTGAGGATAGGAGGAAATCGA	P,id,ie,if,ij,in,io,iq,ir,iu,iw,ix,iy,ja,jc,jf,jh,jj,jl,jn,jo,jq,jr,js,ju,jx,jy,jz,ka,kb,kc,kd,ke,kh,kk,kl,km,ko,kr,ks,ku,kv,kw,kx,ky,la,lb,lc,ld,le,lh,li,lk,ll,lm,ln,lp,lv,lw,lz,ma,mc	22,1,2,2,3,5,1,4,4,1,1,1,1,1,1,1,6,1,1,1,2,2,1,1,1,1,1,1,2,1,1,2,1,2,2,2,1,4,1,4,1,5,2,3,3,1,2,1,1,1,1,2,1,2,3,4,2,2,6,1,8,3
AACGATACGCAACCTTGCCGATGACTTCTGTGATTTGGTATGGTCCGTAATAGCGCTTTCCGAGCTTCTGATATTTGTCGGCAATGGAGGTTTGACGGTGXXXXXXXXXXCAATGGGAGTCAGCATACTTCTTCATCTTACATTGGGCACGTTCTAATTTGCCGCGCAAGGTTTCGAACATCTCTTGTCGTGAGGATAGGAGGAAATCGA	P,ic,ie,if,ih,ii,ij,io,iq,ir,is,ix,iz,ja,jb,jc,jh,ji,jl,jn,jr,jt,ju,jv,jw,jx,ka,kb,kc,kd,ke,kh,km,kn,ko,kr,ku,ky,lb,lc,le,lg,lk,ll,lm,ln,lo,lp,lr,lt,lu,lw,lz,ma,mb	15,3,2,1,1,2,2,1,4,1,1,1,5,1,1,1,3,1,1,1,1,1,2,1,1,1,2,1,2,6,2,1,2,1,2,2,1,4,1,3,1,1,3,2,5,2,2,3,2,1,1,1,2,5,1
>Marker1238227	tagNoPM
TTGAGGCTGAATTTCAACAAAATATGGCAGTTGAAGCCAAGATCGAAGATCATGAAAACAAAGAAACAAAGGATCGAAGACTGGATTGTATTTATGATGAXXXXXXXXXXTGAGCCGCTGGGTTTTGAGAAAAATCCCATAAGTGAGGCGCCAAAGATGCAGGCTCAAGATCCTTTGGAAGAGGTCGATATTGGAGATGGCTCGATTAAA	P,M,id,ie,if,ig,ih,ii,ik,im,io,iq,it,iu,iv,iw,ix,ja,jc,je,jg,jh,ji,jj,jm,jq,ju,jv,jz,kg,kj,kk,kl,km,kn,kq,ks,kw,ky,ld,lk,lm,lp,ls,lw,lx,ly,lz	5,3,1,2,1,1,2,1,1,1,1,1,1,3,1,1,1,1,2,1,1,1,1,1,1,2,1,3,2,2,1,1,1,1,1,1,2,1,1,2,1,1,1,1,1,1,1,2
TTGAGGCTGAATTTCAACAAAATATGGCAGATGAAGCCAAGATCGAAGATCATGAAAACAAAGAAACAAAGGATCGAAGATTGGATTGTATTTATGATGAXXXXXXXXXXTGAGCCGCTGGGTTTTGAGAAAAATCCCATAAGTGAGGCGCCAAAGATGCAGGCTCAAGATCCTTTGGAAGAGGTCGATATCGGAGATGGCTCGATTAAA	P,id,ie,if,ih,ii,il,in,iq,is,jg,jh,jk,jq,jv,kd,ke,km,kn,ko,kq,ku,kz,la,lb,lm,lt,ly	2,1,1,1,1,1,1,1,1,1,1,2,1,1,1,1,1,1,1,1,1,1,1,2,2,1,1,1
TTGAGGCTGAATTTCAACAAAATATGGCAGATGAAGCCAAGATCGAAGATCATGAAAACAAAGAAACAAAGGATCGAAGATTGGATTGTATTTATGATGAXXXXXXXXXXTGAGCCGCTGGGTTTTGAGAAAAATCCCATAAGTGAGGCGCCAAAGATGCAGGCTCAAGATCCTTTGGAAGAGGTCGATATTGGAGATGGCTCGATTAAA	id,if,ig,iz,jh,jo,kc,kf,kk,ko,lj	1,2,1,1,1,1,1,1,1,1,1
>Marker1242184	noP
TCTTTAGCAGCTCTAGCCCAATCCTCTTGGAATCTTCTATCCAATACCCTTACGGGGTAGGATTGCATCATCCCCTCCACCTTGGAAAGGATTTGACCTCXXXXXXXXXXCAATGAGTGGTGCTACAAGTATAGAAAAATATGGGACAAACCTTTTGTAAAAGTTTGTTAAGTCATGGTAGCCTCAGATTTCCCTTATACTTGGTGGAGT	ic,id,ie,ih,ij,ik,il,im,iq,ir,it,iu,iv,iw,iy,jb,jc,je,jf,jg,jh,ji,jj,jk,jm,jn,jp,jq,jr,js,jt,ju,jv,ka,kg,kh,kj,kk,kl,kn,kp,kq,kr,ks,kv,kw,kx,la,lb,lc,li,ll,lm,ln,lq,lr,ls,lt,lv,lw,lz,mb,mc	4,1,2,3,1,2,7,1,4,2,3,2,1,1,3,1,3,5,1,1,2,1,4,7,5,7,3,2,3,1,1,1,1,3,1,1,3,1,4,3,5,2,1,6,2,3,5,3,2,2,1,1,5,3,2,2,1,1,1,5,1,6,5
TTTTTAGCAGCTCTAGCCCAATCCTCTTGGAATCTTCTATCCAATACCCTTACGGGGTAGGATTGCATCATCCCCTCCACCTTGGAAAGGATTTGACCTCXXXXXXXXXXCAATGAGTGGTGCTACAAGTATAGAAAAATATGGGACAAACCTTTTGTAAAAGTTTGTTAAGTCATGGTAGCCTCAGATTTCCCTTATACTTGGTGGAGT	M,id,ie,if,ig,ih,ii,ij,in,io,ip,is,it,iu,iw,ix,iz,ja,jc,jd,je,jf,jl,jn,jp,jq,jr,js,jt,jv,jx,jy,jz,kb,kc,kd,kf,kk,kl,km,kn,kr,ku,kv,kw,kx,ky,kz,le,lg,lh,lk,lp,lq,lr,ls,lu,lx,ly,lz,ma,mb	12,1,1,2,1,5,4,2,2,3,1,1,1,1,2,2,3,3,4,1,1,2,2,1,2,2,1,3,1,3,3,1,5,4,3,2,3,3,2,3,2,2,3,1,3,4,1,7,5,1,4,1,1,1,2,1,1,2,1,1,3,1
>Marker1242971	noM
TCGCCCTTCTCCACTTGGACCTTTAGCCAGTATTTGGCCAATTTTAGGATTCTCATCAGAATTGGTGAGCATTATTATGCAATAAAATATGGAATATGGTXXXXXXXXXXATTCCTGATGTGGTGAACCTTCTCCAACAAATACAACTGGTAGTTTGGGCTGAGGCAAGTCAATTTCACTACCTAACATCATAACTACAGATGACATGTT	P,ig,ii,iv,ix,jb,jh,js,jt,jz,kd,kh,kl,kn,ko,kq,lc,lk,lm,lp,lx	2,1,1,1,1,1,1,1,1,1,1,1,2,2,1,2,1,1,1,1,1
ATTTTAGGATTCTCATCAGAATTGGTGAGCATTATTATGCAATAAAATATGGAATATGGTAGGCATTTGAGTAATGCTTCTTAACGAGCTTCTAAAACTGXXXXXXXXXXATTCCTGATGTGGTGAACCTTCTCCAACAAATACAACTGGTAGTTTGGGCTGAGGCAAGTCAATTTCACTACCTAACATCATAACTACAGATGACATGTT	P,ic,ig,is,it,iw,jd,jh,jo,jp,jv,kj,kk,ky,lf,lj,lq,lu,lv,lx	4,1,1,1,1,1,1,1,1,1,1,1,1,1,1,2,1,1,1,1
>Marker124445	noP
ATGCGCTCGCCACTCTAGCATCCATGTTCCAGCTGACTCTGCATAAAGACTCGCCGTACATCAAGTTTAGATGTCGCAATAAGTCCGTGCATTACTGTTTXXXXXXXXXXGACATGGTTTTACTCCGATGTGTGGATGCCAGAGACGCCGAACAGATGCTAGTGGAAGTCCACGAGGGTTCCTTTGGAACACATGCCAACGGGCATGCTA	ic,ik,im,in,ir,iy,ja,jb,jc,jd,jz,kb,kc,kh,ki,km,kn,ko,kp,kq,ks,ku,ky,kz,lf,lh,li,lj,ll,lm,ln,lr,ls,lx	1,2,1,1,1,1,1,1,1,1,1,3,2,1,3,1,1,2,1,1,1,3,1,1,2,2,1,1,1,1,1,1,2,2
ATGCGCTCGCCACTCTAGCATCCATGTTCCAGCTGACTCTGCATAAAGACTCGCCGTACATCAAGTTTAGATGTCGCAATAAGTCTGTGCATTACTGTTTXXXXXXXXXXGACATGGTTTTACTCCGATGTGTGGATGCCAGAGACGCCGAACAGATGCTAGTGGAAGTCCACGAGGGTTCCTTTGGAACACATGCCAACGGGCATGCTA	M,ih,is,je,jf,ji,jl,jo,jq,jr,jw,kd,ke,kh,kk,km,ko,kq,ks,kx,kz,le,ll,lo,lw,mb	7,2,1,1,1,1,1,1,1,1,1,1,1,1,1,1,1,1,1,1,1,1,1,1,1,1
>Marker124486	noM
CAGTCGTGGTCAGCTTCAACATGACCATGGTCAATTTCATAAGGAGCGTTGTGACCATTTGACAACTTCCTAAGCCTTCAGCACCTTCAACTTCCAACAAXXXXXXXXXXTTAGCATCAAGATTCTGGTAATAGTCGTGGTGCATAATACCACAGTCGTTGATGCAATCTTACCCCCCAAGGGCATTGGATAGAAGACTCCAAGAAGATT	P,ic,ie,ig,ik,im,in,io,ip,iq,ir,it,iv,iy,iz,ja,jb,jc,jd,jg,jh,ji,jj,jk,jl,jn,js,ju,jx,jz,kb,kc,kd,ke,kf,kg,kh,ki,kj,kk,km,kn,ko,kp,kq,kr,ks,ku,kv,kx,ky,kz,la,lb,lc,ld,lf,lg,lh,li,lj,lk,ll,lm,ln,lo,lp,lq,lr,ls,lt,lu,lv,lw,lx,lz,ma,mc	159,10,4,3,7,7,13,10,5,6,5,8,9,4,4,6,7,16,3,9,18,6,5,3,6,4,1,2,9,4,14,3,9,9,2,2,4,3,2,9,3,7,10,2,7,1,12,7,13,4,15,5,1,4,8,1,6,2,7,13,2,8,1,22,7,1,12,8,7,9,3,6,4,6,6,3,8,11
CAGTCGTGGTCAGCTTCAACATGACCATGGTCAATTTCATAAGGAGCGTCGTGACCATTTGACAACTTCCTAAGCCTTCAGCACCTTCAACTTCCAACAAXXXXXXXXXXTTAGCATCAAGATTCTGGTAATAGTCGTGGTGCATAATACCACAGTCGTTGATGCAATTTTACCCCCCAAGGGCATTGGATAGAAGACTCCAAGAAGATT	P,ic,id,ie,if,ig,ik,im,in,io,ip,iq,ir,is,it,iv,iy,iz,ja,jb,jc,jd,jg,jh,ji,jj,jk,jl,jn,ju,jx,jz,kb,kc,kd,ke,kf,kg,kh,ki,kj,kk,km,kn,ko,kp,kq,kr,ks,ku,kv,kx,ky,kz,la,lb,lc,ld,lf,lg,lh,li,lj,lk,ll,lm,ln,lo,lp,lq,lr,ls,lt,lu,lv,lw,lx,lz,ma,mc	135,8,1,2,2,2,2,6,9,11,3,12,2,1,12,6,6,5,10,5,10,6,7,16,3,5,3,4,5,3,6,6,9,2,11,7,8,2,5,6,1,5,1,6,8,6,3,3,5,8,7,6,5,8,5,4,8,8,6,8,10,9,3,13,7,20,6,4,12,12,14,6,5,9,4,2,5,9,12,7
>Marker1248629	tagNoPM
CGACTGATATTTTTCATTCGACATTGCGCAATTTTTTTTTTAAAAAAACGCTCGTTGGCCGATAATGTTTTTTCTTACGGCAGGGGAAGTTTTCTTGTTTXXXXXXXXXXAACTGGCATGTTCCCATTTATTCGGCACGGAAATCACTAGCCCACCTCGGCAAAAAAATATTATTCACCGATATTGATCGGAAAAAAAGACAGTCGACGT	P,ir,ja,jf,jm,jv,jw,ka,kf,kl,kr	3,2,3,1,1,1,1,1,1,1,1
CGACTGATATTTTTCAGTCGACATTGCGCAATTTTTTTTTTTAAAAAAACGCTCGTTGGCCGATAATGTTTTTTCTTACGGCAGGGGAAGTTTTCTTGTTXXXXXXXXXXAACTGGCATGTTCCCATTTATTCGGCACGGAAATCACTAGCCCACCTCGGCAAAAAAATATTATTCACCGATATTGATCGAAAAAAAAGACAGTCGACGT	ic,ik,il,iv,jc,js,ka,kn,kp,la,ma	1,1,1,1,1,1,1,1,1,1,1
CGACTGATATTTTTCAGTCGACATTGCGCAATTTTTTTTTTAAAAAAACGCTCGTTGGCCGATAATGTTTTTTCTTACGGCAGGGGAAGTTTTCTTGTTTXXXXXXXXXXAACTGGCATGTTCCCATTTATTCGGCACGGAAATCACTAGCCCACCTCGGCAAAAAAATATTATTCACCGATATTGATCGAAAAAAAAGACAGTCGACGT	M,iv,iw,ix,iz,je,jk,js,kc,kd,kp,ku,kw,kx,la,ld,le,lg,lh,ls,lx,lz,mc	2,2,1,2,2,1,1,1,1,1,1,1,1,1,1,1,1,1,1,1,1,1,1
>Marker1254063	noP
TTAAAATTGGGTAGGCTGATGATGAAATCGATTGCTAAGTCTTCCCAGGGGCGTGTCGGTGGTGGAATGGGTTGAAGGAGTCCGGCCGGCTTCTGGGTAAXXXXXXXXXXATGAGCGAGTTGCCGCGATTGAGCCAGAGGCGCCCCTTATGGAGGAGAAGGCTGTCTCTGAAGGAAAAATCGGAGTATTGTTGGGGGTCATTGCGGATTC	M,ic,ie,if,ih,ik,iq,ir,iu,iv,iw,iy,iz,jb,jc,jd,jf,jk,jn,jt,jw,jx,jz,ka,ke,kk,kl,kn,ko,kp,kq,kr,ks,ku,kv,lb,lc,ld,lf,li,lj,lo,lp,lq,lr,lw,ly,lz,ma	5,2,3,1,1,1,1,1,2,1,1,2,1,1,1,1,1,2,1,3,1,2,1,1,1,1,2,1,1,3,1,1,1,1,1,3,1,1,1,1,1,1,1,1,2,1,1,1,1
TTAAAATTGGGTAGTCCGATGATGAAATCGATTGCTAAGTCTTCCCAGGGGCGTGTCGGTGGTGGAATGGGTTGAAGGAGTCCGGCCGGCTTCTGGGTAAXXXXXXXXXXATGAGCGAGTTGCCGCGATTGAGCCAGAGGCGCTCCTTATGGAGGAGAAGGCTGTCTCTGAAGGAAAAATCGGAGTATTGTTGGGGGTCATTGCGGATTC	id,ig,im,io,iq,is,iu,iv,iw,iy,ja,jc,jd,jg,ji,jm,jp,jr,jt,ju,jw,jy,ka,kb,kc,kg,ki,kk,kl,km,kt,ku,kv,kw,kz,la,lb,lc,ld,le,lg,lh,lj,lk,ln,lo,lt,lu,lv,lw,lx,lz,mc	2,1,3,2,2,2,1,1,1,2,1,2,3,1,3,1,3,1,1,1,1,2,1,1,2,1,1,1,4,1,1,1,2,1,1,1,1,1,1,1,1,1,1,1,1,1,2,1,2,2,1,2,2
>Marker126172	tagNoPM
ACTTGCCTCGATTATCTTTAACAGCGTGGGACATCTTCTTCAGCACGAGGTCTCCCTCGTTGAACTTGCGCGGGCGTACTTTCTTGTCGAATGTGTTCTTXXXXXXXXXXCCTTCGTTGATACAAACGCCCATGGCTCATGGCGACCAAACGCTTACCTTCAATAAGGTTAAGTTGGTCGTAGCGTGCTTGAGCCCACTCTGACTCTTCT	P,M,id,if,ih,il,iq,iy,jb,jd,je,jg,jh,jo,jp,kb,ko,ks,kv,lh,lk,ln,lp,lr,lt,ly,lz	3,1,1,1,1,1,2,1,1,2,1,1,3,2,1,1,1,1,1,1,1,1,2,1,1,1,1
ACTTGCCTCGATTATCTTTAACAGCGTGGGACATCTTCTTCAGCACGAGGTCTCCCTCGTTGAACTTGTGCGGGTGTACTTTCTTGTCGAATGTGTTCTTXXXXXXXXXXCCTTCGTTGATACAAACGCCCATGGCTCATGGCGACCAAACGCTTACCTTCAATAAGGTTAAGTTGGTCGTAGCGTGCTTGAGCCCACTCTGACTCTTCT	if,ik,iq,ir,iw,jl,jo,jt,kc,kd,kl,le,mb	1,1,1,1,2,1,1,1,1,1,1,1,1
>Marker1264051	noP
CCAATAACACAACAACACAACCAATTACACCCCTGGATTCATCACACACACATGGGAACGAGAGTCCTCATAGGAAAACAAGAGACCAAGAACAAGCCATXXXXXXXXXXAAGATAGAGACAACAAAGAGGCGTAGAGATTGGGAGGAAGGAGGAGGTCACCATGAATATTATCACATATAATGTACGAGGGCTAGGGAGGGGAGTCAAA	ic,id,if,ig,ih,ij,ik,il,im,ip,iq,ir,is,it,iy,ja,jb,jc,jd,je,jf,jg,jh,jj,jm,jo,jp,jr,js,jt,ju,jv,jw,ka,ke,kf,kg,kh,kk,kl,km,kn,kp,kq,kr,ks,kv,kw,kx,la,lc,ln,lq,lr,ls,lt,lv,ly,lz,mb,mc	3,4,2,1,6,4,2,3,3,1,3,5,5,3,3,4,1,5,3,4,2,2,1,6,8,1,4,3,5,2,4,2,1,4,1,4,1,1,2,3,4,1,3,3,2,3,2,3,4,6,1,2,2,2,3,2,5,1,1,1,3
CCAATAACACAACAACACAACCAATTACACCCCTGGATTCATCACACATACATGGGAACGAGAGTCCTCATAGGAAAACAAGAGACCAAGAACAAGCCATXXXXXXXXXXAAGATAGAGACAACAAAGAGGCGTAGAGATTGGGAGGAAGGAGGAGGTCACCATGAATATTATCACATATAATGTACGAGGGCTAGGGAGGGGAGTCAAA	M,ie,if,ig,ih,ii,ij,im,in,io,ip,is,iv,iw,ix,iy,iz,ja,jb,jf,jg,jh,jl,jn,jp,jq,jr,jt,jv,jw,jx,jy,jz,kb,kc,kd,kh,ki,kj,kk,km,kn,kr,ks,kw,ky,kz,lb,lc,ld,le,lf,lg,lh,lj,lk,ll,lm,lo,lp,lq,lr,ls,lu,lw,lx,ly,mb	23,1,1,3,1,5,2,1,3,7,1,2,2,5,5,3,5,1,5,3,1,2,6,1,4,5,1,1,1,1,3,3,6,1,6,5,1,3,2,2,3,2,2,3,2,2,3,4,2,6,1,4,4,1,1,1,1,2,3,2,1,1,2,2,5,3,5,1
>Marker1265134	noP
TATGAGGGAAGCAGTTCGGAAACAGCTGTACAAAAGCTACAGGGTGGGGAAGCAAAAAGAACCCACAAACATTCTGCAGTATGCAGATGACACTGTTTTTXXXXXXXXXXACCCCTTTCAGCTACTTGGGTATTCCTATAGGGGTTAAATCATCAAGCAGTATAGTATGGGAGCCTTTAATTAAAAAATGTGAGGCTAAGCTGTCTAAAT	M,id,ig,ii,il,io,iq,ir,it,iu,iz,jc,jj,jm,jn,jo,js,jw,jx,jz,ka,kb,ke,kg,kh,kj,kk,km,kp,kt,ku,kv,kw,kz,lc,lh,ln,lo,mc	3,1,1,1,1,1,1,1,1,1,1,1,1,2,1,1,1,1,2,1,1,1,1,1,1,2,1,1,1,1,1,1,1,1,1,1,1,2,1
TATGAGGGAAGCAGTTCGGAAACAGCTGTACAAAAGCTACAGGGTGGGGAAGCAAAAAGAACCCACAAACATTCTGCAGTATGCAGATTACACTGTTTTTXXXXXXXXXXACCCCTTTCAGCTACTTGGGTATTCCTATAGGGGTTAAATCATCAAGCAGTATAGTCTGGGAGCCTTTAATTAAAAAATGTGAGGCTAAGCTATCTAAAT	ic,jg,jq,ju,jv,kp,kq,kr,kx,lg,lv,ly	1,1,1,2,1,1,1,1,1,1,1,1
TATGAGGGAAGCAGTTCGGAAACAGCTGTACAAAAGCTACAGGGTGGGGAAGCAAAAAGAACCCACAAACATTCTGCAGTATGCAGATGACACTGTTTTTXXXXXXXXXXACCCCTTTCAGCTACTTGGGTATTCCTATAGGGGTTAAATCATCAAGCAGTATAGTCTGGGAGCCTTTAATTAAAAAATGTGAGGCTAAGCTATCTAAAT	M,im,it,iz,jb,jc,jj,jk,jl,jp,jr,jv,jw,jz,kk,ko,ks,kw,kx,kz,lb,lg,li,lj,ll,lp,ls,lt,lu,mb	5,1,1,1,2,1,1,1,1,1,1,1,1,1,1,1,1,1,1,1,1,1,1,1,1,1,1,2,1,1
>Marker1265350	noP
AGCTAAATATTTGTTCGATCATCTATAGGCTGGCGAGAGAGGGTGCTGCTAATAACTAATTCAATGGGACTTAATAATATCATTGATAGTTTTCCCTTTTXXXXXXXXXXCCATGCCAAAAAAAATCAACCTTATTACGCCCCTCTTAGCGCAAGCAGATCAAATATCTTGGATCAAGCCTTGGCTACTTAAATCCTAGCCATACCAAAA	ic,ik,il,io,ir,iu,iv,iw,je,jg,jh,ji,jm,jp,kg,kj,kp,kr,kx,ky,la,li,lm,lr,lz,ma,mb	1,1,1,1,1,2,1,1,1,1,1,1,1,1,2,1,1,1,1,1,1,1,1,1,2,1,1
AGCTAAATATTTGTTCGATCATCTATAGGCTGGCGAGAGAGGGTGCTGCTAATAACTAATTCAATGGGACTTAATAATATCATTGATAGTTTTCCATTTTXXXXXXXXXXCCATGCCAAAAAAAATCAACCTTATTACGCCCCTCTTAGCGCAAGCAGATCAAATATCTTGGATCAAGCCTTGGCTACTTAAATCCTAGCCATACCAAAA	M,ig,ij,ik,im,in,io,is,iu,iw,ix,jb,jd,jp,jv,jw,jy,kd,kn,ko,kq,kz,ld,le,lf,lj,ll,lo,lx	17,1,3,1,2,1,1,2,1,2,1,1,2,2,1,1,2,1,1,3,1,2,5,2,3,2,1,2,1
>Marker1266646	noP
CACATATGTCAAATTACCTTCTAAGTAATGGACATAAATCCTGCCAACAACTGCTTATTAGGCCGACCTTGGATTCATTTGGTTGGGGTGGTCCAGTCAAXXXXXXXXXXCTTACGTGGAGTCTCCTCCGGTGCAGCCATGCTCATTTGGTGTCGCTTTGATGGTGGCTTGGGTTATGTTGGGGCATAGATATGAGCCCGGAATGGGTTT	M,ij,is,it,iv,iy,jd,jl,jx,jy,jz,kf,kl,km,kq,ku,kw,lb,lc,lf,lg,lh,lj,lk,ll,lp,ls,lv	3,1,1,1,1,1,1,1,1,1,1,1,1,2,1,1,1,2,1,1,2,1,1,2,1,1,1,1
CACATATGTCAAATTACCTTCTAAGTAATGGACATAAATCCTGCCTACAACTGCTTATTAGGCCGACCTTGGATTCATTTGGTTGGGGTGGTCCAGTCAAXXXXXXXXXXCTTACGTGGAGTCTCCTCCGGTGCAGCCATGCTCATTTGGTGTCGCTTTGATGGTGGCTTGGGTTATGTTGGGGCATAGATATGAGCCCGGAATGGGTTT	ic,ie,if,il,iv,ja,jb,jf,jg,jh,jk,jm,jp,jq,js,jt,ju,kj,ks,kv,kx,la,ld,ln,lr,lt,lw	2,1,1,1,1,2,1,1,2,1,2,2,2,1,1,1,1,2,1,1,1,1,2,1,1,1,2
>Marker1268472	noP
ATATTAATTTTATTTCAATTTAATTTTTATTGATTTTTTAATATTTAGTTGTATAGTTAAAATTTGTTGTTTTCATATTGACAAGAATAACAAACTTTGAXXXXXXXXXXCCTGGTTGCTTGCTTCTGACCACTTGACATAAATCCTCTGTTATACGGTCGTGATTGCAAGTGGAGCAGACAAACATTTAACAGACTGTTGACGGCTGGT	M,ic,id,ig,ip,ir,is,it,iv,ix,iz,ja,jb,jd,jf,jg,jj,jk,jm,jn,jp,jq,jr,ju,jv,jx,jy,jz,ka,kd,ke,kg,ki,kl,ko,kp,kt,ku,kv,kx,ld,lh,li,lj,lk,ll,ln,lo,lx,ly,mb	15,1,1,1,2,1,2,3,3,2,1,1,1,1,2,3,1,3,1,1,1,1,2,1,2,1,4,1,4,3,2,1,2,1,1,1,1,1,1,1,1,2,1,2,1,5,1,1,1,2,1
ATATTAATTTTATTTCAATTTAATTTTAATTGATTTTTTAATATTTAGTTGTATAGTTAAAATTTGTTGTTTTCATATTGACAAGAATAACAAACTTTGAXXXXXXXXXXCCTGGTTGCTTGCTTCTGACCACTTGACATAAATCCTCTGTTATACGGTCGTGATTGCAAGTGGAGCAGACAAACATTTAACAGACTGTTGACGGCTGGT	ig,ih,ik,il,im,io,iq,ir,it,iu,iv,ix,iy,iz,jc,je,jg,jl,jm,jn,jo,jq,js,ju,jv,jw,jx,jz,kc,kf,kg,kh,ki,kj,kk,kl,km,kn,kq,kr,ks,ky,kz,la,lb,ld,le,lf,lg,lh,lj,ll,lm,lo,lq,lr,lu,lw,lz,ma,mc	1,3,1,1,1,1,1,1,1,1,3,2,1,1,2,1,2,2,1,4,2,1,2,2,1,1,1,3,2,3,3,2,3,1,2,2,1,2,5,3,2,3,8,3,1,3,4,1,2,1,1,1,1,1,3,10,1,1,1,1,1
>Marker1269695	noP
TAAGATATTACCTAAATTTGTTTTTTTTTTTCTAAAAAAGGGATCATATATATATACGCACTGTCTGTCTACGTTTCTTTTTCTTGTTTTACTTTTATATXXXXXXXXXXCTCTTGAAAGCTCTCTCCAAATTCCCAAGGCAGAGCAGTGAAGAAGAACCTTAAATTACTTAGAAGAGAGAATTAATGGCGAGTAGTATTATTCCACTCT	ic,id,ih,il,im,iy,ji,jj,jk,jr,jx,kn,la,lv	2,1,1,2,1,1,1,1,1,1,1,1,1,1
TAAGATATTACCTAAATTTGTTTTTTTTTTTTCTAAAAAAGGGATCATATATATATACGCACTGTCTGTCTACGTTTCTTTTTCTTGTTTTACTTTTATAXXXXXXXXXXCTCTTGAAAGCTCTCTCCAAATTCCCAAGGCAGAGCAGTGAAGAAGAACCTTAAATTACTTAGAAGAGAGAATTAATGGCGAGTAGTATTATTCCACTCT	M,io,ix,iz,jc,jp,kk,kw,kz,ld,lg,li,lr	2,1,1,1,1,1,1,1,1,2,1,1,1
>Marker127540	noP
TGCCATGTGCCTACGTTCAGTCCCCAAGCAACCCGCTTGAGATTTCTACTATCTTGTAAAATGCCTTTTACAAAGTCTAAACCACAAAGGGACAACCCTTXXXXXXXXXXGGAATATTTTAGAGGATAAGACAATTTAGTTTTTGAGAGGATGAGACTCTTTGTGCAGAAAAAACTCTAAGAAATTTTGTGTCCTAAGTCACCTATATAT	ic,in,iq,it,iv,jb,jc,jk,jl,jz,kb,kc,ke,kf,kk,kn,ks,lg,lh,ll,lm,lq,lv,lw,mc	1,1,1,2,1,1,1,1,1,1,1,1,1,1,1,1,1,1,2,2,1,1,2,1,1
TGCCATGTGCCTACGTTCAGTCCCCAAGCAACCCGCTTGAGATTTCTACTATCTTGTAAAATGCCTTTTACAAAGTCTAAACCACAAAGGGACAACCCTTXXXXXXXXXXGGAATATTTTAGAGGATAAGACAATTTAGTTTTTGAGAGGATGAGACTCTTTGTGCAGCAAAAACTCTAAGAAATTTTGTGTCCTAAGTCACCTATATAT	M,ii,ij,is,iu,iw,ix,iz,jf,jk,jo,jt,jv,jw,jz,kd,kh,km,kr,kx,ld,lg,ll,lo,lw,lz	2,2,1,2,1,1,2,1,1,1,1,2,1,2,1,1,1,1,1,1,1,2,3,1,1,2
>Marker1277131	noP
TGGCTAGACCTAACTCTTCTTGGTACTTGGCGATGATAGCTAGCATGTTGGTCTCCGTCTCGCATAAATGCTGAGACAAGCTTCTTTTGGACCTTGAACAXXXXXXXXXXTACTCTTCCTTGCGAGCCCTCTTGGTTTCTTGTTCAAGGGCTCTTGCGGTAATCGCATTCTCTTCCCGTAACCCGGCACACTCCTTTCGAACGTGTGTAG	M,ic,il,iu,jd,jw,kn,kt,le,lg,li,lk,lm,ls,lu,mb	4,1,1,3,1,1,2,1,2,2,1,1,1,1,1,1
TGGCTAGACCTAACTCTTCTTGGTACTTGGCGATGATAGCTAGCATGTTGGTCTCCGTCTCGCATAAATGCTGAGACAAGCTTCTTTTGGACCTTGAACAXXXXXXXXXXTACTCTTCCTTGCGAGCCCTCTTGGTTTCTTGTTCAAGGGCTCTTGCGGTAATCGCATTCTCTTCCCGTAACCCGGCACACTCCTTCCGAACGTGTGTAG	M,is,iu,iv,ix,jc,jd,je,jf,jg,jl,jt,kb,ke,kh,ki,kk,km,kn,ku,ld,le,lh,li,lj,lk,ll,lp,lr,ly	8,4,1,1,3,2,1,1,1,1,1,1,1,1,1,1,1,2,1,1,1,2,3,1,1,1,1,1,1,1
>Marker1277335	noP
CCTTTATACGTCCTATATGCTTCCAAAAGTGGCTCTGGATATCCTTTGGCATGCACTATATATCTATTCCATAATTCGTGAACAACCCTGCCATGGAAAAXXXXXXXXXXCGAGCCGTCTGTATATATGCAACAAATTATACACTTCATTGATTATGTATGTCCTATCCTTTCCTACTTTCCATATCCACCCGTCACTATCATTGTTTGA	id,ij,ik,il,io,iq,ir,iu,iv,ix,jb,jc,jg,jn,jo,jp,jt,ju,jv,ka,kk,km,ks,kw,kx,ky,la,le,ln,ls	2,2,1,1,1,1,1,1,1,1,1,1,2,1,1,2,1,1,1,1,2,1,1,1,1,1,2,2,1,1
CCTTTATACGTCCTATATGCTTCCAAAAGTGGCTCTGGATATCCTTTGGCATGCACTATATATCTATTCCATAATTCGTGAACAACCCTGCCATGGAAAAXXXXXXXXXXCGAGCCGTCTGTATATATGCAACAAATTATACACTACATTGATTATGTATGTCCTATCCTTTCCTACTTTCCATATCCACCCGTCACTATCATTGTTTGA	M,ie,if,ih,ii,ik,io,ir,is,it,iv,iw,iy,ja,jc,jd,je,ji,jk,jl,jm,jq,jr,jz,kb,kc,kh,ki,kj,kk,km,kv,kw,kx,kz,ld,ln,lo,lq,lu,lv,lw,lx	5,2,2,1,1,1,1,1,3,1,2,1,2,2,2,1,1,1,2,2,1,1,6,2,3,1,2,1,1,1,1,5,2,2,2,2,2,1,1,3,3,1,1
>Marker1282309	noM
TAACTTTTCACTCGGATGTCCAATTCAGGCACATCACATATCTAGACGTTCGCAATGGAACAACGGAAGCTCTCTAGAAATTCAAATGGTCATAACTTTTXXXXXXXXXXTCACTCGAATGTTCGATTCAGGTGTATCACATATCAAGACGCTCGAAATTGATTCACGGAAGCTCTCGAGAAATTCAAATGGTCATAACTTTTCACACGG	P,id,ik,ir,it,je,jf,jo,jt,ks,ku,kx,lk,lm,lo,lp,lw,lx,ly,lz	3,1,1,1,1,1,1,1,1,1,1,1,2,1,1,1,1,1,1,1
TAACTTTTCACTCGGATGTCCAATTCAGGCACATCACATATCTAGACGTTCGCAATGGAACAACGGAAGCTCTCGAGAAATTCAAATGGTCATAACTTTTXXXXXXXXXXTCACTCGAATGTTCGATTCAGGTGTATCACATATCAAGACGCTCGAAATTGATTCACGGAAGCTCTCGAGAAATTCAAATGGTCATAACTTTTCACACGG	P,is,jb,jc,jj,jt,ju,jv,kh,kx,kz,lj,lk,ln,lp,lq	4,1,1,1,1,1,1,1,1,1,1,1,1,2,1,1
TAACTTTTCACTCGGATGTCCAATTCAGGCACATCACATATCTAGACGTTCGCAATGGAACAACGGAAGCTCTCGAGAAATTCAAATGGTCATAACTTTTXXXXXXXXXXTCACTCGAATGTTCGATTCAGGTGTATCACATATCAAGACGCTCGAAATTGATTCACGGAAGCTCTCGAGAAATTCAAATGGTCATAACTTTTCACATGG	P,ij,im,iq,ir,iv,iy,jh,jl,jn,kg,kj,ks,ky,lj,lm,lr,lu,ly,ma,mb,mc	2,2,1,2,1,1,1,1,1,1,1,1,1,1,1,1,1,1,1,1,1,1
>Marker1282882	noM
TTCATCCGACAAAAGCCCCCTTAAGAAATGAATGATAAGTTGTGTGTCTCTAAGTTGTCGGACAGATTGTTAATACTGTAATTAATTTGTATTGTGTGTAXXXXXXXXXXGTATATCATAATACTCTTGCATGTTTGACTAACGAGATAATGTCATGTTGCAAATTATATTAGATATTATATAAATGATAATAAATCTCATTATAATTGT	id,io,iw,ji,jk,jm,js,ju,jy,ka,kd,kv,kw,lc,ma,mc	1,1,1,1,2,1,1,1,1,1,2,1,2,1,1,2
TTCATCCGACAAAAGCCCCCTTAAGAAATGAATGATAAGTTGTGTGTGTCTAAGTTGTCGGACAGATTGTTAATACTGTAATTAATTTGTATTGTGTGTAXXXXXXXXXXGTATATCATAATACTCTTGCATGTTTGACTAACGAGATAATGTCATGTTGCAAATTATATTAGATATTATATAAATGATAATAAATCTCATTATAATTGT	P,if,iq,ir,iv,ix,iy,jg,jh,jo,ke,km,ks,kz,lb,lc,ld,le,lh,lm,lu,ly,mb	7,1,1,1,1,1,1,1,1,2,1,1,1,1,3,1,1,1,1,1,1,1,1
>Marker1285144	noP
CTCTCCATCTCACACATAACAGTAAAAAGTTGAATATTTGAGAAAAAGTGAAAATTGAAGTCAAAATTAGTTTTGTAACAAATGCATGTCACTCAAAAGCXXXXXXXXXXTTCTTGGTTTGTAGGGCAAAATAGCAAATTAGTTCTTGTAAGTTGACACTAGTAGCCTGGTAGGTGTATAGCTAGCTTACACAGAAGATGGCTAGGCTAG	M,ic,if,ii,ij,ip,iq,iu,iv,iz,jc,jh,jl,jo,jv,jx,jz,ka,kd,ko,kr,ku,kz,le,lq,lr,mb	5,1,1,2,2,1,1,2,1,1,1,3,1,1,2,3,1,1,1,3,1,1,1,1,3,1,1
CTCTCCATCTCACACATAACAGTAAAAAGTTGAATATTTGAGAAAAAGTGAAAATTGAAGTCAAAATTAGTTTTGTAACAAATGCATGTCACTCAAAAGCXXXXXXXXXXTTTCTGGTTTGTAGGGCAAAATAGCAAATTAGTTCTTGTAAGTTGACACTAGTAGCCTGGTAGGTGTATAGCTAGCTTACACAGAAGATGGCTAGGCTAG	ik,il,iq,ir,iu,iw,jc,jf,jo,js,jt,ju,jx,kc,km,kq,ks,kw,ld,lh,ls,lv,lx,ly,lz	1,4,1,2,1,2,1,2,1,1,2,2,1,1,1,2,2,1,1,2,1,1,1,2,1
>Marker1285975	noP
TCTATCTCCCAAAAATCCAAATCCATTCACTTTTTTTTCTCTATCTTGTTGGTTAGTCACGACATCCTTTGTTACTATTTACTGGTATGTTTGCTTAGGAXXXXXXXXXXTATAACTGAATTACTGAAGAATTCTTTTTTCAAGTAGTATATATCTAATATCCATGGTTAGTTAGAATTACATATTATTTCAGAACTTGTGCATGTTCTC	ig,im,ir,iu,iw,ji,jj,jk,jr,js,ju,jv,ka,ke,kh,kp,kv,li,ln,lq,lr,ls,lw	1,1,1,1,4,1,1,1,1,1,1,1,3,3,1,2,1,1,1,1,1,1,1
TCTATCTCCCAAAAATCCAAATCCATTCACTTTTTTCTCTCTATCTTGTTGGTTAGTCACGACATCCTTTGTTACTATTTACTGGTATGTTTGCATAGGAXXXXXXXXXXTATAACTGAATTACTGAAGAATTCTTTTTTCAAGTAGTATATATCTAATATCCATGGTTAGTTAGAATTACATATTATTTCAGAACTTGTGCATGTTCTC	M,id,ii,is,iu,iw,ix,iz,js,jv,jw,jy,jz,kb,kd,ki,kl,kn,ko,kq,kt,kw,ky,kz,lb,lc,ld,le,lh,lj,lo,lr,lv,lz	4,1,2,1,2,1,1,2,1,3,1,3,1,2,1,1,1,4,4,2,1,1,1,1,1,1,1,3,1,1,4,3,1,1
>Marker128625	noP
ACATCAGGAAGAACTGTTGGAATCCCGAGGATCTAATAGTTTCTATCCAAGGGGCTAGGAGGGCGAGGGCGAGGCTAGCTGAGCTTCCTTCCACTTCTGTXXXXXXXXXXAGCGAGATGGTAGCCTAGCCCGAGACCCAACCTTCTCTTCATAGGGAAGATGAAGGTCCCACAGCCCAGGTACCTCAGCATGTGGAGGATGAATCATTTG	ic,id,ie,ig,iv,iy,iz,ja,jc,jd,jg,jh,jj,jk,ju,kb,kd,kr,lb,ld,ll,ln,lr,ls,lt,lu,lv,ma,mc	2,2,1,1,1,2,1,1,4,1,1,1,1,1,1,2,1,1,2,1,1,1,2,2,2,1,1,1,1
ACATCAGGAAGAACTGTTGGAATCCCGAGGATCTAACAGTTTCTATCCAAGGGGCTAGGAGGGCGAGGGCGAGGCTAGCTGAGCTTCCTTCCACTTCTGTXXXXXXXXXXAGCGAGATGGTAGCCTAGCCCGAGACCCAACCTTCTCTTCACAGGGAAGATGAAGGTCCCACAGCCCAGGTACCTCAGCATGTGGAGGATGAATCATTTG	M,ie,if,ii,ij,il,ir,is,ix,iy,iz,jm,jn,jo,jp,jq,jr,js,jt,ju,jw,jz,ka,kl,km,ks,kw,kx,kz,la,lb,ld,le,lw,lz	7,1,1,1,1,1,2,1,2,1,2,2,1,1,1,3,1,2,1,1,1,1,3,2,2,1,2,2,2,2,1,2,1,1,2
>Marker1288336	noM
CAAAAAATACCAAGTTGTTAATAAAGGGGCAAAGCAGAACCAACGTTTCGATAAAGGCAAAAGGGTTATGGTGCAGTCGAACAGTAATCAGAAGTCTGGTXXXXXXXXXXAACAGTAATCAGAAGTCTGGTCGAATGAATACTTTCGCTCCTCCTGGTTCAGTTCCGGTCGAAAAATGGATGCATCAGGGACTCATAAGGTTTAACAAAG	id,ie,ik,io,jh,jm,jo,jp,jw,kn,kq,ks,kz,lb,li,ln,lv,ly,ma,mb,mc	1,1,1,1,1,1,1,1,1,1,1,1,1,1,1,1,1,1,2,1,1
CAAAAAATACCAAGTTGTTAACAAGGGGGCAAAGCAGAACCAACGTTTCGATAAAGGCAAAAGGGTTATGGTGCAGTCGAACAGTAATCAGAAGTCTGGTXXXXXXXXXXAACAGTAATCAGAAGTCTGGTCGAAGGAATACTTTCGCTCCTCCTGGTTCAGTTCCGGTCGAAAAATGGATGCATCAGGGACTCATAAGGTTCAACAAAG	P,ij,io,it,ix,jb,jh,jl,jm,jq,jt,jv,jw,kd,kh,km,kv,kx,ky,lb,lh,lj,ln	2,1,1,1,3,1,6,1,1,1,1,1,1,1,1,1,1,1,1,2,1,1,1
>Marker1291587	tagNoPM
ATTATGTTTGTGGAATAACTCCATTTTTGAGGTGGATAGGAGGGAGAAAGGTAGAAGTTTTTTAATGCTTGAAGGGACATGTATTAGTAATAATCAGAGGXXXXXXXXXXTAATATAATTAATTTTTGCTGTGCAAAAAAAAAAAAACCAGACCAACTTTGGAACATGATTCTGGTTTTTAAATACAATGGTTGGAGGGGTTTGGGTCAG	P,M,ih,il,in,it,iw,jc,jd,je,jh,jj,jn,jp,ju,jy,kc,kd,kg,ki,kk,km,ks,ku,kz,la,lc,ld,le,lg,li,lk,ll,lp,lq,lr,lt,lv,lw,lx,mc	3,2,2,1,1,3,1,1,1,2,1,1,1,1,1,1,1,1,1,1,2,1,1,1,1,1,2,2,1,1,1,2,3,1,2,2,1,2,2,1,2
ATTATGTTTGTGGAATAACTCCATTTTTGAGGTGGATAGGAGGGAGAAAGGTAGAAGTTTTTTAATGCTTGAAGGGACATGTATTAGTAATAATCAGAGGXXXXXXXXXXTAATATAATTAATTTTTGCTGTGAAAAAAAAAAAAAACCAGACCAACTTTGGAACATGATTCTGGTTTTTAAATACAATGGTTGGAGGGGTTTGGGTCAG	id,ih,is,it,iu,ix,jd,jj,jk,jm,jt,jw,kc,kl,ko,kr,ks,kt,kw,ky,la,lb,ld,lq,lr,ls	2,1,1,2,1,1,1,1,1,1,1,1,1,2,1,1,1,1,1,2,1,1,1,1,1,1
>Marker129450	noP
AAGCTTATTCAGCCAATAGGGCAGAGTGGCTTAAAGAGCAGGCTCGCTCAGCCACCAACAAGAACTGAAAAGACTCTAAGAGTCTAAACTAATCACACTTXXXXXXXXXXACATATTCATCAAAAACTAATAAACTCGCTTAGCGCACAAGCGCGCTTAACGAGATCATCGAGATTTCTAGAAAATTTGGGCTTTTCAGCCCCTCAACAT	ic,ie,im,in,io,iz,jc,jh,ji,jj,jl,jn,ju,kf,km,kn,kp,ku,kz,la,lb,ld,lh,ll,ln,lq,lt,lu,lv,lw,lz,mc	2,1,1,1,3,1,1,1,1,1,1,1,2,2,1,1,1,1,1,3,3,1,4,2,3,2,2,1,2,2,2,3
AAGCTTATTCAGCCAATAGGGCTGAGTGGCTTAAAGAGCAGGCTCGCTCAGCCACCAACAAGAACTGAAAAGACTCTAAGAGTCTAAACTAATCACACTTXXXXXXXXXXACATATTCATCAAAAACTAATAAACTCGCTTAGCGCACAAGCGCGCTTAACGAGATCATCGAGATTTCCAGAAAATTTGGGCTTTTCAGCCCCTCAACAT	M,ie,ii,il,ip,is,it,iv,iw,je,jm,jr,jt,ju,jx,jy,ki,kn,kp,kw,kx,kz,la,mb	5,1,2,1,1,1,1,1,1,3,2,1,2,2,1,2,1,2,1,1,3,2,2,1
>Marker1296003	noM
ATCTCTTGTTTTCTCATAAAGGTGGACCCTTGGGTACTAGTACCTATCACCTTTAGAGGACCATATGTCCTCGCCATCAGAGGACTGCACATCCTTGCCTXXXXXXXXXXTACGCGTCCTCATTTTCAGTGTGCTCCATATCCACACCTTAGAAGAATATAAGGTCCTTTGCCCTTAGATGCTTAACCGAGACTTGCACTCCCGGTTAAG	ij,in,iz,je,jl,jn,jp,jq,jx,jy,kb,kc,kn,kq,kw,lg,lh,li,lj,ll,lp,lq,lu,lv,ly	1,2,2,1,1,1,1,1,1,1,3,2,1,1,1,1,1,1,1,1,2,2,3,1,1
ATCTCTTGTTTTCTCATAAAGGTGGACCCTTGGGTACTAGTACCTATCACCTTTAGAGGACCATATGTCCTCGCCATCAGAGGACTGCACATCCTTGCCTXXXXXXXXXXTACGCGTCCTCATTTTCAGTGTGCTCCATATCCACACCTTAGAAGAATATAAGGTCCTTTGCCCTTAGATGCTTAACCGAGACTTGCACTCCTGGTTAAG	P,id,ih,ik,il,iq,jh,jj,jo,js,ke,kj,kn,ks,kv,la,lc,ln,lr,lt,lv	5,1,1,1,1,1,2,1,1,1,1,1,1,2,1,1,1,1,2,1,1
>Marker129654	noP
GTGGGAGTAAGATTTGTTTTCTTATTTTATACGTAGATGATATTTTGCTAGTGGCTAATGATCAGGGTATGCTATATGAGGTGAAATAGTTTATCTCAAAXXXXXXXXXXCTCCCATTATGAAGGATGATAAACTTGAATTGAGTCACTGCCTGAAGAATGATCTTGAGTGGGAACACATGAAAAATATTCCATATGTTTTAGTTGTTAG	M,ig,ih,ij,is,iu,iv,iw,ix,je,jf,ji,jj,jk,jl,jm,jn,jq,jr,js,jt,jv,jw,ka,ke,kf,kg,kl,kn,ko,kr,ks,kw,kx,ky,kz,la,lb,ld,le,lg,lj,lk,ll,lo,lw,lx,ly,ma,mb	17,2,3,2,1,1,3,4,2,1,1,1,1,2,1,2,1,1,1,3,4,5,1,6,1,4,1,2,2,1,4,2,2,1,1,1,1,3,2,5,1,1,3,1,1,1,1,1,1,3
GTGGGAGTAATATTTGTTTTCTTATTTTATACGTAGATGATATTTTGCTAGTGGTTAATGATCAGGGTATGCTATATGAGGTGAAATAGTTTCTCTCAAAXXXXXXXXXXCTCCCATTGTGAAGGATGATAAACTTGAATTGAGTCATTGCCTGAAGAATGATCTTGAGTGGGAACACATGAAAAATATTCCATATGTTTTAGTTGTTAG	id,io,iq,iz,jc,jg,jh,ji,ju,jx,kb,kc,kf,kh,ki,kj,kk,ko,kp,kr,ku,kx,la,lc,ld,lh,li,lj,lm,ln,lo,lp,lq,lr,lt,lv,lx,mc	1,3,2,1,3,1,2,1,1,2,5,5,1,2,1,2,1,2,1,6,2,2,1,1,3,1,1,1,2,1,1,1,3,3,3,3,3,1
>Marker130101	noM
CAGATATCTTAAGAAGGGGGGTTGAATTAAGATATTCCAAACCCTTTGAGAAGTTGTGACTCTTAGAAAGATTTTTCTAAAAATCTTGTCTAGTAATCGAXXXXXXXXXXACATTTATTAACTGCTGGTAATCGATTACCAAAATTGTGTAATCGATTACACAGCCTAAAATTTAAATTCAAATTTTTAGTAGCTGTTGTAAAGCATATT	id,ie,ij,il,im,iq,jm,jo,jp,jr,js,jt,jv,jw,jx,jy,ka,kd,kg,km,kn,kq,ly,ma	1,2,1,2,2,2,1,1,1,2,1,1,1,2,1,1,1,1,1,1,1,2,2,2
CAGATATCTTAAGAAGGGGGGTTGAATTAAGATATTCCAAACCCTTTGAGAAGTTGTGACTCTTAGAAAGATTTTTCTAAAAATCTTGTCTGGTAATCGAXXXXXXXXXXACGTTTATTAACTGCTGGTAATCGATTACCAAAATTGTGTAATCGATTACACAGCCTAAAATTTAAATTCAAATTTTTAGTAGCTGTTGTAAAGCATATT	P,ie,in,ir,iz,jc,jg,jh,jl,jx,ke,ko,kv,ky,la,lc,lf,li,lk,lm,lp,lq,ls,lt,lw,lx,ma	14,2,2,1,1,1,1,4,1,2,1,2,1,2,1,1,1,4,2,2,1,1,2,2,2,3,1
>Marker130204	noP
GAGTCTCTCTTTTGGAACTCCTCATGAGCTCTGAGCCTTATCGGGCTTTGCTAGTGAAGGTCTTGAACGAAGCTCATGTAGCCCAAGACATCTCCGTAGAXXXXXXXXXXGCCAACAACTATCTCGCCTTCGATGAAGAAGAAATCCCTGTCGAGGGGAAAGGGCATAACAGGGCTTTGCATGTGTCAGTCAAATGCATGGACCACGTCA	ic,ie,iq,it,iy,ja,jb,jg,jh,kc,kf,kq,ks,ku,lg,li,ln,lo,lp,lw,mc	1,1,1,1,1,2,1,2,2,2,1,1,1,2,1,1,1,1,1,1,1
GAGTCTCTCTTTTGGAACTCCTCATGAGCTCTGAGCCTTATCGGGCATTGCTAGTGAAGGTCTTGAACGAAGCTCATGTAGCCCAAGACATCTCCGTAGAXXXXXXXXXXGCTAACAACTATCTCGCCTTCGATGAAGAAGAAATCCCTATCGAGGGGAAAGGGCATAACAGGGCTTTGCATGTGTCAGTCAAATGCATGGACCATGTCA	M,ij,ik,il,iq,iw,iz,jf,jl,jo,jr,jv,jw,jz,ka,ke,km,kx,ky,ld,lk,ma	1,3,2,1,1,2,1,2,1,4,1,1,1,1,1,1,1,1,1,1,4,1
>Marker1306626	noP
TCATACCTATAAATAAATAAATTTTGCTCCTTCACTGCCCTAATGCAATGCAAGAAGCAGCCACTGGTGATTCTCTCTAGGGTTTTCATTCCCCCTTTTTXXXXXXXXXXGCCCTGCCATTCAAGCCCTTCACATAAAAATATATGGCATCATAGTACGGATTTTGTGCTTTGTGGGAGGTTTTTGGATTTGAGATTTTGGTCCTGGGAA	M,ic,ig,im,is,it,iu,iv,jl,jr,jx,jy,ka,kb,kc,kd,kh,ki,kj,kk,ko,kr,lb,le,lg,lh,lj,lk,lp,lq,lt,lx,ma	14,1,1,1,3,1,1,1,1,1,1,1,1,1,1,1,2,2,2,1,2,1,1,1,2,1,1,1,1,5,1,1,2
TCATACCTATAAATAAATAAATTTTGCTCCTTCACTGCCCTAATGCAATGCAAGAAGCAGCAGCTGGTGATTCTCTCTAGGGTTTTCATTCCCCCTTTTTXXXXXXXXXXGCCCTGCCATTCAAGCCCTTCACATAAAAATATATGGCATCATAGTACGGATTTTGTGCTTTGTGGGAGGTTTTTGGATTTGAGATTTTGGTCCTGGGAA	ie,ig,ih,ij,ip,iv,ix,jd,jg,ji,jm,jr,jt,kh,kj,kq,kr,ks,kt,ku,kv,la,ld,lr,ls,lz,mb	1,1,4,1,1,1,1,2,1,1,1,1,1,1,1,2,1,1,1,1,1,1,2,1,1,1,1
>Marker131036	noP
CACACATACACCCGAGTCAAAAGTTATGGATATTCGAATTTGCCGACAGCTTCCGTGTTCAATTTCTACCATCTCGATATATTATGCGCCAGAACTGGACXXXXXXXXXXTGTATTATGCGCTTGAATCGGACATCCATGATAAAGGTTATGACTATTTGAATTTCTTGAGAGCTTCCGTTGTTCATTTTCAAGCGTCTTGATATATCAT	M,id,if,ii,il,ip,is,iu,iv,iw,ix,iz,je,jf,ji,jj,jl,jm,jo,jp,jq,jt,ju,jw,jz,kc,kd,kf,kh,kj,kl,kp,kq,kt,kw,kz,lb,ld,le,lg,lk,ll,lo,lu,lv,lw,ly,mb	14,1,2,2,3,1,2,4,1,5,1,1,4,1,1,1,2,2,2,1,1,3,2,1,2,3,1,1,1,3,3,1,3,1,2,1,2,1,1,1,1,2,1,1,1,3,2,2
CACACATACACCCGAGTCAAAAGTTATGGATATTCGAATTTGCCGACAGCTTCCGTGTTCAATTTCTACCATCTCGATATATTATGCGCCAGAACTGGACXXXXXXXXXXTGTATTATGCGCCTGAATCGGACATCCGTGATAAAGGTTATGACTATTTGAATTTCTTGAGAGCTTCCGTTGTTCATTTTCAAGCGTCTTGATATATCAT	ic,ie,in,io,ip,iq,ir,it,iv,iz,ja,jb,jc,jd,jh,jj,jk,jn,jx,jz,kb,ke,kf,kg,ki,kk,kn,ko,kp,kq,ku,kv,ky,kz,la,lb,lf,lg,li,lj,lm,ln,lo,lp,lq,lr,ls,lz,mc	4,2,1,1,1,1,1,1,1,1,4,2,3,1,2,2,3,1,1,1,1,1,1,2,1,1,2,1,1,1,3,2,1,2,2,1,1,3,2,1,1,3,1,2,1,2,2,1,1
>Marker1311498	noM
AGTAACTGTCCCGGTGGTTGGGTGCCTGCTGGTCGACCATGTATCATAGGCAATGCTCTAGCCTTTGTAGATGAGCTGAGGTGGATTCTGGAGGTGGTGGXXXXXXXXXXCGTCTGCCGCCAACAGCTGGTCGTCCCCAGGCTGTCGTGGTGCCTCGCCCTGCACCTGCCTGGGGGCGCAGTACTTCTTGATGAAAGCCTGGTTAATAGG	ik,iz,kd,kq,kt,kv,kz,lc,lh,lj,ly	1,3,1,1,1,1,2,1,1,2,2
AGTAACTGTCCCGGTGGTTGGGTGCCTGCTGGTCGACCATGTATCATAGGCAATGCTCTAGCCTTTGTAGATGAGCTGAGGTGGATTCTGGAGGTGGTGGXXXXXXXXXXCGTCTGCCGCCAACTGCTGGTCGTCCCCAGGCTGTCGTGGTGCCTCGCCCTGCACCTGCCTGGGGGCGCAGTACTTCTTGATGAAAGCCTGGTTAATAGG	P,ie,ja,jf,jg,jh,ji,jk,jo,jw,ke,kl,kn,ko,kq,ks,kv,ky,lk,lm,ln,lr,lt,lz,ma,mb,mc	7,1,2,2,1,2,1,1,2,1,1,1,2,1,1,1,1,1,1,1,1,1,1,1,1,1,1
>Marker131377	noP
GGAGCGGGTCTTGTTGGTTTGGGTCCTCGAGACACGGGTCAGGGTTTGTTATATTATGGTTCGAAAGCTCCTCGAGCTTGTTGTCTTCTGCGATGAGTAAXXXXXXXXXXTGGTAAGGGAGGGGGTTTGGCCGACGAAGGTAACAAGGGTGGGGTTGCTGAGGGTAAAGGAGGTGGTGGTGTGGGAAACGAAGATGGTGTTGGGGGTGTG	ic,id,ih,iv,jc,jg,jj,jk,jq,js,jz,ko,kx,la,lk,lm,ln,lp,ls,ma,mb	2,2,1,2,1,2,1,3,1,2,1,1,1,1,1,1,1,1,1,1,1
GGAGCGGGTCTTGTTGGTTTGGGTCCTCGAGACACGGGTCAGGGTTTGTTATATTAGGGTTCGAAAGCTCCTCGAGCTTGTTGTCTTCTGCGATGAGTAAXXXXXXXXXXTGGTAAGGGAGGGGGTTTGGCCGACGAAGGTAACAAGGGTGGGGTTGCTGAGGGTAAAGGAGGTGGTGGTGTGGGAAACGAAGATGGTGTTGGGGGTGTG	M,il,iw,iz,jj,jk,jm,js,jt,ju,kc,kk,kn,ko,ks,ky,kz,la,lj,lu,mb	2,1,2,1,1,1,1,1,1,1,1,1,1,1,2,1,1,1,1,1,1
>Marker1314926	noP
GAATGGAATGGCTATTTGATGCCTTTTCATATACTAAAAATAGGAACCGAGCTTCCTAAGGTAAGGAGGCACGACTTGAATCCTTAATCTAGAGTACAAAXXXXXXXXXXAGACTCCCTAAAGACTGATAGGAACAATATTATTGATTAATACGGAAATGAACTAATACAGCTCTTACAATCAAGAAACCAGAGAGGATACCCAGAGCCT	ij,iq,ix,ja,jc,je,jh,jo,jv,jx,ke,kf,kh,kj,kn,kw,ld,lf,lm,lr,lu,lw,lz,mb	1,2,1,1,1,1,2,1,1,1,1,2,1,2,1,1,1,1,1,1,1,1,1,1
GAATGGAATGGCTATTTGATGCCTTTTCATATACTAAAAATAGGAACCGAGCTTCCTAAGGTAAGGAGGCACGACTTGAATCCTTAATCTAGAGTACAAAXXXXXXXXXXAGACTCCCTAAAGACTGATAGGAACAATATTATTGATTAATACGGAAATGAACTAATACAGCTCTTACAATCAAGAAACCAGAGAGAATACCCAGAGCCT	M,ic,id,il,is,iv,iw,iy,iz,ja,jb,jc,je,jk,jl,jn,jp,ju,jx,jz,kb,kc,ki,kz,li,ln,lo,lv,mb	8,1,1,1,1,1,1,3,1,1,1,1,1,1,1,1,1,1,1,3,1,1,1,1,1,1,1,2,2
>Marker1315465	noP
TGCCTTCTGCCTTAGTAGGAACTCATGAGATTGAGCAGCTGCCCACAACTCCTCTTGCAACTTTTTTCAAGTCAGTAGCTCTTAGTCAGATAATTGTCTTXXXXXXXXXXATTATTCGTCCAGGATTCTTGAACAACCCTTCGGAATGATTTATCATGGAACCAAATATATATATAGGAGGTGAAAACAGTGCACAATGTTGTAGTGTTG	M,ic,ie,if,ig,ii,io,iu,iv,iw,ix,iy,iz,ja,jb,je,jl,jn,jq,jt,jx,jy,jz,kb,kc,ki,kj,kk,km,ko,kp,kr,kt,ku,kw,kz,lb,ld,le,lf,lg,lh,lj,lm,lo,lp,lq,lr,lt,lw,ly,mb,mc	23,4,2,1,1,1,1,1,1,5,3,2,1,1,1,3,5,1,3,1,2,1,1,3,4,2,1,3,1,1,1,1,2,1,1,2,1,1,2,3,4,2,2,1,1,1,1,1,1,2,1,1,1
TGCCTTCTGCCTTAGTAGGAACTCATGAGATTGGGCAGCTGCCCACAACTCCTCTTGCAACTTTTTTCAAGTCAGTAGCTCTTAGTCAGATAATTGTCTTXXXXXXXXXXATTATTCGTCCAGGATTCTTGAACAACCCTTCGGAATGATTTATCATGGAACCAAATATATATATAGGAGGTGAAAACAGTGCACAATGTTGTAGTGTTG	id,ig,ih,ik,il,im,iq,iv,iw,ix,iy,ja,jc,jd,jf,jg,jh,ji,jj,jk,jm,jn,jr,js,jt,ju,ke,kg,kh,ki,kj,kk,kl,kn,kq,kr,ks,ku,kw,kx,ky,la,lc,ll,ln,lp,lt,lu,lv,mb	4,1,2,2,2,2,1,1,2,1,1,1,4,2,1,1,1,2,1,3,3,1,5,4,1,2,1,1,1,1,1,1,1,1,2,1,2,1,1,3,2,4,1,1,1,1,2,1,2,2
>Marker131921	noP
GTCAAAAATCAAAAGGAAGCAGGCTTGCGCAATCCGTGAAATTCCGTAATGTGACGGAAATCGAAAATAGGTGTTTTTGCGTAATCCGCAAGTTTCCGTAXXXXXXXXXXTTACGAAATTCGTAAAGTTTCGTAACGTTACGGAAAAAGATTACCCAAAAAAAATAGAAGGGGGGTGCACTTAGTAAAAAAAGGGGTGCAAATAGCAACC	M,id,ie,if,ig,ih,ii,ij,ik,il,im,ip,iq,ir,is,it,iu,iv,iw,ix,iy,iz,jb,jc,jd,je,jf,ji,jj,jk,jl,jm,jn,jo,jp,jq,jr,js,jt,ju,jv,jw,jx,jy,jz,ka,kd,ke,kf,kg,kh,ki,kj,kk,kl,km,kn,ko,kp,kq,kr,ks,kt,kw,kx,ky,kz,la,lb,ld,le,lf,lg,lj,lk,ll,lo,lp,lu,lv,lw,lx,ly,lz,ma,mb	128,10,8,11,7,18,16,12,10,16,9,6,8,11,19,2,14,14,15,22,28,13,10,1,6,14,15,13,13,15,24,29,10,12,21,28,19,30,20,15,28,16,7,16,17,16,8,10,6,9,9,1,13,8,24,19,14,4,15,10,16,12,9,14,11,11,16,12,23,5,21,8,18,5,8,8,9,1,11,19,10,10,13,6,16,16
GTCAAAAATCAAAAGGAAGCAGGCTTGCGCAATCCGTGAAATTCCGTAATGTGACGGAAATCGAAAATAGGTGTTTTTGCGCAATCTGCAAGTTTCCGTAXXXXXXXXXXTTACGAAATTCGTAAAGTTTCGTAACGTTACGGAAAAAGATTACAAAAAAAAAATAGAAGGGGGGTGCACTTAGTAAAAAAAGGGATTCAAATAGCAACC	M,id,ie,if,ig,ih,ii,ij,ik,il,im,ip,iq,ir,is,it,iu,iv,iw,ix,iy,iz,jb,jd,je,jf,ji,jj,jk,jl,jm,jn,jo,jp,jq,jr,js,jt,ju,jv,jw,jx,jy,jz,ka,kd,ke,kf,kg,kh,ki,kj,kk,kl,km,kn,ko,kp,kq,kr,ks,kt,kw,kx,ky,kz,la,lb,ld,le,lf,lg,lj,lk,ll,lo,lu,lv,lw,lx,ly,lz,ma,mb	80,8,7,7,5,11,11,6,8,13,6,6,12,5,9,2,7,7,7,18,12,10,9,7,9,10,3,18,6,9,19,7,9,16,21,15,24,21,6,10,16,6,10,11,11,12,6,6,7,11,1,7,8,22,13,11,6,6,2,2,9,7,28,4,4,6,9,16,9,18,4,5,7,8,1,7,11,8,11,7,16,4,7,14
>Marker1322832	noP
ATAAAAGAAGTAAGAAGCAAATGAGAAAAGATACACCTACACACTGGGACACAGACTCATATCTCTCTAATAGCCTCAACATTTCAAATAGGGGAAATCGXXXXXXXXXXAAACCAAAGATAAAGTATCTTAGTAGATGTGGATGGAAATGGAGATATCGTTAGATAGAGAAAATCATTAACATTACATCACAAATAGTTTTGGCATGTT	ie,if,ig,ih,ii,ij,ik,il,in,io,ip,iq,ir,it,iu,ix,iy,iz,ja,jc,je,jg,jh,jk,jl,jo,jp,jq,jr,js,jt,ju,jv,jw,jx,jz,kb,kc,ke,kf,kg,kh,ki,kj,kk,kl,km,kn,ko,kq,kr,ks,kt,ky,kz,la,lb,ld,le,lf,lg,lh,lj,lk,ll,lm,ln,lo,lq,lu,lw,lx,ly,lz,ma,mc	4,2,1,3,1,1,2,4,2,8,4,3,1,2,2,2,4,3,3,11,2,1,5,3,4,4,4,3,1,2,1,3,3,3,8,2,4,4,1,4,1,5,1,1,1,7,3,3,2,1,1,2,3,1,6,2,5,1,2,1,1,3,1,1,1,1,1,2,1,1,4,1,2,1,2,2
ATAAAAGAAGTAAGAAGCAAATGAGAAAAGATACACCTACACATCGGGACACATACTCATATCTCTCTAATAGCCTCAACATTTCAAATAGGGGAAATCAXXXXXXXXXXAAACCAAAGATAAAGTATCTTAGTAGATGTGGATGGAAATGGAGATATCGTTAGATAGAGAAAATCATTAACATTACATCACAAATAGTTTTGGCATGTT	M,ic,id,ie,if,ig,ih,ii,ij,ik,il,im,in,ip,ir,is,it,iv,iw,ix,iy,iz,jb,jd,je,jf,ji,jj,jk,jl,jm,jn,jp,jq,jr,js,jt,ju,jv,jy,jz,ka,kb,kd,ke,kg,kk,kl,km,kn,kp,kq,kr,ks,kt,ku,kv,kw,kx,lc,ld,lg,lh,li,lj,lo,lr,ls,lt,lu,lv,ly,ma,mb,mc	28,2,4,1,1,1,2,3,2,2,1,2,2,1,3,5,1,5,8,2,3,1,5,2,2,2,4,7,2,4,6,2,2,2,1,1,3,1,3,1,4,5,3,2,3,1,3,4,2,3,3,5,1,4,3,3,2,3,8,1,2,1,2,2,1,4,2,1,1,2,2,1,3,1,1
>Marker1323642	noP
ATTAAACCAGAATCAAATAGCAACAAGAGGTACATCCTAAGTTTTATTGATGATTTCACTCGTAAAACTTGGATTTATTTCTTACATGAAAAATCAGAAGXXXXXXXXXXCTATACTCCTCAACAAAACGGAGTTGTAGAGAGGAAAAATAGAACGATAATGAACATGGTGCGTTCTATGTTAGCGGAGAAGCAGGTTCCTAAAATGTTT	ic,id,ie,if,ig,ih,ik,il,im,ip,iq,ir,is,iu,iw,iy,ja,jc,jd,je,jf,jg,ji,jj,jk,jm,jo,jp,jr,js,jt,ju,jv,jw,ka,ke,kf,kg,kh,kj,kk,kl,km,kn,kp,kq,kr,ks,kt,kv,kw,kx,ky,la,lc,lk,lm,ln,lq,lr,lt,lu,lv,lz,ma,mc	5,4,1,3,2,6,3,6,3,3,4,3,2,3,4,1,3,5,1,2,4,2,1,4,5,4,3,2,4,6,2,4,1,1,7,1,1,2,3,1,1,9,2,5,7,7,3,5,1,1,2,6,3,8,2,1,1,6,1,3,3,1,3,2,1,4
ATTAAACCAGAATCAAATAGCAACAAGAGGTACATCCTAAGTTTTATTGATGATTTCACTCGTAAAACTTGGATTTATTTCTTACATGAAAAATCAGAAGXXXXXXXXXXCTATACTCCTCAACAAAACGGAGTTGTAGAGAGGAAAAATAGAACGATAATGAACATGGTGCGTTCTATGTTAGCAGAGAAGCAGGTTCCTAAAATGTTT	M,ie,if,ig,ii,ij,ik,in,io,ip,iq,is,it,iu,iv,iw,ix,iz,ja,jb,je,jf,jg,jh,jl,jn,jp,jq,jr,js,jt,jw,jx,jy,jz,kb,kc,kd,kf,kh,ki,kj,km,kn,ko,kt,ku,kv,kw,ky,kz,lb,lc,ld,le,lf,lg,lh,li,lj,lk,ll,lm,lo,lq,lr,lu,lw,lx,ly	11,2,2,1,8,2,1,3,6,2,1,5,3,3,6,2,10,7,1,2,3,3,4,3,3,2,2,4,3,1,1,3,2,2,6,4,3,3,2,1,1,2,2,6,3,1,3,2,2,1,7,6,3,9,15,1,4,11,3,3,1,4,3,4,2,4,2,4,4,1
>Marker1326498	noP
CATTGGCTTTCTCAAGGTTTAAAGCTTAAATAGGAGACAATTTTAACTTGTTTGATTGTATTATGATGTATCCTTCCTCCTCTCTCAACTCTACATGAACXXXXXXXXXXTTCTTGTCCTACATATTATTTTCAAACCTGAATGCTATTTATTGTAAAAGCAAAACCTAGTACTACTTGGCACTATATGTGAATTTAAGTATACAAGGAG	ic,id,if,ih,il,in,ir,iw,iy,jb,jc,ji,jj,jk,jm,jo,jp,jq,js,ke,kj,kw,la,li,lm,lq,ls,lt,lv,ma,mb	1,2,1,1,1,1,1,2,2,1,1,1,1,2,2,1,1,1,1,1,1,1,1,1,1,1,2,1,3,2,1
CATTGGATTTCTCAAGGTTTAAAGCTTAAATAGGAGACAATTTTAACTTGTTTGATTGTATTATGATGTATCCTTCCTCCTCTCTCAACTCTACATGAACXXXXXXXXXXTTCTTGTCCTACATATTATTTTCAAACCTGAATGCTATTTATTGTAAAAGCAAAACCTAGTACTACTTGGCACTATATGTGAATTTAAGTATACAAGGAG	M,ig,ii,ij,io,ip,jd,jn,jp,jq,js,jt,jy,jz,kb,kc,kd,ke,kh,ki,km,ko,kr,kt,kw,kz,le,lf,lg,lj,lo,lu	7,1,2,1,1,2,1,1,1,1,1,1,1,1,2,1,1,1,1,1,1,1,2,2,1,2,1,2,3,2,2,2
>Marker133199	noP
ACTAGTAGAGAGAGACAGAGTAAGTTCTAAGGGGATCTCACGATGGGAAGACCCAGGAAACAGAGGAAGAAACCGGCAAACCAACATTTCAAATTGGAGGXXXXXXXXXXCAAAGGGGTTAAAGACACTCACCACCTGGCAAAACAGCTTGATGGTATCATCATTGGGGGGTTGAAGATGTATGTGAACATCTCTAGGTACAATAGGGAG	ie,ip,iv,iz,jg,jj,jn,kb,kc,ki,km,kn,ku,kx,ky,kz,lf,lh,lj,ll,lm,lq,lr,lt,lv,mc	1,1,2,1,3,1,1,1,1,1,1,1,2,1,1,1,1,2,1,1,1,1,1,1,1,1
ACTAGTAGAGAGAGACAGAGTAAGTTCTAAGGGGATCTCACGATGGGAAGACCCAGGAAACAGAGGAAGAAACCGGCAAACCAACATTTCAAATTGGAGGXXXXXXXXXXCAAAGGGGTTAAAGACACTCACCACCTGGAAAAACAGCTTGATGGTATCATCATTGGGGGGTTGAAGATGTATGTGAACATCTCTAGGTACAATAGGGAG	M,ih,ii,je,jo,jp,js,jt,jv,jw,ka,kh,kl,kp,kr,kw,lf,lx	2,1,1,1,1,2,1,1,1,1,2,1,1,2,1,1,2,1
>Marker1333330	noP
ATGTTAGCAAAAATTTCCCATGACTGACGTCACTGAGAAAATAACCCTAACCAATATCATCTAAAAAAAATCTTAGTCGATATCGGCAAAAAATAACTTTXXXXXXXXXXATCTCAGAAAAAAGAATTTCAAATTCTATATTTTTTGAGAGAATTTGAAATCTCACTATTTTAATCAATCAAAATGATTCATAAAAATTGTTGGATCAAG	M,ii,ij,is,iw,ja,jb,jf,jl,jr,jt,ju,jx,kc,kn,ks,ku,kz,lb,le,lj,lo,lr,lv,lw,lx,ly	7,1,1,1,2,1,1,1,2,2,1,1,1,1,1,1,2,1,1,1,1,2,1,1,2,1,3
ATGTTAGCAAAAATTTCCCATGACTGACGTCACTGAGAAAATAACCCTAACCAATATCATCTAAAAAAAATCTTAGTCGATATCGGCAAAAAATAACTTTXXXXXXXXXXATCTCAGAAAAAAGAATTTCAAATTCTATATTTTTTGAGAGAATTTGAAATCCCACTATTTTAATCAATCAAAATGATTCATAAAAATTGTTGGATCAAG	ic,id,ih,iq,ir,iv,jc,jj,jn,jo,jp,jr,js,ju,jv,jw,ka,kf,kg,kh,kj,kk,kp,kq,kw,li,lv,mc	2,1,1,1,1,1,1,1,1,1,1,1,2,1,1,1,1,1,2,1,1,1,2,1,1,2,1,1
>Marker1333682	noP
AGCCTATATGAAAGGACAACCAAGTTGGAGGAGACTTTGGCTCAGTTTATGCAGGTTACAATGTCAAATCATAAGAGCACCGAGTCTGCCATTAAAAACTXXXXXXXXXXAAGCAAGAGCTAGTGATTGAAGAATGAGAGGAAGAAAAAGAAAAAGAAGAGGATCAATTGAAAGAGAAGTCAATAAATGAAGAAGAAAAAGAAAAAGAAA	M,ie,ii,ik,is,it,iv,iz,jb,je,jl,jp,jq,jr,jt,jx,jy,jz,kb,kc,ki,kk,km,kn,ks,ku,kv,ky,kz,lb,ld,le,lg,lh,li,lj,lo,lr,lw,lx	8,1,1,1,1,1,1,2,3,1,2,1,1,1,3,1,4,1,2,2,1,1,2,1,1,5,2,2,3,3,1,2,1,3,1,1,1,1,1,1
AGCCTATATGAGAGGACAACCAAGTTGGAGGAGACTTTGGCTCAGTTTATGCAAGTTACAATGTCAAATCATAAGAGCACCGAGTCTGCCATTAAAAACTXXXXXXXXXXAAGTAAGAGCTAGTGATTGAAGAATGAGAGGAAGAAAAAGAAAAAGAAGAGGATCAATTGAAAGAGAAGTCAATAAATGAAGAAGAAAAAGAAAAAGAAA	ic,id,ie,if,ig,ih,il,ip,ir,it,iy,jc,je,jf,jh,ji,jk,jm,jn,jp,jr,js,jt,ju,jv,kh,kn,kp,kq,kv,kx,la,lc,lm,lr,lv,mb,mc	1,3,1,2,1,1,1,2,3,1,1,4,1,2,2,1,3,1,1,1,1,3,1,1,1,2,2,2,1,1,6,4,4,1,1,1,1,2
>Marker1336794	noM
TGACCTCGAAACAAGGCAGTTCTCTTTCCTCTCTCTCTCTTTACACAACAACAAAGAAGTTCATTTGTGTTAATTGGGTGTGAAAGGAGCGGTCTGTACAXXXXXXXXXXAGTAGGAAATGTGGTTGTCCCTTCAGGCTTCATGGGAAACCAGTGCATGGAGGGGAAGGTTGGATGGTGAAGTTGATATGTGGGATTCACAATCATGAAT	if,ii,ij,io,iu,iy,iz,jl,jp,ju,jx,jz,kc,kl,kw,le,lk,lr,lu,lx	1,1,1,1,1,1,1,2,1,1,1,2,2,1,1,1,1,1,1,1
TGACCTCGAAACAAGGCAGTTCTCTTTCCTCTCTCTCTCTTTACACCACAACAAAGAAGTTCATTTGTGTTAATTGGGTGTGAAAGGAGCGGTCTGTACAXXXXXXXXXXAGTAGGAAATGTGGTTGTCCCTTCAGACTTCATGGGAAACCAGTGCATGGAGGGGAAGGTTGGATGGTGAAGTTGATATGTGGGATTCACAATCATGAAT	P,ic,id,if,ig,ih,il,iq,iu,iw,ja,jh,ji,jm,jw,ke,kh,kr,ks,kw,lc,lm,lw,ma,mb,mc	11,3,1,1,1,1,1,2,2,1,1,2,1,2,2,1,1,1,1,1,1,1,2,1,2,1
>Marker1340437	tagNoPM
CACAATATTGTCGCATGGCTATTGTAGATTGCATATACAGTATGAGCTACTGATGCTACAGTAGCATGAATTGTATTCATACAAATGATACAATAGCCCAXXXXXXXXXXATCTAGCATGGAAGTCAATCCCAAAGATAGCTTAACTTATTCTATTTCTACCCAGCAACCCTGCTCCTGTACAATGTCATTCTGTTTGGTGTGCTGATTA	ic,ig,il,in,iv,iw,ix,jb,je,kd,ki,kj,ko,kr,ky,kz,lf,lj,lm,lp,lq,lt,lx,ma	1,1,1,1,2,1,2,1,1,1,1,1,1,1,6,3,5,3,2,2,1,3,1,3
CACAATATTGTTGCATGGCTATTGTAGATTGCATATACAGTATGAGCTACTGATGCTACAGTAGCATGAATTGTATTCATACAAATGATACAATAGCCCAXXXXXXXXXXATCTAGCATGGAAGTCAATCCCAAAGATAGCTTAACTTATTCTATTTCTACCCAGCAACCCTGCTCCTGTACAATGTCATTCTGTTTGGTGTGCTGATTA	P,M,ig,in,io,ir,iw,ix,jb,jd,je,jj,jl,jo,ju,ka,kc,kh,kl,ko,kt,lk,lm,lo,lx,lz,ma,mb	6,7,1,1,2,1,1,1,1,2,1,1,1,1,1,2,1,1,1,2,2,1,1,2,1,1,2,1
>Marker134080	noP
TCCTTCTTCAGTTGAGAATGTCCTCAGTGGATGCTTTGAGTATGATTTGAGGAATCGCCCTTTAATGGTAGATATTCTGAGTGTCTTTCAAAGGTGTGTAXXXXXXXXXXCTTTTATGAGGGGATCTAATCTTGACCTATAAGTGAGTGGTCAAGGTTAGCTCCTCTTATACTCCCACTAGATACAACTGATTCTATCATCTTGAGTAAG	ic,ie,ig,ik,im,in,io,ir,it,iy,ja,jb,jc,jd,jg,jh,jj,jk,jl,jn,jx,kb,ke,kf,ki,kj,kk,km,kn,ko,kq,ks,kv,kx,kz,la,lc,ld,lf,lg,lh,li,lj,lk,ll,ln,lo,lq,lr,ls,lt,lu,lv,lw,ma,mc	3,1,2,1,1,1,3,1,3,5,1,3,4,1,1,2,1,2,1,2,1,3,1,2,4,1,1,1,1,2,1,3,5,1,3,2,2,2,1,1,3,3,1,2,2,2,1,6,5,3,3,2,3,1,1,1
TCCTTCTTCAGTTGAGAATGTCCTCAGTGGATGCTTTGAGTATGATTTGAGGAATCGCCCTTTAATGGTAGATATTCTGAGTGTCTTTCAAAGGTGTGTAXXXXXXXXXXCTTTTATGAGGGGATCTAATCTTGACCTATAAGTGAGTGGTCAAGGCTAGCTCCTCTTACACTCCCACTAGATACAACTGATTCTATCATCTTGAGTAAG	M,id,if,ig,ih,ii,ij,il,im,iq,ir,is,iu,iv,iw,iy,iz,jb,je,jf,ji,jj,jk,jl,jm,jn,jo,jp,jq,jr,js,jt,ju,jv,jw,jx,jz,ka,kc,kd,kf,ki,kj,kl,km,kn,ko,kp,kq,kr,kt,kw,kx,kz,la,lb,ld,le,lf,lg,lj,lu,lv,lz,mb	15,1,1,4,1,4,1,4,2,1,2,2,3,3,5,1,1,2,1,2,2,1,3,2,2,1,2,2,2,4,5,2,2,1,5,2,3,2,2,1,1,1,1,3,1,2,2,2,2,3,2,4,3,4,2,1,1,5,2,1,1,1,3,1,2
>Marker1343003	noP
TCATGGTAGCTTTGAGTATGGTAGTCAGTATATTATGTTTGGTGAATTTGTGGTGATGGAATGGTTGTTTCAACATTGGTGGTAGAAGAAGGTTGTTGTTXXXXXXXXXXATTATGGTTTGACCTCAGTTTAGGCTCATCTTTTGTTGGATTTTTGTTTTCAAGGCATTGAAAGTCATGTCTCTCTTCATTGGAACAAGTACAATTTTTT	M,id,if,ig,ii,ij,ik,in,io,ip,is,it,iu,iv,iw,ix,iy,iz,jb,jc,je,jf,jg,jl,jn,jp,jq,jr,js,jt,jv,jw,jx,jy,jz,kb,kc,kd,kf,kh,ki,kk,kl,km,kn,ko,kq,kr,ks,kt,ku,kv,kw,ky,kz,lb,lc,ld,le,lf,lj,lk,ll,lo,lp,lq,lr,lu,lv,lw,lx,ly,lz	32,3,3,2,5,2,1,1,5,3,5,1,1,2,1,5,2,1,4,2,2,1,2,2,1,3,3,3,3,2,1,3,4,4,3,8,5,1,1,1,1,1,1,1,2,3,3,2,2,1,3,2,1,2,2,3,1,4,3,1,2,1,3,2,2,2,1,7,1,1,3,2,1
TCATGGTAGCTTTGAGTATGGTAGTCAGTATATTATGTTTGGTGAATTTGTGGTGATGGAATGGTTGTTTCAACATTGGTGGTAGAAGAAGGTTGTTGTTXXXXXXXXXXATTATGGTTTGACCTCAGTTTAGGCTCAACTTTTGTTGAATTTTTGTTTTCAAGGCATTGAAAGTCATGTCTCTCTTCATTGGAACAAGTACAATTTTTT	ic,ie,ig,ih,ik,il,ip,iq,ir,it,iu,iv,iw,iy,ja,jb,jc,jd,je,jg,jh,ji,jj,jk,jm,jn,jo,jp,jq,jr,js,jt,ju,jv,jw,ka,ke,kf,kg,kh,kj,kk,kl,kn,kp,kq,kr,kv,kw,kx,ky,la,lc,li,ll,lq,ls,lt,lv,lw,ma,mb,mc	5,1,1,2,2,5,1,1,2,2,2,3,2,1,2,6,3,1,5,2,6,2,1,8,3,3,4,3,4,4,3,2,2,1,3,3,4,3,2,1,4,3,4,3,4,2,1,1,1,3,2,2,1,1,2,2,1,1,4,2,1,2,3
>Marker1343388	noM
AGGTCCGTTCTTATCATCCCCTGCATCATCGGAAAACACCTTGTCCTCAAGGTGGTAAATGCTTTGAAGTTGTGTCCAATCTTCCCACGTGGAGTCTTCGXXXXXXXXXXCGGAGTTTGATCGTCCCACTTGTGATCTAGTATAGTCAACGGTTCAATCAAGGGATTGTTGTCCCACGAAGTAGGTGGTAGCGACTGGTCTGTGGTTAAA	P,ic,id,ie,if,ig,ih,ii,ij,ik,il,im,in,iq,it,iu,iw,ix,iz,ja,jc,jf,jh,jj,jk,jl,jm,jo,jp,jq,jt,jv,jw,jx,jy,kd,ke,kf,kg,kh,ki,kj,kl,km,kn,kp,ks,ku,kv,kw,ky,kz,lb,lc,lf,lh,li,lj,lk,lm,ln,lp,ls,lu,lw,lx,ly,ma,mc	19,5,2,1,2,1,3,1,3,3,2,1,2,3,1,2,1,2,3,4,1,1,9,1,1,1,1,2,2,1,3,1,1,1,1,5,3,2,1,2,1,1,2,4,1,1,5,1,5,1,1,4,3,2,1,1,2,2,3,4,1,1,2,2,3,1,2,2,1
AGGTCCGTTCTTATCATCCCCTGCAACATCGGAAAACACCTTGTCCTCAAGGTGGTAAATGCTTTGAAGTTGTGTCCAATCTTCCCACGTGGAGTCTTCGXXXXXXXXXXCGGAGTTTGATCGTCCCACTTGTGATCTAGTATAGTCAACGGCTCAATCAAGGGATTGTTGTCCCACGAAGTGGGCGGTAGTGACTGGTCTGTGGTTAAA	P,ic,id,if,ih,ij,ik,il,in,iq,ir,is,it,iu,iv,iw,iy,iz,jc,jd,je,jg,jh,ji,jj,jk,jl,jm,jn,jo,jp,jq,jr,js,jt,ju,jv,jw,jy,jz,kb,kd,ke,kg,kh,ki,kj,kk,km,kn,ko,kp,kr,ks,kw,kx,la,lb,lc,le,lf,lh,li,lk,lm,ln,lo,lp,lq,lt,lu,lv,lw,lx,ly,lz,ma,mb,mc	24,3,1,1,1,2,2,1,3,6,2,1,1,2,2,1,2,2,1,2,1,1,5,2,2,1,1,1,1,1,1,1,4,2,3,2,1,2,1,2,1,4,2,1,3,1,3,2,1,1,2,3,1,2,2,3,3,2,3,1,1,1,2,1,3,4,1,2,2,1,1,1,1,1,1,1,1,1,3
>Marker134805	noM
CCTTTCTCCCTGCCAATACCACTCATCTTGTATCCACCAAAAGGAATTGCAGCATCAAAAACATCAAAGCAATTAATCCACACAGTTCCAGCTCTCAGTGXXXXXXXXXXAGCTATTAGAAAAATCTCATAATGCCACATTAAAATCAATATGAATGCTTTTTGTTGTATTCATTATGATTTTACAAAAATGGTGGTCTTTTTTCTACGT	P,it,ix,jc,jd,jk,jr,jz,ke,kg,kh,kr,ld,li,lk,lq,lr,lu,ma	10,1,2,1,1,1,1,1,2,2,1,1,1,1,2,1,1,1,1
CCTTTCTCCCTGCCAATACCACTCATCTTGTATCCACCAAAAGGAATTGCAGCATCAAAAACATCAAAGCAATTAATCCACACAGTTCCAGCTCTCAGTGXXXXXXXXXXAGCTATTAGAAAAATCTCATAATGCCACATTAAAATCAATATGAATGCTTTTTGTTGTATTCACTATGATTTTACAAAAATGGTGGTCTTTTTTCTACGT	io,iu,je,ki,kn,ko,kr,kt,ky,kz,la,lj,lk,lp,lq,lz	1,2,1,1,1,1,1,1,3,1,1,4,1,1,1,1
>Marker1348444	noP
GAGTGTGATCTTGGGGTACTTCAGGTGTCTCGCCCATAGGTTGAGAGACATATGAATGACCAGACTGGGGTTGTTGGTTCTCAATGGGAGCGGAGTGGTCXXXXXXXXXXGACGATTTACTTGATTGATACCAGATGGGTGAGTCGGGTCCACCTTAGTGGCGACACTTGTGGTAGAGACTGTAGCCGCTCATTTTTCTCATACTCATCA	M,id,ie,ij,ik,im,io,ip,is,it,iu,iv,iw,iz,ja,je,jf,jl,jn,jp,jr,jt,ju,jv,jx,jz,kb,kc,kd,ke,kf,kh,ki,kk,km,kn,ko,kr,kt,kw,ky,kz,ld,le,lf,lg,lh,li,lj,lk,lo,lq,lr,ls,lu,lw,lx,ly,lz	25,1,2,1,1,2,2,1,2,1,4,3,1,4,3,1,1,2,2,1,4,2,1,1,4,2,4,1,3,3,2,1,3,2,1,1,1,1,4,4,2,5,3,2,1,2,4,1,1,1,3,1,4,2,1,1,1,2,1
GAGTGTGATCTTGGGGTACTTCAGGTGTCTCGCCCATAGGTTGAGAGACATATGAATGACCAGACTGGGGTTGTTGGTTCTCAATGGGTATGGGAGCGGAXXXXXXXXXXGACGATTTACTTGATTGATACCAGATGGGTGAGTCGGGTCCACCTTAGTGGCGACACTTGTGGTAGAGACTGTAGCCGCTCATTTTTCTCATACTCATCA	ic,ig,il,iq,iu,iv,iw,je,jh,jj,jk,jm,jp,jr,ju,ka,kg,kh,kl,kp,kx,ky,lq,lr	1,1,3,1,1,2,1,1,2,1,1,4,1,2,1,2,1,1,1,1,1,1,2,2
>Marker135115	noP
GATTTCTTGATATTTTTAAGAAACTAGAAATTACCTTGCCCTTTGGAGAAGCACTTCAACAAATGCCCCTCTATGCCAAATTTTTAAAAGATATGCTGACXXXXXXXXXXTAGTATCAACTTAATGCCTCTCTCCATGTGCCGGCGACTTGGAGAGCTTGAGATAATGCCTACACGCATGACCCTTCAGTTAGCTGACCACTCCATTACA	ic,id,if,ig,io,iq,ir,it,ja,jb,jc,jg,jh,ji,jk,jn,ju,jz,kc,kd,kf,kh,kj,kk,kn,kp,kq,ku,kv,kx,ky,lb,lc,lh,li,ll,lm,ln,lp,lt,lv,lw	1,2,2,1,4,1,1,2,1,1,4,6,1,1,3,1,2,2,2,1,1,1,1,2,2,2,1,3,1,1,1,2,1,2,1,2,1,1,2,1,1,3
GATTTCTTGATATTTTTAAGAAACTGGAAATTACCTTGCCCTTTGGAGAAGCACTTCAACAAATGCCCCTCTATGCCAAATTTTTAAAAGATATGCTGACXXXXXXXXXXTAGTATCAACTTAATGCCTCTCTCCATGTGCCGGCGACTTGGAGAGCTTGAGATAATGCCTACACGAATGACCCTTCAGTTAGCTAACCACTCCATTACA	M,ie,if,ii,ij,il,ip,iq,ir,is,iw,ix,jb,je,jf,jk,jl,jn,jo,jp,jq,jr,js,jt,jv,jw,jx,jy,jz,ka,ke,kf,kg,kh,ki,kj,kl,km,kn,kp,kq,kr,ks,kt,kw,kx,kz,la,ld,le,lu,lz,mb	7,2,3,3,2,1,1,1,1,2,1,3,2,1,2,1,1,1,2,3,2,2,2,1,2,5,1,8,2,1,1,2,1,3,1,1,4,1,1,1,1,2,2,2,2,1,3,1,1,1,2,1,1
>Marker1351173	noP
GAATGACCCCCTATTATTTTTAAGTAACCAATTGTTGATAAAAATAAATTAAAAGACTTCAGTGTCTCAAAAAGAAAAAGAAAATAGTATTATGCTATTTXXXXXXXXXXTGTTTATGTTTATCGGGATCTAGGACATTGACTTGTGGAATTTATTTTTGTTGAAATCTTAAAATTAAATTATTTCCTACTGTATTCACGATACCTTAAT	ir,iu,ix,jg,jn,jw,jz,kc,kf,kl,kn,ko,kp,ks,ky,la,lb,ld,le,lf,lm,lo,lr,ls,lv,lz	1,1,1,1,1,1,1,1,1,1,1,1,1,1,2,1,1,1,2,2,2,1,1,1,1,1
GAATGACCCCCTATTATTTTTAAGTAACCAATTGTTGATAAAAATAAATTAAAAGACTTCAGTGTCTCAAAAAGAAAAAGAAAATAGTATTATGCTATTTXXXXXXXXXXTGTTTATGTTTATCGGGATCTAGGACATTGACTTGTGGAATTTATTTTTGTTGAAATTTTAAAATTAAATTATTTCCTACTGTATTCACGATACCTTAAT	M,ic,id,ih,ii,ik,io,iv,ix,ja,jb,jf,jm,jp,jr,js,ju,jx,kb,kg,kk,kp,kt,kx,ky,lg,lh,lj,ll,lm,ln,lx	9,1,1,2,1,1,1,1,1,1,1,1,1,1,1,1,1,2,1,1,1,1,1,1,2,1,1,1,2,2,1,2
>Marker1351354	noP
GATATTCCTCATAAGGATCATCCAAATATCCATGCAGCAAAGAGAAAAAATGTTACCATCCGTGAATATTTTTGTTACAGGCTGCAATCAAGGAACAATGXXXXXXXXXXCACTTGGCAATGAAAAGGGTAAGAGAGTTATACTATCCAGCTCCTTTGTTGGTAGTCAGAGGTATATGGAACAACTGTATTTTGATGGCATGACAATTTG	ic,ie,ig,ih,ik,il,ip,ir,iy,jc,jd,je,jg,ji,jj,jm,jr,js,jt,ju,jv,ke,kf,kg,kk,kq,kr,ks,kt,kv,kx,la,lp,lv,lz,mb,mc	1,2,1,1,1,2,1,1,1,6,1,1,1,1,1,2,1,1,1,2,1,1,2,1,1,1,1,1,1,1,3,2,1,3,2,1,2
GATATTCCTCATAAGGATCATCCAAATATCCATGCAGCAAAGAGAAAAAATGTTACCATGCGTGAATATTTTTGTTACAGGCTGCAATCAAGGAACAATGXXXXXXXXXXCACTTGGCAATGAAAAGGGTAAGAGAGTTATACTATCCAGCTCCTTTGTTGGTAGTCAGAGGTATATGGAACAACTGTATTTTGATGGCATGACAATTTG	M,ic,if,ii,ik,im,in,io,iu,iw,iy,iz,jb,je,jg,jj,jl,jq,jv,jx,jz,kc,kf,ki,kk,km,kn,ko,ku,kw,kz,lb,le,lf,lk,ll,lp,lq,lu,lv	8,2,2,1,1,1,1,1,1,1,1,1,3,1,1,1,1,4,1,1,5,2,1,1,1,1,1,2,3,2,1,2,1,1,1,1,1,1,1,1
>Marker1352530	noM
CATGAACAGCGCTAGGCAATAACATTCACGGGGCTCCGAAAAAAAGTGGGGAATGGAGAATTGGCGAACAGCGCTACGCAATAACTTCGTGGGGCTCCAGXXXXXXXXXXGGAGAATGGAGAATTGGCGAACAGCGCGACGCAATAACTTCGCGGGGCTCCAGACTCGTTGGTGGAGGATGCATGAACAGCGCTGGGCAATAACATTCAT	P,ii,ij,il,in,io,iu,iw,iy,ji,js,jt,jx,jy,jz,ka,kd,ke,kf,kg,km,ko,kq,kr,kx,ky,kz,la,lf,lg,li,lk,ll,lo,lp,lr,lu,lv,ma,mc	10,1,1,1,1,1,2,2,1,1,1,1,1,1,2,1,1,4,1,1,1,3,3,2,2,5,1,1,1,3,1,4,2,1,2,1,1,1,4,1
CATGAACAGCGCTAGGCAATAACATTCATGGGGCTCCGAAAAAAAGTGGAGAATGGAGAATTGGCGAACAGCGCTACGCAATAACTTCGTGGGGCTCCAGXXXXXXXXXXGGAGAATGGAGAATTGGCGAACAGCGCGACGCAATAACTTCGCGGGGCTCCAGACTCGTTGGTGGAGGATGCATGAACAGCGCTGGGCAATAACATTCAT	P,ie,if,ig,ih,ii,ij,ik,il,in,ip,iq,ir,is,it,iu,iv,iw,ix,ja,jb,je,jf,jh,jj,jk,jm,jn,jo,jr,js,jt,ju,jx,jy,kb,kd,ke,kf,kg,kh,ki,kj,kl,kn,ko,kq,kr,kw,kx,ky,kz,la,lc,ld,le,lf,lg,lh,li,lj,lk,ll,lm,ln,lo,lp,lr,ls,lt,lu,lv,lw,ly,lz,ma,mb	30,3,1,1,2,2,2,3,2,3,1,6,1,2,1,3,2,4,1,1,3,1,1,1,2,3,1,2,2,1,2,1,1,2,1,2,3,17,3,1,2,1,1,1,1,6,3,2,1,1,8,4,1,1,1,1,6,1,2,5,5,2,2,3,2,2,2,4,1,3,2,4,3,6,1,5,4
>Marker135304	noP
TATACTCGGGTCCATGGGAACATAAGGAGTGGAGGTGAATCTGTGGTCATGTTGGGTCTCCGACTTGCTTGATAACAGTGAACCCTCATCTAGAGTTTTTXXXXXXXXXXGGGCACAAAGTGAACACGCTGCGTGCCTTTTAAACACTGCCATGCAGATTGTGAATGTATGAATACATGAATTTTGATGATGCAAAAGAAGAATCAAACA	ic,id,ie,if,ig,ik,in,io,ip,iq,ir,it,iv,iy,iz,ja,jb,jc,jd,jg,jh,ji,jj,jk,jn,ju,jw,jx,jz,kb,kc,kd,ke,kf,kg,kh,ki,kj,kk,km,kn,ko,kp,kr,ks,ku,kv,kx,ky,kz,la,lb,lc,ld,lg,lh,lj,lk,ll,ln,lp,lq,lr,ls,lt,lu,lv,lw,lx,lz,ma,mb,mc	8,2,5,5,2,3,3,6,1,4,2,6,3,8,6,5,1,5,3,5,2,6,9,3,1,2,1,3,3,14,6,4,2,1,2,2,1,7,4,3,2,3,4,2,2,4,8,3,1,3,3,9,4,4,1,8,3,1,1,9,3,1,8,6,6,4,3,2,2,1,2,1,7
TATACTCGGGTCCATGGGAACATAAGGAGTGGAGGTGAATCTGTGGTCATGTTAGGTCTCCGACTTGCTTGATAACAGTGAACCCTCATCTAGAGTTTTTXXXXXXXXXXGGGCACAAAGTGAACACGCTGCGTGCCTTTTAAACACTGCCATGCAGATTGTGAATGTATGAATACATGAATTTTGATGATGCAAAAGAAGAATCAAACA	M,id,ie,if,ig,ih,ii,ij,ik,il,ip,iq,ir,is,iu,iv,iw,ix,iy,iz,jb,jd,je,jj,jl,jm,jn,jo,jp,jq,jr,js,jt,ju,jv,jw,jx,jy,jz,ka,kc,kf,kg,kh,ki,kk,kl,km,kn,ko,kp,kq,kr,ks,kt,kw,kx,kz,la,lb,ld,le,lf,lg,lj,lk,ll,lo,lu,lv,lw,lx,ly,lz,ma,mb	44,4,3,5,1,1,3,3,1,9,3,4,3,5,3,1,8,7,3,5,6,1,5,7,4,3,1,4,7,5,11,10,4,1,6,6,1,4,5,4,3,2,3,3,2,4,8,7,6,2,7,1,4,2,3,8,6,4,3,3,1,8,1,2,1,1,5,4,3,1,4,2,4,1,2,2
>Marker1356623	noM
CTGACGTCACAATAGTTGCAGATAAGGTGTGTTCGCACTTACCTATTCGGGATGCTACTAAAAAGAAGGGATTCAAACTTAACTTCTATGATAAAATGCAXXXXXXXXXXTGAACTGGAGTTCCTTCTTCAGTGGAAAGAAGATACTTCAAGCTCCAAACACATATGATGCTAAAACCTTCTAGAATCAGATTGTGTGGGCTAGCATTAA	if,ii,ij,ik,io,iw,iz,jf,jg,jp,jr,jx,jz,kd,ke,kq,ku,kw,lb,lf,lh,li,lp,lu,lx	1,1,2,1,1,1,1,1,1,1,1,1,2,1,1,3,1,1,1,1,1,2,2,2,1
CTGACGTCACAATAGTTGCAGATAAGGTGTGTTCACACTTACCTATTCGGGATGCTACTAAAAAGAAGGGATTCAAACTTAACTTCTATGATAAAATGCAXXXXXXXXXXTGAACTGGAGTTCCTTCTTCAGTGGAAAGAAGATACTTCAAGCTCCAAACACATATGATGCTAAAACCTTCTAGAATCAGATTGTGTGGGCTAGCATTAA	P,ic,ig,ih,ir,iu,jc,jh,jo,jv,kh,ks,la,lm,ln,mc	2,1,1,1,1,1,1,2,2,2,1,1,1,5,1,2
>Marker135697	noM
TTTTGAATTTGCCGAGAGCTTTCTTGTTCAAATTTGAGCGCCTGGATATATTGTTGGCGTGAATAGGACATTCGAGTCAAAGGTTATTACCATTTGAATTXXXXXXXXXXTCTATTATGCGCTTGAATCGGATATCCGAGTGAAAAGTTATGACAATTTGAATTTCTTGAGACCTTCCTTTGTTCAATTTCATGTATTTCGGTATATCAA	P,ie,if,im,in,io,iq,iy,ja,jc,jh,jz,kb,kd,ke,ki,kn,kq,ks,ku,lc,lf,li,lm,ln,lq,lv,lw,lx	8,1,1,1,1,1,1,2,1,1,2,1,1,1,1,1,2,1,1,1,1,1,1,3,1,1,1,2,2
TTTTGAATTTGCCGAGAGCTTTCTTGTTCAAATTTGAGCGCCTGGATATATTGTTGGCATGAATAGGACATTCGAGTCAAAGGTTATTACCGTTTGAATTXXXXXXXXXXTCTATTATGCGCTTGAATCGGATATCCGAGTGAAAAGTTATGACAATTTGAATTTCTTGAGACCTTCCTTTGTTCAATTTCATGTATTTCGGTATATCAA	in,is,it,iy,iz,jf,jj,jm,jn,jo,jr,jy,kl,kn,kp,ks,kw,ky,kz,lk,lw,ly	1,1,1,1,1,1,1,1,1,2,1,1,1,1,1,1,1,1,1,1,1,1
>Marker1357120	noM
TTTCACAACTGATGTCGGCTATTGAGTTTTCTATTCAATCCCTGAACGAAATTTGCATGATGTCGATTAGGAAATGTTTGATCGGCGTCATCCGGTGATGXXXXXXXXXXATTTAGACCTCGATCGGTCAACTCTCCATGCCGAAGTCAGCTATCATTTTTTTCGATCAATTTCCGTGAATAATGTTTTTTTTTTTGTTTTTGCCGAGGT	P,ie,if,ij,in,iq,iz,je,jj,jk,jm,jw,jx,ke,kn,kt,ku,lc,lj,lk,lp,lw,ly	3,1,1,1,1,1,2,1,1,1,1,1,1,1,1,1,1,1,1,1,1,2,2
TTTCACGACCGATGTCGGCTATTGAGTTTTCTATTCAATCCCTGAATGAAATTTGCATGATGTCGATCTGGAAATGTTTGATCGGCGTCATCCGGTGATGXXXXXXXXXXTTTTAGACCTCGATCGGTCATCTCTCCATGCCGACGTCAGCTATCATTTTTTTCGATCAATTTCCGTTAATAATGTTTTTTTTTTTGTTTTTGCCGGGGT	P,id,ie,if,ik,iu,iy,iz,jk,jo,jp,jy,kh,kl,km,ko,kp,ks,lc,lk,lm,lp,lr,lv,ly	2,1,1,1,1,2,1,1,1,3,1,2,1,1,1,1,1,1,1,1,1,1,2,1,1
>Marker1360847	noM
TTCATAAACCATTGAATATATGTGACTCTTGGAAATTATTTTCTGAAAATCCCCTCTGGTAATCAATTACCATCCATGTGTAATCAATTACACATTATAAXXXXXXXXXXTGAATTCAAATTTCTAGTGACTGTTATAAACATTTTCAGCTGCTGGTAATTGATTACCAGAGAGTAAATCTCAATTTAAAATGATTTAGATAGAATTCTT	ie,if,iv,iw,iy,je,jm,jo,jw,kp,le,mb	1,1,1,2,1,1,1,6,1,1,1,1
TTCATAAACCATTGAATAGATGTGACTCTTGGAAATTATTTTCTGAAAATCCCCTCTGGTAATCAATTACCATCCATGTGTAATCAATTACACATTATAAXXXXXXXXXXTGAATTCAAATTTCTAGTGACTGTTATAAACATTTTCAGTTGGTGGTAATCGATTACCAGAGAGTAAATCTCAATTTAAAATTATTTAGATAGAATTCTT	P,ij,iq,is,it,iv,iw,jc,jg,jl,jp,jt,ju,jx,jz,kb,kd,kq,kz,lk,ll,ly,ma,mb	2,1,1,1,2,1,1,1,1,6,1,2,1,1,1,1,1,1,1,1,2,1,1,1
>Marker1362426	noP
TGTTGGACTTCTTCGGGTCCACTGGGCGTCTTGTGGGCGTGATCCCTGCAAACAATAGATGACATCAGAAATCAATTGAGCCATGTGCATACTTACCTATXXXXXXXXXXCGGCACGGGTGAAATCTTGCCCCGGTATGCATAGTAGATGCGTGATAGCCTCCCTCTCTGGATGTGCTCGCATAGTTGGTCGCCCTCCAATATCAGGGGG	M,ic,id,ie,if,ig,ih,ii,ij,ik,il,im,in,io,iq,ir,is,it,iu,iv,iw,ix,iy,iz,ja,jb,jc,jd,je,jf,jg,jh,ji,jj,jk,jl,jm,jn,jo,jp,jq,jr,js,jt,ju,jv,jw,jx,jy,jz,ka,kb,kc,kd,ke,kf,kg,kh,ki,kj,kk,kl,km,kn,ko,kp,kq,kr,ks,kt,ku,kv,kw,kx,ky,kz,la,lb,lc,ld,le,lf,lg,lh,li,lj,lk,ll,lm,ln,lo,lp,lq,lr,ls,lt,lu,lv,lw,lx,ly,lz,ma,mb	27,6,4,4,3,4,2,2,6,2,6,3,5,2,4,2,4,5,5,6,3,5,3,9,6,6,4,3,2,1,4,4,1,6,3,5,6,1,2,2,5,7,6,6,2,4,2,4,5,7,5,3,5,3,4,3,3,4,7,2,8,5,4,2,7,1,4,4,2,4,6,2,4,3,5,7,4,4,4,1,2,5,2,1,8,1,3,3,1,1,2,3,7,9,3,3,4,5,1,1,3,1,4,3
TGTTGGACTTCTTCGGGTCCACTGGGCGTCTTGTGGGCGCGATCCCTGCAAACAATAGATGACATCAGAAATCAATTGAGCCATGTGCATACTTACCTATXXXXXXXXXXCGGCACGGGGGAAATCTTGCCCTGGTATGCATAGTAGATGCGTGATAGCCTTCCTCTCTAGATGTGCTCGCATAGTTGGTCGTCCTCCAATATCAGGGGG	M,ic,id,ie,if,ig,ii,ij,il,in,io,ip,iq,is,it,iu,iv,ix,iy,ja,jb,jc,jd,je,jf,jg,ji,jj,jk,jl,jm,jn,jo,jp,jq,jr,js,jt,jx,jy,kb,kc,kd,ke,kg,kh,ki,kk,kl,ko,kp,kq,kt,ku,kv,kw,kx,kz,la,lb,lc,ld,lf,lg,lh,li,lj,lk,lm,lp,lq,lr,lt,lu,lx,ly,lz,ma,mc	26,5,4,5,3,1,1,4,5,2,2,1,2,4,3,5,9,10,4,8,6,6,3,5,5,3,1,2,7,3,5,6,9,2,3,8,2,3,4,5,3,6,1,7,5,1,2,4,6,4,1,3,3,2,1,3,1,5,7,2,1,8,3,3,3,3,1,4,3,4,4,3,6,9,8,6,2,7,5
>Marker136251	noP
AGGGGCTGAGGAATGCCTCCAAATTGACCATTTTCCCCTATTTTGAGTATTTTGCTCATTTCCTTCCGAAACGTCACAAAACCCTATGGATTGCGCAGCAXXXXXXXXXXTATATTATGGACTTGAATCGGACATTCGAGTGAAAAGTTATGAGCATTTGAATTTCTCGAGAGCTTCCGTTGTTCAATTTCGTGCGTTTCAATATATCAA	M,id,ie,ii,ij,ik,il,ip,is,iw,ix,iz,je,jf,ji,jj,jk,jl,jm,jn,jo,jp,jq,jr,js,jt,jw,jx,jz,ka,kc,kd,kh,ki,kk,km,kq,kr,kw,lb,ld,le,lf,lj,lo,lq,lu,lv,lw,lx,ly,lz,ma,mb	7,1,2,2,2,1,3,1,1,3,1,2,3,1,1,1,4,2,2,3,1,1,1,2,1,2,1,3,1,3,1,1,1,1,2,1,1,1,3,1,3,1,1,1,1,1,1,1,2,1,3,1,2,1
AGGGGCTGAGGAATGCCTCCAAATTGACCATTTTCCCCTATTTTGAGTATTTTGCTCATTTCCTTCCGAAACGTCACAAAACCCTATGGATTGCGCAGCAXXXXXXXXXXTATATTATGGACCTGAATCGGACATTCGAGTGAAAAGTTATGAGCATTTGAATTTCTCGAGAGCTTCCGTTGTTCAATTTCGTGCGTTTCAATATATCAA	ic,id,ik,in,io,ip,is,it,iv,iy,iz,ja,jb,jc,jd,jh,ji,jk,jl,ju,jx,kb,kc,kf,kg,kh,ki,kn,kp,kq,kr,ks,kv,kx,ky,kz,lb,lc,lf,lg,lh,ll,lm,lr,ls,lt,lu,lv,lw,lx,ma,mc	1,1,1,3,2,2,1,5,2,2,3,1,2,3,2,2,1,1,2,1,1,1,1,1,1,1,1,1,1,2,1,1,2,3,2,1,2,1,2,2,3,2,3,1,2,3,1,2,1,1,2,2
>Marker1362869	noP
AACTACATTTGGATGAACATTGTCTCTACAAGGATATCTTATATTCTGGAACTTATTGGAAGGTGAGGAGTGGTTTGAACATTAAAGTGTGGCATGATCGXXXXXXXXXXAACATTCTAGCTGTTCCACTTAGAGTCAATCCCTTTGAGCATTAACTCATATGAAAGTTCATCGAAGATACATTAGGCTTTTGATAGAATGATAAGTATG	ie,if,ig,ih,ii,ij,ik,il,in,io,iq,ir,is,iu,iy,iz,ja,jc,je,jg,jh,jj,jk,jl,jp,jq,jr,js,jt,ju,jv,jw,jx,jz,kb,kc,ke,kf,kg,kh,ki,kk,kl,km,kn,kp,kq,kr,ks,ky,kz,la,lb,ld,le,lf,lg,lh,lj,ll,lm,lo,lp,lq,lr,ls,lu,lv,lz,ma	4,3,1,2,4,2,1,4,2,6,6,5,2,4,1,1,3,10,2,5,4,3,6,4,2,3,2,3,1,2,2,3,7,3,4,9,2,9,1,3,2,3,2,6,4,3,3,2,5,3,11,6,7,3,6,2,1,3,1,4,1,5,1,5,6,3,6,4,4,2
AACTACATTTGGATGAACATTGTCTCTACAAGGATATCTTATATGCTGGAACTTATTGGAAGGTGAGGAGTGGTTTGAACATTAAAGTGTGGCATGATAGXXXXXXXXXXAACATTCTAGCTGTTCCACTTAGAGTCAATCCCTTTGAGCATTAACTCATATGAAAGTTCATTGAAGATACATTAGGCTTTTGATAGAATGATAAGTATG	M,ic,id,ie,if,ig,ih,ii,ij,ik,il,im,ip,ir,is,it,iu,iv,iw,ix,iy,iz,ja,jb,jd,jf,ji,jj,jk,jl,jm,jn,jp,jq,jr,js,jt,ju,jv,jw,jy,jz,ka,kb,kd,ke,kg,kh,ki,kj,kk,kl,kn,kp,kq,kr,ks,kt,ku,kv,kw,kx,lc,ld,lf,lg,lh,li,lj,ln,lp,lr,lt,lv,lw,lx,ly,mb,mc	46,6,6,4,2,4,8,2,2,1,3,3,2,4,8,4,1,12,5,5,2,1,4,11,2,4,6,2,2,2,13,4,2,7,1,9,7,5,2,4,8,5,8,3,3,1,2,1,3,1,4,4,3,7,1,1,4,1,1,8,7,4,3,3,2,3,3,1,1,4,2,1,6,2,2,1,1,9,4
>Marker136306	noM
TCATTAACATAGCCAAGCCTACCCATGTATACCTGTTTGTGGGACATTCTGATGCCCTTGGATTCATAATCCGACATGTTATCTTCATGTTGGTCAACCAXXXXXXXXXXTTCGAGTTTTAGTGATTGTTTTATATCTCTGATCGATGACAAAGAAAATGACAAAGACCTAGAGACATTCTGACGTCGTTTGAGGATAGAAAGCTCTTCC	id,ie,ij,il,ip,iu,iv,iy,jd,jf,jo,jp,jq,kd,ke,kt,ky,ll,lx,ly,mb	1,1,2,1,1,1,1,1,1,1,1,1,1,1,1,1,2,1,2,1,1
TCATTAACATAGCCAAGCCTACCCATGTATACCTGTTTGTGGGACATTCTGATGCCCTTGGATTCATAATCCGACATGTTATCTTCATGTTGGTCAACCAXXXXXXXXXXTTCGAGTTTTAGTGATTGTTTTATATCTCTGATCGATGACAAAGAAAATGACAAAGACCTAAAGACATTCTGACGTCGTTTGAGGATAGAAAGCTCTTCC	P,id,ik,im,in,ip,iz,kb,kc,kk,km,ks,kv,la,lg,lh,ln,lq,ma	9,1,1,1,2,1,1,1,1,1,2,1,1,1,1,1,1,1,1
>Marker136661	noM
CAACATGCATTCTCCTACAATGATTATCCTAAAGAGCAGAAGGTAAATTTAGCAGCAGCTACATTCTCAAACTATGCCCTTGTTTGGTGGAAGAAAAATCXXXXXXXXXXGCTCCAACTAGTTACAGTAGAACCATGCGATAGAAACTCCAGAGGTTATCCCAGGGAAGTTTGATTGTTGAGGACAAGGAGATGGAGATGGCACTAGTGA	ig,ih,iq,iu,iv,jn,jx,jy,kb,kd,ke,kf,ki,kk,kl,kq,kx,lf,lo,lv,lz,mb	1,1,1,1,1,1,1,1,1,1,3,1,1,1,1,2,1,1,1,1,1,2
CAACATGCATTCTCCTACAATGATTATCCTAAAGAGCAGAAGGTGAATTTAGCAGCAGCTACATTCTCAAACTATGCCCTTGTTTGGTGGAAGAAAAATCXXXXXXXXXXGCTCCAACTAGTTACAGTAGAACCATGCGATAGAAACTCCAGAGGTTATCCCAGGGAAGTTTGATTGTTGAGGACAAGGAGATGGAGATGGCACTAGTGA	P,ie,jc,jj,kb,kc,ke,kg,ko,ku,kz,lf,lh,li,lm,lp,ls,lt,lu,lx	5,1,1,1,2,1,1,2,2,1,1,1,1,1,1,2,2,2,2,1
>Marker1368762	noP
CATACATTGATACTTATGTTAGTCTTAATGTCGTCAAAGAAAAAGAAGTTGACGACGTTCATGCTAATCGTAATGATCATGATGAAGGAGAATTATTTAAXXXXXXXXXXCTAATGCAGCATCATAGTCGCCATCTACCTTGAATCGGACAAGAAAAGCCACACGGCTAAGATCATTGGCGACTAGACCAGTTGGGACAGAGAGACCGCT	iq,is,iv,iy,jn,jp,js,kq,li,lm,lt,lv,ma,mb	1,1,1,1,1,1,2,1,1,1,1,1,1,2
CATACATTGATACTTATGTTAGTCCTAATGTCATCAAAGAAAAAGAAGTTGACGACGTTCATGCTAATCGTAATGATCATGATGAAGGAGAATTAATTAAXXXXXXXXXXCTAATGCAACATCATAGTCGCCATCTACCTTGAATCGGACAAGAAAAGCCACACGGCTAAGATCATTGGCGACTAGACCAGTTGGGACAGAGAGACCGCT	M,im,is,it,jb,je,jn,jq,kc,kd,kf,kh,ki,kn,ko,ky,ld,lf,ll,lo,lr,lu,lx	4,1,1,1,1,1,1,3,1,1,1,1,1,2,1,1,1,1,1,2,1,3,2
>Marker1379763	noM
AATAGGTCAGAAAAGTGAAAAAAAAAAAAAAAACACCCTAAAAGGATAAAACCCTAAGATCTTGATCCATCTATCCACGTTCTATTTACTCATGTCGTCAXXXXXXXXXXGTTTTTGATAGAAATCTAAGTTGCAGTTGCAAAATCGCAACACAAACTGCGATCATGCAATGAGTGCTCCTTCATTGTGTGAGGTAATTGTGGTGACAAG	P,iq,ji,jk,jl,kb,kh,kx,lg,lh,lp,lu	3,1,1,1,1,2,1,2,1,1,1,1
AATAGGTCAGAAAAGTGAAAAAAAAAAAAAAACACCCTAAAAGGATAAAACCCTAAGATCTTGATCCATCTATCCACGTTCTATTTACTCATGTCGTCATXXXXXXXXXXGTTTTTGATAGAAATCTAAGTTGCAGTTGCAAAATCGCAACACAAACTGCGATCATGCAATGAGTGCTCCTTCATTGTGTGAGGTAATTGTGGTGACAAG	P,id,ii,js,jv,jw,kb,km,ku,kz,ln,lu	3,1,1,1,1,1,1,1,1,1,1,1
>Marker1381174	noM
TAAAATTGTATTTAACCTTTCTTCTTTCATCATCATCCCATTCTTCTCTAGGTTTTTCTATAGTTGCATTTCCCACTACCATTGTAGGAATGAAGGGACCXXXXXXXXXXGACCAAATTCAATGGCTTCCCATATATTTAAGTCTATGGCTTCAATAAAGATCGGCATTCGGGTTTTCCAGCAGTGATAACCCTCGCCATTGAAAACAAG	ie,if,ii,ik,in,ip,is,iy,jl,jp,jq,jv,jz,kl,km,ks,kv,kz,lc,lk,lp,ls,ly	2,1,1,2,1,1,1,1,2,2,1,1,1,1,2,1,1,1,1,1,1,1,1
TTAAATTGTATTTAACCTTTCTTCTTTCATCATCATCCCATTCTTCTCTAGGTTTTTCTATAGTTGCATTTCCCACTACCATTGTAGGAATGAAGGGACCXXXXXXXXXXGACCAAATTCAATGGCTTCCCATATATTTAAGTCTATGGCTTCAATAAAGATCGGCATTCGGGTTTTCCAGCAGTGATAACCCTCGCCATTGAAAACAAG	P,ih,ir,it,ja,jd,ji,jk,jo,jt,jw,kn,kw,lc,ln,lv	5,1,3,1,1,1,1,1,1,1,1,1,2,1,3,1
>Marker1382022	noP
AAGCATGCCCATTGGCATGTGTCCCAAATGAACCCCCGTGGATTTCCTCAATCATGTAGTTCGCCTCTTTGGCATCTACGCATCGTAGGAGGGTCATGTCXXXXXXXXXXTCTTCCTCTATCGCACAACAATGTGCCGGCTTGCCCCGAGATCTGAATTCAATGTACGGTAGATCCCTGTGTGGGGCAAGTTGAAACATGGATGCCAAGG	M,ic,if,ig,ih,ii,ij,il,im,io,iq,ir,is,it,iv,iw,ix,iy,iz,ja,jb,jd,je,jf,jg,jh,ji,jj,jk,jl,jm,jo,jp,jq,js,jt,jv,jw,jx,jy,jz,ka,kb,kc,kd,ke,kg,kh,ki,kj,kk,kl,kn,ko,kp,kq,ks,kt,ku,kv,kw,kx,ky,kz,la,lb,ld,lf,lh,li,lj,lk,ll,lm,ln,lo,lp,lq,lr,ls,lt,lu,lv,lw,lx,ly,lz,ma,mb,mc	19,3,2,1,1,2,1,1,1,3,4,2,1,4,5,1,3,1,4,4,2,3,3,3,1,1,1,1,1,1,4,5,1,2,4,2,3,3,1,2,4,2,2,2,1,1,1,2,1,1,1,4,2,2,3,1,3,3,2,1,2,4,3,3,6,1,4,2,2,3,2,3,6,2,1,3,2,1,6,1,3,4,6,2,3,5,2,1,5,2
TAGCATGCCCATTGGCATGTGTCCCAAATGAACCCCCGTGGATTTCCTCAATCATGTAGTTCGCCTCTTTGGCATCTACGCATCGTAGGAGGGTCATGTCXXXXXXXXXXTCTTCCTCTATCGCACAACAATGTGCCGGCTTGCCCCGAGATCTGAATTCAATGTACGATAGATCCCTGTGTGGGGCAAGTTGAAACATGGATGCCAAGG	M,ic,id,ie,if,ij,ik,il,im,in,io,ir,is,it,iu,iv,iw,ix,iy,ja,jb,jc,jf,jg,jj,jk,jl,jn,jo,jq,js,jt,ju,jv,jy,jz,ke,kf,ki,kk,kl,kn,ko,kp,kq,kr,ks,kt,ku,kw,ky,la,lg,li,lj,lk,lp,ls,lt,lu,lv,lw,lx,ly,mb,mc	21,4,2,4,2,2,2,5,1,1,1,3,2,1,1,1,3,1,1,2,1,3,1,1,3,3,1,1,3,1,1,2,1,2,2,3,3,2,1,1,4,1,1,3,2,1,2,3,1,1,2,1,1,2,2,1,1,2,1,1,2,1,1,2,3,1
>Marker1383371	noP
CTGAATCAGGATACCAACTCGAAGAAGGGGCTGAAGGAACACTTGTCAAATTGGCTTAGGAAAATTAGTGTGCTGAGAGTCCTGATTGTACTGAGACTGAXXXXXXXXXXGTAAGAAGCCTCATGACCATATTTATGACAGATTTGGCACCGGTTATGAGCAAATCGACCTCTGTCGCGGACACCACTGCGACCGCTTCGATTAAAATTT	if,ih,ij,il,ir,iu,ja,jc,jg,ji,jl,jn,jo,jp,jq,jr,jt,jw,ka,kc,kf,kh,kj,kl,km,ko,kp,kq,kr,ks,kw,kx,kz,la,lb,lf,lo,lq,lr,ls,lt,lu,lv,lw,ly,lz,ma,mb	1,1,1,1,1,2,1,1,2,1,3,1,1,1,1,3,1,1,1,4,2,1,1,1,2,1,2,2,1,2,1,1,1,3,2,1,1,2,2,2,1,3,1,1,4,2,1,1
CTGAATCAGGATACCAACTCGAAGAAGGGGCTGAAGGAACACTTGTCAAATTGGCTTAGGAAAATTACTGTGCTGAGAGTCCTGATTGTACTGAGACTGAXXXXXXXXXXGTAAGAAGCCTCATGACCATATTTATGACAGATTTGGCACCGGTTATGAGCAAATCGACCTCTGTCGCGGACACCACTGCGACCGCTTCGATTAAAATTT	M,ie,ih,ii,ij,ik,im,in,io,ip,iq,ir,is,it,iv,iy,iz,jf,jg,jk,jl,jm,jp,jq,jt,jv,jw,jy,ka,kj,kk,kl,km,ku,kv,kx,ld,li,lj,lm,lp,lv,lw,lx,ma,mb,mc	9,3,2,3,1,2,1,3,1,1,1,1,1,1,1,1,1,3,3,2,1,4,1,3,1,1,1,2,1,1,1,2,1,1,2,1,1,1,1,1,2,2,1,1,2,1,1
>Marker1385973	noM
TTTTTTTTTTAACTCACCGTGTGTACAAATAGTGTTGTTATTTGTGTGCATCAAATGAATAAATATTTATCTCATGCATACATTTCAAAAACACACTAAAXXXXXXXXXXCAAAAACACACTAAAAGCATCAAAGAGTTATATACAAGAACGTAAGAGAAATAAAAGGAAACCGACAAAAGAGGTGGTCAAGATATCGCACGAGATTAGA	ig,ij,in,io,iy,iz,jb,jr,jy,kb,km,ks,ku,kv,lb,lc,le	1,1,2,1,1,1,2,1,1,1,2,1,2,2,4,1,1
TTTTTTTTTTAACTCACCGTGTGTACAAATAGTGTTGTTATTTGTGTGCATCAAATGAATAAATATTTATCTCATGCATACATTTCAAAAACACACTAAAXXXXXXXXXXCAAAAACACACTAAAAGCATCAAAGAGTTATATACAAGAATGTAAGAGAAATAAAAGGAAACCGACAAAAGAGGTGGTCAAGATATCGCACGAGATTAGA	P,ic,ie,ik,il,iu,iy,jh,ji,jj,jm,kh,kk,kn,kp,kv,lk,lt	2,1,1,1,1,1,1,2,1,1,1,1,1,1,1,4,1,1
>Marker1387556	noP
ACAATGATAGTGACTAGTGCAAATATTGCCAGGCTATAAATGCTTGTTTGAATTATTCATAAACCCATGCAGATAAATACATCAAGGATGTGTCCAAAAGXXXXXXXXXXACTAACAACTCATTTTCCCCCACCAAAAGAAAAAATGGCTCAGGAATCATATAGCATCTATGGGGTCTACTTTCCGACTAACCGACCGACTCAAAATATG	id,ie,ig,ih,il,im,ip,iq,ir,it,iu,iv,iw,ix,iy,jb,jc,jg,jh,ji,jj,jk,jm,jn,jo,jp,jq,js,jt,ju,jv,ka,ke,kh,kj,kk,kp,ks,kv,kw,kx,la,lb,lc,li,lk,ll,lr,lw,lz,ma,mb,mc	1,1,1,3,3,1,1,1,3,4,1,3,2,4,1,1,3,2,1,1,1,1,1,1,2,5,1,1,1,3,2,4,1,2,1,1,1,3,3,3,1,2,3,2,1,1,2,1,4,2,1,2,1
ACAACGATAGCGACTAGTGCAAATATTGCCAGACTATAAATGCTTGTTTGAATTATTCATAAACTCATGCAGATAAATACATCAAGGATGTGTCCAAAAGXXXXXXXXXXTAACACAACTCATTTTCCCCCACCAAAAGAAAAAATGGCTCAGGAATCATATAGCATCTATGGGGTCTACTTTCCGACTAACCGACCGACTCAAAATATG	M,id,ie,if,ii,ij,ik,im,in,io,it,iw,iy,ja,jb,jc,jd,jg,jk,jl,jn,jp,jq,jr,jt,ju,jx,jy,jz,ka,kb,kc,kh,ki,kk,kl,km,kq,ku,kv,kx,kz,lb,ld,lg,lk,lo,lp,ls,lu,ly	6,1,1,1,2,1,1,1,1,1,3,1,1,2,1,1,1,1,1,1,2,1,1,1,3,1,2,1,1,1,4,2,4,1,1,3,1,1,3,1,1,4,3,4,3,1,1,1,1,1,1
>Marker138897	noP
AATTTGATATCACCCGTTGAGGTATATGCATCAAGCTAATGACGTTAAAAGAGTGCTTCCTGGGAGGCAACCCAGTTTTGATTCCTTTCATTTTTTTTTTXXXXXXXXXXATACCACCTCGCCGAGCGCATCTCCTCCATGCGCTAAGCAAGGATAGCCTGTGCTAAGCGCTCAAACCCCTGCATTTCAAGCTGATTGGGCTTGCTAAGC	M,ir,jf,jm,jo,jp,jt,ju,jy,ka,kj,kl,kt,lv,lw,ly	7,1,2,1,1,1,2,1,1,1,2,1,1,1,1,1
AATTTGATATCACCCGTTGAGGTATATGCATCAAGCTAATGACGTTAAAAGAGTGCTTCCTGGGAGGCAACCCAGTTTTGATTCCTTTCATTTTTTTTTCXXXXXXXXXXATACCACCTCGCCGAGCGCATCTCCTCCATGCGCTAAGCAAGGATAGCCTGCGCTAAGCGCTCAAACCCCTGCATTTCAAGCTGATTGGGCTTGCTAAGC	ic,ie,if,in,io,iv,jc,jd,jh,jl,ju,kb,kf,kh,kj,kk,kq,kx,ld,lj,lq,lr,lt	1,2,1,1,1,1,2,1,2,1,1,1,1,1,1,1,1,1,1,1,2,1,2
>Marker1390357	noP
AGTCAAAAAAAAAAAAAAAACATTTTGCGTACCACTTATGTATCTCTTCTTTTCTATCTTCCTTTGGTGCTTCCCATTGTGACCACCAAGGTTTTACAAAXXXXXXXXXXACTGCAACAGTAATTTAAAACCTGGGTTTTACCACTATATAGGATATGGTCAAAAGTTAGGTGCCCACATTTGGAAACTATCTACTATGTTTACTAATTT	iv,iw,iy,jc,jd,jk,jm,jp,jr,jy,kc,ke,kf,kh,kt,lu,lw,ma,mb	1,2,1,1,1,1,1,2,1,1,2,1,1,1,1,1,1,1,1
AGTCAAAAAAAAAAAAAAACATTTTGCGTACCACTTATGTATCTCTTCTTTTCTATCTTCCTTTGGTGCTTCCCATTGTGACCACCAAGGTTTTACAAAAXXXXXXXXXXACTGCAACAGTAATTTAAAACCTGGGTTTTACCACTATATAGGATATGGTCAAAAGTTAGGTGCCCACATTTGGAAACTATCTACTATGTTTACTAATTT	M,il,io,is,jg,jp,jr,jt,kc,kh,ks,kt,ky,lv	1,1,1,1,2,1,1,1,1,1,1,1,2,1
>Marker1392111	noM
GCAATCCGTGCTTAGCCACCAATGGTGGGCTTAGCGCTTATCTGGCGCTTAGCGTTATTCCAAAGATTTCCAAAACAAAGAGGGAATTGCGCTTAGCGCAXXXXXXXXXXAATTCAGATTTCAAAGAGGTAATTGAGCTTAGCGCAGTGAAGCGCGCTTAGTGCTACCATCTAGCCACTACTCAAGGGTCCAAGCGCTTAGCGCGAGCAA	P,if,ig,ih,iq,it,iv,iw,jc,jh,jj,jm,jo,jq,jt,jw,kg,kj,kp,kv,kx,la,lc,lk,ln,lr,ls,lw,lz,ma,mc	9,1,1,1,1,1,1,1,1,4,1,2,3,1,1,1,1,1,1,1,2,1,2,2,1,1,1,3,1,1,1
GCAATCCGCGCTTAGCCACCAATGGTGGGCTTAGCGCTTATCTGGCACTTAGCGTTATTCCAAAGATTTCCAAAACAAAGAGGGAATTGCGCTTAGCGCAXXXXXXXXXXAATTCAGATTTCAAAGAGGTAATTGAGCTTAGCGCAATGAAGCGCGCTTAGTGCTACCATCTAGCCAATACTCAAGGGTCCAAGCGCTTAGCGCGAGCAA	if,ig,ij,in,io,ip,is,it,iv,iy,jm,jn,ju,jx,jy,jz,kb,kc,kd,ke,ki,km,ko,kr,ku,lb,le,lf,lg,lh,li,lj,lp,lr,lu,lw,lx,ly	1,1,6,1,1,1,1,2,2,1,1,1,3,1,3,2,2,2,4,1,1,1,1,2,1,2,2,1,3,1,1,1,1,2,1,1,3,3
>Marker1392658	noPM
AGGTAGAAAAGAGTGAGGCACAACCACGTTGGAGAGAAGAGGAGAGAGAAAAGAATAAAGGATGAATTGGAAAGAGATGGAGAACAGGAAAAAAAAAAGAXXXXXXXXXXTGGACGTTGACCATTACAAACAAATGTTGATTGTCGCATTCTGGTTCGTCCATATACTGGTGCGCCATTTTAACTAAGTGTGGTAAAAAAAAATTTACCC	id,ij,in,iw,je,jv,kh,ki,kk,kn,ku,lg,li,lj,lk,lo,lq,lv,lz	1,1,1,2,1,2,1,1,2,1,1,2,1,2,1,2,1,1,1
AGGTAGAAAAGAGTGAGGCACAACCACGTTGGAGAGAAGAGGAGAGAGAAAAGAATAAAGGATGAATTGGAAAGAGATGGAGAACAGGAAAAAAAAAAAGXXXXXXXXXXTGGACGTTGACCATTACAAACAAATGTTGATTGTCGCATTCTGGTTCGTCCATATACTGGTGCGCCATTTTAACTAAGTGTGGTAAAAAAAAATTTACCC	jb,ji,jr,js,kg,kp,ld,lh,ll,lo,ls,mb,mc	1,1,1,3,2,1,1,2,1,1,1,3,1
>Marker1394756	noP
ACACTGTATATTACCCAAGGGATTGCTAGCTAGGTTGGATGAACTTATTATAAATAGATGATAGGTTATGTTTTATATTTTTTAAAAATTGAAATAAATAXXXXXXXXXXCTTGTGTTATTCTATAATTTTATAAACGATGATAATGAATAAGTTGATAATTGTTCATAATGTCCATTAAGGACTATGTGCATGTGTAGAGATAGTCGAT	il,ir,jg,jn,jq,jt,ju,ka,kf,ki,kj,kk,kn,kq,kr,la,le,lf,lg,ls,lu	1,1,1,1,1,2,1,1,2,1,1,1,1,1,1,1,1,1,2,1,2
ACACTGTATATTACCCAAGGGATTGCTAGCTAGGTTGGATGAACTTATTATAAATGGATGATTGGTTATGTTTTATATTTTTTTAAAATTGAAATAAATAXXXXXXXXXXCTTGTGTTATTCTATAATTTTATAAACGATGATAATGAATAAGTTGATAATTGTTCATAATGTCCATTAAGGACTATGTGCATGTGTAGAGATAGTCGAT	M,ig,ii,ik,il,im,iq,ir,is,it,ix,iy,jb,jg,jk,jl,jm,jt,jy,kc,kd,km,ku,kw,kz,lh,lj,ll,lm,lt,lv,ly	8,1,1,1,1,1,1,1,1,1,2,1,2,1,1,1,1,1,1,1,2,1,1,1,1,2,1,1,1,1,1,1
>Marker13964	noP
CGCAGTGTTCTATTGAATGCCCCCGGCCATCTCCATGGTAAGCGCAGGTTGCATTGGGGTTGTACCATCGAGGGAAAGAAGATTGGTAGATCTTCCTGGGXXXXXXXXXXGGACGAGATTGTGCAGGACCTGAGTTTTGTGGGGGATTCCTTTGTGGCTGAGCGGGCACTCTTTGCTGGATGGGTGTTGGTTTGGAAGGGTTTCTGACAT	ic,id,in,io,it,ja,jc,jg,jk,jl,jz,kb,kc,ke,kf,km,kq,kr,kz,lc,le,lq,lr,lu,lw,lz	1,2,2,1,2,1,3,1,1,1,1,2,1,1,1,1,1,2,1,2,1,1,1,2,1,2
CGCAGTGTTCTATTGAATGCCCCCGGCCATCTCCATGGTAAGCGCAGGTTGCATTGGGGTTGTACCATCGAGGGAAAGAAGATTGGTAGATCTTCCTGGGXXXXXXXXXXGGACGAGATTGTGCAGGACCTGAGTTTTGTGGGGGATTCCTTTGTGGCTGAGCGGGCACTCTTTGCTGGATGGGCGTTGGTTTGGAAGGGTTTCTGACAT	M,id,if,ih,ij,iq,ir,is,iu,iw,iy,jd,je,jm,jo,jp,jq,js,jw,kd,ke,kf,kg,kk,km,kq,kt,kw,lf,lo,lv,lw,ly,lz,mc	15,1,1,1,1,1,1,1,1,2,1,1,2,1,1,2,3,1,2,1,1,1,3,2,1,3,1,2,1,2,1,1,1,1,1
>Marker1397007	noP
AGGTCCTCATCACTTCTGGAGGCATGTATTTGGTATGACCCAAACCGCAGAAAAGATTGGGCAACTCTGCAAACAATTGCGCCAGGTTCTTCCTTTGGATXXXXXXXXXXGCCGGTGGTAACAAGAGAAAGTGCACGAGTTGTTGGTATACCAAGGTGGTGCATTGCCTCACTGCAAAGGAACTCCCTGACGCTGCTGCGGAGGACGGCA	M,ic,id,if,ig,ii,ij,ik,im,ip,ir,is,it,iv,iw,ix,iy,iz,ja,jb,jd,jf,ji,jj,jm,jn,jp,jq,js,jt,jv,jy,jz,ka,kd,ke,kg,kj,kk,kl,km,kn,kp,kq,kr,ks,kt,ku,kv,kw,kx,lc,ld,lf,lg,lh,li,lj,lo,lp,lq,ls,lt,lu,ly,mb,mc	24,2,2,1,2,1,1,1,2,1,1,6,2,3,3,1,1,2,4,2,5,3,2,1,8,1,2,3,3,1,4,3,1,1,2,1,2,1,1,3,1,2,2,2,1,2,1,1,2,2,4,1,1,2,1,2,1,1,1,2,1,1,1,1,1,3,1
AGGTCCTCATCACTTCTGGAGGCATGTATTTGGTATGACCCAAACCGCAGAAAAGATTGGGCAACTCTGCAAACAATTGCGCCAGGTTCTTCCTTTGGATXXXXXXXXXXGCCGGTGGTAACAAGAGAAAGTGCACGAGTAGTTGGTATACCAAGGTGGTGCATTGCCTCACTGCAAAGGAACTCCCTGACGCTGCTGCGGAGGACGGCA	ic,ie,ii,ik,il,in,io,iq,ir,is,it,iu,iw,iy,iz,ja,jc,jf,jh,jj,jk,jo,jp,jq,jr,jt,ju,jv,jw,jx,jz,kb,kc,ke,kf,kg,kh,ki,kk,kr,ky,kz,la,lb,le,lg,li,lj,ll,lm,lo,lp,lr,ls,lu,lw,ly,lz	2,1,1,1,2,1,1,1,2,1,2,5,1,1,1,1,4,1,1,1,2,1,4,1,2,1,2,1,2,5,2,3,1,2,4,1,8,1,1,1,2,6,4,2,5,2,3,1,1,1,1,4,1,2,1,1,1,1
>Marker1405566	tagNoPM
CCTAGCCATGAGTATGTCTTCTTGCATTGAAGCTAAAAAGTTTGGGTTCCTAAACTTGAAATCGCATTTGGGCACCTATTTTGACTCTCCTATGCTGTCTXXXXXXXXXXTTGGGGCATTTCACCGAGCACTTGGTGGGCGCACGTTTGGACATAAATTGCAAGAGAATGGGGACAATGTGGCATGCCCCATTGCTTCAGAATACAACAT	P,M,ik,ir,iv,iz,jb,jc,jd,jk,jm,jn,jr,jw,ka,ke,kl,ko,kq,ky,lg,li,lj,lm,lp,lt,lu,ly,ma,mb	4,2,1,1,1,1,2,1,1,1,1,1,1,1,1,1,5,1,2,1,2,1,1,2,1,1,1,1,1,1
CCTAGCCATGAGTAGGTCTTCTTGCATTGAAGCTAAAAAGTTTGGGTTCCTAAACTTGAAATCGCATTTGGGCACCTATTTTGACTCTCCTATGCTGCCTXXXXXXXXXXTTGGGGCATTTCACCGAGCACTTGGTGGGCGCACGTTTGGACATAAATTGCAAGAGAATGGGGACAATGTGGCATGCCCCATTGCTTCAGAATACAACAT	id,ij,in,iq,iu,ja,ki,kq,kt,ku,la,ld,lh,lj,lm,lr,lx,mb	1,1,1,1,2,1,1,1,1,1,1,1,1,1,1,1,1,2
>Marker1409918	noP
ACGTTTTGGGGAAGTAGAAGACATATGATTACTTAGAATATTTCCTGGTTTCTTTACTCCCGTTGAATTCAGTTGGGAAACAGCAGGTGGTTGATCCTTGXXXXXXXXXXGAGGACTACGATTGTGTGAGTCTGCTGGCTCATCACTGTCAGCAGAGCAATCACTAAAGACTGAAGCAGTGACCATATCTCCATCCAAATCTGCAGGGTT	M,ic,id,ij,im,in,ip,it,iu,iv,ix,jb,jc,je,jg,jh,ji,jj,jo,jp,jq,jr,js,ju,jv,jx,ka,kf,kh,ki,kk,kl,kn,kp,kq,kr,kw,kx,ky,kz,la,lb,ld,le,lf,lg,lh,lm,lq,ls,lt,lu,lw,ly,lz,ma,mc	4,1,1,1,1,1,1,1,3,5,3,1,1,2,1,2,3,1,3,1,2,1,3,2,1,1,1,4,4,1,4,3,4,2,4,2,1,1,1,2,6,2,2,2,4,4,3,1,1,1,1,1,1,1,2,1,1
ACGTTTTGGTGAAGTAGAAGACATATGATTACTTAGAATATTTCCTGGTTTCTTTACTCCCGTTGAATTCAGTTGGGAAACAGCAGGTGGTTGATCCTTGXXXXXXXXXXGAGGACTACGATTGTGTGAGTCTGCCGGCTCATCACTGTCAGCAGAGCAATCACTAAAGACTGAAGCAGTGACCATATCTCCATCCAAATCTGCAGGGTT	M,ic,id,if,ih,im,iq,ir,is,it,iv,iw,iy,jb,jd,jf,jh,jj,jk,jl,jm,jn,jp,js,jt,ju,jx,jy,jz,ka,kb,kc,kd,kg,kj,kk,km,kp,ks,kt,ku,kx,kz,lc,lh,lj,ll,ln,lp,lv,ly,mb	13,2,2,2,1,1,2,1,2,3,1,2,2,3,1,2,1,1,3,1,3,3,1,3,1,1,3,1,6,1,1,1,3,1,1,3,1,1,1,2,2,1,3,1,2,1,1,4,1,1,1,1
>Marker1410280	noP
ATCTAACTGCTTCCAATTGAGCTTTCTCCAGCTCATTCTTTTGCTTCTCATTGATCAATCCAACATAATAAGCATTCAAAGCATGAGTAACCACTTGAGTXXXXXXXXXXCGATGCTTAAAAAGAGGGTCAAGTTGAACAAACCTGGTTATAGCAGCAAAAAGATGCTTTGCAACATGGTTTTGATCAGTTGGAATTTCTTGTCTCGTTG	ie,ig,ik,il,ir,is,it,iw,ix,jc,jd,je,jg,ji,jj,jk,jm,jo,jr,js,ju,jv,jw,ke,kf,kg,kl,kn,kp,kq,kr,ks,kt,ku,kx,la,li,ll,lm,ln,lr,lt,lv,ly,lz,mc	2,1,1,1,1,1,1,2,3,1,3,1,2,1,1,2,3,1,5,1,2,1,1,2,2,3,1,3,1,3,1,3,1,1,1,2,2,1,1,1,2,1,1,1,2,1
ATCTAACTGCTTCCAATTGAGCTTTCTCCAGGTCATTCTTTTGCTTCTCATTGATCAATCCAACATAATAAGCATTCAAAGCATGAGTAACCACTTGAGTXXXXXXXXXXCGATGCTTAAAAAGAGGGTCAAGTTGAACAAACCTGGTTATAGCAGCAAAAAGATGCTTTGCAACATGGTTTTGATCAGTTGGAATTTCTTGTCTCGTTG	M,if,ig,ii,in,io,iw,ix,ja,jb,jh,jo,jp,jq,jt,jv,jw,jx,jy,kb,kc,kd,kg,ki,kk,ko,kp,ku,kw,kz,ld,le,lf,lg,lh,lj,lk,ll,lo,lq,lu,lw,mb	22,1,3,1,2,1,3,1,1,3,1,1,2,2,2,1,1,1,1,3,3,1,1,4,3,4,1,1,1,3,2,3,1,1,2,4,1,1,1,3,1,2,1
>Marker1412452	noP
ATAACATCATTATGCATAACAGTAACAAAGCCAAACCATTTAACACATTCTTGCCACACCTGAGAGAACACTTTACATTCCACAAACAAATGTTTTGCAGXXXXXXXXXXTCGAAAATCTTCCATATTAACCGCTTCATACACTGGTTCAACATAAATCCACCAGAACCTTGTACCACAAAAGACTCTTTTCCACTAATATTTCCTATCA	M,id,ij,iu,iv,jg,jm,jx,kn,kq,kx,ky,kz,lb,le,li,lm,lo,lt	3,1,2,2,3,1,1,2,2,1,2,1,1,1,1,1,1,1,1
ATAACATCATTATGCATAACAGTAACAAAGCCAAACCATTTAACACATTCTTGCCACACCTGAGAGAACACTTTACATTCCACAAACAAATGTTTTGCAGXXXXXXXXXXTCGAAAATCTTCCATATTAACCGCTTCATACCCTGGTTCAATATAAATCCACCAGAACCTTGTACCACAAAAGACTCTTTTCCACTAATATTTCCTATCA	M,if,ii,il,iw,jk,jl,jm,ju,jz,kb,kc,kd,kr,kv,lg,lh,ls,lv	1,1,1,1,1,1,1,1,1,3,1,1,1,1,1,1,1,1,1
>Marker1412501	noP
AATTTTAGTCTTTTGCAGACACAGAAATAGTGGGAGAACCCAATTGAACGATTTAAGGAATGACTTAAGTCTTGAGCAATGATCACTGACACTATTTGTAXXXXXXXXXXACCTAATTTGTCTTTTTCTAAACACAATATCTCTTGGATGTTCAGGGCTAACCAACGGATAAAATTTTCTAGTTATCGTTTCTTTTAAGACATTGATTCT	M,ic,ie,if,ih,ii,ij,ik,im,in,io,is,iw,iy,iz,jb,jc,jd,jf,ji,jm,jr,jw,jx,jy,jz,ka,kb,kc,kg,kh,ki,kj,kk,ko,ks,kt,ku,kv,kx,kz,ld,lg,lj,ln,lo,lp,lv,ly,mb,mc	8,1,3,1,3,2,1,1,1,1,1,1,4,2,1,2,1,1,1,1,1,1,1,1,1,3,1,1,1,1,1,1,2,1,2,1,1,3,2,1,1,2,4,1,3,1,1,5,1,1,2
AATTTTAGTCTTTTGCAGACACAGAAATAGTGGGAGAACCCAATTGAACGATTTAAGGAATGACTTAAGTCTTGAGCAATGATCACTGACACTATTTGTAXXXXXXXXXXACCTAATTTGTCTTTTTCTAAACACAATATCTCTTGGATGTTCAGGGCTAACCAACGTATAAAATTTTCTAGTTATCGTTTCTTTTAAGACATTGATTCT	M,ic,io,iu,iv,ja,jb,jc,je,jh,ji,jj,jn,jo,jr,js,jt,ju,jv,jx,ka,kf,kh,ki,kk,kl,ko,kq,kr,kw,kx,ky,kz,la,le,lf,lh,lj,lo,lr,lu,ly,lz,mb	2,1,1,1,1,1,2,3,4,1,2,1,1,2,1,1,2,2,2,1,1,1,1,1,1,2,1,1,1,1,1,1,1,4,1,1,2,1,2,2,1,1,2,1
>Marker1415179	tagNoPM
TCAATGTTGCAGGCATTGGAATCACGCTTTGCTCCTTCGTTTTATGATGACCCCCAAGGCAATCTCTTCAAACTTCAACAAACGGGTACAGTTAGTGATTXXXXXXXXXXATTGGAATTCCTCCCCAGTTCCTATTGAGCTGCTTTATTTCTGGTTTCATACCAGAATTACGTTGCGAAGTTCAGGCGCTCCACCCTATCTCCCTTCCTC	id,if,ih,ij,il,iq,jb,jd,je,jm,jp,jq,jr,ju,jw,jz,kn,kp,le,lj,ma	2,1,2,3,1,2,1,2,1,1,1,1,1,2,2,1,1,1,1,1,1
TCAATGTTGCAGGCATTGGAATCACGCTTTGCTCCTTCGTTTTATGATGACCCCATGGCAATCTCTTCAAACTTCAACAAACGGGTGCAGTCAGTGATTAXXXXXXXXXXATTGGAATTCCTCCCCAGTCCCTACTGAGCTGCTTTATTTCTGGTTTAATACCAGAATTACGTCGCGAAGTTCAGGCGCTCCGCCCTATCTCCCTTCCTC	M,ii,iq,ir,iu,je,jf,jj,jm,jq,jv,jw,jz,ka,kl,km,lk,ll,mb	1,1,2,1,1,1,1,1,5,1,3,1,1,1,1,1,1,1,1
TCAATGTTGCAGGCATTGGAATCACGCTTTGCTCCTTCGTTTTATGATGACCCCCAAGGCAATCTCTTCAAACTTCAACAAACGGGTACAGTTAGTGATTXXXXXXXXXXATTGGAATTCCTCCCCTGTCCCTATTGAGCTGCTTTATTTCTGGTTTCATACCAGAATTACGTTGCGATGTTCAGGCGCTCCACCCTATCTCCCTTCCTC	P,ik,io,iq,ir,it,iv,iy,ja,jc,jh,ji,jj,jx,kd,kn,ko,kr,ks,kv,la,lb,lc,lf,lk,lm,ln,lt,lw,ma,mc	6,2,1,1,2,1,1,1,2,2,6,1,1,1,2,2,1,1,2,2,1,1,4,1,1,1,2,1,1,1,3
>Marker1415314	noP
TTACTTTTCACACGGATGTCCGATTCAGACGCATAATATGTCGAGAGGCTCGAAATTGAACAACGGAAACTCTTGAGAAATTCAAATGGTCATAACTTTTXXXXXXXXXXAATTCAAATGGTCATAACTTTTCACACTGAGGTCCGATTCACGGTTATAATATATCGATACGCTCGAAATTAAACATCGGAAACTCTCCAGAAATTCAAA	M,ic,id,ie,if,ig,ih,ii,ij,ik,il,im,in,io,ip,iq,ir,is,it,iu,iv,iw,ix,iy,iz,ja,jb,jc,je,jf,jg,jh,ji,jj,jk,jl,jm,jn,jo,jp,jq,jr,js,jt,ju,jv,jw,jx,jy,jz,ka,kb,kc,kd,ke,kf,kh,ki,kj,kk,kl,km,kn,ko,kp,kq,kr,ks,kt,ku,kv,kw,kx,ky,kz,la,lb,lc,ld,le,lf,lg,lh,lk,ll,lm,ln,lo,lq,lr,ls,lt,lu,lv,lw,lx,ly,lz,ma,mb,mc	19,3,3,2,3,5,7,7,3,2,1,4,7,6,3,4,3,2,4,4,1,2,3,7,10,3,7,6,3,2,1,3,2,3,9,2,2,1,4,4,4,7,8,7,5,4,4,7,3,9,4,4,2,2,1,6,1,1,5,3,4,9,4,5,7,5,5,2,2,5,3,5,14,4,8,3,6,4,3,6,2,4,1,2,4,3,3,6,4,5,1,4,2,4,4,1,2,6,2,1,1
TTACTTTTCACACGGATGTCCGATTCAGACGCATAATATGTCGAGAGGCTCGAAATTGAACAACGGAAACTCTTGAGAAATTCAAATGGTCATAACTTTTXXXXXXXXXXAATTCAAATGGTCATAACTTTTCACACTGAGGTCCGATTCACGGTTATAATATATCGATACGCTCGAAATTAAACATCGGAAACTCTCGAGAAATTCAAA	M,ic,id,ie,if,ig,ih,ii,ij,ik,il,im,in,io,ip,iq,ir,is,it,iu,iv,iw,ix,iy,iz,ja,jb,jc,jd,je,jf,jg,jh,ji,jj,jk,jl,jm,jn,jo,jp,jq,jr,js,jt,ju,jv,jw,jx,jy,jz,ka,kb,kc,kd,ke,kf,kg,kh,ki,kj,kk,kl,km,kn,ko,kp,kq,kr,ks,kt,ku,kv,kw,kx,ky,kz,la,lb,lc,ld,le,lf,lg,lh,li,lj,lk,ll,lm,ln,lo,lq,lr,ls,lt,lu,lv,lw,lx,ly,lz,ma,mb,mc	20,4,6,8,9,5,6,11,3,5,4,1,7,3,6,5,2,4,11,3,9,4,5,6,7,6,4,4,3,3,1,5,3,5,10,14,6,3,2,4,11,7,6,9,1,5,3,3,3,7,8,8,9,3,3,3,1,1,1,2,2,6,6,6,4,3,11,8,6,9,4,4,4,7,11,6,5,14,12,12,8,4,2,4,2,1,4,5,1,3,3,5,2,4,6,6,8,4,8,4,6,4,2,1,9
>Marker1416210	noP
AACTCTATGAAGAGAAACATACACCTAAACCCAAAACTTTTTCTTCGAGTTTTTCTTCCAAAACACAAACCTCAAACACAAACTCAAACCTAAACACAAAXXXXXXXXXXAAAATCCACAAGCTTACCCCCACTACTACCCACAACCACCCACCAAACCTATCAATGTTAAGATAATGACATCGGCAGAAATGCAGTTGAGAAGAGAAAG	M,id,ie,if,ii,ij,in,iq,it,iv,iw,ix,iy,jd,je,jf,ji,jk,jl,jo,jp,jq,jr,js,jy,kc,kd,ke,kh,ki,kj,kk,kl,kq,kr,ks,kt,ku,kv,kw,kx,kz,la,lb,lg,lh,li,lj,lk,lp,lq,lt,lu,ly,lz,ma,mc	3,2,1,1,7,1,4,3,1,1,2,2,1,2,1,1,1,2,2,2,1,1,1,2,3,2,3,4,2,1,1,1,1,1,1,3,4,1,2,1,1,1,3,2,5,1,2,1,6,3,2,2,2,1,1,2,3
AACTCTATGAAGAGAAACATACACCTAAACCCAAAACTTTTTCTTCGAGTTTTTCTTCCAAAACACAAACCTCAAACACAAACTCAAACCTAAACACAAAXXXXXXXXXXAAAATCCACAAGCTTACCACCACTACTACCCACAACCACCCACCAAACCTATCAATGTTAAGATAATGACATCGGCAGAAATGCAGTTGAGAAGAGAAAG	M,ii,ij,it,iv,iw,jc,ji,jk,jm,jn,jy,kd,ku,kv,lb,lg,lj,lk,lp,lt,lu,mc	3,1,1,1,3,1,1,1,1,2,1,1,2,2,1,1,1,3,1,1,1,2,2
>Marker1416229	noP
TAACTTTTCACACGGATGTCCGATTCGAGCGCATAATATGTCGAGAGGCTCAAAATTGAACAACGGAAGCTCTTGAGAAATTCAAATGGTCATAACTTTTXXXXXXXXXXAATTCAAATGGTCATAACGTTTCACACGGATGTCCGATTCGGGCGCATAATATGTCGAAAGGCTCGAAATTGAACAACGGAAACTCTTGAGAAATTCAAA	M,id,ie,ij,il,im,iu,iv,iw,iy,ja,jb,jc,jf,jg,jj,jk,jl,jm,jn,jq,js,ju,jy,jz,kc,kf,kh,kj,kk,kl,kp,kq,ks,ku,kv,kw,kx,kz,la,lg,li,lj,ll,lp,lq,lt,lu,lv,lw,lx,ly,lz,mc	5,3,1,1,2,1,1,3,1,1,1,1,1,2,2,3,2,2,3,2,1,2,1,1,2,1,1,1,2,1,1,1,2,3,1,3,2,2,1,2,1,2,3,1,1,1,1,2,2,3,1,1,1,1
TAACTTTTCACACGGATGTCCTATTCGAGCGCATAATATGTCGAGAGGCTCAAAATTGAACAACGGAAGCTCTTGAGAAATTCAAATGGTCATAACTTTTXXXXXXXXXXAATTCAAATGGTCATAACTTTTCACACGGATGTCCGATTCGGGCGCATAATATGTCGAAAGGCTCGAAATTGAACAACGAAAACTCTTGAGAAATTCAAA	M,ij,ik,il,im,io,ip,is,it,iu,iv,ja,jb,jc,jf,jk,jm,jq,js,ju,jw,jx,kb,kc,kd,kf,kh,ki,kj,kk,kn,kp,kq,ku,kx,kz,lb,ld,le,lg,lp,lq,lt,lu,lz,mc	5,1,1,1,2,2,1,1,1,2,2,1,2,2,1,2,1,1,2,1,1,2,1,1,1,1,1,1,1,2,2,1,1,2,1,1,3,4,1,2,1,2,2,1,2,2
>Marker1417259	noP
CTGAGCCAAATAATCTGCTAAGGCACTTCCTTTTATCGCCTTTTGGGTGACGTAAACTATATCAAACTCGGATAGCAAGACTTGCCACCGGGCGATCCGTXXXXXXXXXXTACTCAAGTAGTAGACAGCGCACACTCTTTTCCCGGACTCGTCATGTTGCCCTAGCATACATCCCATCGACTCGTCCAAAATCGTCATATACAAGATGAG	ic,ih,il,im,io,iq,is,iv,iw,ix,iy,jb,jd,je,jf,jg,jm,jp,jq,jw,ka,kc,kh,ki,kl,ko,kt,kv,kx,kz,lb,lg,li,lm,lp,lu,lv,lx,ly,lz,ma	2,1,1,2,1,1,1,1,2,1,1,1,2,1,2,1,1,1,1,1,1,1,2,1,1,1,2,2,2,2,1,1,1,1,1,2,2,1,2,1,1
CTGAGCCAAATAATCTGCTAAGGCACTTCCTTTTATCGCCTTTTGGGTGACGTAAACTATATCAAACTCGGATAGCAAGACTTGCCACCGGGCGATCCGTXXXXXXXXXXTACTCAAGTAGTAGACAGCGCACACTCTTTTCCCGGACTTGTCATGTTGCCCTAGCATACATCCCATCGACTCGTCCAAAATCGTCATATACAAGATGAG	M,ic,ii,io,iv,iw,ix,iz,ja,jf,jj,jk,jl,jm,jr,js,jx,jz,kb,kd,ke,kf,kj,kk,kl,kn,ko,kp,kq,kr,ks,ku,kw,la,lb,lc,ld,ln,lo,lq,lr,ls,lt,lw,lx,ly,ma,mc	9,1,1,1,1,1,1,1,1,1,1,3,1,1,1,1,1,2,2,2,3,2,2,2,2,5,2,2,2,1,1,1,1,2,1,2,4,1,1,1,8,1,1,3,1,1,1,6
>Marker14177	noP
CTCCGAAGGTTATGGTGATTTCTAGCTTCTTGAATATGTCGAGGAAGCGGGCAAAGTAGTGCTCCCTCTCCTTCTTTGATGGCACCAAAGGATAAGGGATXXXXXXXXXXTCCATTGCTCCTTCATTTCTCTTTTCTCTCTCAACATTCTCCCTCATTTGGCTTCTAGTAAGGACCGTCGTGCATTCTTCCTAGGGGTTCTTCTCAATGT	M,id,if,ig,ih,ii,ij,ik,il,im,ir,is,iu,iv,iw,ix,iy,iz,jd,je,jj,jl,jm,jn,jo,jp,jq,jr,js,jt,jv,jw,jx,jy,ke,kf,kk,kl,kn,kq,kr,kt,kw,kx,ky,la,le,ll,ly,lz,mb	14,1,1,2,2,2,1,1,2,1,1,2,2,1,3,3,1,1,1,2,1,2,3,2,4,2,3,1,5,1,4,1,4,1,1,1,1,2,3,2,1,2,2,1,2,5,2,1,3,1,2
CTCCGAAGGTTATGGTGATTTCTAGCTTCTTGAATATGTCGAGGAAGTGGGCAAAGTAGTGCTCCCTCTCCTTCTTTGATGGCACCAAAGGATAAGGGATXXXXXXXXXXTCCATTGCTCCTTCATTTCTCTTTTCTCTCTCAACATTCTCCCTCATTTGGCTTCTAGTAAGGACCGTCGTGCATTCTTCCTAGGGGTTCTTCTCAATGT	ic,id,ig,in,io,it,iy,iz,ja,jb,jc,jg,ji,jj,jk,jn,ju,jz,kb,kh,ko,kr,kv,kx,kz,lf,lh,li,lr,ls,lv,lw,lz,mc	1,1,1,1,2,4,1,1,6,2,2,1,1,1,3,1,2,2,4,1,1,1,1,1,2,3,4,3,2,1,1,1,1,1
>Marker1418128	noP
AAGATGACGCATCCAATGAAGTTAACTACATGGGCAGTCATAATCATCAAGGATTCCATCAAAGAGGACCACAAGGATTCTATCATAGCGATAATTTTTTXXXXXXXXXXTCATCCAGGCAAACGCTCAAGAGACGAAAGCATTCATCCAGGAGACGAGATCACATCAAAAGAGCACAGATGCAGCTATCAGAAACCTGGAGATACAAAT	ic,it,iw,iy,jf,jg,jk,jm,jn,jv,jx,kb,kc,kh,ki,kl,ks,ku,kv,kx,kz,lb,lk,lu	1,3,1,3,2,1,1,1,1,3,1,2,1,1,1,1,1,1,2,2,1,1,2,2
AAGATGACGCATCCAATGAAGTTAACTACATGGGCAATCATAATCATCAAGGATTCCATCAAAGAGGACCACAAGGATTCTATCAGAGCGATAATTTTTTXXXXXXXXXXTCATCCAGGCAAACGCTCAAGAGACAAAAGCATTCATCCAGGAGACGAGATCACATCAAAAGAGCACGGATGCAGCTATCAGAAACCTGGAGATACAAAT	M,if,ii,ja,jl,jr,ju,jy,jz,kb,kd,kj,kk,kt,kw,lb,lc,lh,lj,lq,ls,lx,mc	4,1,1,2,3,1,1,1,2,1,1,1,1,1,1,1,2,1,1,2,1,1,1
>Marker141841	noM
AGAGTATACTAGGGAGTTCTTCCTTCCATAGACCTTTAGACTTGTCGAGTCTGGTGCGTAAGGCTTTAAGGATGATCTGGTTAGCTACCTCCGCCTGACTXXXXXXXXXXCATAGAGGTTATGAGATGCTTGACACCCAAACTGGTTAGGTATTATTCATAAGCCTGATCTTTGAATTGAGTACCACTGTCGGTGGCAATGGTGTAAGGG	if,ih,ii,ij,ik,in,iq,is,iy,je,jf,ji,jj,jo,jq,js,jv,jw,jy,kh,ki,kp,kq,kw,kz,ld,lv,ly	1,1,2,2,1,1,1,3,1,1,1,1,1,4,1,1,1,1,1,1,1,1,1,1,2,1,1,1
AGAGTATACTAGGGAGTTCTTCCTTCCATAGACCTTTAGACTTGTCGAGTCTGGTGCGTAAGGCTTTAAGGATGATCTGGTTAGCTACCTCCGCCTGACTXXXXXXXXXXGATAGAGGTTATGAGATGCTTGACACCCAAACTGGTTAGGTATTATTCATAAGCCTGATCTTTGAATTGAGTACCACTGTCGGTGGCAATGGTGTAAGGG	P,ie,ik,iq,iz,jj,jk,jl,ju,jx,kh,km,ko,ks,ku,kx,kz,lc,lh,li,lm,lo,lq,lu,lw,lx,lz,ma	11,1,2,1,1,1,1,1,1,1,2,1,1,1,2,1,1,1,1,1,1,2,1,1,1,1,1,2
>Marker1419716	noP
CACGGTTTGACCGTTCAATTTTTAAAATAACAATTTTTTACCTCTCTCGTGGGTTCTTCCGCTAAGCACAATTCCAACTCGAGAGGGAATTGCGCTATTGXXXXXXXXXXTATGTCCCTCAGTGTGAAAAACACGATTTTTCACCCTTTTTTCTCTCCAAACACCCACCCATGTCGTAACACCTCCTCCTCCACCACCCATGACCACCAG	M,il,ir,ix,jb,jd,jl,jq,jy,kb,kd,ke,kf,kn,kp,kq,kr,kt,ku,kw,la,lf,lh,lj,ln,lo,ma	4,1,1,1,1,1,1,1,1,1,1,2,1,1,1,1,2,1,1,1,3,1,1,1,1,1,2
CACGGTTTGACCGTTCAATTTTTAAAATAACAATTTTTTACCTCTCTCGTGGGTTCTTCCGCTAAGCACAATTCCAACTCGAGAGGGAATTGTGCTATTGXXXXXXXXXXTATGTCCCTCAGTGTGAAAAACACGATTTTTCACCCTTTTTTCTCTCCAAACACCCACCCATGTCGTAACACCTCCTCCTCCACCACCCATGACCACCAG	id,it,iv,iy,jf,jm,jn,jq,ka,kc,ko,kw,kx,le,lg,lk,lo,lp,lu,mb	1,4,2,2,1,1,2,1,1,2,1,1,1,2,1,1,2,1,3,1
>Marker142099	noP
TTTCCTTTTCTGTTTTTGTTTAGTGTGAGGTGAACAAGTCACCGACGCACAGGATTTTGGTTGGTAGTCCAAGGGAGAGGACCACTTCAGGTCGTGGTTTXXXXXXXXXXTTTTCTCTTTTTGCTTTTTGCCGATTCTTTTGATCGGGAATTTTCTCCTTTTTGTTTTCTTTTGAGGGCAAGGTTTATGATGAGTTGGGACTTTGGCTCA	M,id,ig,ih,ii,ij,ik,il,ip,iq,iv,iw,ix,iz,je,jk,jm,jp,jq,jr,jt,jx,jy,ka,kf,kh,kj,kk,kl,kr,kx,la,le,lf,lg,lv,ly,lz	9,1,1,2,2,1,1,2,1,1,1,3,2,1,1,2,1,2,2,1,2,1,1,1,3,1,1,1,4,1,2,1,4,2,1,1,2,2
TTTCCTTTTTTGTTTTTGTTTAGTGTGAGGTGAACAAGTCACCGACGCACAGGATTTTGGTTGGTAGTCCAAGGGAGAGGACCACTTCAGGTCGTGGTTTXXXXXXXXXXTTTTCTCTTTTTGCTTTTTGCCGATTCTTTTGATTGGGAATTTTCTCCTTTTTGTTTTCTTTTGAGGGCAAGGTTTATGATGAGTTGGGACTTTGGCTCA	ie,ik,it,iv,iy,ja,jb,jc,jd,jg,ji,jk,jn,jz,kc,kq,ku,kx,la,ld,lh,ll,lm,ln,lp,lq,lr,ma,mc	1,1,1,2,1,3,3,3,1,1,1,1,1,1,1,1,1,2,1,1,1,4,1,1,1,1,1,1,1
>Marker1422860	noP
ATTGTGCCTGTTCAAAACAGTTTGAAGAGATGTGTATTTTCAAAAGATTTTTTGAAACTTTTTCACTGGTAATCGATCGATTACACAATCATATATTTGAXXXXXXXXXXGGTAATCGATTACACGAACCTGGTAATCAATTACTAGTTCAGAAAGAGAATTCTGAATGGATTTAACTTTTATAAAAGAATTTTGATAGTAAAGATTTTG	id,ig,ih,ii,il,im,io,ip,is,it,iv,iw,ix,iy,jc,jd,je,jf,jh,jo,jp,jq,js,ju,jv,jw,jx,jy,ka,kc,kh,ki,kk,km,ks,kw,kx,ky,kz,la,lb,lg,lk,ll,lm,lt,lu,lv,ly,lz,ma,mb	5,1,3,1,5,1,2,1,1,2,1,2,2,2,4,1,1,1,1,1,1,2,3,1,2,2,1,1,3,1,2,2,2,1,1,1,2,2,3,1,3,3,1,1,1,2,3,2,3,1,2,2
ATTGTGCCTGTTCAAAACAGTTTGAAGAGATGTGTATTTTCAAAAGATTTTTTGAAACTTTTTCACTGGTAATCGATCGATTACACAATCATATATTTGAXXXXXXXXXXGGTAATCGATTACACGAACCTGGTAATCAATTACTAGTTCAGAAAGAGAATTCTGAACGGATTTAACTTTTATAAAAGAATTTTGATAGTAAAGATTTTG	M,if,ig,ii,ik,io,iq,is,ix,ji,jk,jl,jn,jq,jr,js,jt,ju,jx,jy,jz,ke,kf,kj,kl,kp,kq,ks,kv,la,lb,lc,ld,lf,lj,lo,lq,lr,ls,lu,lx,ma	5,1,1,1,1,2,1,1,1,1,3,1,1,1,4,2,1,1,1,2,1,1,2,4,2,4,2,2,1,2,3,1,2,1,1,1,2,1,3,1,1,2
>Marker14241	noM
CTATCAGTCCTACAGGGTGCCCGTACCCCCCCGGCAAGGTCACGTCATCATAGGTAAGTATGCACATTGCTCAACTGATTTCTGATTTCATCAATTGTTTXXXXXXXXXXGTGGACCCGAAGAAGTCCAACAGGGTCTTGGAGTTGTCAAGCTCTAATTACGGGTCTCTGTCAGTTCTACAGAGTACCTGTAACCTCCAGCAAGGGCATC	P,ic,id,ih,ik,in,io,iq,ir,iv,iw,iy,iz,ja,jb,jc,jd,jg,jh,jk,jt,jx,kb,kd,ke,ki,kk,km,kp,kr,ks,ku,kv,kx,la,lb,lc,ld,lf,lg,lh,lj,lm,ln,lo,lq,lr,lt,lw,lx,ly,ma,mb,mc	14,1,1,1,1,2,1,2,2,2,2,2,1,1,1,2,1,2,2,1,1,1,2,3,2,1,1,1,1,1,2,2,5,1,2,1,3,1,1,1,1,1,3,3,1,3,2,1,2,2,1,1,1,4
CTATCAGTCCTACAGGGTGCTCGTACCCCCCCGGCAAGGTCACGTCATCATAGGTAAGTATGCACATTGCTCAACTGATTTCTGATTTCATCAATTGTTTXXXXXXXXXXGTGGACCCGAAGAAGTCCAACAGGGTCTTGGAGTTGTCAAGCTCTAATTACGGGTCTCTGTCAGTTCTACAGAGTACCTGTAACCTCCAGCAAGGGCATC	P,ic,ik,iu,ix,iz,jh,jk,jl,jt,kb,kj,kw,kz,lb,lc,le,lk,ln,lr,lw,lx,ly,mc	9,1,1,1,1,3,3,2,3,1,1,1,1,1,1,1,1,2,3,1,1,1,1,3
>Marker1426202	noP
AGCACGCATTCAGGAAGAGAAGTTGGTGGACAAACACCGTGGTGCCTTCGACTGTCCTCATTCGTGCCAACCCCATCCCATCTCCACCCTGTTACCTCCTXXXXXXXXXXTTCATTGCGGACTCTTATGAAGAAAAGGAGAGTACATGCGCAAACCCTAATATTGACCTCAGTACCCAAGTCCCTGACCCACCCGCGCAGGACCCGACCC	M,ic,if,ij,in,io,ir,is,iu,iv,ja,jb,jg,ji,jj,jk,jl,jq,jr,js,ju,jz,ka,kd,kf,kg,kj,kk,kn,kr,ks,kv,kx,ld,lg,ll,ln,lr,ls,lw,lx,ma,mb,mc	8,1,2,1,1,1,1,1,2,1,1,2,1,2,3,1,1,2,6,2,1,2,2,1,1,3,3,1,1,1,1,1,2,2,1,1,1,1,1,1,1,1,1,2
AGCACGCATTCAGGAAGAGAAGTTGGTGGACAAACACCGTGGTGCCTTCGACTGTCCTCATTCGTGCCAACCCCATCCCATCTCCACCCTGTTACCTCCTXXXXXXXXXXTTCATTGCGGACTCTTATGAAGAAAAGGAGAGCACAGGCGCAAACCCTAATATTGACCTCAGTACCCAAGTCCCTGACCCACCCGCGCAGGACCCGACCC	ic,id,ie,ii,il,im,io,ip,is,it,ix,iy,iz,jb,jc,je,jf,jh,jk,jm,jn,jo,jp,jt,ju,jv,jw,jx,jy,jz,kb,kc,kd,kh,ki,kk,km,ks,kw,kz,la,lb,lc,ld,le,lf,li,lk,ln,lo,lp,lr,ls,lu,lv,lx,ly,lz	2,2,1,1,1,1,3,3,1,2,3,3,1,2,4,4,1,1,1,1,1,2,4,1,1,2,4,3,1,3,2,2,1,2,2,3,1,1,1,2,3,3,3,1,4,1,1,1,2,2,1,2,1,2,3,1,3,2
>Marker1426684	noPM
ACCACGCCGTTTCGAGTTTTCTTTACACGATCCAACTCTCTTGCCAAATCCCTGACCACAACTGCAATCTTGCTCAAGGAGGGAAGAAACCCAGAGAAAAXXXXXXXXXXCGCTATGGTCAAATCTAAAATCTTTCCGTATGCCTTACGGAAGGCTTGCATTTGGAGAGGTCCCATTATCCGCCCCAACTCCTTAAGGCTGGTGACATCT	ic,id,ie,ig,ii,ij,in,is,jb,jc,jg,jh,jk,jl,jm,jq,jt,ju,jv,jw,kc,kd,kh,kl,ko,ku,kv,kz,lb,le,lk,lv,lz,mc	1,1,2,1,1,2,1,1,1,2,1,1,4,1,1,3,1,1,1,1,1,1,1,1,1,1,1,2,1,3,1,1,1,1
ACCACGCCGTTTCGAGTTTGCTTTACACGATCCAACTCTCTTGCCAAATCCCTGACCACAACTGCAATCTTGCTCAAGGAGGGAAGAAACCCGGAGAAAAXXXXXXXXXXCGCTATGGTCAAATCTAAAATCTTTCCGTATGCCTTACGGAAGGCTTGCATTTGGAGAGGTCCCATTATCCGCCCCAACTCCTTAAGGCTGGTGACATCT	ii,ik,im,iq,ir,iu,iv,iz,jd,jf,jp,jr,js,jx,jy,jz,kb,kf,kn,kp,kq,ku,lb,ln,lo,lr,ls	1,1,1,3,3,1,1,4,1,2,1,1,1,1,1,2,1,1,1,1,1,1,1,1,2,1,1
>Marker1426715	noP
CACATTGCTCGACAGAGTGCCCCGAGACGCCACCATGATGGGCGCATGTGGCGTTAGGATTGTACCATCAAGGAAATGGAGGTTGATAGACTTTTCTGGGXXXXXXXXXXTGTGTAGGGAATGGATTTTGTTGGTGGTGTTGGGGAGGTCTTTGTGGTTGATTGGGCATGCTTGATCAGATGGGCGTTGGGTAGAGGGGAGATCCGATAC	ic,if,ih,ii,il,io,it,iv,iw,iy,jc,je,jg,jh,jl,jm,jo,js,jt,jv,jw,jx,ka,kk,kl,km,kr,ks,kt,ku,kv,kx,ky,kz,la,le,lg,lp,lq,lt,lv,ly	2,2,1,2,1,1,2,1,1,2,2,2,1,1,1,2,1,1,1,2,1,2,2,3,1,1,1,1,1,1,2,1,1,2,2,3,1,1,2,2,1,1
CACATTGCTCGACAGAGTGCCCCGAGACGCCACCATGATGGGCGCATGTGGCGTTAGGATTGTACCATCAAGGAAATGGAGGTTGATAGACTTTTCTGGGXXXXXXXXXXTGTGTAGGGAATGGATTTTGTGGGTGGTGTTGGGGAGGTCTTTGTGGTTGATTGGGCATGCTTGATTAGATGGGCGTTGGGTAGAGGGGAGATCCGATAC	M,ie,il,iq,is,iu,iv,iw,iz,ja,jh,jm,jq,jr,js,jx,jy,jz,kb,kf,kg,ki,kj,km,kn,ko,kq,ks,kt,ku,kw,la,ld,lf,lh,ll,lo,lq,lt,lw,ly,ma	12,2,1,1,2,1,2,1,1,3,1,2,2,2,1,2,2,1,1,2,2,2,1,2,2,3,4,2,1,1,1,3,1,1,1,1,1,1,1,1,1,1
>Marker142774	noP
ATTTCTTTGGTGGGACGCTTGTATAAGATCTTCTCAAAGACTCTAGCAAATAAAATGAGAAAGGTTATTGGGAAGGTGATTGACCATTTCCAAAGTGCTTXXXXXXXXXXTTCATCAAAGGTGGATTAATTGGATCAAATGATGTCTTGAATATTCTTGGACTTTGGTGTTTGTGAATGGAAGTCCAAACTAAGAGTTTAAGTGCTACAA	ic,id,ir,it,iz,jb,jc,jg,ji,jk,jz,kb,kh,ki,kj,kk,kn,ku,kv,kz,lb,lc,ld,lg,lh,li,lm,lr,ls,lu,lv,lz	1,1,1,2,3,1,2,1,1,1,3,2,1,1,1,1,1,2,2,2,1,1,1,1,1,1,1,3,2,2,1,2
ATTTCTTTGGTGGGATGCTTGTATAAGATCTTCTCAAAGACTCTAGCAAATAAAATGAGAAAGGTTATTGGGAAGGTGATTGACCATTTCCAAAGTGCTTXXXXXXXXXXTTCATCAAAGGTGGATTAATTGGATCAAATGATGTCTTGAATATTCTTGGACTTTGGTGTTTGTGAATGGAAGTCCAAACTAAGAGTTTAAGTGCTACAA	M,id,if,ii,ik,im,in,is,iu,iv,iw,ix,iy,jd,jk,jm,jn,jp,jq,jr,jw,jx,jy,jz,ke,ki,kj,kk,kl,km,kn,ko,kq,kt,kw,kx,kz,ld,lk,ma,mb	4,1,1,1,1,3,1,2,2,1,1,2,1,1,2,1,1,1,3,1,1,1,1,1,1,2,1,1,1,2,1,1,1,1,2,1,1,1,1,1,2
>Marker1431469	noP
AGAGAGCATCATCAAGCCTGGTACTCCAATCTTTCCTGTTTGGCTGCACAATCTTCTCTAAAATTCTCTTGATCTCCCTATTAGAAATTTCTGCCTGTCCXXXXXXXXXXAACTTTAGCATCATTAGTTCTAATGGGCTTGGCTTCCACCCATTTTGAAACATAGTCAACTGCAAGGAGAATGTAAACATAACCAAAAGAGACAGGAAAA	ic,il,it,ix,iy,jc,je,jk,jl,ju,kc,kd,kh,km,kx,ky,kz,lo,lp,lu,lv,ma	2,2,2,1,1,2,3,1,1,1,1,1,1,1,1,1,1,1,1,1,2,1
AGAGAGCATCATCAAGCCTGGTACTCCAATCTTTCCTGTTTGGCTGCACAATCTTCTCTAAAATTCTCTTGATCTCCCTATTAGAAATTTCTGCCTGTCCXXXXXXXXXXAACTTTAGCATCATTAGTTCTAGTGGGCTTGGCTTCCACCCATTTTGAAACATAGTCAACTGCAAGGAGAATGTAAACATAACCAAAAGAGACAGGAAAA	M,ic,ie,ii,ik,im,is,iu,iz,ji,jj,jl,jm,jr,jz,kb,kj,kl,kn,kp,kr,kv,lc,lt	2,1,1,1,1,1,1,1,2,1,1,1,1,1,2,1,1,1,1,1,1,1,1,1
>Marker1431511	noPM
TGTTAAGCATGAGACGAATGATGGAGAACAATGTGGCCGCAGTTGCTGCCACCAGCACCGCAGCTAAGGCAGACCCGATTCACCCATCTAGCATAAACCAXXXXXXXXXXATTCTTTCCCACCGTACGACTTACCTCCCAACTATGCACCACCCAATGTAGGGCACGTGCTCAACAAGAATGCCAACTAGTTTGTTCCCATTCCCTTTGA	ie,ik,iq,iv,jh,jj,jm,jq,jr,jt,jz,kn,ks,lc,ma,mb	1,1,3,1,1,2,1,1,1,1,1,1,1,1,2,1
TGTTAAGCATGAGACGAATGATGGAGAACAATGTGGCCGCAGTTGTTGCCACCAGCACCGCAGCTAAGGCGGACCCGATTCACCCATCTAGCATAAACCAXXXXXXXXXXATTCTTTCCCACCGTACGACTTACCTCCCAACTATGCACCACCCAATGTAGGGCACGTGCTCAACAAGAATGCCAACTAGTTTGTTCCCATTCCCTTTGA	id,ie,ij,it,jc,je,jf,jh,jk,jm,jw,kk,kw,ky,kz,lb,lk,lo,lt,lv,lx,ly,lz	1,1,2,1,2,2,1,1,1,1,1,1,2,1,1,1,1,1,1,1,1,2,1
>Marker1433299	noP
CTTCCCGTGTCTACGTCCAGTCCTCAAACAACCCGCTTGAGATTTTTCACTCTCTTTGTAAAACTCCTTTTACAAAGTCTGAACCACACAGGGACAACTCXXXXXXXXXXATCTTTTTGAGAGGATAAAATATTTCAGTTGAGAAAAACTCTTAATCTTTTTTGGGCTATGAAAACTCCCTTTAAGTTCGTGTTTCCAAGTCACCTTTGA	M,ic,ie,ih,il,im,in,jj,jy,jz,kl,kn,kp,kv,la,ll,ln,lr,lt,lw,lx,mc	3,1,1,2,1,1,1,1,2,2,1,2,4,1,1,1,3,1,1,1,1,2
CTTCCCGTGTCTACGTCCAGTCCTCAAACAACCCGCTTGAGATTTTTCACTCTCTTTGTAAAACTCCTTTTACAAAGTCTGAACCACACAGGGACAACTCXXXXXXXXXXATCTTTTTGAGAGGATAAAATATTTCAATTGAGAAAAACTCTTAATCTTTTTTGGGCTATGAAAACTCCCTTTAAGTTCGTGTTTCCAAGTCACCTTTGA	ih,ij,il,im,io,ip,it,iv,ix,jg,jq,js,ju,jw,jx,ka,kb,ki,ks,kx,kz,le,lg,lm,lu,lv,ly,lz,mb	1,1,1,1,1,1,1,1,1,2,1,1,2,1,3,1,1,1,1,2,1,1,1,1,1,1,1,2,2
>Marker1435178	noP
ATTGGATTAACAAATGAGCTTGCAATTTCATCCTTAGTGAGGTAGAAGAAAGGTAGATATCAACATTCTCGTGTGTGTGTATATATATATATATATTCTTXXXXXXXXXXTATTAAGTAAATAAAATTATTTACTTTTACTTCCTAAAAGTACATAAATGATATGATAAAAGTTAGAATTGGTAAAATAGATGGAACCGATGAGTCATGC	ic,ig,iw,jk,jn,jr,jv,jw,le,lm,lq,lr,lt,ly	1,1,2,1,2,1,1,1,1,1,1,1,2,1
GTTGGATTAACAAATGAGCTTGTAATTTCATCCTTAGTGAGGTAGAAGAAAGGTAGATATCAACATTCTCGTGTGTGTATATATATATATATATTCTTAAXXXXXXXXXXTATTAAGTAAATAAAATTATTTACTTTTACTTCCTAAAAGTACATAAATGATATGATAAAAGTTAGAATTGGTAAAATAGATTGAACCGATGAGTCATGC	M,ih,in,io,ix,ji,jl,jm,jn,jo,ka,ke,ki,ko,kp,kq,ky,la,lj,ll,lo,lp,ls,lx,mb	4,1,1,1,1,1,1,1,1,1,2,1,1,2,1,2,1,4,3,2,1,1,1,1,1
>Marker1436578	noM
CTTCATTCTTATATTCTATTTGCTTGCCAAAACCCATTGTTGATGTGGGTTTTGGCTCAATTTCCTCATGACCCTTTTGAGATTTTCCTGTTTCTTTTCTXXXXXXXXXXGTTTCCTCTTGAACATGTTGAGGTCTTGTCTTGTCTCCATAAGATTTTTCAACTTGCTCCATTCTACTAATTATTGGAGATTTTGGAGGCATGGCTTCCT	ie,ij,io,is,jh,jl,jo,jq,ju,jw,ke,kp,kv,kx,lg,lk,ll,lm,lt,ma,mb,mc	1,1,2,1,1,1,1,1,1,2,1,1,1,1,1,1,1,1,1,1,1,1
CTTCATTCTTATATTCTATTTGCTTGCCAAAACCCATTGTTGATGTGGGTTTTGGCTCAATTTCCTCATGACCCTTTTGAGATTTTCCTGTTTCTTTTCTXXXXXXXXXXGTTTCCTCTTGACCATGTTGAGGTCTTGTCTTGTCTCCATAAGATTTTTCAACTTGCTCCATTCTACTAATTATTGGAGATTTTGGAGGCATGGCTTCCT	P,ij,il,ir,iw,jh,jm,jo,jp,js,jz,ke,ki,kl,km,ku,ky,lc,lh,lk,lm,ln,lw	6,1,1,1,1,1,1,1,1,1,1,1,1,2,1,1,1,1,3,1,1,1,1
>Marker1437997	noP
ACTCCACCAAGTATAAGAAAAATTTGGGGCTTCCATGACTTAACAAACTTTTACAAAAGGTTTGTCCCATCTTTTTCTATACTTGTAGCACCACTCATTGXXXXXXXXXXGAGGTCAAATCCTTTCCAAGGTGGAGGGAATGATGCAATCCTACCCAGCAAGGGTATTGGGTAGAAGACTCCAAGTAGATTGGGCTAGAGATCCAAGGGA	M,id,ie,if,ii,ij,il,in,io,ip,iq,ir,is,it,iv,iw,iy,iz,jb,jc,jd,je,jf,jg,jh,ji,jj,jk,jl,jm,jn,jo,jp,jq,jr,js,jt,ju,jw,jx,jy,jz,ka,kb,kc,ke,kf,kg,kh,ki,kj,kk,kn,kp,ks,kt,ku,kv,kw,kz,la,lb,lc,lf,lg,lh,li,ll,ln,lq,lt,lv,lw,lx,ly,lz,ma,mb,mc	6,2,3,1,2,1,1,1,7,2,2,2,1,3,4,1,3,1,1,2,2,3,2,1,2,2,1,3,2,3,2,2,1,4,2,3,3,1,1,4,6,4,1,2,5,1,3,2,2,3,2,2,1,3,2,1,1,1,1,1,3,1,1,2,3,1,2,3,2,3,1,1,2,2,1,1,1,2,2
ACTCCCCCAAGTATAGGAAAAATTTGGGGCTTCCATAACTTAACAAACTTTTACAAAAGGTTTGCCCCATATTTTTCTATACTTGTAGCACCACTCATTGXXXXXXXXXXGAGGTCAAATCCTTTCCAAGGTGGAGGGAATGATGCAATCCTACCCAGCAAGGGTATTGGGTAGAAGACTCCAAGTAGATTGGGCTAGAGATCCAAGGGA	M,ic,id,ie,if,ig,ih,ii,ij,ik,il,im,in,io,ip,iq,ir,is,it,iu,iv,iw,ix,iy,iz,ja,jb,jc,jd,je,jf,jg,jh,ji,jj,jk,jl,jm,jn,jp,jq,jr,js,jt,ju,jv,jw,jx,jy,jz,ka,kb,kc,kd,kf,kg,kh,ki,kj,kk,kl,km,kn,ko,kp,kq,kr,ks,ku,kv,kw,kx,kz,lb,lc,ld,le,lf,lg,lh,li,lj,lk,ln,lq,lr,lt,lu,lv,lw,lx,ly,lz,mb,mc	6,4,2,1,4,3,3,1,2,2,1,1,1,3,1,1,3,5,6,4,6,2,4,6,3,3,2,5,2,1,2,2,3,1,3,3,4,2,5,2,2,4,5,5,2,4,4,2,4,5,2,3,1,2,5,1,3,2,4,3,5,3,2,1,1,2,4,2,1,7,7,2,2,4,2,3,1,2,2,3,2,1,3,4,4,2,1,4,3,2,3,2,3,3,7
>Marker144029	noM
GGTGTCATGAAAGGATGCGAGATGCGGAAGAACCAGTCCATGTAGTTACTGGCACACTGACCTGGCACAGTGCACACCTCACCTGCTGGAATGATATGATXXXXXXXXXXTATCATCATACGACACCCATGAATCGACAGGCGGAGCAGGAATGGTCTGTGTGTATCCAAATTGCCGCACGACCCTCTCTGGTCGGTAATAAACAACAAC	P,id,ie,ik,in,io,ip,iq,it,iv,iz,ja,jb,jc,jd,jg,jh,ji,jk,jn,ju,jx,jz,kb,kd,kj,km,ko,kq,ku,kv,ky,lb,lc,ld,lh,ln,lr,ls,lw,lz,ma,mc	17,2,2,4,3,1,1,3,2,2,2,2,2,1,3,3,7,1,1,1,1,1,1,1,1,1,3,2,1,1,6,1,3,4,1,3,2,2,4,1,1,1,1
GGTGTCATGAAAGGATGCGAGATGCGGAAGAACCAGTCCATGTAGTCACTGGCACACTGACCTGGCACAGTGCACACCTCACCTGCTGGAACGATATGATXXXXXXXXXXTATCATCATACGACACCCATGAATCGACAGGCGGAGCAGGAATGGTCTGTGTGTATCCAAACTGCCGCATGACCCTCTCTGGTCGGTAATAAACAACAAC	if,ih,ii,ij,ik,il,im,ip,ir,iv,iw,iy,jj,jl,jm,jn,jo,jq,js,jt,jv,jw,kd,ke,kf,kh,kj,kl,km,kn,ko,kq,kr,kw,la,lb,le,lv,lw,ly,ma,mb	2,1,1,2,2,4,1,1,1,1,2,3,2,1,3,1,4,4,2,2,4,4,2,2,1,1,2,1,2,2,2,1,1,4,1,1,3,2,1,2,1,1
>Marker1442245	noP
TCTTTATCATCTGATTGTAAAGCTCTTTTCCTCGTTCCCACTCGCTTATGTTGCTGCCTCCAATCGCGCAAGGGACCAAACCAATCAGACCAAACTCTGGXXXXXXXXXXCCCACGTGGCGGTGTTGTTCACTACGCCGCCCCGACCCGCCATGTTGCTCTGACCCGCTAATATGAATATGTTCCTATCGTAGGCTTGTTGTGGCTTCAC	ic,ie,ig,ii,ik,iv,iw,iz,jo,jq,jr,jt,ju,jv,jw,kg,kk,km,kn,ko,la,ld,lq,lu,lx,ly	1,2,1,1,1,2,1,1,1,1,1,1,2,2,1,1,2,1,1,1,1,2,1,1,1,2
TCTTTATCATCTGATTGTAAAGCTCTTTTCCTCGTTCCCACTCGCTTATGTTGGTGCCTCCAATCGCGCAAGGGACCAAACCAATCAGACCAAACTCTGGXXXXXXXXXXCCCACGTGGCGGTGTTGTTCACTACGCCGCCCCGACCCGCCATGTTGCTCTGACCCGCTAATATGAATATGTTCCTATCGTAGGCTTGTTGGGGCTTCAC	M,id,ie,ij,im,io,iu,jd,je,ji,jl,jp,jr,ju,jz,kf,ki,kz,la,lc,lf,lh,lv,mb	6,1,1,2,2,1,1,1,1,1,1,2,1,1,1,1,1,2,1,2,1,1,1,1
>Marker144269	noP
CCAGGTGATTTTGGTCACAAAAATCCTTGGAAAGCATCTATTTTGTCTATCTCTCAGTTTTGTGTATTGGTCCCATTCTGTAAGCATATATTAGTTGCTTXXXXXXXXXXCAAAAAAAAAAACAGTTAATATGGCTGACAAGATCTCTAGATGGTCTCCAGATTTTTAAATCTATTTTAATAATAACATTTAAATACTTTTAAAATGTAT	in,io,ja,jc,jk,kd,ke,kf,kh,ki,kn,ko,ld,lf,li,lk,lp,ls,lt,ma	1,1,1,1,1,1,1,1,1,2,1,1,1,1,2,1,1,1,1,3
CCAGGTGATTTTGGTCACAAAAATCCTTGGAAAGCATCTATTTTGTCTATCTCTCAGTTTTGTGTATTGGTCCCATTCTGTAAGCATATATTAGTTGCTTXXXXXXXXXXGCAAAAAAAAAATAGTTAATATGGCTGACAAGATGTCTAGATGGTCTCCAGATTTTTAAATCTATTTTAATAATAACATTTAAATACTTTTAAAATGTAT	M,is,iu,iw,jv,jy,ka,ke,kl,ko,kr,ky,kz,le,lf,lx	6,1,1,1,1,1,1,1,1,2,1,1,2,1,1,2
>Marker1443450	noP
TTTAATTTTGTGCAATGTTTTACCGTGACTTACCCCTTTTGTTGGCTTCCTTTTATTATGTTCTTGTGTATATAAATTCTTTGTTGCTTTTAGTGCGTTTXXXXXXXXXXTGTTGCTTTTAGTGCGTTTTAAATGTATGCATGAAGTAAATATTTATTCATTTGATGCACACAAACACTAACACTATTTGCACACACTGTGAGTAAAAAA	M,ic,if,ih,ik,in,ir,iv,iz,jj,jk,jn,jz,kb,kd,kf,kn,kp,kq,kw,ln,ls,lw	2,1,1,1,2,1,1,1,1,2,1,1,1,2,2,1,1,2,1,1,2,1,1
TTTAATTTTGTGCAATGTTTTACCGTGACTTACCCCTTTTGTTGGCTTCCTTTTATTATGTTCTTGTGTATATAAATTCTTTGTTGCTTTTAGTGCGTTTXXXXXXXXXXTGTTGCTTTTAGTGCGTTTTAAATGTATGCATGAAGTAAATATTTATTCATTTGATGCACACAAACACCAACACTATTTGCACACACTGTGAGTGAAAAA	M,ig,ir,iz,jj,jl,jm,jy,kb,ke,kl,km,ko,ks,lc,lj,ln,lr,mc	2,1,1,2,1,1,1,1,1,2,1,1,1,1,3,1,1,1,1
>Marker1443644	noM
GATGCCCTTGCTGGAGGTGACAGGAACTCCGTAGAACTGACAAAGACCCTTAATTAGAGCTTGACAACTCCAAGACCCTGTTGGACTTCTTCGGGTCCACXXXXXXXXXXCAATAGATGACATCAGAAATCAATTTAGTCATGTGCATACTTACCTATGTCACGATGGCATGACCTCGCTGGGGGGACGGGCACCCTGTAGGACTGACAG	P,ie,if,ij,in,iq,it,iw,iy,jb,jc,je,jg,jh,jm,jo,jp,jv,jw,ka,kd,ki,km,ks,kv,kx,ky,kz,le,lm,ls,lv,lx,lz	3,2,1,1,1,1,2,1,1,1,1,2,1,3,1,2,1,1,1,1,1,1,2,3,3,1,1,1,1,2,1,2,1,1
GATGCCCTTGCTGGAGGTGACAGGCACTCCGTAGAACTGACAAAGACCCTTAATTAGAGCTTGACAACTCCAAGACCCTGTTGGACTTCTTCGGGTCCACXXXXXXXXXXCAATAGATGACATCAGAAATCAATTTAGTCATGTGCATACTTACCTATGTCACGATGGCATGACCTCGCTGGGGGGACGGGCACCCTGTAGGACTGACAG	ic,iv,iw,jd,jf,jg,jh,jj,jp,js,ju,jz,kb,kn,kp,ks,ku,lc,lh,lo,lq,ls,ma,mc	1,1,2,1,1,1,2,1,1,2,1,1,1,1,2,2,1,4,1,1,1,1,2,3
>Marker1443912	noP
TAAGGCTTTTGTTGACATACCTGATGCTTCCTATGCTCTTTCTTTTGATAGGTTTCGCTGATTGAGCTAGTGGCCGGTCGGGTGGAGAGGTTGCTTGAACXXXXXXXXXXATCGTGCAATCCGTAGGGTTTTGCGACGTTTCAGAAGGAAATGAGCAAAATACTCAAAATGGGGGCAAAATGGTCAATTTAGGGGCATTCTTCAACCCCT	M,ic,if,ii,iu,iw,ix,jb,jd,jf,jj,jk,jp,jr,js,jt,ju,jx,jz,kb,kg,kl,ko,kp,kq,kt,ku,kv,kx,lb,lc,ld,lf,lh,lj,ln,ls,lt,lw,lx,mb,mc	5,1,1,3,1,1,1,1,1,1,1,2,1,1,1,1,2,1,1,1,1,1,1,4,1,1,1,1,1,1,1,2,1,1,1,1,1,2,1,1,1,1
TAAGGCTTTTGTTGACATACCTGATGCTTCCTATGCTCTTTCTTTTGATAGGTTTCGCTGATTGAGCTAGTGGCCGGTCGGGTGGAGAGGTTGCTCGAACXXXXXXXXXXATCGTGCAATCCGTAGGGTTTTGCGACGTTTCAGAAGGAAATGAGCAAAATACTCAAAATGGGGGCAAAATGGTCAATTTAGGGGCATTCTTCAACCCCT	ie,ig,ij,il,ir,is,it,iu,iv,iy,jb,jf,jh,jk,jo,jp,jq,js,ka,kl,ks,kv,kx,kz,lb,lo,lu,lx	1,2,1,1,1,1,2,1,1,1,1,1,1,1,1,1,2,1,2,1,1,1,1,2,1,1,2,2
>Marker1444897	noP
CTTTGGGTCGTGGTTTCCTTTCTTTTTTGTTTACTTGGTGACAATTCTGTATTGTTCAGATATTATCTGGTCCGAAGACCTTTCTGCATATTTCTTTTTCXXXXXXXXXXTTCCTTCTCTTTGTGTTTTCATCCGAGGGTAGGGATTATGGTGAGTTAGGATTTTGGCTCAATGCTTGTAGAACGGCTGGTCATGATACATGTCAGGATT	M,io,iq,is,iu,iv,iw,ix,iz,jk,jr,js,ju,jx,jy,kj,ko,kp,kq,la,lf,lj,ll,lo,lr,ls,ly,mb	1,1,1,1,1,1,1,1,1,1,1,1,1,1,2,1,1,1,1,2,1,2,1,1,3,1,1,1
CTTTGGGTCGTGGTTTCCTTTCTTTTTTGTTTACTTGGTGACAATTCTGTATTGTTCAGATATTATCTGGTCCGAAGACCTTTCTGCATATTTCTTTTTCXXXXXXXXXXTTCCTTCTCTTTGTGTTTTCATCCGAGGGTAAGGATTATGGTGAGTTAGGATTTTGGCTCAATGCTTGTAGAACGGCTGGTCATGATACATGTCAGGATT	iw,ix,iy,jk,jo,jp,js,ka,kb,ku,kx,ky,kz,la,le,lk,ll,lm,lp	2,1,1,1,1,1,1,2,1,1,2,1,1,1,1,2,2,2,1
>Marker1445171	noP
TCTCCTGCATCTCTAGCCCAATCTTCTTGAAGTCTTCTATCCAATGCCCTTGGGGGTAGGATTGCATCATCCCATCCCCCTTTAAAAGCATTTGACCTCAXXXXXXXXXXCAATGAGTGGTGCTACAAGTATAGAAAAATATGGGACAAACCTTTTGTAAAAGTATGTTAAGTCAAGGAAGCCCCAAATTTCCCTTATACTTGGTAAAGT	id,ie,if,ig,ij,il,in,io,ip,iq,ir,it,iv,iw,ix,jb,jc,je,jf,jg,jj,jk,jl,jm,jn,jo,jp,jq,jt,ju,jv,jw,jx,ka,kc,kd,kh,ki,kk,kl,km,ko,ks,ku,kv,kw,kx,ky,kz,lb,le,lg,li,lk,lp,ls,lt,lu,lv,ly,lz,ma,mb	2,2,2,2,3,2,1,5,2,3,3,2,4,4,1,2,3,2,2,8,1,5,1,2,1,2,1,3,3,2,3,4,2,3,6,2,5,3,1,1,3,1,2,1,3,4,8,1,3,4,2,4,2,3,2,3,1,3,1,3,2,1,2
TCTCCTGCATCTCTAGCCCAATCTTCTTGAAGTCTTCTATCCAATGCCCTTGGGGGTAGGATTGCATCATCCCATCCCCCTTGAAAAGCATTTGACCTCAXXXXXXXXXXCAATGAGTGGTGCTACAAGTATAGAAAAATATGGGACAAACCTTTTGTAAAAGTATGTTAAGTCAAGGAAGCCCCAAATTTCCCTTATACTTGGTAAAGT	M,ic,ie,if,ig,ih,ii,ik,il,in,io,iq,is,iu,iv,iw,ix,iz,ja,jd,jf,jh,ji,jj,jk,jl,jm,jp,jq,jr,js,jt,ju,jx,jy,jz,kb,ke,kf,kg,ki,kj,kk,kl,km,kn,kp,kq,kr,ks,kt,ku,kv,kw,kx,la,lb,lc,ld,lh,lk,ln,lo,lq,lr,ls,lt,lw,lx,ly,mb,mc	21,2,2,2,1,1,3,1,3,1,1,1,4,2,1,5,1,2,1,1,2,1,3,2,1,2,2,2,1,5,2,5,3,1,1,3,3,1,4,2,1,3,2,5,2,5,9,3,3,2,2,4,2,2,2,1,2,6,4,2,1,7,1,3,3,1,1,6,4,1,2,6
>Marker1445641	noP
CTCCACTAAGTGTGCTTAGGTGTCATGAGGCATGGAAAGCATGAAGGACATGCACAAAGTGTGACTATATGATATGACAATCGGGTGTAGTAAGCAAATGXXXXXXXXXXACTACCCCTAATACAAAAACTAGTCTAGGTGCCCTAAAATACAAGGGCTGAAAAAATCCTATATTTCTAGGGTACCCTACCTTATGGAGCCCTAAAAACA	M,iu,iw,ix,jb,ji,jj,jn,jp,ju,ke,kf,kg,kl,kn,ko,kq,la,ld,lh,ll,lo,lr,lx,ma	8,1,1,1,1,2,1,2,1,1,3,2,1,1,1,2,1,1,1,2,1,1,2,1,3
CTCCACTAAGTGTGCTTAGGTGTCATGAGGCATGGAAAGCATGAAGGACATGCACAAAGTCTGACTATATGATATGACAATCGGGTGTAGTAAGCAAATGXXXXXXXXXXACTACCCCTAATACAAAAACTAGTCTAGGTGCCCTAAAATACAAGGGCTGAAAAAATCTTATATTTCTAGGGTACCCTACCTTATGGAGCCCTAAATACA	ix,jq,jt,ju,jv,kc,ko,kx,ky,kz,la,lp,lu,lv	1,1,1,1,1,1,1,1,1,1,1,2,1,1
>Marker1446681	noP
CTCAAATTCAACCCAAGCAAATCATTCACTCACATAACCCTTCTATTACAAAACTCAACCTTCAAGCAACCTAAATAAACCTCCGAATCTCTCAAAACTAXXXXXXXXXXTCCTTCTTCTCCTCCTTCTTTCTAACTTGCTTTTATTTTTTCTTTCTTTCCCTAACTCTCTTCTTTTTTCTATTTAAAACATGAATGTGTTGGGTTTTGT	ic,ie,il,in,io,ip,it,iv,ix,iy,jc,jg,jh,jn,jo,jq,jt,jv,jw,jx,jz,ka,kc,kd,kh,ki,kk,km,ks,kt,ky,kz,lb,lf,lg,li,lk,ll,lm,lq,lu,lv,lz,mb	1,2,2,3,2,2,2,2,1,1,2,2,1,1,3,1,2,2,2,1,1,1,1,1,1,1,1,1,1,2,1,5,1,2,1,1,1,1,1,1,4,2,1,1
CCCAAATTCAACCCAAGCAAATCATTCACTCACATAACCCTTCTATTACAAAACTCAACCTTCAAGCAACCTAAATAAACCTCCGAATCTCTCAAAACTAXXXXXXXXXXTCCTTCTTCTCCTCCTTCTTTCTAACTTGCTTTTATTTTTTCTTTCTTTCCCTAACTCTCTTCTTTTTTCTATTTAAAACATGAATGTGTTGGGTTTTGT	M,ii,ik,iq,is,ix,ja,jb,jd,ji,jj,jk,jp,jq,jr,js,jt,ju,jz,ke,kg,km,kn,ko,kp,kq,ks,kv,kx,la,lb,lc,ld,lf,lh,ln,lo,lq,lt,lw,ly,mc	8,1,3,2,2,1,1,2,1,1,1,2,2,1,1,2,2,2,1,2,2,1,1,1,2,1,1,1,1,1,1,1,1,1,2,1,1,1,1,2,1,3
>Marker1449263	noP
ATGGGAAATGGCACATGCGCACTGACTACACAGACCTCAACAAGGCATGCCCCAAGGACGCATATCCCTTGTCCAGCATCGACAAGCATGTAGATGGTGTXXXXXXXXXXAAAACGACATAACAAAGGCTCATGGACCAAGTCTTTAAACGACAGATAGACCGAGATGTCAAAGTCTTTGTGGAAGACATAGTTGTCAAGTCTCACAGTG	ic,ih,ij,il,io,is,iv,iw,iy,jb,jc,je,jf,jk,jm,jo,jq,js,ju,jv,jw,ka,kc,kh,ki,kk,kl,ko,kw,ky,kz,la,le,lf,lg,li,ll,lm,lp,lq,ls,lt,lu,lv,lx,lz,ma,mb	3,2,1,1,1,1,1,1,2,1,1,2,1,1,3,4,3,1,1,1,2,3,1,1,2,1,1,4,2,2,2,2,2,1,2,2,1,2,3,2,2,2,3,2,2,4,1,1
ATGGGAAATGGCACATGTGCACTGACTACACAGACCTCAACAAGGCATGCCCCAAGGACGCATATCCCTTGCCCAGCATTGACAAGCATGTAGATGGTGTXXXXXXXXXXAAAACGACATAACAAAGGCTCATGGACCAAGTCTTTAAACGACAGATAAACCGAGATGTCAAATTCTTTGTGGAAGACATGGTCGTCAAGTCTCACAGTG	M,ig,ii,in,io,iq,iu,iv,ix,ja,jf,jh,jm,jq,js,jy,kb,ke,kf,kg,kl,km,kn,kp,ks,ku,kv,kw,kx,la,lb,lc,ld,lf,lh,lo,lq,lr,lt,lw,ly,ma,mb,mc	6,1,1,3,1,3,3,1,1,3,1,1,1,2,1,2,1,1,2,5,1,1,3,3,2,1,1,1,1,1,1,1,5,1,2,2,2,1,1,1,1,1,2,3
>Marker1449835	noM
TTAGTGATAATTCCCAAGGTGGTCATATCTCTCTTGGTGGTCTCTAGAGGTATCATCCCCTTCGAAGAACATATTGCAGCAGTAGGGACTACTAGCAACAXXXXXXXXXXAAAAATTCTAGATGAGGGTTCACTGTAATCAAGCAAGTCGGAGACCTAGCATGATCACAGATTCACCTCCACTCCTTATGTTCCCATGAGCCCGGGTATA	P,id,if,ih,iq,iv,jc,je,jf,jo,jw,kd,kh,ki,ks,kv,kx,kz,lb,lk,lp,lt,lx,lz	4,2,2,1,2,1,1,1,1,3,1,1,1,1,1,2,1,1,1,1,1,1,1,1
TTAGTGATAATTCCCAAGGTGGTCATATCTCTCTTGGTGGTCTCTAGAGGTATCATCCCCTTCGAAGAACATATTGCAGCAGTAGGGACTACTAGCAACAXXXXXXXXXXAAAAATTCTAGATGAGGGTTCACTGTAATCAAGCAAGTCGGAGACCTAACATGATCACAGATTCACCTCCACTCCTTATGTTCCCATGAGCCCGGGTATA	ii,ik,is,iz,jh,jl,jm,jp,jr,kk,kp,ku,kv,lb,ld,ln,ly,ma,mc	2,2,1,2,1,1,1,1,1,1,1,1,2,1,1,1,1,1,1
>Marker1451615	noP
TACTTGATGTACATTGTATATTGGTTAAATGTTGGACATGCTGAATGAAATGTTGTTTCTCAAAGGCTATAGAGTATAAAAAAAATCGAAAAAAAAAAGAXXXXXXXXXXATTTTCTTATTTTTTTTTCTTAATATGCACTTATTCCCCATTGCTCCTCTATTCCTTTGGGATTTAGCCACTTATTCCATATTTCTCCATACCTTGTCCT	M,id,ii,ik,in,io,is,it,iu,iv,iw,ix,iy,iz,ja,jb,jc,je,jl,jn,jp,jq,jr,js,jt,jx,jy,jz,kb,kc,ke,kf,kh,ki,kl,km,kn,ko,kt,ky,lb,ld,le,lf,lg,lh,lj,lk,ll,lp,lq,lr,lu,lw,lx,ly,lz	25,1,7,1,3,5,1,1,1,2,1,7,2,2,1,2,3,1,2,3,1,1,2,3,3,2,1,3,1,1,2,2,5,1,2,1,2,5,1,2,1,2,2,1,4,3,2,3,2,4,2,2,1,4,2,3,2
TACTTGATGTACATTGTATATTGGTTAAATGTTGGACATGCTGAATGAAATGTTGTTTCTCAAAGGCTATAGAGTAAAAAAAAAATCGAAAAAAAAAATTXXXXXXXXXXATTTTCTTATTTTTTTTTCTTAATATGCACTTATTCCCCTTTGCTCCTCTATTCCTTTGGGATTTAGCCACTTATTCCATATTTCTCCATACCTTGTCCT	M,ig,ih,ii,ik,im,in,io,ir,iu,iv,iw,ix,iz,jb,jd,jf,ji,jj,jk,jl,jm,jn,jq,jt,ju,jx,jy,kd,ke,kf,kg,kj,kk,kl,kn,ko,kp,kq,kr,ks,kt,ku,la,ld,lh,lj,lo,lr,lt,lx,ly,ma,mb	15,1,2,1,3,1,3,1,1,3,1,4,3,2,3,1,1,1,1,3,1,2,2,2,1,1,2,1,1,2,2,3,1,2,1,2,4,2,1,1,1,1,2,3,3,2,4,1,2,2,1,4,2,3
>Marker145242	noM
ATAATGCATTTTGAAACAATGGGACATGCCACATTGTCCCCGTTCTCTTGCTATTGTTACCTAAACGCGCGCCCACCAAGTGTTCGGTGAAATGCCTCAAXXXXXXXXXXAAACAACCCATGGGGCGTTTTGGTTTATACATATTTTCTTTTTTTTGGGACATGTATTCATTCCCGAAAAAGGCTATAGTAATTGCCCCACGTATATCCC	ie,if,ii,ij,il,ip,iy,iz,je,jj,jo,jq,js,jt,ju,jv,jz,kc,ke,kl,km,kn,ks,kt,kw,lb,le,ma	1,1,1,1,2,1,1,1,1,1,3,1,1,1,1,1,3,1,1,1,1,1,1,1,1,2,1,1
ATAATTCATTTTGAAACAATGGGACATGCCACATTGTCCCCGTTCTCTTGCTATTGTTACCTAAACGCGCGCCCACCAAGTGTTCGGTGAAATGCCTCAAXXXXXXXXXXAAACAACCCATGGGGCGTTTTGGTTTATACATATTTTCTTTTTTTTGGGACATGTATTCATTCCCAAAAAAGGCTATAGTAATTGCCCCACGTATATCCC	P,ie,if,ik,in,io,iq,iz,jb,jg,jh,ji,jl,kc,kq,kv,ky,ld,lh,li,lq,lr,lz,ma,mc	3,1,1,1,2,2,1,1,1,1,1,1,1,1,1,2,1,1,2,1,1,1,1,1,2
>Marker1453869	noP
GTCACATTAATTTTAAAAGACAAACTATATCATTAATTTTTGTTCCAAAAAAATGTAAATGTTGATCAATATATAGCCTATTTGGTTATATGATGTGATTXXXXXXXXXXACATTTTCTCAACATTTTCACGGTTCTGTTGTTCTATCTACTAATTAAGGTATATCATTATTTAGTATTTACTAACATATTGATTATGTTACTTAATTAC	ic,id,il,im,ir,is,it,iv,iw,ix,iy,iz,jc,jd,jf,jg,ji,jj,jl,jm,jn,jt,jv,jx,jz,kb,kc,kd,kh,ki,kk,km,ko,kp,kq,kr,ks,kt,ku,ky,kz,la,lb,ld,le,lf,li,lj,lm,lo,lp,lq,lr,lu,lv,lx,ly,lz,mb,mc	1,1,3,2,3,2,2,2,3,2,1,1,2,1,2,1,1,1,1,2,1,3,1,2,1,3,6,2,3,1,2,1,1,1,1,1,2,1,1,2,3,6,1,4,4,1,2,3,1,1,1,1,1,1,1,2,1,1,3,2
GTCACATTAATTTTAAAAGATAAACTATATCATTAATTTTTGTTCCAAAAAAATGTAAATGTTGATCAATATATAGCCTATTTGGTTATATGATGTGATTXXXXXXXXXXACATTTTCTCAACATTTTCACGGTTCTGTTGTTCTATCTACTAATTAAGGTATATCATTATTTAGTATTTACTAACATATTGATTATGTTACTTAATTAC	M,ie,if,ig,ih,ii,in,ir,is,iu,iv,jb,je,jg,jk,jl,jo,jp,jq,jy,ka,kd,kf,kj,kk,kl,kn,ko,kr,kt,kx,kz,le,lg,lh,lj,lo,lq,lr,lt,lw,ma,mc	15,1,2,1,2,2,1,1,1,2,3,2,1,1,3,1,3,3,1,1,2,2,4,2,1,1,2,1,1,1,2,3,1,1,1,2,1,1,2,1,1,1,1
>Marker1453989	noP
CAGTTACCTTGAGAAGAAGAGGGGATTGAATTAAGATACGAATATTATTCCCCAATTAAACTTGCACTCTCTCTTTTTGGATTAACAATGCACATAGGGAXXXXXXXXXXATCTTTTGAGAGGATAAGACATTTCAGTTCAGAAATACTCTTGATCTTTCGAGAGGATAAAACTGTTTGGGCAATAAAAACTCTCTTTAAAACATTTGAA	ie,if,ih,ik,iw,jf,jj,jm,jr,js,jt,ju,jz,ka,kb,kd,ki,kk,km,kn,kw,kx,ky,kz,ld,lg,lq,lr,ls,mc	1,1,1,1,1,1,1,1,1,1,2,1,1,2,1,1,1,1,1,1,1,2,1,1,1,1,1,1,1,2
CAGTTACCTTGAGAAGAAGAGGGGATTGAATTAAGATACGAATATTATTCCCCAATTAAACTTTCACTCTCTCTTTTCGGATTAACAATGCACATAGGGAXXXXXXXXXXATCTTTTGAGAGGATAAGACATTTCAGTTCAGAAAAACTCTTGATCTTTCGAGAGGATAAAACTGTTTGGGCAATGAAAACTCTCTTTAAAACATTTGAA	M,ig,iq,iv,iz,jj,jk,jp,kl,kn,ko,kp,ku,kw,lc,lj,ll,lv	2,2,1,1,2,1,1,1,1,1,1,1,1,1,1,1,1,1
>Marker1455844	noP
TCATTCTGAGAGCATATCATCATGAGCAAGTCACGGACAGGAAAAGCAAGAGGTTCCTTTTGAAGAAGTTTAGTGCAAGTTGATAATAATTCATCAACAGXXXXXXXXXXACTCCACACTATTTGATCCAACATGCCTCAAAGCTTCTTCTGCTCTAGACCTGGAAAATCCCATCTCTACAATGGTTGAAATTGTTGTTTCATTGAGAGG	M,id,if,ig,ii,io,ir,it,iw,ix,iy,ja,jc,je,jf,jj,jk,jl,jm,jn,js,jz,ka,kb,kf,kh,kj,kk,km,kn,kp,kq,ks,ku,kw,ky,kz,lb,lc,lf,lg,lj,ll,lu,lx,mb,mc	8,1,3,2,1,1,2,1,3,1,1,2,3,1,2,1,2,3,3,1,4,1,2,2,2,1,2,1,3,3,2,2,2,4,1,1,3,2,4,1,2,1,2,4,1,3,1
TCATTCTGAGAGCATATCATCATGAGCAAGTCACGGACAGGAAAAGCAAGAGGTTCCTTTTGAAGAAGTTTAGTGCAAGTTGATAATAATTCATCAACAGXXXXXXXXXXACTCCACACTATTTGATCCAACATGCCTCAAAGCTTCTTCTGCTCTAGACCTGGAAAATCCCATCTCTACAATGGTTGAAATTGTTGTTTCATCGAGAGG	id,ie,ih,ii,ij,il,im,iq,ix,jc,je,jf,jg,jh,jn,jo,jr,jt,ju,jw,jz,ka,kc,kg,kh,ki,kk,kn,ko,kw,kx,ky,kz,la,lb,ld,li,lk,ll,lm,lq,lr,ls,lt,lv,lw,ly,lz,mc	2,1,3,1,2,1,1,3,1,1,2,2,1,2,1,1,3,1,1,2,2,2,2,1,2,1,1,1,1,1,2,1,1,2,3,2,1,1,1,2,2,1,2,1,1,1,1,1,1
>Marker145673	noP
CACCCTTGTGCCTACGCCAAGTCCCCAAGCAACCCGCTTGAGAGTTCCACTATCTTGTAAATTCCTTTTACAAGTTCTAAACACACAAGGACAACCCTTCXXXXXXXXXXGAATTTGTAAGAGGATAAAACGATTTTTCTTTTTAAGAGGATAAGACCTTTTTGTTCTGAAAAACTCTTAGCAAATTCGTGTCTCAAGTCACATATATAT	M,ii,ij,il,ir,is,iw,ix,iy,je,jn,jr,jt,jv,jy,kl,kp,kr,kt,kz,lb,ld,le,lg,lv,lx,ly	11,2,2,3,1,1,2,1,1,1,3,1,1,1,1,2,1,1,1,1,1,2,2,1,1,1,1
CACCCTTGTGCCTACGTCAAGTCCCCAAGCAACCCGCTTGAGAGTTCCACTATCTTGTAAATTCCTTTTACAAGTTCTAAACACACAAGGACAACCCTTCXXXXXXXXXXGAATTTGTAAGAGGATAAAATGATTTTTCTTTTTAAGAGGATAAGACCTTTTTGTTCTGAAAAACTCTTAGCAAATTCGTGTCTCAAGTCACATATATAT	io,it,iz,jd,ji,jn,jx,kb,kf,kh,ki,kk,km,kn,lf,ln,lt,lu,lv	2,1,1,1,1,1,1,1,1,1,1,1,1,1,1,1,2,2,1
>Marker1457481	noP
CTTCCACGGCTCCATTCATCTTTGGCCGGTAGGGCTTGGAATTGTGATGCTGGATTTTAAACTCCTCGCACATTTCCCCCATCATTTTGTTATTCAGGTTXXXXXXXXXXAACCTGACCACTACACCCCTCGTGACATTGGTGTAGGAAGCCGCCTCGACCCACTTGGTGAAATAATCTATCGCTACGAGGATGAAGCGATGACCATTCG	M,id,ie,ih,ik,iq,ir,iu,iy,ja,jc,jd,jj,jl,jm,js,jt,ju,ke,kk,kl,km,kx,lj,lk,ly	4,1,2,2,2,1,2,2,1,1,4,1,2,1,1,1,1,1,1,2,3,2,1,2,2,1
CTTCCACGGCTCCATTCATCTTTGGCCGGTAGGGCGTGGAATTGTGATGCTGGATTTTAAACTCCTCGCACATTTCCCCCATCATCTTGTTATTCAGGTTXXXXXXXXXXAACCTAACCACTACACCCCTCGTGACATTGGTGTAGGAAGCCGCCTCGACCCACTTGGTGAAATAATCTATCGCTACGAGGATGAAGCGATGACCATTCG	M,ic,ii,ik,in,iq,ir,jf,jh,jj,jm,jn,jp,kd,kf,kk,la,lb,lc,ld,lw,ly	8,1,1,1,1,2,3,1,1,4,2,2,1,1,1,2,1,1,2,1,1,1
>Marker1457661	noM
ACATATTCCCTTCAGTCTTGCTTAACTGTTGAGACAAATTTCTTTTCGACCTAAGGCAAGCCTTTAACTCATCTTTCAAGATCATGCCTTCGACCTGCGAXXXXXXXXXXCTGCCCCCATAAAACCCCTTTCGTCTCTTCGGAGCTTCAGCTCACTGTTGCTGCCCCCATAAAGCCCCTCAAAACTTGTTTCGGTCGTGTTCTTCCTTTC	P,id,if,ii,ij,il,in,iv,jd,jg,jh,jk,jm,jn,jo,jt,jv,ki,kk,km,ks,ku,kv,kw,ky,kz,le,lg,li,lm,lt,lu,lv,ly,mb	7,4,1,1,3,1,1,1,1,1,3,2,2,1,2,1,2,1,1,1,1,1,2,1,3,1,2,3,1,2,2,1,1,2,1
ACATATTCCCTTCAGTCTTGCTTAACTGTTGAGACAAATTTCTTTTCGACCTAAGGCAAGCCTTTAACTCATCTTTCAAGATCATGCCTTCGACCTGCGAXXXXXXXXXXCTGCCCCCATAAAGCCCCTTTCGTCTCTTCGGAGCTTCAGCTCACTGTTGCTGCCCCCATAAAGCCCCTCAAAACTTGTTTCGGTCGTGTTCTTCCTTTC	ii,ik,io,is,iu,ja,jh,jk,jl,jm,jp,jy,ke,kf,kk,kn,kp,kq,ks,lb,lc,lj,ln,lo,lq,lx,mc	1,1,1,1,2,3,1,1,1,1,1,1,1,1,1,1,3,1,1,1,2,1,1,1,1,2,2
>Marker145772	noP
ACAGCATCCGCACATAGGCAACAAGAAGTTGCCCCTGTTACTGAGGATGATACTGTCGTGACTAAAGACGTACATACACATGCTGAAGAAGCTATTGATGXXXXXXXXXXAATTATTATTTTTATAAGTTGTCTAATCATTTAGTTTTTTTTGTAGGAACATCCTGAATTGAAGTTATCCTCCCGTGGAAGGAAAGTTCAAAAATTTGGG	ic,id,ie,ig,im,in,io,ip,iq,it,jb,jc,jg,jh,ji,jl,jn,kb,kc,ke,kf,kg,kh,ki,kk,kn,kp,kv,kx,ky,kz,la,lb,lc,lf,lj,ll,lm,lo,lp,lq,lr,ls,lv,lx,lz,mc	1,2,1,4,1,4,1,1,1,2,3,7,1,1,1,1,1,4,1,1,1,1,2,1,1,3,2,1,2,1,3,2,1,3,1,2,1,1,1,1,1,3,1,3,3,3,1
ACATCATCCGCACATAGGCAACAAGAAGTTGCCCCTGTTACTGAGGATGATACTGTCGTGACTAAAGACGTACATACACATGCTGAAGAAGCTATTGATGXXXXXXXXXXAATTATTATTTTTATAAGTTGTCTAATCATTTAGTTTTTTTTGTAGGAACGTCCTGAATTGAAGTTATCCTCCCGTGGAAGGAAAGTTCAAAAATTTGGG	M,id,ih,ii,ij,ik,il,im,ir,is,iu,iv,iw,ix,iz,jb,jd,je,jf,ji,jk,jl,jm,jn,jp,jq,jr,js,jt,ju,jv,jw,jx,jy,jz,ka,kc,kf,kg,kh,ki,kj,kk,kl,kn,ko,kp,kq,kr,kt,kw,kx,ky,kz,la,lb,ld,le,lf,lk,ll,lu,lv,lx,ly,ma,mb	17,1,2,1,1,1,4,1,2,1,1,3,4,6,2,2,1,2,6,1,2,1,4,2,2,2,3,3,3,2,1,3,1,2,1,7,1,1,1,1,1,1,1,4,1,1,1,2,2,1,1,1,1,4,2,2,1,2,2,2,4,1,2,1,3,2,3
>Marker1460935	noM
GGTTATTATTATTTTGATTAATTTGATGAAATTTCGGTTGAATGCATTTTAAGTTGTTCTCTGAGTGCATACTTGATTATCGTGAAATTCGTTTCACCGAXXXXXXXXXXACCAATGCGAAATGCTGCCGAAATTTACTCAAATTGTTCAAAATAATGCTAACCATGACGTTTGAGGCTAACATAAAAGACGGTCTTCCTAAATGGGATA	P,ic,ie,if,in,iy,jd,jm,jq,ju,ka,kb,kc,kd,kh,kl,km,kv,kw,ky,kz,lb,ll,lm,lq,lu,lv	3,1,1,1,1,2,1,1,1,1,3,1,2,2,1,2,1,1,1,1,2,1,1,1,1,1,2
GGTTATTATTATTTTGATTAATTTGATGAAATTTCGGTTGAATGCATTTCAAGTTGTTCTCTGAGTGCATACTTGATTATCGTGAAATTCGTTTCACCGAXXXXXXXXXXACCAATGCGAAATGCTGCCGAAATTTACTCAAATTGTTCAAAATAATGCTAACCATGACGTTTGAGGCTAACATAAAAGACGGTCTTCCTAAATGGGATA	ig,ih,iu,ja,jm,jp,ju,jy,jz,kf,kq,ks,lb,lc,lx,ly	1,1,1,2,1,1,1,1,1,1,1,1,1,1,1,2
>Marker146134	noM
GATGCCCTTGCTGGAGGTGACAGGTACTTCGTAGAACTGACAGAGACCCATAATTAGAGCTTGACAACTCCAAGACCCTGTTGGACTTCTTCGGGTCCACXXXXXXXXXXGCGATCCCTGCAAACAATAGATGAAATCAGAAATTAGTTGAGCGATGTGCATACTTACCTATGATGACGTGACCTTGCCGGGGGGAACGGGCGCCCTGTA	P,id,ie,ik,iz,ja,jh,ji,ju,jx,kb,kc,kd,ke,kh,kn,ko,kp,kt,kv,ky,lc,lg,li,ln,lw,mc	9,1,1,1,2,1,3,1,1,1,1,2,1,1,1,1,1,1,1,2,1,2,1,1,2,1,1
GATGCCCTTGCTGGAGGTGACAGGTACTTCGTAGAACTGACAGAGACCCATAATTAGAGCTTGACAACTCCAAGACCCTGTTGGACTTCTTCGGGTCCACXXXXXXXXXXGCGATCCCTGCAAACAATAGATGAAATCAGAAATTAGTTGAGCGATGTGCATACGTACCTATGATGACGTGACCTTGCCGGGGGGAACGGGCGCCCTGTA	iq,is,iv,jo,js,jw,jy,kc,kf,kp,la,lb,le,lj,lz,mb	1,1,1,2,1,1,1,1,1,1,1,2,1,1,1,2
>Marker1461398	noP
TTTTAACACCAATTTTAGAGGTGTTTAGAACTTCTTTCAATCTTTGAAGATACTAAAATCAATAATAAAATGTTCAATACTAATTAATTGTTTTTTTGGAXXXXXXXXXXAAATAAAATTACAAGTAAATTGAAAAAGGGGTGTAGTTGCATGATTCCTACCATGTAGTAGAGACAGAACGAGACGAGGTTGACAAGCTGGGCGTAGTTG	M,ii,io,ir,iw,jb,jq,ju,kh,kq,ks,kt,lb,ld,lg,lh,mb	11,1,1,1,1,1,1,1,1,1,2,1,1,1,1,1,1
TTTTAACACCAATGTTAGAGGTGTTTAGAACTTCTTTCAATCTTTGAAGATACTAAAATCAATAATAAAATGTTCAATACTAATTAATTGTTTTTTTGGAXXXXXXXXXXAAATAAAATTACAAGTAAATTGAAAAAGGGGTGTAGTTGCATGATTCCTACCATGTAGTAGAGACAGAACGAGACGAGGTTGACAAGCTGGGCGTAGTTG	ih,ij,io,ip,ir,is,it,iv,iw,ix,iz,jc,jd,jm,jn,jo,jr,jt,ka,kc,ke,kh,kl,ko,kx,kz,la,ld,le,lh,li,lo,lp,lq,ls	1,1,1,1,1,1,1,1,1,1,2,1,1,1,1,2,1,1,2,1,1,2,3,1,2,1,1,2,1,1,2,3,1,2,1
>Marker1461907	noP
TTGTGGATACCTGGGTGGTGGGTAAGGAGAAGGTTTGTTATTGGCTGAGTAAAGATATTGTTGGGTTGGTGGGAAACTTGGTCGTACAGGAATGGCAGTCXXXXXXXXXXTTTGAGGGTGCGCAGCCTACCATCTTTTCATAGTAGAGTACCGATAATGTGTCTACCATCACGATTATCGTCTCCCTTTCCATCATTGGGGGTACCACTT	M,ic,id,ie,ig,ih,ii,ij,ik,il,im,in,io,ip,iq,ir,is,it,iu,iv,iw,ix,iy,iz,ja,jb,jc,jd,je,jf,jg,jh,ji,jj,jk,jl,jm,jn,jo,jp,jq,jr,js,jt,ju,jv,jw,jx,jy,jz,ka,kb,kc,kd,ke,kf,kg,kh,ki,kj,kk,kl,km,kn,ko,kp,kq,kr,ks,kt,ku,kw,kx,ky,kz,la,lb,lc,ld,le,lf,lg,lh,li,lj,lk,ll,lm,ln,lo,lp,lq,lr,ls,lt,lu,lv,lw,lx,ly,lz,ma,mb,mc	24,7,5,2,2,4,1,1,3,4,1,2,5,3,2,2,8,5,3,4,4,7,7,6,11,13,4,5,5,2,3,2,4,8,6,8,2,3,4,2,3,2,4,3,3,1,2,1,7,6,5,4,5,2,1,5,3,4,6,2,6,4,4,3,12,7,5,7,4,5,2,2,6,4,6,3,3,1,2,6,4,4,6,2,3,3,4,2,5,2,1,5,8,3,3,4,5,5,8,4,5,4,5,12
TTGTGGATACCTGGGTGGTGGGTAAGGAGAAGGTTTGTTATTGGCTGAGTAAAGATATTGTTGGGTTGGTGGGAAACTTGGTCGTACAGGAATGGCAGTCXXXXXXXXXXTTTGAGGGTGCGCAGCCTACCATCTTTTCATAGTAGAGTACCGATAATGTGTCTACCATCACGATTATCGTCTCCCTTTCCATTATTGGGGGTACCACCT	M,ic,ie,if,ig,ih,ii,ik,il,im,in,iq,ir,is,iu,iv,iw,iz,ja,jb,jd,jh,ji,jj,jk,jl,jm,jp,jq,jr,js,jt,jx,jy,jz,kb,kd,ke,kf,kg,kj,kk,kl,km,kn,ko,kp,kq,kr,ks,kt,ku,kw,kx,la,lc,ld,lf,lh,lj,ln,lo,lr,ls,lt,lw,lx,ly,ma,mb,mc	25,3,4,1,1,2,2,3,2,2,1,3,2,3,1,2,2,6,8,3,1,5,2,5,1,2,1,6,3,4,4,1,2,4,8,1,1,7,2,4,3,5,1,4,6,4,8,3,6,2,2,2,1,2,5,7,2,3,2,4,2,4,5,2,4,4,5,2,2,2,9
>Marker1463221	noM
ATTTTAAGGAATTGTGGATTTGTGAAACTTTGTGTGTGCATTTGTTGAACTATGTAAAATGTAAATAACTGTTGTCTATTTCGCATTCTTTACACTGCATXXXXXXXXXXTGTGTGTGCATTTGTTGAACTATGTAAAATGTAAATAACTGTTGTCTATTTCGCATTCTTTACACTGCATTCTAAGCACCCACGGGTTTGAGTAAAAAAG	P,ic,ie,ij,iq,iv,iy,ja,jb,jd,jg,jh,jj,jl,jz,kb,kd,ke,kf,km,kp,kq,kv,kw,lc,ll,ln	2,1,2,2,2,1,1,1,1,1,1,1,1,1,1,1,2,1,1,2,1,1,2,1,1,1,2
ATTTTAAGGAATTGTATATTTGTGAAACTTTGTGTGCGCATTTGTTGAACTATGTAAAATGTAAATAACTGTTATCTATTTCGCATTCTTTACACTGCATXXXXXXXXXXTGTGTGCGCATTTGTTGAACTATGTAAAATGTAAATAACTGTTATCTATTTCGCATTCTTTACACTGCATTCTAAGCACCCACGGGTTTGAGTAAAAAAG	P,id,if,iw,iy,jd,jf,jh,jz,kb,km,la,lc,lw,lx,ma	2,1,1,1,1,2,4,1,2,1,2,1,1,1,1,1
>Marker1463847	noP
CAGAAAAAGGGTGAGAATGGAGGATTGCCTTGAGGGTCCACACTTAGGAAATCATGAAACACAGCTCCAAACTCGAAAGTGGAGGACACATGAACAGCCCXXXXXXXXXXTGGAGGATTGCCTTGAGTGTTTGCACTTAGGCAATCATCAAACACAACTCCAAACTCGAAAGTGGAAGACACACGAATAGCCCTATGCAATAACGTTCAT	M,ih,ii,ik,il,im,iq,iv,iw,iz,jb,jh,ji,jj,jk,jl,jm,jt,jy,jz,ke,kg,kj,kk,kl,km,kp,ks,kw,kx,lc,lf,lh,lj,ln,ls,lw,ly,ma,mb,mc	6,1,1,4,1,1,1,1,1,1,1,1,2,2,2,1,1,1,2,2,1,1,1,1,1,1,3,2,1,1,1,1,2,1,2,1,1,2,1,1,2
CAGAAAAAGGTTGAGAATGGAGGATTGCCTTGAGGGTCCACACTTAGGAAATCATGAAACACAGCTCCAAACTCGAAAGTGGAGGACACATGAACAGCCCXXXXXXXXXXTGGAGGATTGCCTTGAGTGTTTGCACTTAGGCAATCATCAAACACAACTCCAAACTCGAAAGTGGAAGACATACGAATAGCCCTATGCAATAACGTTCAT	M,ie,if,ih,ik,ir,iw,ix,iz,jd,jf,jh,ji,jj,jk,jl,jm,jp,jq,jt,jy,kb,kf,kj,kl,km,kn,kq,ks,ku,kw,kx,la,lb,lc,ld,lh,ln,lq,lw,ly,mc	7,2,1,2,1,3,1,1,4,1,1,1,1,3,2,1,1,1,3,2,1,1,1,1,1,1,2,1,2,2,1,1,1,1,2,2,2,4,1,1,1,1
>Marker1466719	noP
TTGATGACCTTTGAAAAACTTGTGAAGAGTTGTGAATTTTCAGAGTTATTTTCAAAATTTCCTCACTGGTAATCGATTACATATGTGTGGTAATCTATTAXXXXXXXXXXGGTAATCGATTACAGTCTCTTGGTAATCGATTACACTTTTAAAATTCAAAACTGAAATTTACTTAAAAACTTTGTAAGGTGTTTGAAAGATTAACTTTTA	M,ic,ie,if,ig,ih,ii,ik,il,im,in,io,ir,is,iu,iv,iw,ix,jb,jf,ji,jj,jk,jl,jm,jn,jp,jq,jr,js,jt,ju,jx,jy,jz,kb,kd,ke,kf,kg,kj,kk,km,kn,kp,kq,kr,ks,kt,ku,kw,kx,la,lb,lc,ld,lh,lj,ll,ln,lo,lq,lr,lt,lw,ly,ma,mb,mc	25,1,1,2,2,2,1,2,2,1,2,1,1,3,2,1,1,1,2,3,2,6,2,2,2,1,1,2,7,3,2,2,4,2,4,1,4,1,4,2,1,1,1,5,5,3,2,2,1,1,4,1,5,3,3,1,3,2,3,2,5,1,1,1,3,1,2,2,2
TTGATGACCTTTGAAAAACTTGTGAAGAGTTGTGAATTTTCAGAGTTATTTTCAAAATTTCCTCACTGGTAATCGATTACATATGTGTGGTAATCTATTAXXXXXXXXXXGGTAATCGATTACAGTCTCTTGGTAATCGATTACACTTTTAAAATTCAAAAATGAAATTTACTTAAAAACTTTGTAAGGTGTTTGAAAGATTAACTTTTA	ic,id,if,ig,ih,ij,il,im,in,io,ip,iq,ir,is,it,iv,iw,ix,iy,jb,jc,je,jf,jg,jk,jn,jo,jp,jq,jr,js,jt,ju,jv,jw,jx,ka,kb,kc,kd,kh,ki,kk,kl,km,ko,kt,ku,kv,kw,kz,lb,le,lf,lg,li,lo,lp,lq,ls,lt,lu,lv,lx,ly,lz,mb	2,3,1,3,4,1,1,3,2,1,9,1,1,4,3,1,3,3,1,2,3,3,1,4,2,3,5,1,5,1,3,3,2,7,4,4,3,3,3,4,6,3,1,4,1,1,2,3,1,1,3,1,6,1,7,3,3,3,1,1,1,5,7,1,1,1,1
>Marker1467190	noP
AAAAAACTATATTTTTATTTGAACATAATCATATATTTGAAATATTAGAATAAAGAATTCACTCAAGATTGGGAAGGAAGGGACATATATGACATGAAAAXXXXXXXXXXTTAGATCCAATAGTAGAAAAAGGCAAGTATGTGTATGTAACACATAATGAGCCTACAAGAAAAAGGACAAAACATTCCGTGATGAGACTTGGACCCTTCA	ic,id,ij,im,it,iv,ix,jc,jf,ju,jx,kb,kc,kh,kp,kr,ky,la,lf,li,lj,ll,ln,ls,lu,lx	1,1,1,1,1,1,2,1,1,2,3,2,1,1,1,1,1,1,1,2,1,1,2,1,1,2
AAAAAACTATATTTTTATTTGAACATAATCATATATTTGAAATATTAGAATAAAGAATTCACTCAAGATTAGGAAGGAAGGGACATATATGACATGAAAAXXXXXXXXXXTTAGATCCAATAGTAGAAAAAGACAAGTATGTGTATGTAACACATAATGAGCCTACAAGAAAAAGGACAAAACATTCCGTGATGAGACTTGGACCCTTCA	M,id,ih,ij,ir,iw,ja,jb,kf,kl,kn,ks,kz,le,lg,lj,ll,lm,lt,ly,ma	9,1,1,1,1,1,1,1,1,1,1,1,1,1,2,2,1,1,1,1,1
>Marker1470117	noP
TATCAGCTTGTTGTAGTTCATGAAAGTTTTTGACTCAGGCTTCCAATTCCTCCATGCTTATCTTGCTGAGGTCGAAGATGTGATGACTGAAGATGATGGGXXXXXXXXXXTTCTACATAGTTTGATTCCATGTGGTCCTAGCATCATCATCATTAAGCTTCCTGATGAGCTTTTGACCCTGGAATAAATGCTTTCAGTCTCATGGGTGGT	M,ic,ie,ih,ir,is,iz,ja,jb,jf,jm,jr,jz,kd,ke,kf,ko,kp,kq,ks,ku,kx,ky,la,lb,lc,ld,lj,lq,lv,mc	3,1,1,1,1,1,1,1,3,1,1,2,1,1,2,1,1,1,1,1,1,1,1,1,2,1,2,1,3,1,1
TATCAGCTTGTTGTAGTTCATGAAAGTTTTTGACTCAGGCTTCCAATTCCTCCATGCTTATCTTGCTGAGGTCGAAGATGTGATGACTGAAGATGATGGGXXXXXXXXXXTTCTACACAGTTTGATTCCATATGGTCCTAGCATCATCATCATTAAGCTTCCTGATGAGCTTTTGACCCTGGAATAAATGCTTTCAGTCTCATGGGTGGT	if,ih,io,ip,iq,ir,jc,jd,jf,jh,jk,jo,jv,kb,kc,ku,kz,le,lo,lq,ls,lu,lv,lx,ma	1,1,2,3,1,1,2,1,1,1,1,1,1,1,1,1,1,1,1,1,1,1,1,1,2
>Marker1470717	noP
ATTCCACCAAGGATAAGGGAAATTTAGGGCTTACATGACTTAACAAACTTTTACAAAAGTTTTGTCCCATATTTTTCTATACCTGTAGCACCACTCATTGXXXXXXXXXXAAGGTCAAATCCTTTTCAAGGGGGAGGGGATGATGCAATCCTACCCCCCAAGGGCATTGGATAGAAGACTTCAAGAAGAATGAGCCATAGATGCAGGAGA	M,ic,ie,if,ii,ik,im,in,iq,ir,it,iu,iv,iw,ix,iz,ja,jd,jh,ji,jj,jk,jl,jm,jn,jp,jq,jr,js,jt,ju,jx,jz,ke,kf,kg,kj,kk,km,kn,ko,kp,kq,kr,ks,ku,kv,kx,la,lb,lc,ld,lf,lh,lj,ln,lq,lr,lt,lw,lx,ly,ma,mb,mc	18,1,4,1,3,4,3,2,1,1,1,3,1,1,5,3,2,1,2,4,6,2,3,3,1,1,3,3,4,2,1,1,3,1,3,1,3,1,3,4,1,4,4,1,2,1,2,1,1,3,2,1,2,5,3,1,2,4,1,3,2,1,2,3,7
ATTCCACCAAGGATAAGGGAAATGTAGGGCTTACATGACTTAACAAACTTTTACAAAAGTTTTGTCCCATATTTTTCTATACCTGTAGCACCACTCATTGXXXXXXXXXXAAGGTCAAATCCTTTTCAAGGGGGAGGGGATGATGCAATCCTACCCCCCAAGGGCATTGGATAGAAGACTTCAAGAAGAATGAGCCATAGATGCAGGAGA	ic,id,ie,if,ih,ii,ij,il,im,io,ip,iq,ir,is,it,iv,iw,ix,iy,jb,jc,je,jg,jh,jk,jl,jm,jn,jr,js,jt,ju,jv,jw,jx,ka,kb,kc,kh,ki,kk,kl,km,kr,ks,kt,ku,kw,kx,ky,kz,la,lb,le,lf,lg,li,lk,lm,lo,lp,lq,ls,lu,lv,lx,ly,lz,mb	2,3,1,1,4,1,5,2,2,2,4,2,1,3,2,2,4,1,1,2,2,1,1,1,3,3,1,2,1,1,3,2,5,4,1,5,3,2,5,3,1,2,1,1,1,1,1,3,1,1,6,3,6,1,1,6,2,4,1,1,3,2,2,1,3,1,2,3,1
>Marker1472052	noP
GCATCTCATCGACAGCATCTACCTTTGACGTTCCGGTGAGGTATTCCGAAAAATTGAATGGTTTCCATCCAAAGGTAATTTTGTATGACGTGGATCCTGTXXXXXXXXXXTGATGAGCTCATGCATAGTTGCATCCCACTAAGTTGGAATAGCTCCTGCTAGAACTGGCTAATAAAGAAAGGATCGCAGTCTGAAACTATGCTCCGAGGA	M,ik,il,in,iz,ja,jd,jh,ji,jn,jp,jr,js,kb,kj,kn,kp,kq,kv,kx,lc,lg,lh,lj,ln,lq,mb,mc	1,1,1,1,1,2,1,1,1,1,1,1,1,1,1,1,1,1,1,1,2,1,1,1,1,1,1,1
GCATCTCATCGACAGCATCTACCTTTGACGTTCCGGTGAGGTATTCCGGAAAATTGAATGGTTTCCATCCAAAGGTAATTTTGTATGACGTGGATCCTGTXXXXXXXXXXTGATGAGCTCATGCATAGTTGCATCCCACTAAGTTGGAATAGCTCCTGCTAGAACTGGCTAATAAAGAAAGGATCGCAGTCTGAAACTATGCTCCGAGGA	id,ie,ig,ik,io,it,iy,ja,je,jh,jn,jo,js,jw,jx,jz,kb,kc,kd,kh,ki,ks,ku,kz,lb,lg,li,lk,lp,lv	1,1,1,1,2,1,2,1,1,1,1,1,1,2,1,1,1,1,1,1,2,1,3,1,1,1,1,1,1,1
>Marker1473821	noP
TTGTGAAGAATGAGTTATTGCCGCATTCATTTTCAGAGAGATCCATTGTACACAGATCATTTTAGGCGTTGCCTTATCAAAGGAGGACGTACGGTTTGGGXXXXXXXXXXCATTATTACATTAGGGATTGGAGACTCCTTAATGTAATGGGGGCGGGGCGCCAGGAGCAAAATTTGGAGGTGCAAGAAGTTTTACTCTTATCCTTGGTGC	M,if,ig,ih,ii,ir,is,it,iu,iw,ix,iy,ja,jc,je,jf,ji,jj,jk,jl,jm,jn,jo,jp,jq,jt,jx,jy,kb,ke,kn,ko,kp,kq,kr,ks,kt,ku,kw,kx,kz,lc,le,lg,lj,ll,lm,lp,lu,lv,ma,mb	26,1,4,3,3,1,1,2,1,1,1,2,1,1,1,1,2,2,6,7,2,2,1,4,1,2,2,1,4,4,1,3,3,5,1,2,1,2,1,1,2,1,1,3,3,1,1,3,1,1,1,1
TTGTGAAGAATGAGTTATTGCCGCATTCATTTTCAGAGAGATCCATTGTACACAGATCATTTTAGGCGTTGCCTTATCAAAGGAGGACATACGGTTTGGGXXXXXXXXXXCATTATTACATTAGGGATTGGAGACTCCTTAATGTAATGGGGGCGGGGCGCCAGGAGCAAAATTTGGAGGTGCAAGAAGTTTTACTCTTATCCTTGGTGC	ic,ie,ii,ij,ik,il,im,in,io,ip,iq,ir,is,iu,jb,jd,je,jf,jh,jm,jn,jo,ju,jw,jx,ka,kc,kd,kh,ki,kj,kk,kl,ko,kq,kw,la,ld,lf,lh,lj,lk,ll,lr,lt,lv	1,1,1,2,2,1,2,1,2,1,2,1,2,1,3,2,1,1,2,1,1,2,2,2,1,5,2,1,2,3,1,2,2,2,2,1,3,2,1,1,1,2,1,2,2,1
>Marker1475074	noP
ATATAATTAGGAACCGCTAGGGAGTTTGTATTGTCACTCAGACCTTGATTAGTTATAACTTTCTGAATAAAATGAGTTTATTCAACATTTTTACTCCAAAXXXXXXXXXXGTACAGGAACAGATGAAAGCCAACATGTCAGCTTTGAAAGAGCGAATGGCTTCCATGATGGATGCCATGCTAGGAATGAGACAACTAATGGCGAATAACG	M,io,ju,ka,kj,kn,kp,ks,ku,la,lb,lc,lg,lk,ll,lu,lx,lz,mc	3,3,1,1,1,2,1,1,1,1,1,1,1,1,1,1,1,1,1
ATATAATTAGGAACCGCTAGGGAGTTTGTATTGTCACTCAGACCTTGATTAGTTATAACTTTCTGAATAAAATGAGTTTATTCAACATTTTTACTCCAAAXXXXXXXXXXGTACAGGAACAGATGAAAGCCAACATGTCGGCTTTGAAAGAGCGAATGGCTTCCATGATGGATGCCATGCTAGGAATGAGACAACTAATGGCGAATAACG	ic,if,ih,ij,iq,ir,iu,ix,iy,je,jk,jl,jr,jv,kb,km,kp,ky,la,lp,lq,lr,ly,mc	1,1,2,2,1,1,1,1,1,2,1,1,1,1,1,1,2,1,1,1,1,1,1,1
>Marker147522	noM
GAGACTGAGTCGAATTCAACATTTATTCACAGAATGAGAGTATCTATTTTATAAAATCACATTAAACATAAAAATATGTACAATTCCTACAAAAAGAACCXXXXXXXXXXAGCGTTATTTCCTTGCAAATATTCAATATCAAACTAATTCATGAATAACGACTAACAGTTAGCGACTTTGGTGCATAGATATTCTCGAGCTTCTCCAACA	P,if,ik,iz,jd,jh,jk,jl,jn,jx,jz,kg,kh,km,kn,ks,kv,lc,lg,li,ln,lp,lr,mc	2,2,1,1,1,4,1,2,1,1,1,1,2,1,1,1,1,1,2,1,1,2,1,2
GAGACTGAGTCGGATTCAACATTAATTCACAGAATGAGAGTATCTATTTTATAAAATCACATTAAACATAAAAATATGTACAATTCCTACAAAAAGAACCXXXXXXXXXXAGCATTATTTCCTTGCAAATATTCAATATCAAACTAACTCATGAATAACGACTAACAGTTAGCGACTTTGGTGCATAGATATTCTCGAGCTTCTCCAACA	id,if,ih,ii,ij,iq,iv,iy,jf,jo,jp,jt,jv,jw,jz,kl,ks,kw,kx,lj,ly	1,1,1,1,3,2,1,1,1,2,1,1,1,1,2,1,1,1,1,1,1
>Marker1475235	noP
CTGACGAACATAAATGGGTGACCAAACTACATGGCTTCACTTTTGACATCATTTATCGCCCGGATTGCAAAAACACAGATGTTGATGCCCTTTCTCGCCAXXXXXXXXXXTAAATAATGGTTTAATGTTTTTTCAACAAAGATTTTTCCTACCAGATGTCAACGATTTCAGACAAATAACTCTTCAAGAGCTGCATTCCACCCTGATGGC	ic,id,ie,if,ih,ij,il,im,in,io,ip,ir,is,it,iu,iv,iw,ix,jc,jd,je,jf,jk,jl,jm,jo,jp,js,jt,jw,jx,ka,kc,kd,ke,kh,kj,kk,kl,km,ko,kq,kr,ks,kt,ku,kv,kz,lf,lg,lm,lo,ls,lt,lu,lz,ma,mb	1,2,1,2,1,2,1,2,1,3,2,1,6,4,3,3,1,3,7,1,3,1,1,1,1,2,1,2,1,4,2,2,3,1,1,3,1,2,3,1,1,1,2,1,3,1,1,2,1,2,2,2,1,2,2,2,2,2
CTGACGAACATAAATGGGTGACCAAACTACATGGCTTCACTTTTGACATCGTTTATCGCCCGGATTGCAAAAACACAGATGTTGATGCCCTTTCTCGCCAXXXXXXXXXXTAAATAATGGTTTAATGTTTTTTCAACAAAGATTTTTCCTACCAGATGTCAACGATTTCAGACAAATAACTCTTCAAGAGCTGCATTCCACCCTGATGGC	M,ic,ie,if,ih,ii,ik,il,io,iu,iw,ix,jh,ji,jj,jk,jl,jm,jp,js,jt,ju,jx,kj,kl,km,kn,kp,kr,ks,kt,ku,kx,la,lc,ld,lh,lj,ll,lp,lq,lr,ls,lt,ly,mb,mc	15,1,2,1,1,2,2,1,1,1,5,3,1,3,1,1,2,1,2,2,4,1,2,1,3,1,7,2,2,1,1,1,3,3,3,1,2,1,1,2,1,1,2,1,3,1,1
>Marker1476355	noM
ATACACTTGCAATTCAATAAGGAATTAATTGAGTGCTCAGATTGTACAATCTATCTCTTTCAAGAGAGATTTATTCTTCTCTTCTTTCTAAATTCTCCAAXXXXXXXXXXGAAGGATTGTCCTTCTGTGTTCAGAACTTGTAAAGGGATTTTACAAAATAGTGAAACTCTCAAGCGGGTTGCTTGGGGACTGGACGTAGGCACAAGGGTA	in,is,iw,ix,iz,ja,jr,jt,jx,ke,ks,kw,kx,ld,lj,lm,lo,lq,ly,ma	1,1,1,1,1,1,1,1,1,3,1,1,1,1,2,1,2,1,2,4
ATACACTTGCAATTCAATAAGGAATTAATTGAGTGCTCAGATTGTACAATCTATCTCTTTCAAGAGAGATTTATTCTTCTCTTCTTTCTAAATTCTCCAAXXXXXXXXXXGAAGGATTGTCCTTCTGTGTTCAGAACTTGTAAAGGGATTTTACAAGATAGTGAAACTCTCAAGCGGGTTGCTTGGGGACTGGACGTAGGCACAAGGGTA	P,ij,im,in,iq,it,iw,jc,je,jh,jv,kd,ks,kz,li,lk,lm,lp,ls,ma	13,2,1,1,1,1,1,1,1,2,1,2,1,2,2,4,3,1,1,4
>Marker1476497	noP
AAACCCATTTCGGGCTCATATCTGTTCCTTAACATAACCCGAGCCACCATCAAAGTGGCACCAGATAAGCGTGGCTTCACCGAAGGAGATTCCACATAAGXXXXXXXXXXTTGACAGAACCACCCCAACCGAATGGATCTAAGGTCGGCCTAACAAGCAACTGAAGGCAGGGTTTATGTCCATTACATGGAAGGTTATTTGACACACGTG	ii,io,is,iv,je,jm,jp,jv,jw,kc,kh,kj,ku,lb,lf,lk,lp,lu,ly	1,1,1,1,1,1,1,2,1,2,1,1,1,2,1,1,2,1,1
AAACCCATTTCGGGCTCATATCTGTTCCTTAACATAACCCGAGCCACCATCAAAGTGGCACCAGATAAGCGTGGCATCACCGAAGGAGATTCCACATAAGXXXXXXXXXXTTGACAGAACCACCCCAACCGAATGGATCTAAGGTCGGCCTAACAAGCAACTGAAGGCAGGGTTTATGTCCATTACATGGAAGGTTATTTGACACACGTG	M,ie,if,ik,im,iq,iv,ja,jb,jf,ji,jj,jk,jm,jq,jr,jt,ju,jy,jz,kb,kd,kg,kj,kl,kn,ks,kv,lb,lc,lh,ll,ln,lr,lw,mb,mc	4,1,2,2,1,2,1,4,1,1,3,2,1,1,1,1,1,1,1,1,1,1,1,1,2,2,1,1,1,1,1,1,1,1,3,1,2
>Marker1478222	noPM
GGTCGGGTACAGGAGTGTGTTCAGCAGTGACACACGTGGAACTGGATTCATGCATCGTGCTTTCCATGGTATGCATTATCTGCTTAAAAATAATCTTTTTXXXXXXXXXXCCCTCTTGCTATTCTGCTTAGTTTAGTGTCAGATGTCTTTTTTAATTATTTTTTCTATAATTGCATTTTATTGTAATGTTGCAGCATATGAAAAATTTTG	id,ie,ii,is,iv,iw,jb,jd,jk,jm,js,jt,jv,jw,jx,kc,kh,ki,ko,ku,kw,kz,la,lc,ll,lm,lp,lx	1,1,3,2,1,1,1,1,1,1,2,1,1,1,1,4,1,1,1,2,2,1,1,1,1,2,1,1
GGTTGGGTACAGGAGTGTGTTCAGCAGTGACACACGTGGAACTGGATTCATGCATCGTGCTTTCCATGGTATGCATTATCTGCTTAAAATTAATCTTTTTXXXXXXXXXXCCCTCTTGCTATTCTGCTTAGTTTAGTGTCAGATGTCTTTTTTAATTATTTTTTCTATAATTGCATTTTATTGTAATGTTGCAGCATATGAAAAATTTCG	ij,in,iq,ir,is,iu,iw,ja,jb,jj,jk,jl,jo,jr,jz,ka,kj,kk,kl,kn,kx,lh,ln,ly	1,1,2,2,1,1,1,2,1,2,1,1,1,1,1,3,1,1,1,1,1,1,1,1
>Marker1484191	noP
TGAATAAAAAATCTGCACCTGTTGCCAGACTCTGTGGTTTATGCTCCTCTGCCGACCATCACACAGACCTTTGTCCTTCTGTGCAACAATCTGAAGCAATXXXXXXXXXXCAACCTTATTTTCAAAATGCTGCTGGCTCAAGCAGACCATACGTTCCTCCACCAATCCAACAGTAACAACAACAATAGCCCCATAAACAACAAACAGTTG	ic,ii,ij,in,io,ir,it,jf,jp,jq,ju,jv,jx,kb,kc,kh,km,ko,ku,kv,ky,kz,lb,lk,lm,lt,lv	1,1,1,1,1,1,1,1,1,1,1,1,2,1,1,2,1,1,1,2,1,1,2,1,1,1,1
TGAATAAAAAATCTGCACCTGTTGCCAGACTCTGTGGTTTATGCTCCTCTGCCGACCATCACACAGACCTTTGTCCTTCTGTGCAACAATCTGAAGCAATXXXXXXXXXXCAACCTTATTTTCAAAATGCTGCTGGCTCAAGCAGACCATACGTTCCTCCACCAATCCAACAGTAACAACAGCAATAGCCCCATAAACAACAAACAGTTG	M,if,ih,iq,iv,ix,jd,jj,jr,js,jy,kb,kf,kq,ks,kw,la,lc,lo,lq,lw,mb,mc	3,1,1,1,1,1,1,1,3,2,2,1,1,1,2,1,2,1,1,1,1,1,1
>Marker1484916	noP
AGTCGTCCTTGCCTTCAGAGGACTACACGTCCTCGCCATCAGAGGACTACAAGTCCTCCCTTTCTGAGGGCTACACGCTGATGTGCCATCATTTTCTTCTXXXXXXXXXXGGACTTGAAGAGGGCAAATAAAGCAGTGCTTACCTTAGTTAATTTCTAATTAGGAAATTTCGCAATTTTATTTTATGTTGTTCAGTGTTTATTTCGTTTT	ic,id,if,ih,ii,ij,il,ir,is,it,iy,jb,jc,je,jg,jo,jq,jt,kb,kh,ko,ku,kv,kz,la,le,lf,lg,li,lm,lo,lq,lv,lx,lz	1,2,1,3,2,2,1,1,1,1,1,1,3,1,1,1,1,1,4,2,1,4,2,3,1,5,2,1,1,2,1,2,2,1,2
AGTCGTCCTTGCCTTCAGAGGACTACACGTCCTCGCCATCAGAGGACTACAAGTCCTCCCTTTCTGAGGGCTACACGCTGATGTGCCATCATTTTCTTCTXXXXXXXXXXGGACTTGAAGAGGGCAAATAAAGCAGTGCTTACCTTAGTTAATTTCTAATTAGGAAATTTCGCAATTTTATTTTATGTTGTTCAGTGTTTATTTTGTTTT	M,ic,ig,il,ir,is,ix,iz,jf,jh,ji,jj,jk,jp,jq,jr,js,jt,jy,jz,ke,kf,kk,kl,km,kn,kp,kq,ks,kv,kx,lc,lh,ll,ln,lr,ls,lt,ly,mb,mc	8,1,1,1,1,2,1,1,1,1,2,2,2,1,2,1,1,1,2,5,1,2,1,2,1,4,3,1,1,3,1,2,2,1,3,1,1,1,1,1,3
>Marker1485651	noM
AAGGAACAGAGAGTTTTCAGACCCAAAACACTACCTTAATCTTCTTGGACATGTAAGCCTAATGATATATCTACATTCTGTTAACACTTATTTGAATTATXXXXXXXXXXAGGCATGGAGATTGTGGACTAAAGAGAGTGCATTAGAGCTAATGGATGGAGTGTTAAAGGAAAGATTCACACCTTCTGAAGTCATACGTTGCATTCAAGT	P,ij,im,in,is,jf,jh,jm,jp,jv,kb,kk,km,ku,ky,kz,le,li,lq,ls,ly,lz	6,2,1,1,1,1,1,1,1,1,1,1,1,1,1,1,2,1,1,1,1,1
AAGGAACAGAGAGTTTTCAGACCCAAAACACTACCTTAATCTTCTTGGACATGTAAGCCTAATGATATATCTACATTCTGTTAACACTTATTTGAATTATXXXXXXXXXXAGGCATGGAGATTGTGGACTAAAGAGAGTGCATTAGAACTAATGGATGGAGTGTTAAAGGAAAGATTCACACCTTCTGAAGTCATACGTTGCATTCAAGT	in,iw,ix,jh,jm,jn,jy,kd,kg,kj,ko,kq,ks,kx,lc,ln,lo,lq,lw,ma	1,1,1,2,1,1,1,2,1,2,1,1,1,1,1,1,1,1,1,1
>Marker1485798	noP
ATGCGCTCGTCACTTTAGCATCCATGTTTCAGCTAACCCCGCACGGGGACTTGCCATACATCGAGTTCAAATGTCATGGAAAGCCCACACATTGCTGCTTXXXXXXXXXXGATATGGTTTTGCTCTAATGTGTGGATGCCAAAGAGGTCGAGCAGATGCTCGTGGAGGTGCATGAGGGGTCCTTTGGGACGCACGCCAATGGACATGCCA	M,ik,iu,ja,jb,jd,jl,jp,jx,jy,jz,kf,kg,kk,kn,kq,ky,ld,lj,lo,lq,lr,lt	5,1,3,1,1,1,1,1,1,1,2,1,1,1,1,1,1,2,1,1,1,2,1
ATGCGCTCGTCACTTTAGCATCCATGTTTCAGCTAACCCCGCACGGGGACTTGCCATACATCGAGTTCAGATGTCATGGAAAGCCCACACATTGCTGCTTXXXXXXXXXXGATATGGTTTTGCTCTAATGTGTGGATGCCAAAGAGGTCGAGCAGATGCTCGTGGAGGTGCATGAGGGGTCCTTTGGGACGCACGCCAATGGACATGCCA	ic,id,ie,if,ig,is,it,jc,je,jo,jv,jw,ka,kb,kh,kk,ks,kt,kz,la,li,lm,lp,lu,lz	1,1,1,1,1,1,1,1,2,1,1,2,1,1,1,1,1,1,2,1,2,3,1,1,1
>Marker1487351	noP
GTAGTTTCATTTTATCAGTTCCTGGGTCACCCTCTGATATTGGAGGGCGTCAACTGTGCGAATACAACCAAAGAGGGAGGCTATCACGCAGCTACTATGCXXXXXXXXXXATAGGTAAGTATGCATATGGTTCAACTAATTTCTGATGTCATCTATTGTTTGCAGGGATCACGCCCACAAGACACCCAGTGGACCCGGAGGAGCCCAACA	M,if,ii,iq,ix,jr,jy,jz,kj,kk,km,kp,kr,ks,ku,ld,lf,ll,ls,ly	2,1,1,1,1,1,1,1,1,1,1,3,1,1,1,1,1,1,1,1
GTAGTTTCATTTTATCAGTTCCTGGGTCACCCTCTGATATTGGAGGGCGCCAACTGTGCGAATACAACCAAAGAGGGAGGCTATCACGCAGCTACTATGCXXXXXXXXXXATAGGTAAGTATGCATATGGTTCAACTAATTTCTGATGTCATCTATTGTTTGCAGGGATCACGCCCACAAGACACCCAGTGGACCCGGAGGAGCCCAACA	id,ig,ij,ip,is,iw,ix,iy,jh,jm,jo,jq,js,jw,ka,kc,kk,kt,ku,kv,lb,le,lm,lp,lu,lx,mb	2,2,1,1,1,1,2,1,1,1,1,1,1,1,2,1,1,1,2,1,1,1,2,1,1,1,1
>Marker1488499	noP
GAGGAAGGAGAAGCCTCAAATTCTATGCATGGGAAGCAAAGATCTTTGAGCTCCTACTCACATGTTATTGAAGAGGACATAATTGGTGTTCAAGATGATGXXXXXXXXXXTGATATTTTCCTAAGCTTCTCACATGTACCTATATATATGTTTATGTTATCTCTATCTTGATTGCCCTCATATTAATAAGTATGGAGTATCAAAACCAAA	ic,id,ie,if,ih,ij,il,io,ip,iq,it,ix,iy,jb,jc,je,jg,jo,js,ju,jv,jx,ka,kb,kc,kh,ki,kl,kt,ku,kx,kz,la,lf,lg,ll,ls,lt,lu,lx,ly,ma,mb	1,2,1,2,2,1,1,1,2,1,2,1,1,2,3,1,3,3,3,1,1,1,1,3,2,2,1,1,1,3,1,1,1,1,1,1,1,4,4,1,1,1,1
GAGGAAGGAGAAGCCTCAAATTCCATGCATGGGAAGCAAAGATCTTTGAGCTCCTACTCACATGTTATTGAAGAGGACATAATTGGTGTTCAAGATGATGXXXXXXXXXXTGATATTTTCCTAAGCTTCTCACATGTACCTATATATATGTTTATGTTATCTCTATCTTGATTGCCCTCATATTAATAAGTATGGAGTATCAAAACCAAA	M,ie,ig,ih,ik,il,io,iq,ir,is,iu,iv,iw,iz,ja,jb,jd,jf,ji,jj,jk,jl,jm,jp,jq,jr,js,jx,jy,jz,kb,kd,ke,kf,kg,kk,kl,km,kn,kp,kq,kr,kt,ku,kv,kw,kx,la,lb,lc,ld,lh,lj,ln,lo,lq,lr,ls,lw,ly,ma	22,2,2,1,2,2,2,1,1,3,3,2,4,1,2,2,1,2,3,1,1,1,1,2,1,2,5,1,2,2,2,2,1,5,3,4,2,1,1,6,3,1,1,3,1,2,2,1,6,3,4,4,1,4,3,1,5,1,3,1,1
>Marker1489732	noM
ATTTCATGCAAAGAAGAGAAGCATGTAGGATCTTTGTGGATTATTTCACTCATAACAGTAACAGCTGAGTAATAAATGTCACCTCCAAACTTATTTACATXXXXXXXXXXTTTACATTCTGAAAAATCATGACTAGAGTTGCAGGTAATGAACTGTCATGGGAGTGTTGAGATCTGGTAGAGTTTGCAGGGGCGTATGTTGCAGAACCAA	id,it,iw,iy,iz,ji,jj,jk,jl,jt,ke,kj,kn,kp,kq,ku,kv,kz,lb,lc,lj,lp,lv	1,1,1,1,1,1,1,1,2,1,1,1,1,1,1,1,1,1,1,1,1,1,1
ATTTCATGCAAAGAAGAGAAGCATGTAGGATCTTTGTGGATTATTTCACTCATAACAGTAACAGCTGAGTAATAAATGTCACCTCCAAACTTATTTACATXXXXXXXXXXTTTACATTCTGAAAAATCATGACTAGAGTTGCAGGTAATGAACTTTCATGGGAGTGTTGAGATCTGGTAGAGTTTGCAGGGGCGTATGTTGCAGAACCAA	P,ic,id,ie,ih,ij,ik,in,io,iq,iv,iz,jd,jh,jq,jw,ka,kd,kh,km,ky,lk,ll,ln,lv,lw,ly,mc	6,1,2,1,1,4,2,2,1,1,1,1,1,1,1,1,1,1,1,1,1,1,1,1,1,1,2,1
>Marker1491122	noM
ATTTGGATAGTTTTGCTTTGAATTTAGTAATGAGAGGCTCCCAAACCATCAGACTGGAAGGATTGGCACCAATGGGAATGCCTAAATAGTGAAAGGGGTAXXXXXXXXXXGCTGCTGCCAAACCCCCGTTAACTCCACCTCCTATGATCTCGAATTGACTTTTAGCAAAGTTAATCTTCAAGCCAGAAGCCAATTCAAAGCCTCTAAGCA	ik,im,in,iq,iu,ix,iz,jl,jx,kd,kl,km,ko,kp,kr,ks,lo,lr,lw	1,1,1,1,1,2,2,1,1,1,2,1,1,1,1,1,1,2,2
ATTTGGATAGTTTTGCTTTGAATTTAGTAATGAGAGGCTCCCAAACCATCAGACTGGAAGGATTGGCACCAATGGGAATGCCTAAATAGTGAAATGGGTAXXXXXXXXXXGCTGCTGCCAAACCCCCGTTAACTCCACCTCCTATGATCTCGAATTGACTTTTAGCAAAGTTAATCTTCAAGCCAGAAGCCAATTCAAAGCCTCTAAGCA	P,id,if,ij,in,io,iv,ix,iy,jc,je,jl,jn,jo,jt,ka,kh,ki,ks,kx,le,lm,lp,lq,lx	9,1,1,1,1,1,1,1,1,1,3,2,1,3,1,1,1,2,2,1,2,2,2,1,2
>Marker1491385	noM
AGCCCAACACTCGCGCTAAGCGCGCGTCAAGAGCTAAGCGAGCAAAGAAGGCAGGCGCTAAGCGAGGCGTTAAGCTCGAAGAAGCAGAAACCGTTACGCGXXXXXXXXXXGCGCACGATCCAACAGAAGCACAGGCTAAGCCTGCAAGGCGCGCTGAGCGCGCGATCCGAACGCGCTAAGCGTGAGGTGTCGCGCTGAGCGCGACTATGA	P,ij,io,iq,iz,jh,jn,jo,jq,jt,ju,kb,kd,ke,ko,kx,le,lm,ln,lp,lt,lv,lx,lz,mc	2,1,2,2,2,1,1,2,1,1,1,2,1,1,1,1,2,1,1,1,1,1,2,2,1
AGCCCAACACTCGCGCTAAGCGCGCGTCAGGCGCTAAGCGAGTAAAGAAGGCAGGCGCTATGCGAGGCGTTAAGCTCGAAGAAGCAGAAAACGTTACGCGXXXXXXXXXXACGCGCGATCCAACAAAAGCACAGGCTAAGCCTGCAAGGCGCGCTGAGCGCGCGATCCGAACACGCTAAGCGCGAGGTGTCGCGCTGAGCGCGACTATGA	P,ii,ij,im,iy,jd,jh,jk,jm,lc,lh,lj,lk,lp,ls,lx,ma	2,2,2,1,1,1,1,1,1,2,1,1,1,1,2,1,1
>Marker1491506	noM
TTTAATGATAATTCCCAAGGTGGTCATATCTCTCTTGATGGTCTCTAGAGGTATCATCCCCTTCGAAGAACATTTTGCGGCAGTAGGGACTACTAGCAACXXXXXXXXXXCAAAACTCCATATGAGGGTTCACTATAATCAAGCAAGTCGGAGACCTAGCATGACCACAGATTCACCTCCACTCCTTATGTTCCCATGGACCCGGGTATA	ie,ik,iu,iw,ix,jf,jj,jn,jq,jr,js,jx,jz,kd,ke,kj,kv,kw,kx,lc,lh,ln,lr,lw,ma,mc	1,1,1,1,1,1,1,1,2,1,2,1,1,1,3,1,1,1,1,1,1,2,1,1,1,1
TTTAATGATAATTCCCAAGGTGATCATATCTCTCTTGATGGTCTCTAGAGGTATCATCCCCTTCGAAGAACATTTTGCGGCAGTAGCTACTACTAGCAACXXXXXXXXXXCAAAACTCCATATGAGGGTTCACTATAATCAAGCAAGTCGGAGACCTAGCATGACCACAGATTCACCTCCACTCCTTATGTTCCCATGGACCCGGGTATA	P,ie,if,ii,ij,iw,jc,je,jm,jo,jt,kc,kd,kh,km,ko,ks,ku,kw,lf,lk,lv,ly	4,1,1,1,3,1,3,1,1,2,1,1,2,1,2,1,1,1,1,1,3,1,1
>Marker1492776	noP
TACTTGATGTACATTGTATACTGGTTAAATGTTGGACATGCTGAATGATATGCTATTTCTCAAATGCAACAGTTCAAAAAAAAATTAGTTGAATCAATTCXXXXXXXXXXTAGGTTTTCTTATTTTTTCTTAATATGCACTTATTCCCCATTGCTCCTCTATTCCTTTGGGATTTAGCTACTTATTCCATAATTTTCCCTACCTTGTCCT	M,ic,ie,if,ig,ih,ii,ik,il,in,io,ir,is,iu,iv,ix,iz,ja,jb,jd,jh,ji,jj,jk,jl,jm,jn,jp,jq,jr,js,ju,jx,jy,jz,kb,kd,ke,kf,kg,kj,kk,kl,km,kn,ko,kp,kq,kr,ks,kt,ku,kw,kx,la,lb,ld,lh,lj,ln,lo,lq,lr,lt,lw,ly,ma,mb,mc	26,3,1,1,2,3,3,3,2,5,2,1,2,3,1,3,1,3,3,1,2,1,2,1,2,1,2,3,2,2,1,1,2,3,2,2,2,3,7,6,2,1,7,2,5,3,4,4,2,1,2,1,1,2,1,2,7,4,9,3,1,3,1,5,2,2,4,1,2
TACTTGATGTACATTGTATACTGGTTAAATGTTGGACATGCTGAATGATATGCTATTTCTTAAATGCTACAGTTCAAAAAAAAATTAGTTGAATCAATTCXXXXXXXXXXTAGGTTTTCTTATTTTTTCTTAATATGCACTTATTCCCCATTGCTCCTCTATTCCTTTGGGATTTAGCTACTTATTCCATATTTTTCCCTACCTTGTCCA	M,id,ie,ij,ik,im,in,io,ip,iq,ir,iu,iv,iy,iz,ja,jb,jc,jd,je,jg,jj,jk,jl,jm,jp,js,jt,ju,jw,ka,ke,kf,ki,kj,kk,kl,kp,kq,ku,kv,la,lb,ld,le,lf,lg,lh,lj,lk,ll,lm,ln,lo,lr,lt,lu,ly,lz,mb	17,2,1,2,1,7,1,10,1,1,4,6,2,5,1,5,1,2,2,3,2,2,4,3,2,2,1,2,2,1,2,9,2,4,2,1,7,2,2,3,3,6,1,5,4,1,1,3,1,5,2,3,2,3,5,3,1,3,1,2
>Marker1492851	noM
TTCAAGTGCTTCATGGTCCTTGCCTTTAGTTGTGTCCTCATCACAATACTCTACTGGAGGATCCCCATGAATCCTTCGTTCCCTAACAAGGGAAGTCCACXXXXXXXXXXGCATACCCTTGAAAGCTAAGGGTAGCCAATGGAACTTTTCTCTCTTCACTAGTATGATGGCAAGCAAAGAGTTGTTCAACCTTCATTTCCCAATCTAAGT	if,ik,im,in,io,iq,iu,iz,ja,jj,jl,ju,ke,kf,ks,lc,lh,lj,ln,lq,lt,ly,ma,mb,mc	1,2,1,2,1,1,1,1,1,2,1,1,1,1,1,1,2,2,2,1,1,1,1,1,2
TTCAAGTGCTTCATGGTCCTTGCCTTTAGTTGTGTCCTCATCACAATACTCTACTGGAGGATCCCCATGAATCCTTCGTTCCCTAACAAGGGAAGTCCATXXXXXXXXXXGCATACCCTTGAAAGCTAAGGGTAGCCAATGGAACTTTTCTCTCTTCACTAGTATGATGGCAAGCAAAGAGTTGTTCAACCTTCATTTCCCAATCTAAGT	P,id,it,iw,ix,iy,jh,jo,jq,jw,kh,km,kw,le,lg,li,lk,lp,lt,ly,ma,mb	5,2,1,1,1,1,2,3,1,1,2,2,1,1,1,2,1,1,1,1,1,1
>Marker1494103	noM
ATTTCTTAAATCAAAAATCATAGTTCTTTTCTGCCTTCAAGAAGTTCAAGGCTACAGTGGAGAAAGAAAGTGGTTGAGAGATCAAAGCCATAAGGACTGAXXXXXXXXXXGAGATCTGTGAAGAGAATGGAATTAGATGTCCCCTAACGGTTCCAAGATTCCCCCAATAGAATGGTGTGGTGGAAAGAAAAAATAGAACAATCCTTGATA	ic,if,ii,il,iw,iz,jf,jn,jp,jq,jx,jz,kk,kn,kp,lb,lc,lj,lw,mc	1,1,1,1,1,1,1,1,1,1,1,1,1,1,1,1,1,1,1,1
ATTTCTTAAATCAAAAATCATAGTTCTTTTCTGCCTTCAAGAAGTTCAAGGCTACAATGGAGAAAGAAAGTGGTTGAGAGATCAAAGCCATAAGGACTGAXXXXXXXXXXGAGATCTGTGAAGAGAATGGAATTAGATGTCCCCTAACGGTTCCAAGATTCCCCCAATAGAATGGTGTGGTGGAAAGAAAAAATAGAACAATCCTTGATA	P,ii,ij,il,ir,iw,iy,jd,jg,jh,jk,ka,kd,km,ks,kv,ky,lf,lv,ma	6,1,3,1,1,1,1,1,2,2,1,1,1,1,1,1,1,2,1,1
>Marker1495189	tagNoPM
CCAGCTGTGATAATTAATCATATGGATTTTTCAAGCTTTTTATGTTACTACTATATGGTGATAATATTGATATCTCCATAATCATTCCTAGTTATTGGTTXXXXXXXXXXGATTTATTTTATCTGGAGACAAAAACTTGTTAAGTCATTTAGAGATGTTAAATGATATAATACTCCATGACACAGGAAATACCTGTATGCTATTTTTGTA	P,M,ic,ig,ik,iq,iz,jb,jh,jk,jm,jq,js,jt,ke,kl,ko,ky,lb,ld,li,lk,lm,lp,lq,lr,lu,lv,ly,ma	12,3,2,1,1,4,1,1,3,1,2,2,1,1,2,1,3,1,1,2,1,2,3,2,1,1,2,1,1,1
CCAGCTGTGATAATTAATCATATGGATTTTTCAAGCTTTTTATGTTACTACTATATGGTGATAATATTGATATCTCCATAATCATTCCTAGTTATTGGTTXXXXXXXXXXGATTTATTTTATCTGGAGACAAAAACTTGTTAAATCATTTAGAGATGTTAAATGATATAATACTCCATGACACAGGAAATACCTGTATGCTATTTTTGTA	ij,ik,in,ir,jc,ji,jm,jp,kc,kd,ke,kj,kt,lh,lj,lv,ma,mb	1,1,4,1,1,2,1,1,1,1,5,1,1,1,1,1,1,2
>Marker149555	noM
CCATAAATAGATATATCCACTCACCTTTTTTACGTTTTCCTGTTGCAACCTTTCTTCTTCAGACTGTTAAGAGATAATGAAACTTTCACAAAATCAGAAGXXXXXXXXXXTGGATAAAGAAAAAGCACGGCGAGAACTGGCTTGGGAACCATTTCCAGAAGCTCTTCATCTAAGCCAAACACATCACCGCACTCTGCCTCATCCACTGGA	P,ja,js,kb,kc,kj,ko,kp,kq,ku,kz,lf,lh,li,lj,lm,lq,ls,lu,lx,ma	5,1,1,1,1,1,1,2,2,1,1,1,1,1,2,1,1,1,1,1,1
CCATAAATAGATATATCCACTCACCTTTTTTACGTTTTCCTGTTGCAACCTTTCTTCTTCAGACTGTTAAGAGATAATGAAACTTTCACAAAATCAGAAGXXXXXXXXXXTGGATAAAGAAAAAGCACGGCGAGAACTGGCTTGGGAACCATTTTCAGAAGCTCTTCATCTAAGCCAAACACATCACCGCACTCTGCCTCATCCACTGGA	ig,il,is,iu,iw,ix,jt,kf,kg,kk,kl,ko,ld,le,lf,lg,lk,ll,lt	1,1,3,2,1,2,1,1,2,2,1,1,1,1,1,1,1,1,2
>Marker1497587	noM
CCTCGAGCCACAGTCCATTTAGAGGTCTAGGCAATCGCAGTTTGAGTCTGAAAGTTACATAAAGAGTTGGATGCAGAGTTCACAACACGATGTCTATCTTXXXXXXXXXXTGTACTAACCCATTTTAGGTTCCACTGCAGCGGACACTGGCAGATGGTGGTCATCCTGCCCAAGGAACACCTAGTTGTCTGGTTTTGTTCATTGCATAAC	if,ik,im,jh,ke,ko,kq,ku,ld,lo,lq,lt,lx,ma	1,1,1,1,3,3,1,1,1,1,1,1,1,1
CCTCGAGCCACAGTCCATTTAGAGGTCTGGGCAATCGCAGTTTGAGTCTGAAAGTTACATAAAGAGTTGGATGCAGAGTTCACAACACGATGTCTATCTTXXXXXXXXXXTGTACTAACCCATTTTAGGTTCCACTGCAGCGGACACTGGCAGATGGTGGTCATCCTGCCCAAGGAACACCTAGTTGTCTGGTTTTGTTCATTGCATAAC	P,id,iw,jb,je,jk,jm,jw,kb,kh,ki,ky,le,lf,lg,li,lk,lm,lp,lq,ly,ma,mb	7,1,1,1,1,1,1,1,1,1,1,4,2,1,1,1,2,1,1,1,1,1,1
>Marker1499216	noM
TGGATCTTCTTCATCAATGGAGTCTTTTGCTTCTTGAAGATCAATGGCAGCGGAAGATGTGCAAAAAACAAGCTCACCAGCATAGGAAGTCATGGATAAGXXXXXXXXXXGGGAGAAAGAGAGAAGGAGCATGAAATTTTCTACCTCAAATAAGGTCCGAACTTTGAAGTGTAATTCTAAAATGATCAAAGTTGAAAAAATGCACACACA	P,id,ih,ij,il,je,jf,jg,jk,jo,jp,jt,ju,jv,kc,kl,km,ku,ky,la,le,lp	7,2,1,2,1,2,1,1,1,1,1,1,1,1,1,1,4,2,1,1,2,1
TGGATCTTCTTCATCAATGGAGTCTTTTGCTTCTTGAAGATCAATGGCAGCGGAAGATGTGCAAAAAACAAGCTCACCAGCATAGGAAGTCATGGATAAGXXXXXXXXXXGGGAGAAAGAGAGAAGGAGCATGAAATTTTCTACCTCAAATAAGGTCCGAACTTTGAAGTGTAATTCTAAAATGATCAAAGTTGAAAAAATGTACACACA	ic,ig,ik,im,in,iq,ix,iz,jb,jf,ji,jj,jm,jq,js,km,kn,kp,ks,ku,kv,ld,lw,mc	1,1,3,1,1,1,1,1,1,1,1,2,1,1,1,1,1,1,1,1,1,1,2,3
>Marker1499697	tagNoPM
CCTAAGAGAATTATGCGTGGCTTAGGTGTTTTTTTTTTCACTTTTAAGAATGATTTATTCCAAAAATAAAAAATAAAAAAATTCAAGCTGTATTATCTTTXXXXXXXXXXTAAGAGAATACCAAACCATACCTGACCATAATTTAGGACACCAGCTGATGGACTGAGTTCAATGTTCCCATAACGACTGAGTTGTCCTTGTCCAAAATTT	in,iw,jf,jp,kd,ke,kf,kg,ki,kt,kv,ky,kz,lf,lj,ls,ma	1,2,1,1,1,2,1,1,1,2,1,1,1,1,1,1,1
CCTAAGAGAATTATGCGTGGCTTAGGTGTTTTTTTTTTTCACTTTTAAGAATGATTTATTCCAAAAATAAAAAATAAAAAAATTCAAGCTGTATTATCTTXXXXXXXXXXTAAGAGAATACCAAACCATACCTGACCATAATTTAGGACACCAGCTGATGGACTGAGTTCAATGTTCCCATAACGACTGAGTTGTCCTTGTCCAAAATTT	P,M,iv,iw,ix,jf,ka,ky,li,lm,lp,lt,lu,lv,ma	2,3,2,2,1,1,2,1,2,2,1,1,1,1,1
>Marker1503300	noP
TCCATAACAGCAAAACTAATATAATAATTAAAAAAAATCAATGCACTATATCTAAGTTTTTTTTTTACTTCTTACTTTTTTTTTTACCAACACAAAGTTGXXXXXXXXXXAATTAAAATAAAAAAGGGAGAATGGGTGTACTTAACAAAAAAGTGGGTGTAAATAATAAGTACCCAAGGGTATATAGTCTTTTGCCTTTCTATTTTATTT	ic,if,ih,il,im,ip,iv,iw,jc,jg,jk,jm,jo,jp,jq,jr,js,jt,jv,jw,jx,ka,kd,kh,kk,kl,km,kn,ko,kp,kq,ks,kw,kx,lb,le,lg,lh,li,lk,ll,lq,lr,ls,lu,lx,ly,mc	2,1,2,3,1,2,1,3,3,1,2,4,2,1,1,1,1,1,1,2,1,1,3,1,1,1,2,2,2,1,1,1,1,3,1,2,2,3,3,2,2,1,3,1,1,1,1,1
TCCATAACAGCAAAACTAATATAATAATTAAAAAAAATCAATGCACTATATCTAAGTTTTTTTTTTACTTCTTACTTTTTTTTTTACCAACACAAAGTTGXXXXXXXXXXAATTAAAATAAAAAAGGGAGAATGGGTGTACTTAACAAAAAAGTGGGTGTAAATAATAAGTATCCAAGGGTATATAGTCTTTTGCCTTTGTATTTTATTT	M,ii,in,io,ir,it,iu,iw,iy,iz,jb,jc,jf,jh,ji,jj,jl,jo,jr,js,ju,jx,jy,ka,kb,ke,kf,kg,ki,ko,kq,ku,kv,la,le,lh,lj,ll,lo,lp,lv,lx,ma	18,1,2,2,2,1,1,2,2,2,1,1,1,1,1,1,2,1,3,1,3,1,4,1,2,1,3,2,1,1,1,2,1,2,2,1,1,1,1,1,1,3,1
>Marker1503487	noP
TACAACGAGACAAAGTGTAAACGTGCTTTGGAATCTCGACATAGTTTATATTATAAATTGATGGGAGGTGCATGTTAATACCATATTTTCATCACCCAACXXXXXXXXXXAATTATACCATTATTATCGTCTACCAGGTTCCAACATATTGCCCTAATCAAACAGTGCATAATTGATCCTGCATTGATCACTACATTGGCTCAACAATGG	M,id,ig,ih,ii,in,io,ir,is,iv,iw,ix,iz,ja,jd,jh,ji,jj,jk,jl,jm,jn,jp,jq,jr,jt,jy,jz,kf,kk,kl,km,kn,ko,kp,kq,ks,ku,kv,kw,kx,la,lb,lc,ld,lh,lq,lr,lt,lw,ma,mb,mc	15,1,2,1,1,1,1,1,4,1,2,4,2,3,1,3,2,2,4,3,1,2,3,1,2,1,1,2,2,1,2,1,4,1,1,1,2,2,2,2,1,1,3,1,1,3,3,3,2,3,1,2,1
TACAACGAGACAAAGTGTAAACGTGCTTTGGAATCTCGACATAGTTTATATTATAAATTGATGGGAGGTGCATGTTAATACCATATTTTCATCACCCAACXXXXXXXXXXAATTATACCATTATTATCGTCTACCAGGTTCCAACATATTGCCCTAATCAAACAGTGCATAATTGATCCTGCATTGATCACTACATTGGTTCAACAATGG	id,ie,ih,ii,il,im,io,ip,iq,ir,is,iv,iy,ja,jb,jc,je,jf,jg,jh,jk,jm,jq,js,jt,ju,jv,jw,jx,ka,kb,kc,kd,ki,kk,kl,ks,kv,kw,kx,ky,kz,la,lb,le,lg,li,lm,lq,ls,lu,lv,mb	1,1,1,4,1,2,1,1,1,2,2,4,2,1,1,3,3,1,2,2,2,3,2,3,2,1,2,3,1,1,2,1,2,3,1,1,1,1,2,2,1,4,1,5,1,1,1,2,2,2,5,2,1
>Marker1507492	noM
TCCAAAATGTTTTGCAGGAGTATACCTACCAACTGCTTACCCTTTAGTGGCACATCCGAGGCAAGGCTCGAAGTCGGCTAGATTGTGGTGGGGCATTCCAXXXXXXXXXXGTTGGCTTTCAATGAGTATGGGAGCGGAGTTATTGACATCCTCCTTGGGAGGCAAGCCATATGGTGGGAAGGTGTACTTATTTTGAATTTGCACATCATG	P,ic,id,ij,in,io,iq,ir,is,it,iv,ix,iy,ja,jc,jd,je,jh,jk,jl,jm,jn,jo,jp,jq,js,jt,jv,kb,kc,kd,kl,km,ko,ku,ky,lc,le,li,lk,lm,lo,lp,lu,lv,ly,lz,ma	22,1,1,2,1,1,1,1,1,1,1,1,2,1,1,2,1,1,1,1,1,1,2,1,1,1,1,1,1,1,2,2,1,1,2,2,1,1,1,2,7,1,1,1,2,1,2,1
TCCAAAATGTTTTGCAGGAGTATACCTACCAACTGCTTACCCTTTAGTGGCACATCTGAGGCAAGGCTCGAAGTCGGCTAGATTGTGGTGGGGCATTCCAXXXXXXXXXXGTTGGCTTTCAATGAGTATGGGAGCGGAGTTATTGACATCCTCCTTGGGAGGCAAGCCATATGGTGGGAAGGTGTACTTATTTTGAATTTGCACATCATG	ic,ie,ig,ih,ik,in,iq,iw,iy,iz,ja,jh,ji,jj,jm,jq,jt,ju,jy,jz,kd,kj,ko,kp,kr,kx,lh,ln,lo,lw,ly,ma	2,1,1,1,3,2,2,1,1,1,2,3,1,1,1,2,1,2,1,1,3,1,3,2,1,2,1,4,1,2,1,2
>Marker1508578	noPM
TGAATCAGAAATCTGTACCTATCGCAAGGGTTTGTGGTTTGTCCTCCTCTGCTAACCACCATACAGACCTTTGCCCTTCCATGCAGCAACCTGGAGCAATXXXXXXXXXXCAGTCTGCTCCTTCCTTCCAAAATGTTGCTAGCCCAAGCAGACCATACATTCCTCCACCAATCCAACAACAGCAACAACCCCAGAAACAGCCAACAGTTG	id,ii,is,iv,iw,ix,iy,jc,jq,ju,jv,jw,ki,kk,kw,kx,kz,la,lg,ls,lu,lv	1,2,1,2,1,2,3,1,1,1,1,2,1,1,1,1,3,1,1,2,2,1
TGAATCAGAAATCTGTACCTATCGCAAGGGTTTGTGGTTTGTCCTCCTCTGCTGACCACCATACAGACCTTTGCCCTTCCATGCAGCAACCTGGAGCAATXXXXXXXXXXCAGTCTGCTCCTTCCTTCCAAAATGTTGCTAGCCCAAGCAGACCATACATTCCTCCACCAATCCAACAACAGCAACAACCCCAGAAACAGCCAACAGTTG	ie,ik,in,iq,iz,jb,jd,ji,jk,jm,jr,jz,kd,kg,kj,kk,kw,lb,lh,lt	1,1,1,1,2,1,2,1,1,1,1,1,1,1,1,2,2,1,2,1
>Marker151043	noP
AATACGTTTTATAACAGCTACAAAAATTTGAATTCAAAATTTTAGACTGTGTAATCGATTACACAATTTTGGTAATCGATTACCAGCAGTTAGTAAACGTXXXXXXXXXXTATATGTGACTTAAACACGAAATTGCTCAGAGATTTTCAGAACAACAAGTGTTTATCCTCTCAAAAAGAGCAAATTCATTTTATCCTCTTAAGAATTCCT	M,ie,ig,ih,ii,ij,il,iq,ir,is,it,iu,iv,iw,ix,iy,ja,jb,je,jf,jj,jk,jl,jm,jn,jo,jp,jr,js,jt,jw,jx,jy,ka,kc,kd,kf,kh,kj,kk,kl,km,kn,ko,kp,kq,kr,ks,kt,kw,kx,ky,kz,la,lb,ld,le,lj,lk,ll,lo,lu,lv,lw,lx,ly,lz,mb	26,3,2,5,4,2,3,1,1,10,2,3,5,3,3,2,1,2,2,3,1,4,3,7,1,1,4,7,4,1,6,2,7,5,1,7,3,3,1,2,9,3,3,2,8,1,3,1,3,1,2,1,6,8,2,3,5,5,2,3,2,4,3,3,3,7,4,4
AATACGTTTTATAACAGCTACAAAAATTTGAATTCGAAATTTTAGACTGTGTAATCGATTACACAATTTTGGTAATCGATTACCAGCAGTTAGTAAACGTXXXXXXXXXXTATATGTGACTTAAACACGAAATTGCTCAGAGATTTTCAGAACAACAAGTGTTTATCCTCTCAGAAAGAGCAAATTCATTTTATCCTCTTAAGAATTCCT	M,id,ie,if,ig,ih,ii,ij,ik,il,im,ir,is,iu,iv,iw,ix,iy,iz,ja,jb,je,jf,ji,jk,jl,jm,jn,jo,jp,jq,jr,js,jt,ju,jw,jx,jy,jz,ka,kb,kd,ke,kf,kg,kh,kj,kk,kl,km,kn,ko,kp,kq,kr,ks,kt,kw,kx,ky,kz,la,lc,ld,le,lf,lg,lj,lk,lo,lu,lv,lw,lx,ly,lz,ma,mb	37,1,2,2,2,7,3,2,1,1,1,1,4,6,6,6,5,3,1,1,2,2,1,1,1,1,5,1,3,1,4,8,8,3,1,3,1,5,1,10,1,1,3,3,3,2,3,1,5,3,5,1,5,5,3,2,2,7,3,2,6,6,1,5,6,2,4,1,1,1,3,1,1,3,5,2,2,6
>Marker1511483	noP
ATCCGCTTGCCACTCTGACCTCCATGTTTCAGTTGACTCTGCATGGAGACTTGCCATACATTGAGTTCAGATGTCGTGGCAAGCCTACGCATTGTTGCTTXXXXXXXXXXGATATGGTTTTGCTCCGATGTGTGGACGCTAAGGAAGCCAAATGGATGCTCGTGGAGGTGCATGAGAGGTCCTTCGGGACGCATGCCAATGGACATGCCA	ie,ih,ii,im,in,ip,is,iv,iw,iy,jd,je,jf,jg,jk,jn,jo,jq,jt,jv,jx,kc,kh,ko,ks,ky,kz,la,le,lf,li,ll,ls,lu,lz,mb	1,1,2,1,1,1,1,1,2,1,2,3,1,2,2,1,2,2,1,1,1,3,1,3,2,1,1,2,3,1,2,2,1,2,1,1
ATCCGCTTGCCACTCTGACCTCCATGTTTCAGTTGACTCTGCATGGAGACTTACCATACATTGAGTTCAGATGTCGTGGCAAGCCTACGCATTGTTGCTTXXXXXXXXXXGATATGGTTTTGCTCCGATGTGTGGACGCTAAGGAAGCCAAATGGATGCTCGTGGAGGTGCATGAGAGGTCCTTCGGGACGCATGCCAATGGACATGCCA	M,ii,il,im,iu,iv,ix,iz,ja,jb,jd,ji,jk,jl,jn,jq,jr,jy,jz,kf,km,kn,ko,kq,kr,ks,lc,ld,lh,lj,ll,lo,lt,lw,mb,mc	8,1,3,1,3,3,1,1,2,1,2,1,1,1,1,1,1,1,1,1,1,1,4,1,1,3,2,3,1,1,1,1,1,2,1,2
>Marker1512146	noP
ACCCCATATATAGGTAGAATACAGTGTTACACAAATTTGTCTAGGCTAAAAACCAAATTTTGTTGACATTCATGATTTTGTTCACATTTTTGTAAATAATXXXXXXXXXXAATTAACTAATACTAATTTTGCATTGAATCATGTTGCGACCAAAACATGTCGTCTTCCACTTTGATTACCAGTTTACTAAAAAAAGCTAAAATTTTTATT	io,is,iv,ix,iy,jb,jc,js,kb,kk,kv,kz,lb,lg,li,lk,lo,lp,lv,mb	1,1,1,1,3,1,1,1,1,1,1,3,1,1,1,1,1,1,3,1
ACCCCATATATAGGTAGAATGCAGTGTTACACAAATTTGTTTAGGCTAAAAACCAAATTTTGTTAACATTCATGATTCTGTTCACATTTTTGTAAATAATXXXXXXXXXXAATTAACTAATACTAATTTTGCATTGAATCATGTTGCGACCAAAACATGTCGTCTTCCACTTTGATTACCAGTTTACTAAAAAAAGCTAAAATTTTTATT	M,if,ig,ik,iv,jp,jt,ju,kj,kk,kn,kq,kr,kt,ku,lb,lh,lq,lw,lx,ly,mb	4,1,1,1,3,2,1,1,1,1,2,1,1,1,1,1,1,2,1,1,1,2
>Marker1513168	noM
AAATTATTTGTATATTCTGTATGAATTTAGTATCTGACTTCCACAGCATGTTCTATTTCCTGGAAGCATTGACATTTAATACCTCCCTCTTTGGTCTGACXXXXXXXXXXGAATGGTGGCACCATAGCTGCCATGACTGAATGGCATGGCAGATTTTTTGCCGACCGCCATAGGTAATTTGTGAAGGGAGGTCCACTATGGTGGTGCCAT	P,id,ik,is,ix,jc,jd,jm,jo,js,jx,jz,kb,kj,km,ku,kz,lh,lj,ll,lm,lu,lw	7,1,1,1,1,1,2,2,1,1,1,1,2,2,1,1,1,1,1,2,1,1,1
AAATTATTTGTATATTCTGTATGAATTTAGTATCTGACATCCACAGCATGTTCTATTTCCTGGAAGCATTGACATTTAATACCTCCCTCTTTGGTCTGACXXXXXXXXXXGAATGGTGGCACCATAGCTGCCATGACTGAATGGCATGGCAGATTTTTTGCCGACCGCCATAGGTAATTTGTGAAGGGAGGTCCACTATGGTGGTGCCAT	ic,ih,ii,in,io,iu,iw,jg,js,jx,kb,kk,km,lg,ly,mb	2,1,1,1,1,1,1,1,1,1,2,1,1,1,1,1
>Marker1515593	noP
CTTCGAGATACTTGACACCTTTTGTTGCACAATATGTGAAGTCCCGAGATGCGCCGGAAATCAAAAGAAAGCATGGTTACGCGATCCGTGAAATTCCGTAXXXXXXXXXXAAAAAGAGTAAATACATGATCCGTAAGGATCCGTAACCTTACGGAAGGAAAAGAAGTATCGTTACGAAATTCGTAAAGTTTCGTAACGTTACGGAAAAAG	io,ip,jg,jv,jx,kd,kh,ki,ko,ky,kz,la,le,lf,lo,lp,lu	1,1,1,1,1,1,2,1,1,5,2,1,1,1,1,1,2
CTTCGAGATACTTGACACCTTTTGTTGCACAATATGTGAAGTCCCGAGACGCGCCGGAAATCAAAAGAAAGCATGGTTACGCGATCCGTGAAATTCCGTAXXXXXXXXXXAAAAAGAGTAAATACATGATCCGTAAGGATCCGTAACCTTACGGAAGGAAAAGAAGTATTGTTACGAAATTCGTAAAGTTTCGTAACGTTACGGAAAAAG	M,ih,iu,iw,jn,jt,kd,ke,kg,ko,kq,ks,kt,la,ld,lf,lh,lj,ll	5,1,2,1,1,2,2,4,2,1,1,1,2,2,1,2,2,1,1
>Marker1517227	noP
AATAAGCTTTGTGGGAGTAATCGGCACCCCATAGAACTGGCAGAGACCCGTGATCAAGGCCGGAAATCCTAGTGCTCTATTGGACTTCTCTAAGTCCACTXXXXXXXXXXCATCCTGATCTATGTCAGGGTGGTCATGCTGGTGTGCATGATCCGCACCTGTCTCCCCGTCACACTCTGTGCGAAGTCCTGACCCAGAACACACAGCAGC	ii,im,iv,jc,jd,jg,jk,jo,js,jv,jw,ka,kh,ki,kr,ku,kz,lb,lg,lo,lu,lz	1,1,1,2,1,1,1,1,1,1,1,2,1,2,1,1,1,1,2,1,1,1
AATAAGCTTTGTGGGAGTAATCGGCACCCCATAGAACTGGCAGAGACCCGTGATCAAGGCCGGAAATCCTAGTGCTCTGTTGGACTTCTCTAAGTCCACTXXXXXXXXXXCATCCTGATCTATGTCAGGGTGGTCATGCTGGTGTGCATGATCCGCACCTGTCTCCCCGTCACACTCCGTGCGAAGTCCTGACCTAGAACACACAGCAGC	M,ic,ih,iz,ji,jj,jr,jt,ju,jx,jy,kb,kk,kn,kp,kw,la,lc,lj,ll,lq,lr	3,1,1,1,1,1,2,1,1,1,1,1,1,1,2,2,1,2,1,1,1,2
>Marker151816	noM
CTTTTCATGTGTTGGTAATGAGTGATGAATTCCCTTGTGGATTAACTGTGTACTGTGTAATTGTTTTGACGGTTGCTTCTTGAAATGTTGTTTAACAGTAXXXXXXXXXXCGCTTGGTTTGCAGTCTTTCTCTTGTGGTATTTCCTTTCGCTGCCTTTATAGTGGAGAAGTTGGCACAACGGAAGTGTATACCCGAACCAGTAAGTGACC	if,ig,ij,ik,in,iq,is,je,jg,jo,jp,ju,jw,kf,km,kv,lb,lo,mb	2,1,3,1,1,1,1,1,1,2,1,1,2,1,1,1,1,1,1
CTTTTCATGTGTTGGTAATGAGTGATGAATTCCCTTGTGGATTAACTGTGTACTGTGTAATTGTTTTGACGGTTGCTTCTTGAAATGTTGTTTAACAGTAXXXXXXXXXXCGCTTGGTTTGCAGTCTTTCTCTTTTGGTATTTCCTTTCGCTGCCTTTATAGTGGAGAAGTTGGCACAACGGAAGTGTATACCCGAACCAGTAAGTGACC	P,ih,is,it,iv,ix,iz,jf,jj,jn,jo,jp,jq,kd,kl,ku,kv,kw,le,lg,lj,lr,ls,lv,lw,ly,mb	3,1,1,2,1,1,2,1,1,1,1,1,1,2,1,1,1,1,1,1,1,1,1,2,1,3,2
>Marker1520514	noP
GCAACCCCAGTTGGGACATGCACCCTTCGCTTAGCTTGTGGCTTCCCGGGAAGAGCCTTGGGATCATGCTCTGGGTGAATTAGAACCATACCCTACATTCXXXXXXXXXXCCTTAACACTGCCCGCTGCAACCTCTGCACTTCTCAATGAGGAGACTGCCTTCGGCCATAGAAGAAAGAGAGAAGTTGGATCTCATCAAGGAGAGGCTAA	M,ii,is,iz,jl,kb,ke,kn,ko,kp,kw,lh,lo,lw	3,1,1,2,1,1,1,2,1,2,1,2,1,2
GCAACCCCAGTTGGGACATGCACCCTTCGCTTAGCTTGTGGGGGAAGCCCGGGAAGAGCCTTGGGATCATGCTCTGGGTGAATTAGAACCATACCCTACAXXXXXXXXXXCCTTAACACTGCCCGCTGCAACCTCTGCACTTCTCAATGAGGAGACTGCCTTCGGCCATAGAAGAAAGAGAGAAGTTGGATCTCATCAAGGAGAGGCTAA	id,ie,io,iq,it,iy,jb,jc,je,jg,jh,jl,jn,kb,kd,kj,kl,ko,kv,ky,lm,lp,ma	1,1,1,1,1,1,1,1,1,2,3,1,1,1,1,1,1,3,1,2,1,1,1
>Marker1520948	noP
TCGACGGCGCAGATCACAATGGGGAGCAGCAACCGCAATATCTGCCGGTTTCGGATTTGCACATTGCCCATCACGGCATCGTCGCCGAGACCGAAGTCGGXXXXXXXXXXCGGGCTGTAGGTGGAGACCAGCGGACAATCACGCACGGACCAAATTTGAATTTCCTGCAGGTCCCGGCCACCAATGACACTCACGATACTGAAAAAAAAG	M,ic,ie,if,ig,ik,im,in,io,iq,ir,is,iu,iv,iw,ix,ja,jb,jd,jf,jg,jh,ji,jl,jn,jo,jr,jt,jz,kb,kd,kj,kk,kl,kn,ko,kq,kv,kw,kx,ky,kz,lb,ld,le,lj,lp,lt,lu,lw,lx,ly,lz	12,4,1,2,1,2,1,1,1,5,3,1,1,4,2,1,1,2,1,3,1,2,1,3,2,4,1,2,1,1,1,3,1,2,1,3,3,1,5,2,5,1,6,1,1,1,1,1,4,1,6,2,2
TCGACGGCGCAGATCACAATGGGGAGCAGCAACCGCAACATCTGCCGGTTTCGGATTTGCACATCGCCCATCACGGCATCGTCGCCGAGACCGAAGTCGGXXXXXXXXXXCGGGCTGTAGGTGGAGACCAGCGGACAACCACGCACGGACCAAATTTGAATTTCTTGCAGGTCCCGGCCACCAATGACACTCACGATATTGAAAAAAAAG	M,ik,in,io,iq,ir,is,iv,iw,jb,jd,jf,jh,ji,jj,jm,jn,jp,jr,js,jt,jy,jz,kp,kr,kw,kx,lb,lc,lw,lx,ly	12,1,1,2,2,2,1,1,3,1,2,1,6,1,2,2,1,1,1,2,2,2,1,2,1,5,2,1,3,3,5,2
>Marker1522400	tagNoPM
TTGATAGCCATTCAAGAACCACATAAAAAGATGTGACTATTGAGAATATTTTCTGAAAATCTGCTTTGGTAATCGATTACAGTATATGTGTAATCGATTAXXXXXXXXXXAAATGTTCAGAAACTACTGGTAATCGATTACCATATATGTGTAATCGATTACACAGTACAAATTTTAAATTCAAATTTAATAGCTGTTGTAAATCGTTTT	M,ie,ig,il,jh,jj,jy,jz,kd,ke,kk,kp,ks,kx,lb,lc,lr,lw,mb	1,1,2,1,1,1,1,1,1,1,1,2,2,1,1,1,1,1,1
TTGATAGCCATTCAAGAACCACATAAAAAGATGTGACTGTTGAGAATATTTTCTGAAAATCTGCTTTGGTAATCGATTACAGTATATGTGTAATCGATTAXXXXXXXXXXAAATGTTCAGAAACTACTGGTAATCGATTACCATATATGTGTAATCGATTACACAGTACAAATTTTAAATTCAAATTTAATAGCTGTTGTAAATCGTTTT	id,ie,ix,jd,jh,jm,jn,jx,ka,kh,ki,ks,ku,ky,lm,lp,lv	1,1,1,1,1,1,1,1,2,2,1,1,1,1,1,1,2
TTGATAGCCATTCAAGAACCACATAAAAAGATGTGACTGTTGAGAATATTTTCTGAAAATCTGCTCTGGTAATCGATTACAGTATATGTGTAATCGATTAXXXXXXXXXXAAACGTTCAGAAACTACTGGTAATCGATTACCATATATGTGTAATCGATTACACAGTACAAATTTTAAATTCAAATTTAATAGCTGTTGTAAATCGTTTT	P,ic,ij,im,in,ip,iq,jd,jg,jh,jm,jo,jv,kc,ko,la,li,lk,lm	5,1,3,1,1,1,1,1,1,1,1,1,1,1,1,1,2,1,1
>Marker1522432	noM
GATGCCCTTGCTGGAGGTGACAGGTACTCCGTAGAACTGACAGAGACCCGTAATTAGAGCTTGACAACCCCAAGACCCTGTTGGGCTTCTTCGGGTCCACXXXXXXXXXXTCCCTGCAAACAATAGATGACATCAGAAATCAGTTGGGGGAGGTGCATACTTACCTATGTCATGATGGCATGAGCTTGCTGGGGGGACGAGCGCCCTATA	P,ih,ik,iq,ir,ix,iy,jl,jo,jp,jr,ju,jv,jx,kg,kx,lb,li,ln,lu,ly,mb	5,1,1,1,1,2,1,1,3,1,1,1,1,1,1,3,1,1,1,1,1,1
GATGCCCTTGCTGGAGGTGACAGGTACTCCGTAGAACTGACAGAGACCCATAATTAGAGCTTGACAACCCCAAGACCCTGTTGGGCTTCTTCGGGTCCACXXXXXXXXXXTCCCTGCAAACAATAGATGACATCAGAAATCAGTTGGGGGAGGTGCATACTTACCTATGTCATGATGGCATGGGCTTGCTGGGGGGACGAGCGCCCTATA	P,id,ie,if,ij,ik,il,in,io,iq,ir,is,it,iu,iz,ja,jc,jh,jk,jl,jp,jq,jt,jv,jy,ke,km,ku,kv,ky,la,lc,le,lg,li,lk,ll,lq,lw,lx,lz,ma,mb	3,1,1,2,2,1,2,1,1,3,1,2,1,1,2,1,1,2,1,1,1,1,1,2,1,1,1,1,1,2,1,1,1,2,1,2,1,1,2,1,1,1,1
>Marker1523061	noM
CACCCTTGTGCCTACGTCCAGTCCCCAAGCAACCCGCTTAAGCGTTCCACTATCTTGTAAAATCCTTTTACAAGTTCTGAACACACAAGGACAATCCTTCXXXXXXXXXXTTTGAGAATTTAGAAAGAAGAGAAGAATAAATCTCTCTTGAAAGAGATAGATTTTACAATCTGAGCACTCAATTAATTCCTTATTGAATTGCAAGTGTAC	if,il,in,ja,jh,jo,jt,jz,ke,kf,kj,kn,ko,ku,ld,lh,lj,lq,lr,lt,lw,ma,mc	1,1,1,1,2,1,1,1,7,1,1,1,1,1,1,2,1,1,1,1,1,1,1
CACCCTTGTGCCTACGTCCAGTCCCCAAGCAACCCGCTTAAGAGTTCCACTATCTTGTAAAATCCTTTTACAAGTTCTGAACACACAAGGACAATCCTTCXXXXXXXXXXTTTGAGAATTTAGAAAGAAGAGAAGAATAAATCTCTCTTGAAAGAGATAGATTTTACAATCTGAACACTCAATTAATTCCTTATTGAATTGCAAGTGTAC	P,ie,ih,in,iy,jc,jg,jp,ka,kd,kh,ko,lf,lg,li,lk,lm,lp,lv,ly,ma	13,1,1,2,1,1,2,1,1,2,1,1,1,1,2,1,6,2,2,2,1
>Marker1527944	noM
TCATGAAACACAAGTCCAAACTCGAAAGTGGTGGACACACGAACAGCCCTAGGCAATAACGTTCATGGGGCTCCGATAAAGGGTGAGAATGGAGGATTGCXXXXXXXXXXAAACTCGAAAGTGGAGGACACATGAACAGCTCTAGGCAATAACGTTCATGGGGCTCCGAAAAAGGGTAAGAATGGAGGAATTCCTTCAGTGTCCGCACTT	P,ii,ij,im,it,iy,jc,jf,jg,jh,jk,jm,jn,jo,jq,js,kd,ko,kw,kx,ky,lm,lp,lq,lu,lv,ly,ma,mb	12,1,1,1,2,1,1,1,1,1,1,1,1,2,1,1,1,1,1,2,4,2,1,2,1,1,1,1,1
TCATGAAACACAAGTCCAAACTCGAAAGTGGAGGACACACGAACAGCCCTAGGCAATAACGTTCATGGGGCTCCGATAAAGGGTGAGAATGGAGGATTGCXXXXXXXXXXAAACTCGAAAGTGGAGGACACATGAACAGCTCTAGGCAATAACGTTCATGGGGCTCCGGAAAAGGGTGAGAATGGAGGAATGCCTTCAGTGTCCGCACTT	ik,iq,ix,iz,ja,jh,ji,jl,ki,kx,lj,ln,lr,lw,ly	3,1,1,1,2,2,1,1,1,1,1,2,1,1,1
>Marker1528467	noP
GAGGAAGGAGAAGCCTTAAATTCTATGCATGGGAAGCAAAGATCTTTGAGCTCCTACTCACATGTTATTGAAGAGGACATAATTGGTGTTCAAGATGATGXXXXXXXXXXTGATATTTTCCTGAGCTTCTCACATGTACCTATATATATGTTTATGTTATCTCTAACTTGATTGCCCTCATATTAATAAGTATGGAGTATCAAAACCAAA	M,if,ih,ii,ik,in,io,iq,is,iu,iv,iw,iz,ja,jb,jj,jl,jn,jp,jq,jr,js,jt,jy,kb,ke,kf,kg,kj,kk,kl,kn,ko,kp,kr,ks,kt,ku,kv,kx,la,lc,ld,lh,ln,lo,lw,lx,ly,ma,mc	6,1,4,1,1,1,1,1,1,1,1,2,1,2,4,2,1,1,1,1,1,1,1,3,2,1,2,1,1,1,3,4,1,3,1,1,1,1,1,1,2,1,1,1,1,1,1,2,3,1,1
GAGGAAGGAGAAGCCTTAAATTCTATGCATGGGAAGCAAAGATCTTTGAGCTCCTACTCACATGTTATTGAAGAGGACATAATTGGTGTTCAAGATGATGXXXXXXXXXXTGATATTTTCCTAAGCTTCTCACATGTACCTATATATATGTTTATGTTATCTCTAACTTGATTGCCCTCATATTAATAAGTATGGAGTATCAAAACCAAA	ic,id,ig,ih,ii,ij,im,in,io,is,it,iv,ix,jb,jc,je,jg,jm,jo,js,jt,jv,jw,ka,kb,kc,kh,ki,kl,la,lb,le,lg,li,lp,lq,ls,lt,lu,lv,lx	2,1,2,2,2,2,1,2,2,1,4,1,1,1,1,1,1,2,1,3,1,1,1,3,2,2,1,2,1,1,1,1,1,1,1,1,1,1,2,2,1
>Marker1529718	noP
GATTTCTTGATATCTTCAAGAAACTGGAAATTACTTTGCCATTTGGAGAAGCACTTCAGCAAATGCCCCTCTATGCCAAATTTTTTAAGGATATGCTAACXXXXXXXXXXTAGTATCAATTTAATGCCTCTTTCCATGTGTCAACGACTTGGAGAGATAGAGATAATGCCTACACGTATGACCCTCCAGTTAGCTGACCACTCCATTTCA	M,if,ih,ik,il,iq,ir,is,iu,iv,iw,ix,iz,ja,jh,jl,jq,jr,jt,jx,jy,jz,kb,kf,kj,kk,kl,kn,kp,kw,kx,la,lb,ld,lf,lj,ln,lo,lr,ls,lw,lx,ly,ma,mb,mc	4,1,1,1,1,2,1,1,2,1,3,1,2,1,1,1,1,1,1,1,2,1,1,1,2,1,1,2,2,2,3,2,1,3,1,3,1,2,1,1,1,1,2,1,1,4
GATTTCTTGATATCTTTAAGAAACTGGAAATTACTTTGCCATTTGGAGAAGCACTTCAGCAAATGCCCCTCTATGCCAAATTTTTTAAGGATATGCTAACXXXXXXXXXXTAGTATCAATTTAATGCCTCTTTCCATGTGTCAACGACTTGGAGAGATAGAGATAATGCCTACACGTATGACCCTCCAGTTAGCTGACCACTCCATTTCA	ic,id,ie,ii,ij,il,im,ip,iw,iy,jd,je,jf,jh,jk,jm,jo,jq,jv,jw,jx,ka,kc,kh,kl,ks,ku,kw,kx,ky,kz,la,lb,le,lg,li,lk,ll,lm,lo,lp,lu,lv,ly,lz,ma,mb	2,2,1,1,2,1,1,2,1,2,1,1,1,1,1,1,4,2,1,3,1,1,1,1,1,2,1,3,1,2,2,3,2,1,2,1,1,2,1,1,1,1,2,1,1,1,1
>Marker1530079	noP
ATTATATCTCATTTGTTTTTTGCGAAAGATTACTTACTTTTCACTTAGGTCAAATCCTTCCCAAATCAAGTTGGTGAAAGAGGTTCTAGATAATTTTTGCXXXXXXXXXXGCGAACAAGGAACAATGACTGTAGTTATATCTTGGATAAAATTAATTGTAAATTGGTAGGATGGAAATTAATTTGTTGAATAGGGTGGGGAGAGTTATGT	ij,ip,iq,is,jd,je,jp,jq,kb,kd,kh,kk,kr,ky,kz,le,lg,li,lo,lq,ls,lt,lv	1,1,1,1,1,1,1,1,2,1,2,1,1,2,1,1,1,1,1,1,1,3,1
ATTATATCTCATTTGTTTTTTGCGAAAGATTACTTACTTTTCACTTAGGTCAAATCCTTCCCAAATCAAGTTGGTGAAAGAGGTTCTAGATAATTTTTGCXXXXXXXXXXGCGAACAAGGAACAATGACTTTAGTTATATCTTGGATAAAATTAATTGTAAATTGGTAGGATGGAAATTAATTTGTTGAATAGGGTGGGGAGAGTTATGT	M,ii,ik,iw,ja,jb,jd,jh,ji,jr,jx,jz,kd,ke,ko,kq,kr,ks,lb,lc,lg,lj,ln,lp,lq,lr,lt,lx	6,3,1,1,1,2,1,1,1,2,2,2,1,1,2,3,1,1,1,1,1,1,2,1,1,1,2,2
>Marker1530809	noM
ACTAAGTTTGCGGACAATCAGTGCAAAAGACCCCATAGTAGCATGGACGAGTTGTGCGAACGAGCCAAATGATACATCCAGATGGAGGAGATGTCCAGGTXXXXXXXXXXAGTTGAACAAAAGCACAAAAAGAAAGAATGAGGTACCAAGATTGACTCACATAAGTCGGACAAAAGGCATAAGCCAGACAAGCGTCAGCCTTTCCCAAAA	ie,iq,iv,iz,ja,jd,jj,jl,jm,jn,jr,jx,jy,kb,ke,kg,kj,km,kn,kp,kq,ks,kv,lb,lc,lj,ll,ln,lw,lx,ly	1,2,1,2,1,1,1,1,1,1,1,2,1,1,4,1,1,3,1,1,2,1,1,1,1,1,1,2,2,1,1
ACTAAGTTTGCGGACAATCAGTGCAAAAGACCCCATAGTAGCATGGACGAGTTGTGCGAACGAGCCAAATGATACATCCAGATGGAGGAGATGTCCAGGTXXXXXXXXXXAGTTGAACAAAAGCACAAAAAGAAAGAATGATGTACCAAGATTGACTCACATAAGTCGGACAAAAGGCACAAGCCAGACAAGCGTCAGCCTTTCCCAAAA	P,ie,ij,in,iq,is,iv,iy,jc,jl,jo,ju,jv,jx,kc,kd,kh,ks,kv,ky,lk,lm,lp,lt,lv,lz	8,1,2,1,1,1,1,1,2,1,2,1,2,1,1,1,2,1,1,1,1,1,1,1,2,1
>Marker1532228	noM
TCCTTGAGATGCCAGAACCCCGTACCGAGAGGCAAGTCCGAGGTTTCCTGGGACGCTTGAATTATATTGCCAGATTCATATCGCAGCTCACCGCCATTTGXXXXXXXXXXAAACCAAACTGATCGCTGGAATGAGGGTTGCCAAGATGCTTTTGGAAGGATCAAGAAGTGTCTTATGAATCCTCCCGTGCTTATGCCACCAGTACCTGGA	if,ik,iv,iz,ja,jk,jl,jm,jn,jp,jq,js,kd,ke,km,kn,kq,kr,ku,kw,lc,lj,ln,lw,mc	1,3,1,3,1,2,1,1,1,1,1,1,1,1,1,1,2,1,1,1,1,1,1,1,2
TCCTTGAGATGCCAGAACCCCGTACCGAGAGGCAAGTCCGAGGTTTCCTGGGACGCTTGAATTATATTTCCAGATTCATATCGCAGCTCACCGCCATTTGXXXXXXXXXXAAACCAAACTGATCGCTGGAATAAGGGTTGCCAAGATGCTTTTGGAAGGATCAAGAAGTGTCTTATGAATCCTCCCGTGCTTATGCCACCAGTACCTGGA	P,id,ih,ij,il,in,iq,is,iw,je,jf,jl,jo,jp,js,jv,jx,kb,kl,ks,ky,le,li,lk,lo,lu,lv,mb	4,1,1,2,1,1,2,1,1,1,1,1,1,1,1,2,1,1,1,1,2,1,1,1,1,1,1,1
>Marker15340	noP
AAGCCTCGTCTCTCTTTCTTGTTTGTTTGCTTATATGTGTTCGTTGATGCATGTGGCACGAGGGCTCTGCATGCGATGTAACAGTAACAATCAAGAGGATXXXXXXXXXXTTATCAAATGCCAAAAGTGCTTCTATTGAAAATGAAATCCATACATATAGTGTATCTGAACGAAAAAAATAGAAATAAACATGAGCCTTCAAACCAGTTT	M,id,ie,if,ig,ih,ii,ij,ik,il,im,iu,iw,iy,jb,jd,je,jf,ji,jj,jk,jm,jp,jq,jr,js,jv,jw,jy,jz,kd,kg,kh,kj,kl,km,kq,kr,kt,kw,kx,kz,la,ld,le,lj,lk,ll,lu,lv,lw,ly,lz,ma,mb	9,1,1,1,2,3,3,1,1,3,1,2,3,3,1,1,2,1,1,1,5,1,2,1,2,3,2,1,2,1,2,1,3,1,2,1,1,1,1,2,2,4,1,2,2,1,2,1,1,2,2,2,1,1,2
GAGCCTCGTCTCTCTTTCTTGTTTGTTTGCTTATATGTGTTCGTTGATGCATGTGGCACGAGGGCTCTGCATGTGATGTAGCGGTAACAATCAAGAGGATXXXXXXXXXXTTATCAAATGCCAAAAGTGCTTCTATTGAAAATGAAATCCATACATATAGTGTATCTGAACGAAAAAAATAGAAATAAACATGAGCCTTCAAACCAGTTT	ic,id,ik,in,io,ip,ir,it,iy,jc,jg,jh,jj,jn,jx,jz,kb,kc,kf,kg,kh,ki,kj,km,kn,ko,kq,kr,ks,kx,kz,la,lb,lc,ld,lf,lh,li,lk,lm,ln,lp,lr,lu,lw,lz	3,1,2,1,1,1,1,2,2,5,2,1,2,1,1,3,5,1,1,2,1,2,1,1,2,2,2,1,1,1,2,1,1,1,1,1,5,1,1,1,2,1,1,1,3,2
>Marker1535932	noM
TCTGAATTTCACTGTTGGATTATCTAGATTCCAACAGTTCTTCTTAATGTGTGCCAAGTTAATGGCAGGGCACAGGCTCTCCATGGATCTAGAATCTGATXXXXXXXXXXCCAAGTCTGGAGGAATCGTGCTGTGCAGTAATAGAGATCTGGTGGGAGATAAGGTACCCCACATTCATATCCATCTTCATGATGATGCCATAGATTAACT	ii,im,in,ip,iq,iv,iy,ja,jc,jd,je,jj,jl,jn,jq,ke,kn,kp,ky,lc,le,li,lj,lm,ln,lp,lw,ma,mb	1,1,2,1,1,1,2,1,2,1,1,1,4,1,1,1,2,1,1,1,1,1,1,1,1,2,3,1,1
TCTGAATTTCACTGTTGGATTATCTAGATTCCAACAGTTCTTCTTAATGTGTGCCAAGTTAATGGCAGGGCACAGGCTCTCCATGGATCTAGAATCTGATXXXXXXXXXXCCCAGTCTGGAGGAATCGTGCTGTGCAGTAATAGAGATCTGGTGGGAGATAAGGTACCCCACATTCATATCCATCTTCATGATGATGCCATAGATTAACT	P,if,ih,in,iq,ir,iy,iz,jh,jk,jp,jy,kc,kk,kl,kn,ko,ks,la,lf,li,lj,lo,lt,lv,lw,lx,ly,ma	7,1,2,1,1,2,2,1,2,2,1,1,1,1,1,1,1,2,1,1,1,1,1,2,1,1,1,1,1
>Marker1536590	noM
CATGCTAAGTGTGAAATTAGTGTGCTAAGCATAGCGATTGTCTTCAGCCAGGCTCAACGCATGACTGGCGCTAAGCTCAAATCCACTTACTCGCACTACGXXXXXXXXXXATTCAGAGCCTATTTAAAGCCTGTCTTATGCAGAATTAGGGTACAGTGGCAAAATCACCCTGGTAACCAATTCAATAGAGACCAGGGTGGTTCATCTACA	P,ic,id,if,ig,ih,ij,il,ip,ir,it,jb,je,jg,jh,jk,jl,jp,jv,jw,jx,ka,kd,kh,ki,km,ks,kx,ky,lb,le,lg,lm,lv,ly	7,1,1,1,1,1,2,1,1,2,1,2,1,1,1,1,1,1,1,1,1,1,1,2,1,1,1,1,1,1,1,1,1,1,1
CACGCTAAGTGTGAAATTAGTGTGCTAAGCATAGCGATTGTCTTCAGCCAGGCTCAACGCATGACTGGCGCTAAGCTCAAATCCACTTACTCGCACTACGXXXXXXXXXXATTCAGAGCCTATTTAAAGCCTGTCTTATGCAGAATTAGGGTACAGTGGCAAAATCACCTTGGTAACCAATTCAATAGAGACCAGGGTGGTTCATCTACA	ic,in,iq,iu,jh,jj,jm,jq,jy,kb,kd,ke,kp,kx,la,ln,mc	1,3,4,2,1,1,1,2,1,1,1,2,1,1,2,2,1
>Marker1539371	noM
CCCAAAGGGTTTGGTAGGGGTACGCTGCAAAACGCCTGCCCTTCAACGGCATATCCGAGGTGAGGCTCGAAGTCAGCTAGATTGTGGTCTCGGGGTGCTTXXXXXXXXXXATCAAATTGGGGTTGTTGGCTCTCAATGGGTATGGGTGTAGAGTTATCGACATTCTCATCGGGAGCGTGTACAACATTGGGTGGTATATAGTTGGGAAGG	P,iw,iy,jc,jh,jm,jo,jq,jv,kd,kh,ks,kw,kz,le,li,lk,ll,lm,lp,lx,ly,ma	16,1,1,1,2,1,1,1,3,1,1,1,1,1,1,1,4,1,1,1,1,2,1
CCCAAAGGGTTTGGTAGGGGTACGCTGCAAAACGCCTGCCCTTCAACGGCATATCCGAGGTGAGGCTCGAAGTCAGCTAGATTGTGGTCTCGGGGTGCTTXXXXXXXXXXATCAGATTGGGGTTGTTGGCTCTCAATGGGTATGGGTGTAGAGTTATCGACATTCTCATCGGGAGCGTGTACAACATTGGGTGGTATATAGTTGGGAAGG	if,ik,in,iq,iu,ix,jh,jj,jk,jo,kd,ke,kj,kk,km,kn,ks,kv,kw,ld,lj,ls,lw,ly	1,1,1,1,1,1,1,1,1,1,2,1,2,1,3,1,1,1,2,1,1,1,2,1
>Marker1539600	noP
AATCCTTCACTAGTCTTGCCAATCAATTGGATTAAGTGTTCTAACTTATTTTAATATCTTAAATCAGAGTATTTTTTTCTCATTACCAAGGTTTCATCACXXXXXXXXXXCAACACCAATGTACATATCAATATATATCATTTTGAGCAAATTAAACAATCAATTTACCACCACAAAACATATTATACCAAGCCATACTCATATGATTCA	M,if,ig,ih,iu,iw,iy,ja,jc,je,ji,jj,jm,jn,js,jt,jv,jx,jz,kb,kd,kh,kj,kk,km,kn,ko,kq,kr,ks,kt,ku,kx,kz,lb,lc,lh,lp,ls,lu,lx,ma,mb	12,2,1,2,2,1,3,1,2,1,1,2,2,3,4,2,1,4,2,2,2,1,1,2,1,4,1,1,1,5,1,1,3,1,1,2,2,2,1,1,2,3,1
AATCCTTCACTAGTCTTGCCAATCAATTGGATTAAGTGTTCTAACTTATTTTAATATCTTAAATCAGAGTATTTTTTTTCTCATTACCCTTTGTCCAAAGXXXXXXXXXXCAACACCAATGTACATATCAATATATATCATTTTGAGCAAATTAAACAATCAATTTACCACCACAAAACATATTATACCAAGCCATACTCATATGATTCA	ic,id,ie,ih,ii,ij,il,in,io,iq,ir,is,iu,iy,iz,jb,jg,jh,jj,jk,jm,jn,jo,ju,jw,ka,kc,kg,kh,kj,km,kn,ko,kq,kw,kx,ky,la,lb,ld,lf,lg,lh,lj,lk,lo,lq,lr,ls,lv,ly,lz	2,1,3,1,1,1,3,1,7,1,4,1,1,1,1,4,2,2,1,1,1,1,1,1,5,3,1,1,2,2,1,1,2,1,3,3,2,5,2,2,1,2,3,1,1,2,2,3,1,1,3,2
>Marker1540909	noP
CAAGGTTAAACAAAGAATCCACAAGGCTTGGAGGAGTCCGTTGAAGAAACACAAGGAGCTTAGAGGCATCCGAAATGACATCATCGGAGGTTATCATGGAXXXXXXXXXXGAGAAGTTCAAATCAGCTGCTATACACATCCGGAAGGAGTGCACCGAGTTACAAGAGGAAAACGCGGCCACTGCAAGAGCCCTTGAACAAGGAACCAAAA	id,if,ih,io,ip,iq,is,it,iw,iy,jb,jc,je,jf,jk,jn,jp,jq,jv,jx,ka,kb,km,ks,ky,la,le,lm	3,1,2,2,1,1,1,1,1,1,1,2,1,1,2,1,1,1,1,2,6,1,1,1,1,2,1,3
CAAGGTTAAACAAAGAATCCACAAGGCTTGGAGGAGTCCGTTGAAGAAACACAAGGAGCTTAGAGGCATCCGAAATGACATCATCGGAGGTTATCATGGAXXXXXXXXXXGAGAAGTTCAAATCAGCTGCTATACACATCTGGAAGGAGTGCACCGAGTTACAAGAGGAAAACGCGGCCACTGCAAGAGCCCTTGAACAAGGAACCAAAA	M,ic,id,ie,ik,iq,iu,iv,ix,iz,ja,jb,jf,jj,jk,jr,js,jy,jz,kb,kd,kg,kj,km,kn,ko,kp,kq,ks,kv,kw,kx,la,ld,lh,lt,lw,ly,mc	12,3,1,1,1,2,1,1,1,3,3,1,1,2,1,1,1,1,5,3,1,1,1,1,1,1,2,2,1,1,2,3,1,1,1,1,2,1,1
>Marker1540973	noM
TAAGGATTTCCAGAAGTGGCTAAGGAACTTAGCATCTCTATCTGACACAATGGTCCTAGGCAAACCATGGAGTCTCACAACTTCCCTGAAAAAGAGTTTTXXXXXXXXXXATAAAGTGTGCCATCTTGCTAAACCTATCCACCACCACAAAGATAGAGTCTACACCTCTTTGGGTTCTAGGAAGCCCAAGGACAAAGTTGTTGGATCGAG	ic,if,ii,ik,ir,iu,jl,jm,jq,ju,jy,kd,kw,lb,lc,ln,lw	1,1,1,3,1,1,1,1,1,1,1,1,1,1,1,1,1
TAAGGATTTCCAGAAGTGGCTAAGGAACTTAGCATCTCTATCTGACACAATGGTCCTAGGCAAACCATGGAGTCTCACAACTTCCCTGAAAAAGAGTTTTXXXXXXXXXXATAAAGTGTGTCATCTTGCTAAACCTATCCACCACCACAAAGATAGAGTCTACACCTCTTTGGGTTCTAGGAAGCCCAAGGACAAAGTTGTTGGATCGAG	P,id,ie,ig,ih,in,is,iv,jc,jk,jv,kd,kh,kl,ks,kx,kz,li,lk,lm,lq,mb	8,1,1,2,1,1,1,1,2,1,1,1,1,1,1,1,1,1,1,1,1,1
>Marker1541810	noM
GTAACCAGAGCTGGAAACCCTAGGGCTCCTCTGGGTCCACTGGGTATCTTGTGGGCACGATCCCTACAAATAGTAGATGACATCAGAAATCAGTTGAACCXXXXXXXXXXATAGACCAACTGATACTTCCACATGGGGAAATCGGCATTGCGGTTTGTCATACCCTAATTTTGTCCAGGAACTATTGCTTGATGGCATGCAACCTTTGAT	P,ii,ij,in,je,jk,jo,jw,jx,kc,km,ks,ku,kv,kw,ky,kz,lb,le,li,lm,lr,ls,lu,ly	2,1,1,1,2,1,4,1,1,1,1,1,1,1,1,1,1,1,1,1,1,1,2,1,2
GTAACCAGAGCTGGAAACCCTAGGGCTCCTCTGGGTCCACTGGGTATCTTGTGGGCGCGATCCCTACAAATAGTAGATGACATCAGAAATCAGTTGAACCXXXXXXXXXXATAGACCAACTGATACTTCCACATGGGGAAATCGGCATTGCGGTTTGTCATACCCTAATTTTGTCCAGGAACTATTGCTTGATGGCATGCAACCTTTGAT	io,iw,jh,ji,jj,jp,jr,kd,ke,kl,kq,lc,lj,lt,lw,mc	1,1,1,2,1,1,1,2,2,1,1,1,1,1,1,1
>Marker1544530	noP
CTCCTTCTCCTTGAACCTTGCCACAATGCTCAATGACATCACCCAACGCCTCCAAAATGATGTTTTCTCCACCCCTCATCCTCGCCAACATGTGAAAATTXXXXXXXXXXTGATTGGGCTTAGATGCAAGTCATTGCATCTGTATTTATATTCTCTAAACTAAACACACCTTTAGATTTATTCTAGTTGGCAACCAAAGGTTAGGTCTAG	M,ii,iy,jn,kb,kc,ke,kf,ko,kt,ky,la,lh,lj,ll,lp,ls,lv,mb	7,2,1,1,1,1,1,2,2,5,1,1,3,5,1,1,1,1,1
CTCCTTCTCCTTGAACCTTGCCACAATGCTCAATGACATCACCCAACGCCTCCAAAATGATGTTTTCTCCACCCCTCACCCTCGCCAACCTGTGAAAATTXXXXXXXXXXTGATTGGGCTTAGATGCAAGTCATTGCATCTGTATTTATATTCTCTAAACTAACCACACCTTTAGATTTATTCTAGTTGACAACCAAAGGTTAGGTCTAG	iq,is,iu,iv,iw,ix,jb,jd,jr,jt,kg,ky,li,ll,lp,lr,ls,lt,lx	1,1,1,2,1,1,3,1,1,1,1,1,1,1,2,3,2,1,1
>Marker1544596	noM
GGCTTTTGAACACAAACTCTCATAATTTTATATTTTTAGCATATAAAATGAAAACCATAGAAAACCATAGAGCTTTGCCTCCAAGGACTTTTGGGTTTAGXXXXXXXXXXATAGAACAATCATTTTTGTGATGCAGTTGAGGTACAGGTTTTCCTCCTTTTATCTCTATTTCCTTCAACCAAGGATCAATTGTCTGATTTACTTCTATTT	P,ih,ij,io,it,iy,jh,jk,jo,ka,kc,kd,kh,kk,kl,ko,ku,ky,kz,la,le,li,lk,lm,lu,lv,lz,mb	11,1,1,2,1,2,1,1,1,1,1,3,1,1,2,4,1,4,2,2,1,5,3,1,1,1,1,1
GGCTTTTGAACACAAACTCTCATAATTTTATATTTTTAGCATATAAAATGAAAACCATAGAAAAACATAGAGCTTTGCCTCCAAGGACTTTTGGGTTTAGXXXXXXXXXXATAGAACAATCATTTTTGTGATGCAGTTGAGGTACAGGTTTTCCTCCTTTTATCTCTATTTCCTTCAACCAAGGATCAATTGTCTGATTTACTTCTATTT	P,ie,ih,ij,ik,in,io,iq,ir,iu,iv,iw,ix,iz,ja,jf,jh,ji,jj,jo,jr,ju,jx,jy,kc,kd,ke,kg,kh,ki,kj,kl,km,kn,ko,kp,kq,kr,kt,ku,kv,kx,ky,lc,ld,lg,lh,li,lk,lm,lo,lp,lq,lr,ls,lt,lv,lw,lx,ly,lz,ma,mb,mc	13,1,1,2,1,1,1,1,1,1,2,1,2,2,1,2,4,1,1,2,1,1,3,1,1,5,7,2,2,1,1,2,1,1,5,1,1,2,3,1,1,1,6,1,1,3,2,5,5,3,1,1,2,1,1,3,1,1,1,2,1,3,1,1
>Marker1547121	noP
ATTATAATTAGCAATATCAACTGCATCTGCTTCATCTTTATTCACGTGATCATCACAAACAAGCTGGTGGACATCTCTAGTTTCTTGCAGTGATTTAGATXXXXXXXXXXGCATAGAAAGACAAAAATATTGACAGGTATTTGAACAGTGCATATAACATTGACTCTCAAACCTATGTTTCCAAAGATATGCCACTGCATAATGCACTTG	M,id,ie,if,ig,ii,ij,in,io,ir,it,iv,iw,ix,iy,iz,jb,jc,ji,jj,jk,jl,jm,jn,jp,jq,jr,js,jv,jx,jy,jz,ka,kb,kf,kh,kj,kk,ko,kp,ks,kt,ku,kv,kw,ky,kz,la,lb,lc,le,lh,lj,ll,lm,lp,ls,lt,lu,lx,mb	16,4,1,1,1,1,2,2,1,2,1,1,2,1,4,1,5,2,4,2,1,2,2,1,3,3,1,3,1,2,5,4,3,5,6,1,2,2,2,2,5,3,1,4,1,1,3,1,2,2,2,1,1,1,1,3,1,4,3,2,1
ATTATAATTAGCAATATCAACTGCATCTGCTTCATCTTTATTCACGTGATCATCACAAACAAGCTGGTGGACATCTCTAGTTTCTTGCAGTGATTTAGATXXXXXXXXXXGCATAGAAAGACAAAAATATTGACAGGTATTTGAACAGTACATATAACATTGACTCTCAAACCTATGTTTCCAAAGATATGCCACTGCATAATGCACTTG	ic,id,ie,ih,ii,ij,il,ip,iq,is,iu,iv,iw,ix,iz,ja,jb,jc,jf,jg,jk,jm,jn,jq,jr,jt,ju,jv,jw,jz,ka,kc,kh,ki,kj,kk,kl,km,kn,ko,kq,kr,kx,ky,kz,ld,lh,li,lk,ll,ln,lo,lq,lr,lw,lx,lz	2,1,4,1,1,1,6,2,2,2,2,2,2,2,1,3,3,1,4,1,1,2,3,1,2,1,3,2,3,3,2,2,1,2,2,1,1,2,3,1,3,2,3,1,2,2,3,1,2,2,1,5,5,4,1,1,5
>Marker1548892	noP
TTTACCAAGGTTTTAAATTATACTACGGTTATTTCGTCATGATCCTCAATATTACAGAAATATACAGCTAATATTGCTGAAATTGAGATTGTGGAGACCTXXXXXXXXXXACTGGTGGAACAATATGGATTGAGGAAGTGGTCTCATATTGCTAAGATATTGCCCGGAAGAATTGGAAAACAGTGCAGAGAGAGATGGCATAACCATCTA	M,ih,ii,ir,iu,iw,jk,jl,jp,jr,jt,ju,jx,kb,kd,ke,kj,kl,km,kn,kp,ks,ku,kx,la,ld,lj,lq,lr,lw,lx,ly,mb,mc	8,1,1,1,1,1,1,4,1,1,1,1,1,2,2,1,2,1,1,4,1,1,3,1,3,1,1,2,1,1,2,2,1,1
TTTACCAAGGTTTTAAATTATACTACGGTTATTTCGTCATGATCCTCAATATTACAGAAACATACAGCTAATATTGCTGAAATTGAGATTGTGGAGACCTXXXXXXXXXXACTGGTGGAACAATATGGATTGAGGAAGTGGTCTCATATTGCTAAGATATTGCCCGGAAGAATTGGAAAACAGTGCAGAGAGAGATGGCATAACCATCTA	ie,iv,je,jn,jo,kd,kf,ki,kk,ku,le,lu,lv,lz	1,2,1,1,1,1,1,1,1,1,1,1,1,3
>Marker154930	noP
CTTGTCTAACAGACGGGACTCACGCATTGGCTGTAGGAGATAGGATAAATGATTCCAGCTTGCAAAAGCTTGGTTATCTCCTTCTTTACTACATCAAGAAXXXXXXXXXXTGCTCATCAGCAAGGGAGGCAGATATAATTACTGGAAAACTTTTGCTATCATCCAAGTAAGCATATTTTAAATTTGATGGCAGAGGCTTCAATTTTGGTG	M,id,iu,iv,ix,jd,jh,jl,jm,jo,ju,jv,kt,la,ld,le,lg,lu	3,1,2,1,3,1,1,1,3,2,1,1,1,2,1,2,1,1
CTTGTCTAACAGACGGGACTCACGCATTGGCTATAGGAGATAGGATAAATGATTCCAGCTTGCAAAAGCTTGGTTATCTCCTTCTTTACTACATCAAGAAXXXXXXXXXXTGCTCATCAGCAAGGGAGGCAGATATAATCACTGGAAAACTTTTGCTATCATCCAAGTAAGCATATTTTAAATTTGATGGCAGAGGCTTCAATTTTGGTG	ie,if,io,ip,jz,kc,km,kn,ko,kx,ky,lf,lh,lk,lp,lr,lw,lz	1,1,3,1,1,1,1,2,1,1,1,1,1,1,2,1,1,1
>Marker1550982	noM
CTGTAGTCCTACAGGGTGCTCGTTCCCCCCGGCAAGGTCACATCATCATGACATAGGTAAGTATGCACATCGCTCAACTGATTTCTGATTTCATCTATTGXXXXXXXXXXGTGGACCCGAAGAAGTTCGGCAGGGTCTTGGAGTTGTCAAGCTCTCATTACGGGTCTCTGTCAGTTCTACAGAGTGCCTGTCAATTCCACCAAGGGCATC	P,ie,ii,ip,is,ix,iy,iz,jb,jc,jg,jh,jn,jo,jp,jv,kk,kl,ks,ku,lk,lp,lt,lu,lz,ma	7,2,1,1,1,1,1,2,1,1,1,1,2,3,1,2,1,2,1,2,4,2,1,1,1,1
CTGTAGTCCTACAGGGTGCTCGTTCCCCCCGACAAGGTCACATCATCATGACATAGGTAAGTATGCACATCGCTCAACTGATTTCTGATTTCATCTATTGXXXXXXXXXXGTGGACCCGAAGAAGTTCGGCAGGGTCTTGGAGTTGTCAAGCTCTCATTACGGGTCTCTGTCAGTTCTACAGAGTGCCTGTCAATTCCACCAAGGGCATC	ie,if,ig,ik,iz,jj,jk,js,ju,kl,ko,ks,lf,lh,lj,ln,ls,mc	1,2,1,4,1,1,2,1,1,1,1,1,1,1,1,1,2,1
>Marker155134	noP
TCTTTAGTAGCTCTAGTCCAAGCCTCTTGGCGTCTTCTATCCAATACCCTTGGGGGGTAGGATTGCATCATCCCCTCCACCTTGGAAAGGATTTGACCTCXXXXXXXXXXCAATGAGTGGTGCTACAAGTATAGGAAAATATGGGACAAACCTTTTGTAAAAGTTTGTTAAGTCATGGCAGCCCCAGATTTCCCTTATACTTGGTGGAGT	ic,id,ie,if,ig,im,io,ip,ir,it,iv,iy,iz,ja,jb,jc,jd,jg,jj,jk,jl,jn,jx,kb,kc,ke,kf,kg,ki,kn,ko,kp,kq,ks,ku,kv,kx,ky,kz,la,lb,lc,ld,lf,lg,lh,ll,ln,lo,lp,lq,lr,ls,lt,lu,lv,lw,lx,lz,mc	3,2,3,4,1,2,6,1,3,7,4,2,5,3,3,5,2,3,6,1,2,7,1,3,2,1,2,1,1,1,3,3,1,2,3,9,3,1,3,2,2,5,1,1,3,4,2,4,1,1,6,2,5,1,2,3,4,2,1,5
TCTTTAGTAGCTCTAGCCCAAGCCTCTCGGCGTCTTCTATCCAATACCCTTGGGGGGTAGGATTGCATCATCCCCTCCACCTTGGAAAGGATTTGACCTCXXXXXXXXXXCAATGAGTGGTGCTACAAGTATAGGAAAATATGGGACAAACCTTTTGTAAAAGTTTGTTAAGTCATGGCAGCCCCAGATTTCCCTTATACTTGGTGGATT	M,id,ie,if,ig,ih,ii,ij,ik,il,im,ip,iq,is,iu,iv,iw,ix,iy,iz,jb,je,jf,ji,jk,jl,jm,jo,jp,jq,jr,js,jt,ju,jv,jw,jx,jy,jz,ka,kc,kd,kf,kh,kj,kk,kl,km,kn,ko,kp,kq,ks,kw,kx,ky,kz,la,lb,le,lk,ll,lo,lv,lw,ly,lz,ma,mb,mc	16,1,2,1,2,1,4,2,1,4,1,2,1,6,4,3,4,4,1,4,4,2,1,1,1,2,5,1,4,4,3,4,1,1,1,3,2,5,5,5,2,1,3,2,1,2,4,2,5,1,1,1,3,4,2,1,2,1,5,8,1,2,2,1,1,3,1,1,5,1
>Marker1551545	noM
ATGTGGTCATCTGCGCCCTTTCCGGAGATGTCAACATCTTCCGGTGGAGACTTTTTCAAGTCTCACAAGTTATCCAGAACTACGTAGGTCTGAGTTCCTCXXXXXXXXXXGCTTTTTGTTACCATGACCCAAGAGCTGGTAGCCCGCGGAGACACCTTACGGTTATCCACACCTCGTCATTCAGTGACCCCAAGTGTGATTGACGAGCAG	ie,if,il,in,ja,jh,jm,js,jt,jy,jz,kb,kd,ke,kh,kk,km,ko,ku,lc,lh,lj,ly	1,1,1,1,2,1,1,1,1,1,2,1,1,5,1,1,1,1,1,1,1,1,2
ATGTGGTCATCTGCGCCCTTTCCGGAGATGTCAACATCTTCCGGTGGAGACTTTTTCAAGTCTCACAAGTTATCCAGAACTACGTAGGTCTGAGTTCCTCXXXXXXXXXXGCTTTTTGTTACCATGACCCAAGAGCTGGTAGCCCGCGGAGACACCTTACGGTTATCCACACCTCGTCATTCAGTGACCCCAAGTGTGATTGACGAGTAG	P,ij,iv,ix,je,jf,jg,jl,jn,kd,kh,ki,kl,ko,ks,kw,lh,lm,lp,lx,lz,mb	13,1,1,1,1,1,1,1,1,1,1,2,1,2,1,1,1,6,2,1,1,1
>Marker1553151	noP
CATAGGACTCATCCTCCATATGTTGTGGTACCTGAGTTGTGGGACCTTCATCTTCCCTATGAAGAGATGACTGAGTCCCAAGCCAGGCTACCAACTCTCTXXXXXXXXXXGCAGAAGTGGAAGGGAGCTCAGCTAGCTTAGCCCTCACTCTCCTAACCCCTCGGATAGAAACTATTAGATACTCGGGGTTCCAACAGTTCTTCCTGATGT	M,ic,if,ig,ih,im,in,io,iq,ir,is,iu,iw,ix,iz,jb,jd,jl,jm,jr,js,jt,ju,jz,ke,kf,kj,kk,kl,kn,kp,kq,ku,kw,lb,lh,lj,ll,lq,lr,lz,mb,mc	11,1,1,1,1,1,2,1,1,1,1,2,1,2,3,1,1,2,3,1,1,2,2,2,2,2,1,1,1,6,1,1,1,2,3,2,1,3,1,1,1,1,4
CATAGGACTCATCCTCCATATGTTGTGGTACTTGAGCTGTGGGACCTTCATCTTCCCTATGAAGAGATGACTGAGTCCCAAGCCAGGCTACCAACTCTCTXXXXXXXXXXGCAGAAGTGGAAGGGAGCTCAGCTAGCTTAGCCCTCACTCTCCTAACCCCTCGGATAGAAACTATTAGATACTCGGGGTTCCAACAGTTCTTCCTGATGT	id,if,ij,io,ip,iq,ir,is,it,iv,iw,iy,jc,jd,je,jh,jk,jm,jp,js,jt,ju,jv,jw,jx,ka,kb,kc,kh,ki,km,ks,kt,ku,le,lg,li,lk,lm,lp,lq,lv,mb	1,1,2,1,1,2,1,1,3,2,1,1,4,1,1,2,1,2,2,2,1,1,1,1,2,2,2,1,3,1,3,1,1,1,2,1,1,1,1,1,3,3,1
>Marker1555526	noP
TTTTAAATTTTGCTAAAAACAAGTTCCATAAATTTTTGTCTCTCTGAAATAATGTCACACCAAGTGCTCCTTGTATTTTTCACACAAAATATGGATAAAAXXXXXXXXXXCTGAATCCGTCGCTAAAACAGTTGCTAAACAGGGAATGCAACTGAATTGCAAAATAGAACACAACACAAAATAAGATAACTAAACACTATTATGAACCTT	im,iq,ix,jf,jg,jh,jp,jt,kb,kv,lg,lm,lp,lq,lx	1,1,2,1,1,2,1,1,1,1,1,2,1,2,1
TTTTAAATTTTGCTAAAAACAAGTTCCATAAATTTTTGTCTCTCTGAAATAATGTCACACCAAGTGCTCCTTGTATTTTTCACACAAAATATGGATAAAAXXXXXXXXXXCTGAATCCGTCGCTAAAATAGTTGCTAAACAGGGAATGCAACTGAATTGCAAAATAGAACACAACACAAAATAAGATAACTAAACACTATTATGAACCTT	M,ih,im,iu,iw,iz,je,jp,jq,jr,jt,kb,kf,kk,ko,kp,kv,ld,lg,lj,ll,ly	8,1,1,2,1,1,1,1,1,1,1,1,3,1,3,1,1,1,1,2,2,1
>Marker1555584	noM
CTCACACTCCGATCAAGATATAATAACACCTCAATTTCATAATAAACAATTAACAAACATATGCAACAGTTATGCTAAGACTTAATCCTATATGCAATGTXXXXXXXXXXTCAGAGGAAGACCAGTTAGGGTCACGATGTTTTGCGAGAGTGCTTCAACCATATGGGATCAACATAGGCTTAAAGGAGTACTCAAATCCAGTGACCCCCA	P,ig,is,iv,ke,ki,kp,kr,kz,la,lf,lp,lu,lv	3,1,2,1,1,2,1,1,1,2,2,1,2,1
CTCACACTCCGATCAAGATATAATAACACCTCAATTTCATAATAAACAATTAACAAGCATATGCAACAGTTATGCTAAGACTTAATCCTATATGCAATGTXXXXXXXXXXTCAGAGGAAGACCAGTTAGGGTCACGATGTTTTGCGAGAGTGCTTCAACCATATGGGATCAACATAGGCTTAAAGGAGTACTCAAATCCAGTGACCCCCA	P,ij,iq,iu,jc,jn,jq,kb,kd,ke,kf,kg,ko,ky,lf,li,lj,lp,lq,lx,ma	8,1,1,1,1,2,1,1,1,3,2,2,2,6,2,2,3,3,1,2,3
CTCACACTCCGATCAAGATATAATAACACCTCAATTTCATAATAAACAATTAACAAGCATATGCAACAGTTATGCTAAGACTCAATCCTATATGCAATGTXXXXXXXXXXTCAGAGGAAGACCAGTTAGGGTCACGATGTTTTGCGAGAGTGCTTCAACCATATGGGATCAACATAGGCTTAAAGGAGTACTCAAATCCAGTGACCCCCA	P,ij,iw,jh,kd,kl,kq,ku,kx,li,ll,ma	2,1,1,1,1,1,1,1,1,2,1,3
>Marker1558608	noM
CTTGGTATACCCTTTTAAGATCTTCATGTATCGCTCAACCGGATACATCCACCGCAAATAAACAGGATCACAACATTTGATTTCTCTGACTAGATGAATAXXXXXXXXXXTTTAACTTTACAGGATCAAGAACTTTGCTACATATGGAATTGAAGAAAAAGCACAGCCGAGTTATGGCAAGCCTGACTTTGTTAGGCAAAATGTCTCGTA	P,ig,ih,ik,il,in,ip,iq,iu,iw,iz,ju,jw,kd,ke,kf,kh,kj,kl,kn,ko,kp,kr,kt,kw,kx,ky,kz,ld,le,lf,li,lj,ll,lm,lo,lp,lq,lr,ls,lv,lz,mb	17,1,1,1,2,2,1,1,2,3,1,1,1,2,3,1,1,1,2,1,7,1,1,4,1,2,9,4,1,1,3,5,4,3,1,3,3,4,1,2,3,3,3
CTTGGTATACCCTTTTAAGATCTTCATGTATCGCTCAACCGGATACATCCACCGCAAATAAACAGGATCACAACATTTGATTTCTCTGACTAGATGAATAXXXXXXXXXXTTTAACTTTACAGGATCAAGAACTTTGCTACATATGGAATTGAAGAAAAAGCACAGCCGAGTTATAGCAAGCCTGACTTTGTTAGGCAAAATGTCTCGTA	P,in,io,is,iu,iw,jd,jg,jj,js,kd,ke,ki,kk,kl,km,ko,kq,kr,kt,kx,ky,le,lf,li,lj,ll,lm,lo,lp,lw	12,1,1,2,2,2,1,1,1,2,1,1,1,1,1,1,3,2,1,7,1,2,1,1,4,1,1,2,2,1,1
CTTGGTATACCCTTTTAAGATCTTCATGTATCGCTCAACCGGATACATCCACCGCAAATAAACAGGATCACAACATTTGATTTCTCTGACTAGATGAATAXXXXXXXXXXTTTAACTTTACAGGATCAAGAACTTTGCTACATATGGAATTGAAGAAAAAGCACAGCCGAGTTATGGAAAGCCTGACTTTGTTAGGCAAAATGTCTCGTA	P,im,iw,jc,jg,jm,jv,kg,ko,kq,ks,kx,ky,li,ll,lo,lp,lq,lr,ls,lv,lw	10,1,3,1,1,1,1,1,3,4,1,1,3,3,1,1,1,1,1,1,1,1
CTTGGTATACCCTTTTAAGATCTTCATGTATCGCTCAACCGGATACATCCACCGCAAATAAACAGGATCACAACATTTGATTTCTCTGACTAGATGAATAXXXXXXXXXXTTTAACTTTACAGGATCAAGAACTTTGCTACATATGGAATTGAAGAAAAAGCACAGCCGAGTTATAGCAAGCCTGACTTTGTTAGACAAAATGTCTCGTA	P,im,io,ir,it,iw,iy,kb,kf,kg,kh,kk,kl,kn,ko,kq,ky,kz,le,lf,lj,ll,lm,lo,lr	8,3,2,2,1,1,1,3,2,1,1,1,1,1,2,1,1,3,2,1,1,2,2,1,1
>Marker1559027	noM
TAGAGTCATAGCAGTTTTGATCACTCTTGACAATCAATGCATACCCTTTTACGGCAAGGTTGGGTTTCGATTGCACAAATAATATGACTGAATACAAGGCXXXXXXXXXXTTTAACGTCAAATTGCTCAAAGTGTACGGAGACTCAGCCTTGGTAATTCACCAGCTAAGGGGAGAATGGGAGGCTAGGGATCATAAGTTGATACCCTACT	if,ii,il,in,io,ja,jd,jh,jl,ju,jz,ke,kf,kj,kp,kw,la,lb,ld,ln,lo,lw	1,2,1,1,1,1,1,1,1,1,1,1,1,1,1,1,1,1,1,2,1,2
TAGAGTCAGAGCAGTTTTGATCACTCTTGACAATCAATGCATACCCTTTTACGGCAAGGTTGGGTTTCGATTGCACAAATAATATGACTGAATACAAGGCXXXXXXXXXXTTTAACGTCAAATTGCTCAAAGTGTACGGAGACTCAGCCTTGGTAATTCACCAGCTAAGGGGAGAATGGGAGGCTAGGGATCATAAGTTGATACCCTACT	P,id,ie,ij,in,io,it,iy,jh,jm,jn,jt,jw,jx,ka,kd,kh,ko,ky,kz,lg,li,lk,lm,lu,lz,ma	3,2,1,2,1,1,1,1,2,1,1,1,2,1,1,2,1,1,3,1,1,1,1,1,1,1,1
>Marker1559308	noP
TGCTTGGCAAATGGGGTTGGCAGTTGGCAAATAATCAGCACCAACTTTGGGCAAGAACCTTATTGTCCAAATATGGAGGTCGGCATGCCTTACTATATGGXXXXXXXXXXAGTGTAGACATTTCTCCTTGGTGGAAGGATTTAAAATCTGTCTTCCAGCAGCAGCACCACAATAGTTTGACCAGTAACTTGAGGTGGAAGGTGGGTAATG	in,iq,iy,ja,jd,je,jg,jm,jo,jp,jv,kd,kh,ki,kn,ku,lb,le,lg,lh,li,lu,ly,mc	1,1,1,1,1,1,1,1,2,1,1,1,1,2,1,1,1,1,1,1,1,1,1,1
TGCTTGGCAAATGGGGTTGGGAGTTGGCAAATAATCAGCACCAACTTTGGGCAAGAACCTTATTGTCCAAATATGGAGGTCGGCATGCCTTACTATATGGXXXXXXXXXXAGTGCAGACATTTCTCCTTGGTGGAAGGATTTAAAATCTGTCTTCCAGCAGCAGCACCACAATAGTTTGACCAGTAACTTGAGGTGGAAGGTGGGTAATG	id,ie,ig,ij,ir,iv,jg,jh,jk,jo,js,jv,ke,kh,ks,kz,la,lk,lm,lo,lp,lz,mb	1,1,1,1,1,1,2,1,1,1,1,1,1,1,1,1,1,2,1,1,1,1,1
TGCTTGGCAAATGGGGTTGGCAGTTGGCAAATAATCAGCACCAACTTTGGGCAAGAACCTTATTGTCCAAATATGGAGGTCGGCATGCCTTACTATATGGXXXXXXXXXXAGTGCAGACATTTCTCCTTGGTGGAAGGATTTAAAATCTGTCTTCCAGCAGCAACACCACAATAGTTTGACCAGTAACTTGAGGTGGAAGGTGGGTAATG	M,if,iq,ir,iv,ix,ja,jk,jy,jz,kd,kf,kg,km,kn,kr,kv,kw,lc,lj,lt,lw,lx,mc	1,1,1,1,2,1,1,1,1,1,2,1,1,2,1,1,2,1,2,1,1,2,1,2
>Marker1559837	noP
ATCCTCTACCAAGGTTACTAACATCTCGGGCGTGAGCGGCGTGATTTGCAGCGGGTAAATCTTGGCAGCACTAGACCCGTTGATATGGTCCAAGGACACGXXXXXXXXXXGTGATCGAGCAGCTCAATAAAACCCTAGCTAGGGTCTCCTTGTTAGAGCTACTCATGAACACAGAGCCTCATCGGGCGCTCCTAGTCAAGATCTTGAATG	M,ic,ir,iw,iz,jf,jg,ji,jj,jk,jx,jz,kf,kg,kk,kn,kw,la,lc,ln,lr,lx	2,1,1,1,1,1,1,1,1,1,1,3,1,1,1,3,1,1,1,1,1,1
ATCCTCTACCAAGGTTACTAACATCTCGGGCGTGAGCGGCGTGATTTGCAGCGGGTAAATCTTGGCAGCACTAGACCCGTTGATATGGTCCAAGGACACGXXXXXXXXXXGTGATCGAGCAGCTCAATAAAACCCCAGCTAGGGTCTCCTTGTTAGAGCTACTCATGAACACAGAGCCTCATCGGGCGCTCCTAGTCAAGATCTTGAATG	id,if,ig,im,in,io,ir,iy,jc,je,jl,jm,jo,jq,jt,ju,jv,ka,kc,kd,kh,kk,ku,kx,kz,la,li,lq,lu,lw,lz	1,1,1,1,1,2,2,1,2,1,1,1,2,1,1,1,2,1,1,1,1,1,1,1,1,1,1,1,1,1,1
>Marker156023	noP
CCGCCGTCGCCACTAGCACGGTTGTCGAGGCAGACCCGGCTCTCCTGACTGCTACGCACCATCCCATTCCAAACATTGTGGGACGAGAGAGAAGTACACTXXXXXXXXXXTCCACGAGAATCCTTGAGAGCACCCAACGCACTACCTCAACCCAACATCACAGGAGAGTCTCGAAACCACCCAACACAACCAATGTTTCTGTTCGTGGGA	ig,im,ip,iq,iy,iz,ja,jc,jg,jh,jn,jr,jx,jz,kc,ke,kg,kh,ki,kj,ko,kx,ky,la,ld,lh,li,lj,lk,ln,lp,lq,lr,ls,lt,lu,lx,lz	1,1,1,1,1,1,3,1,1,1,2,1,1,1,1,2,1,1,2,1,2,1,1,1,3,1,2,1,2,1,2,1,2,1,2,1,2,1
CCGCCGTCGCCACTAGCACGGCTGTCGAGGCAGACCCGGCTCTCCTGACTGCTACGCACCATCCCATTCCAAACATTGTGGGACGAGAGAGAAGTACACTXXXXXXXXXXTCCACGAGAATCCTTGAGAGCACCCAACGCACTACCTCAACCCAACATCACAGGAGAGTCTCGAAACCACCCAACACAACCAATGTTTCTGTTCGTGGGA	M,id,ig,ih,ii,ip,is,iu,iv,iw,ix,iy,jd,jf,jm,jq,jt,ju,jv,jy,jz,ka,kf,kh,kq,kr,kt,kw,kx,kz,lb,ld,le,lf,lj,ln,lw,lx,ly,mb	7,1,1,2,1,1,2,1,2,2,1,1,3,1,1,2,1,3,1,2,1,2,1,1,2,1,2,2,2,1,1,1,4,1,1,1,1,2,3,1
>Marker156341	noP
GATCATGAAGTCGATGATCCCCTATATCTGATGACACTGACCATCCCACAGCTTTTTTTGAAGCCATTGCAGGTTATGTGGGATGCTACCTTGTTTGGCTXXXXXXXXXXTACTTTGTGTTAACAACAATAGGCATATGACTGAAACAAGTATATGAGCGGGGAATGCCAATGTGTATGGATTCCTCAAGCCACAGTCTATCCTGAGATC	M,id,ie,ig,ih,ii,ij,il,im,iq,is,iw,ix,iy,iz,jb,jk,jl,jm,jo,jq,jr,js,jt,ju,jv,jw,jx,jy,jz,kd,kf,kh,kj,kl,km,kp,kq,kr,kw,kx,ky,ld,le,lj,ll,lo,lu,lv,lx,mb	6,1,2,1,1,2,1,1,1,1,1,3,1,1,1,1,1,1,3,4,1,1,1,1,1,1,7,1,1,2,1,1,1,1,1,1,1,1,1,3,2,1,2,2,1,2,1,1,2,1,2
GATCATGAAGTCGATGATCCCCTATATCTGATGACACTGACCATCCCACAGCTTTTTTTGAAGCCATTGCAGGTTATGTGGGATGCTACCTTGTTTGGCTXXXXXXXXXXTACTTTGTGTTAACAACAATAGGCATATGACTGAAACAAGTATATGAGCGAGGAATGCCAATGTGTATGGATTCCTCAAGCCACAGTCTATCCTGAGATC	ic,ie,ig,ik,im,in,io,iq,jc,jd,jh,ji,jk,jl,jn,ju,kb,kc,ke,kf,kg,kh,kk,km,ko,kq,ku,la,ld,lg,lh,lj,lp,lr,mc	1,1,2,1,1,1,2,2,3,1,1,1,1,2,1,3,4,1,2,1,2,1,2,1,2,1,2,2,1,1,1,1,1,2,3
>Marker1569473	tagNoPM
CTAGTTAGTTGTTTTAGCTATACTTTTTTCAGGATGGCAATATCCTGCCATGCTTTATGGACCTGTTATTGTCTATTTAGGTGTAACTGGAACAATTCTAXXXXXXXXXXTGTTTGTCCTACTGTGCTATTTACTGGGTTGCTTCAGTGTTTTGCGTCTTGTCTAGCAGCCCGGTTTTTTGCTAATAGTAGTGTGTTGTTCTGTAAGGAA	is,it,iw,jf,jr,jy,kb,ke,kg,kq,kt,ky,lc,lh,lj,ln,lp,lz,mb	3,1,1,1,1,1,2,1,6,1,2,1,1,1,2,1,2,1,1
CTAGTTAGTTGTTTTAGCTATACTTTTTTCAGGATGGCAATATCCTGCCATGCTTTATGGACCTGTTATTGTCTATTTAGGTGTAACTGGAACAATTCTAXXXXXXXXXXTGTTTGTCCTACTGTGCTATTTACTGGGTTGTTTCAGTGTTTTGCGTCTTGTCTAGCAGCCCGGTTTTTTGCTAATAGTAGTGTGTTGTTCTGTAAGGAA	P,M,ig,im,ip,iq,ix,jd,jv,ka,kg,kh,kk,kl,kp,kq,ks,ky,ld,lg,li,lm,lp,lq,lr,lu,lv,lx,ma	1,5,3,1,1,2,3,1,1,1,1,1,4,1,1,1,2,1,1,3,5,2,2,3,1,1,1,1,1
>Marker1570506	noP
TCTTTAGTAGCTCTAGCCCAAGCCTCTTGGAGTCTTCTATCCAATACCCTTAGGGGGTAGGATTGCATCATCCCTTCTACCTTGGAAAGGATTTGACCTCXXXXXXXXXXCAATGAGTGGTGCTACAAGAATAGAAAAATATGGGACAAACCTTATGTAAAAGTTTGTTAAGTCATGGCCGCCCCAGATTTCCCTTATACTTGGTGGAGT	M,ig,ih,io,iq,ix,iz,jj,ju,jz,kk,kl,km,kn,kr,ks,lc,ln,lq,ls,lt,lw,mc	2,1,1,1,1,1,1,1,1,1,2,1,1,1,1,2,2,1,1,1,1,1,1
TCTTTAGTAGCTCTAGCCCAATCCTCTTGGAGTCTTCTATCCAATACCCTTAGGGGGTAGGATTGCATCATCCCTTCTACCTTGGAAAGGATTTGACCTCXXXXXXXXXXCAATGAGTGGTGCTACAAGAATAGAAAAATATGGGACAAACCTTATGTAAAAGTTTGTTAAGTCATGGCCGCCCCAGATTTCCCTTATACTTGGTGGAGT	id,if,ij,ip,iy,jc,jg,js,jt,jv,jw,ka,kw,kx,ky,lb,ls,lz	1,1,1,2,1,2,1,1,1,1,1,2,1,2,1,2,1,1
>Marker1570769	noP
ACTCCACCAAGTATAAGGAAAATTTGGGGCTCCCATGACTTAAGAAACTTTTACAAAAGGTTTGTCCCATATTTTTCTATACTTATAGCACCACTCATTAXXXXXXXXXXTGAGGTCAAATCCTTTCTAATGGGGAGGGGATGATGTAATCCTACCCCTAAGGGTATTGGATAAAAGACTCCAAGAGGATTGGGTTAGAGCGGCTAAAGA	M,ig,ih,iu,iv,iw,iz,ja,ji,jj,jk,jl,jm,jq,jr,jt,jx,jy,jz,kd,ke,ki,kj,kk,kl,kn,ko,kp,kq,kr,ku,lb,lc,ld,lh,lj,ll,ln,lo,lq,lr,ls,lv,lw,mc	9,1,2,2,4,1,1,1,1,2,2,1,1,1,4,1,3,2,3,1,1,1,3,1,2,1,2,2,1,1,2,2,1,1,1,1,3,2,1,1,2,1,1,3,4
ACTCCACCAAGTATAAGGAAAATTTGGGGCTCCCATGACTTAAGAAACTTTTACAAAAGGTTTGTCCCATATTTTTCTATACTTATAGCACCACTCATTAXXXXXXXXXXTGAGGTCAAATCTTTTCTAATGGGGAGGGGATGATGTAATCCTACCCCTAAGGGTATTGGATAAAAGACTCCAAGAGGATTGGGTTAGAGCGGCTAAAGA	ic,id,if,ig,ih,ii,ij,il,io,ip,iq,ir,is,it,iv,iw,ix,iy,jc,jd,je,jf,jg,jm,jo,jp,js,ju,jv,jx,jz,ka,kc,kd,kh,kk,kl,kt,ku,kv,kw,kx,kz,la,lb,le,lf,lk,ll,lp,lq,ls,lt,lu,lv,mb	1,1,1,2,1,1,1,2,1,3,1,1,1,6,2,3,1,2,5,1,1,1,2,1,3,2,1,1,2,1,1,5,3,1,3,4,1,1,2,1,3,4,3,2,1,3,1,1,2,1,1,1,1,1,6,1
>Marker1571722	noP
TCATGAAACACAAGTACAAACTCGAAAGTGGAGGACACACGAACAGCCCTAGGCAATAATGTTCATTGGGCTCCGAAAAAGGGTGAGAATGGAGGATTGCXXXXXXXXXXTGGAGGATTGCCTTGAGTGTTTGCACTTAGGCAATCATCAAACACAACTCCAAACTCGAAAGTGGAAGACACACGAATAGCCCTATGCAATAACGTTCAT	M,ic,id,ie,if,ig,ih,ii,ik,il,im,in,io,iq,ir,is,it,iu,iv,iw,ix,iy,iz,ja,jb,jd,jf,jh,ji,jj,jk,jl,jm,jn,jp,jq,jr,js,jt,ju,jx,jy,jz,kb,kd,ke,kf,kg,ki,kj,kk,kl,km,kn,ko,kp,kq,kr,ks,kt,ku,kv,kw,kx,la,lb,lc,ld,lf,lh,lj,ll,ln,lo,lq,lr,ls,lt,lw,lx,ly,ma,mb,mc	35,5,1,6,3,3,2,4,6,5,1,4,5,8,7,1,3,11,9,2,2,1,21,22,9,7,7,7,1,11,7,8,5,5,9,2,17,4,3,2,1,7,15,4,9,15,7,8,1,9,2,3,3,6,2,11,9,5,7,5,3,2,2,5,2,3,12,5,3,4,8,4,16,1,6,9,3,2,15,3,5,6,3,26
TCATGAAACACAAGTCCAAACTCGAAAGTGGAGGACACACGAACAGCCCTAGGCAATAACGTTCATTGGGCTCCGAAAAAGGGTGAGAATGGAGGATTGCXXXXXXXXXXTGGAGGATTGCCTTGAGTGTTTGCACTTAGGCAATCATCAAACACAACTCCAAACTCGAAAGTGGAAGACACACGAATAGCCCTATGCAATAACGTTCAT	M,ic,id,ie,if,ig,ih,ii,ij,ik,il,im,in,io,iq,ir,is,iu,iv,iw,ix,iy,iz,ja,jb,jd,jf,jh,ji,jj,jk,jl,jm,jn,jp,jq,jr,js,jt,ju,jx,jy,jz,kb,kd,ke,kf,kg,kj,kk,kl,km,kn,ko,kp,kq,kr,ks,kt,ku,kv,kw,kx,la,lb,lc,ld,lf,lh,lj,ll,ln,lo,lq,lr,ls,lt,lw,lx,ly,lz,ma,mb,mc	42,5,1,8,9,1,4,3,1,7,8,2,6,5,5,5,2,10,11,4,4,1,16,21,7,7,3,13,4,12,13,1,11,3,4,2,10,9,7,4,6,10,10,3,7,16,5,4,2,4,4,4,5,10,8,6,8,7,5,4,5,10,8,8,6,12,14,5,9,10,4,18,4,6,12,2,2,21,2,8,1,13,6,17
TCATGAAACACAAGTCCAAACTCGAAAGTGGAGGACACACGAACAGCCCTAGGCAATAACGTTCATTGGGCTCCGAAAAAGGGTGAGAATGGAGGATTGCXXXXXXXXXXTGGAGGATTGCCTTGAGTGTTTGCACTTAGGCAATCATCAAACACAACTCCAAACTCGAAAGTGGAAGACACACGAATAACCCTATGCAATAACGTTCAT	M,ic,ie,if,ig,ih,ii,ik,il,im,in,io,iq,ir,is,it,iu,iv,iw,ix,iy,iz,ja,jb,jd,jf,jh,ji,jj,jk,jl,jm,jn,jp,jq,jr,js,jt,ju,jx,jy,jz,kb,kd,ke,kf,kg,ki,kj,kk,kl,km,kn,ko,kp,kq,kr,ks,kt,ku,kv,kw,kx,la,lb,lc,ld,lf,lh,lj,ll,ln,lo,lq,lr,ls,lt,lw,lx,ly,ma,mb,mc	51,6,4,4,4,5,7,5,3,2,6,9,4,5,2,1,8,5,7,7,1,17,22,4,5,1,7,10,17,9,4,6,3,5,7,12,12,6,1,1,14,11,4,6,13,5,8,1,12,5,1,3,12,2,8,4,5,5,5,3,2,6,5,9,3,7,17,5,12,2,6,13,2,13,13,4,2,11,1,3,9,6,16
>Marker1575152	noP
TAGAAGTAATCTGCCCTGAAATGAGGGCTCCGACATTCATGTCCAGTTGAGTAACTAGACCAAAGATTAACCTAGCCTGATCCATAGTCAGATCTGATATXXXXXXXXXXCCTGCAGTATCTTGAGTAGACGGGGAAAGATTCACCCTCAGCAAGCACCATAGGTGTTTCTAGAAAGGCATTGAGGTTTCCTGCATCAATCCTTATTAAG	ic,id,ie,ih,ij,im,in,io,it,iv,iw,iy,jb,jc,je,jh,jk,jl,jm,jo,jp,ju,jv,jw,jx,kb,ki,kk,kl,km,ks,kt,ku,ky,lb,lf,li,lo,lq,lx,ma,mb	1,1,3,1,1,1,1,1,2,1,1,3,1,2,1,1,2,1,1,1,1,2,5,3,1,1,4,1,1,2,1,1,1,1,1,1,1,2,2,1,1,1
TAGAAGTAATATGCCCTGAAATGAGGGCTCCGACATTCATGTCCAGTTGAGTAACTAGACCAAAGATTAACCTAGCCTGATCCATAGTCAGATCCGATATXXXXXXXXXXCTTGCAGTATCTTGAGTAGACGGGGAAAGATTCACCCTCAGCAAGCACCACAAGTGTTTCTAGAAAGGCATTGAGGTTTCCTGCATCAATCCTTATTAAG	M,ic,ii,im,ir,iu,ix,iz,ja,ji,jj,jl,jm,jp,jq,jr,js,jt,jy,jz,kb,kd,kg,kn,kp,ks,ku,kv,kw,kx,la,lc,ld,lf,lh,ll,ln,lo,lx,ly,ma,mb,mc	5,2,1,3,2,1,1,1,2,1,2,3,1,1,1,1,1,1,2,2,2,1,1,2,6,1,2,1,1,2,1,3,1,1,2,1,1,2,2,1,1,1,1
>Marker1576692	noP
AGCGGGTTACTCCGCTAAGCCCAAATCCTTCTCGGGTTTGGAATTGTGCTAAGCGAAATAGTCTCGCTAAGCAAGCGCCACTACTGCACCAAGAAGCATTXXXXXXXXXXGCTAAACGCGTGAGTTTGAAATCTGAAAACTCAAACATCATTGAGTGCTCGCTTAGCGAGTCACATACACTAAGCGCGACAGTCGAAACTGCCAAAAATA	M,ie,ig,ih,ii,il,ir,iu,iz,ja,jb,ji,jl,jm,jp,js,jy,jz,kx,lc,lh,lq,lr,ls,ly	2,1,2,2,1,1,1,1,1,1,1,1,1,2,1,2,1,1,1,2,1,1,1,1,1
AGCGGGTTACTCCGCTAAGCCCAAATCCTTCTTGGGTTTGGAATTGTGCTAAGCGAAATAGTCTCGCTAAGCAAGCGCCACTACTGCACCAAGAAGCATTXXXXXXXXXXGCTAAACGCGTGAGTTTGAAATCTGAAAACTCAAACATCATTGAGTGCTCGCTTAGCGAGTCACATACACTAAGCGTGACAGTCGAAACTGCCAAAAATA	if,ij,ip,iq,it,iw,jc,jf,jg,jm,js,jt,ka,kc,ki,kl,kq,ku,kv,lb,lm,lo,lp,lt,lv,lz,mb	1,1,1,1,1,1,1,1,2,1,1,1,2,1,2,1,1,1,1,2,1,1,1,1,1,1,1
>Marker1577090	noP
ACTCCACAAAGTATAAGGGAAATTTGGGGATTCCATGACTTAACAAACTTTTACAAAAGGTTTGTCCCATATTTTTTTATACTTGTAGCACCACTCATTGXXXXXXXXXXTGAGGTCAAATCCTTTTCAAGGGGGAGGGGGTGATGCAATCCTATCCCCCAAGGGTATTGGATAGAAGACTCCAGAGGATTGAGCTAGAGTTGCTAAAGA	id,ie,if,ih,ii,ij,im,io,iq,is,it,iv,iw,ix,iy,jb,jc,je,jf,jh,jk,jl,jn,jo,jp,jq,js,ju,jv,jw,jx,ka,kb,kc,kh,ki,km,ks,ku,kv,ky,kz,la,lb,le,lf,lg,lk,lm,lq,lt,lu,lv,lx,ly,lz	1,1,3,1,1,1,2,1,2,2,9,1,4,2,2,1,6,1,1,1,3,2,1,4,1,3,3,3,2,3,1,4,3,3,2,1,1,3,2,3,1,2,1,3,3,1,2,3,1,4,2,5,1,2,3,1
ACTCCACAAAGTATAAGGGAAATTTGGGGATTCCATGACTTAACAAACTTTTACAAAAGGTTTGTCCCATATTTTTTTATACTTGTAGCACCACTCATTGXXXXXXXXXXTGAGGTCAAATCCTTTTCAAGGGGGAGGGGATGATGCAATCCTATCCCCCAAGGGTATTGGATAGAAGACTCCAGAGGATTGAGCTAGAGTTGCTAAAGA	M,ic,ie,if,ih,ii,im,in,io,iq,is,iu,iv,ix,ja,jb,jf,ji,jj,jk,jl,jn,jp,jq,jr,jt,ju,jx,jy,jz,kb,ke,kf,kj,kl,km,kn,ko,kp,kq,kr,ks,ku,kv,la,lb,lc,ld,lh,lk,ln,lo,ls,lw,ly,ma,mc	5,1,1,1,2,2,1,1,1,1,2,1,2,4,1,1,1,2,1,2,1,1,2,2,4,3,2,4,5,2,4,1,3,3,4,2,3,1,5,2,3,1,1,3,1,2,2,1,1,1,1,1,1,3,1,1,1
>Marker1578812	noP
ACTCCACCAAGTATAAGAAAAATTTGGGGCTTCCATGACTTAACAAACTTTTACAAAAGGATCGTCCCATATTTTTCTATACTTGTAGCACCACTCATTGXXXXXXXXXXGAGGTCAAATCCTTTCCGAGGTGGAGGGAATGATGCAATCCTATCCCGCAAGGGAATTGGGTAGAAGACTCCAAGTAGATTGGGCTAGAGATCCAAGGGT	M,ic,if,ig,ih,ii,ik,il,in,is,it,iv,iw,ix,iz,ja,jb,jf,jh,ji,jj,jk,jm,jp,jr,js,ju,jx,jy,jz,ke,kf,kg,kj,kk,kl,kn,ko,kp,kq,ks,ku,kv,kw,la,lc,ld,lh,lj,ln,lr,lw,ma,mb,mc	14,1,1,1,1,2,2,1,1,1,1,1,1,1,4,5,1,1,1,1,2,1,2,2,1,1,2,2,1,4,1,2,1,3,2,2,3,2,3,4,1,2,1,4,2,2,3,1,1,3,1,2,2,1,4
ACTCCACCAAGTATAAGAAAATTTTGGGGCTTCCATGACTTAACAAACTTTTACAAAAGGATCGTCCCATATTTTTCTATACTTGTAGCACCACTCATTGXXXXXXXXXXGAGGTCAAATCCTTTCCGAGGTGGAGGGAATGATGCAATCCTATCCCGCAAGGGAATTGGGTAGAAGACTCCAAGTAGATTGGGCTAGAGATCCAAGGGT	ic,id,ih,il,im,in,ip,iq,is,it,ix,iy,jb,jc,jd,je,jg,jh,jk,jm,jn,jo,jq,js,jv,jw,ka,kb,kc,kd,kh,kl,km,ko,ks,kt,ku,kw,kx,ky,kz,la,lb,le,lg,lk,lo,lp,lv,ly,lz,mb	2,2,4,1,1,1,1,2,1,1,1,3,1,3,1,1,1,1,1,1,1,1,1,2,2,4,1,1,3,1,5,1,2,1,2,2,1,2,1,1,1,1,2,2,1,1,1,1,2,1,3,1
>Marker1578888	noM
ATGGAGCTTCTCCCCTGATAGTTGTGAGGAGTTGGTATGACTTTTTCCTGATTATAGGTCTTGCCGACCATTATGGTGGTAGTTCGTCTTGTGGAATCTGXXXXXXXXXXTGGTTTTTAAGGAGTAAGCTAACTAAGAGGGTGCCTTGGGTTTTGAAAGAGTGCTTACCAAGGGTAGACCTTGGGTTTTGTAGGAGTGCGTACCAAAGGC	P,id,ij,im,iq,is,it,iy,jc,jj,jo,js,jv,kc,kd,kh,km,ko,kv,kw,lb,le,lk,ll,lo,lq,lz,ma,mb	5,1,1,1,2,1,1,2,1,1,2,1,1,1,1,1,1,1,1,1,1,2,1,1,1,1,2,1,1
ATGGAGCTTCTCCCCTGATAGTTGTGAGGAGTTGGTATGACTTTTTCCTGATTATAGGTCTTGCCGACCATTATGGTGGTAGTTCGTCTTGTGGAATCTGXXXXXXXXXXTGGTTTTTAAGGAGTAAGCTAACCAAGAGGGTGCCTTGGGTTTTGAAAGAGTGCTTACCAAGGGTAGACCTTGGGTTTTGTAGGAGTGCGTACCAAAGGC	ie,ik,is,iv,iw,iz,ja,ji,jj,jp,jq,jt,jy,ke,kn,kr,ks,la,ln,lr,lt,lx,ly	1,3,1,1,1,2,2,1,3,1,1,2,1,1,2,1,1,1,1,1,1,3,1
>Marker1579205	noP
CCCATGAAATTTCGGCAAGAGGCTCCTAAAATGTTCAGAGAAAGAGAGTGCTGAAATGAACTGTGTATGTGTCGATCAAATGGGTAAGTTTTGCAACTTGXXXXXXXXXXAGAGTATAGAATATTTATATATCTATATTGGCTAGTTTGGAACGAGATATATACTAATAATTAGTACTAAATAAGTTTAACGTAACAAATAATTAATAAT	M,ie,ih,in,io,it,iu,iw,ix,jg,jp,jr,jx,jy,ka,kb,kd,kf,ki,kq,kr,ks,kt,kw,kz,lj,lo,lp,ls,lt,mb	5,1,1,1,1,2,1,1,1,1,2,2,1,2,2,3,1,2,1,3,3,1,1,1,2,4,1,1,2,1,1
CCCATGAAATTTCGGCAAGAGGCTCCTAAAATGTTCAGAGAAAGAGAGTGCTGAAATGAACTGTGTATGTGTCGATCAAATGGGTAAGTTTTGCAACTTGXXXXXXXXXXAGAGTATAGAATATTTATATATCTATATTGGCTAGTTTGGAACGAGATATATACTAATAATTAGTACTAAATAAGTTTAACGTAATAAATAATTAATAAT	ig,ik,il,im,ip,iq,iv,iw,jk,jr,js,ju,kk,kn,ko,kp,kq,kr,ks,kw,ld,le,li,lk,ll,lm,lq,lr,lu,lw,mc	1,1,1,1,1,1,2,1,1,1,1,1,3,1,2,1,1,4,1,1,1,1,1,1,1,1,1,2,1,1,2
>Marker158165	noM
GGAAAGATGAACGATCGGGGTCTAAAAAAGATGCATCATCGGACGAAGCTAATAAAACATTTCCTAACCGACATCATGCAAATTTCGTTCACGGAATGAAXXXXXXXXXXGGTGTTGCATAAAAAATGTACAATGTAGGTCGGCTAGGTTTTTCTGTGCGAGCTCAACCGACGTTTTGTTTCGGCCGAAACTGATATGTTCCCATTTATT	P,ig,il,it,iw,iy,jd,jh,jm,jn,jx,jy,jz,kb,ko,ks,kv,kw,kz,la,lc,le,lg,ma	1,2,1,1,1,1,1,1,1,1,2,1,2,1,1,1,1,1,2,3,2,1,1,1
GGAAAGATGAACGATCGGGGTCTAAAAAAGATGCATCATCGGACGAAGCTGATAAAACATTTCCTAACCGACATCATGCAAATTTCGTTCACGGAATGAAXXXXXXXXXXGGTGTTGCATAAAAAATGTACAATGTAGGTCGGCTAGGTTTTTCTGTGCGAGCTCAACCGACGTTTTGTTTCGGCCGAAACTGATATGTTCCCATTTATT	P,if,ii,io,iq,ix,iz,jg,jv,jy,kh,kn,ko,lf,lg,lh,lm,ls,lz,ma,mc	1,1,1,1,1,1,1,1,1,3,1,2,1,1,1,1,1,1,3,1,1
>Marker1581980	noM
TTTAATTTTGTGCAATGTTTTACCGTGACTTACCCCTTTGTTGGTTTCCTTTCATTATGGTCTTGTGTATATAAAACTCTTTGTTGCTTTTAGTGCGTTTXXXXXXXXXXGTTGCTTTTAGTGCGTTTTAACATGTATGCATGAAGTAAATATTTATTCATTTGATGCACACAAACACCAACACTATTTGCACACACTGTGAGTGAAAAA	P,id,ih,iu,jb,jg,jq,jw,ka,kl,kv,kx,le,li,lm,lt	3,1,1,1,1,1,1,2,1,1,1,1,1,1,1,1
TTTAATTTTGTGCAATGTTTTACCGTGACTTACCCCTTTGTTGGTTTCCTTTCATTATGTTCTTGTGTATATAAAACTCTTTGTTGCTTTTAGTGCGTTTXXXXXXXXXXGTTGCTTTTAGTGCGTTTTAACATGTATGCATGAAGTAAATATTTATTCATTTGATGCACACAAACACCAACACTATTTGCACACACTGTGAGTGAAAAA	P,ic,ih,ij,in,iz,jg,jk,jo,jx,jy,ka,kb,kd,ke,km,ks,ku,kv,lb,ld,li,lj,ll,ln,lx,mc	3,1,3,1,1,2,1,2,2,1,1,1,1,1,1,1,1,1,1,2,1,1,1,1,1,1,2
>Marker15820	noM
GATTCAGGGATGGAGCAAAAAGTCTTTATCTTATGCAGGTAAGTTAGAGTTGATCAGAGCGGTTATTCAAGGAATTGTGAATTTCTGGATGAGGATTTTTXXXXXXXXXXCTTAGTGCCGTAATTTTCTGTGGGGCAAAGCGGATATTGGCAAACACAAGCCCTTGGTTTCTTTGTCAGTAGTTTGTTCTCCGAAAAAAGAAGGGGGTTT	P,id,ih,ii,ik,il,im,in,is,iv,je,jf,jg,jh,jl,jo,jp,jv,kk,ko,kp,kv,kw,ky,ld,le,lg,li,lm,lo,lp,lq,lr	26,1,1,2,1,1,1,1,1,3,1,1,2,2,1,1,1,2,1,2,2,4,2,4,1,1,1,3,1,1,2,1,1
GATTCAGGGATGGAGCAAAAAGTCTTTATCTTATGCAGGTAAGTTAGAGTTGATCAGAGCGGTTATTCAAGGAATTGTGAATTTCTGGATGAGGATTTTTXXXXXXXXXXCTTCGTGCCGTAATTTTCTGTGGGGCAAAGCGGATATTGGCAAACACAAGCCCTTGGTTGCTTGGTCAGTAGTTTGTTCTCCGAAAAAAGAAGGGGGTTT	P,ic,ie,ig,ii,ij,ik,il,im,in,io,iq,is,it,iv,iw,ix,iy,iz,ja,jc,jd,jf,jh,ji,jj,jl,jm,jo,jq,jt,ju,jv,jx,jz,ka,kd,kg,kh,kk,km,kn,ko,kp,kq,kr,kt,ku,kv,kx,ky,lb,lc,ld,lg,lh,li,lk,ll,lm,lo,lp,lq,lv,lw,lx,ly,lz,ma,mb	24,2,1,1,2,1,2,1,1,1,1,3,1,1,2,1,1,5,1,1,1,1,1,5,1,1,4,1,2,5,1,3,2,3,2,1,2,3,3,1,3,1,2,1,1,1,1,1,4,1,1,2,2,1,1,1,1,1,2,1,1,2,2,1,1,2,1,2,3,1
>Marker158253	noM
GGAAAACATTAGCCCACCTCGGCAAAAAAATATTTGCTATCCGACTTCATGCATATTTCATTCAGGGAATGAATTGAAAACTCAATAGCCGACATCGGTCXXXXXXXXXXTTATACGGCAGTGGAAGTTTTCGTGTTTTGGTGTTTCATAAAAAATGTACAATGTAGGTCGGCTGGGTTTTTCTGTGCAAGCTCAACCGACGTTTTGTTT	P,ic,ig,ih,ij,io,iq,it,iv,iw,iy,iz,ja,jc,jd,je,jh,jn,jp,jq,js,jx,jy,jz,kb,kc,kd,kf,kg,kh,kj,kk,kn,ko,ks,kt,kw,kx,ky,kz,la,lb,lc,ld,le,lf,lh,li,lj,lm,ln,lo,lp,lq,ls,lu,lv,lw,ly,lz,ma,mc	11,6,1,1,4,2,1,3,1,2,1,1,1,1,2,3,3,1,1,2,1,1,1,1,1,2,1,2,4,3,1,2,2,2,4,1,1,1,1,5,1,2,1,1,1,1,2,6,1,2,1,1,1,1,3,3,1,1,1,2,3,5
GGAAAACATTAGCCCACCTCGGCAAAATAATATTTGCTATCCGACTTCATGCATATTTCATTCAGGGAATGAATTGAAAACTCAATAGCCGACATCGGTCXXXXXXXXXXTTATACGGCAGTGGAAGTTTTCGTGTTTTGGTGTTTCATAAAAAATGTACAATGTAGGTCGGCTGGGTTTTTCTGTGCGAGCTCAACCGACGTTTTGTTT	P,ic,if,ig,ih,ij,il,in,io,iq,is,it,iw,ix,iy,iz,jc,jd,je,jf,jh,jm,jn,jo,jp,jq,jr,jv,jw,jy,jz,kb,kd,kg,kh,kj,kk,kn,ko,kp,kr,ks,kw,ky,kz,lb,ld,le,lf,lg,lh,li,lj,lm,ln,lo,lp,lq,ls,lu,lv,lw,ly,lz,ma,mb,mc	23,4,1,2,2,1,1,1,2,3,1,2,2,1,1,3,3,1,1,1,3,1,2,5,2,2,1,3,2,1,3,3,2,1,3,2,2,3,5,1,3,1,1,2,5,2,1,2,4,2,1,4,2,1,2,1,1,2,1,4,3,2,2,1,5,1,4
>Marker158257	noM
GGAAAGATGAACGATCGGGGTCTAAAAAAGATGCATCATCGGACGAAGCTGATAAAACATTTCCTAACCGACATCATGCAAATTTCGTTCACGGAATGAAXXXXXXXXXXTTTTACGGCAGTGGAAGTTATCATGTTTTGGTGTTGCATAAAAAATGTACAATGTAGGTCGGCTAGGTTTTTCTGTGCGAGCTCAACCGACGTTTTGTTT	P,ic,if,ig,ih,ii,in,iq,is,iv,iw,ix,iy,iz,jc,jg,jh,jm,jn,jp,jq,jr,jv,jx,jy,kb,kc,kd,kf,kg,kh,kj,kk,kn,ko,kq,kr,ks,kt,kw,ky,kz,la,le,lf,lg,li,lj,lm,lo,lp,lq,ls,lt,lv,lw,ly,lz,ma,mc	18,4,2,2,2,2,1,2,3,3,3,1,1,3,4,1,5,1,3,3,3,1,2,2,1,6,3,6,2,3,2,1,3,7,4,1,3,3,1,2,3,1,3,1,3,1,2,4,3,2,5,6,1,2,2,1,2,1,3,4
GGAAAGATGAACGATCGGGGTCTAAAAAAGATGCATCATCGGACGAAGCTAATAAAACATTTCCTAACCGACATCATGCAAATTTCGTTCACGGAATGAAXXXXXXXXXXTTTTACGGCAGTGGAAGTTATCATGTTTTGGTGTTGCATAAAAAATGTACAATGTAGGTCGGCTAGGTTTTTCTGTGCGAGCTCAACCGACGTTTTGTTT	P,ic,if,ih,ii,io,ip,it,iv,iw,ix,iy,iz,ja,jc,jd,jf,jh,jm,jn,jo,jq,jr,js,jv,jw,jx,jy,jz,kb,kc,kd,kf,kg,kh,kk,kn,ko,kp,kq,kr,ks,kt,kw,ky,kz,la,lb,lc,ld,le,lf,lg,li,lm,ln,lo,lp,lq,ls,lt,lu,lv,lx,ma,mc	26,4,3,1,2,1,1,2,4,4,3,1,3,1,3,1,1,2,1,3,1,1,3,1,2,1,5,3,2,4,3,2,2,2,2,3,7,5,1,4,1,3,2,3,4,6,3,1,2,3,4,5,2,4,3,3,1,2,2,1,3,1,7,1,1,6
>Marker158516	noP
GGAAAACATTAGCCCACCTCGGCAAAAAAATATTTGCTATCCGACTTCATGCATATTTCATTCAGGGAATGAACTGAAAACTCAATAGCCGACATCGGTCXXXXXXXXXXGGTGTTGCATAAAAAATGAACAATGTAGGTCGGCTAGGTTTTTTTGTGCGAGCTCAACCGACGTTTTGTTTCGGCTGAAACTGGTATGCTCCCATTTATT	M,id,ie,ig,ij,ik,im,in,ip,iq,ir,is,it,iu,iv,ix,ja,jb,jc,jd,jf,jg,ji,jj,jk,jl,jm,jn,jp,js,jt,jw,jz,ka,kd,ke,kf,ki,kj,kk,kl,km,kp,kq,kr,kt,ku,kw,kx,la,lb,ld,le,lf,lg,lh,lk,ll,lm,lo,lr,ls,lt,lx,lz,mb	26,4,2,1,1,6,5,2,1,2,1,3,3,8,1,2,7,5,2,3,2,1,3,5,2,2,2,4,1,4,2,2,1,4,4,7,1,4,1,3,2,3,1,1,1,2,4,1,3,1,3,6,4,1,3,2,4,2,5,2,1,1,2,2,2,4
GGAAAACATTAGCCCACCTCGGCTAAAAAATATTTGCTATCCGACTTCATGCATATTTCATTCAGGTACTGAATTGAAAACTCAATAGCCGACATCGGTCXXXXXXXXXXGGTGTTGCATAAAAAATGTACAATGTAGGTCGGCTAGGTTTTTTTGTGCGAGCTCAACCGACGTTTTGTTTCTGCCGAAACTGGTATTTTCCCATTTATT	M,id,ie,ih,ik,il,in,io,ip,iq,is,it,iu,iv,ja,jb,jc,jd,je,ji,jj,jk,jl,jm,jn,jp,js,jt,ju,jw,jz,ka,kc,kd,ke,kf,ki,kj,kk,kl,km,kq,kr,kt,ku,kw,kx,la,lb,ld,le,lg,lh,lj,lk,ll,lm,ln,lo,lr,lt,lu,ly,lz,mb	42,3,4,1,2,4,1,1,2,3,1,1,3,5,1,3,1,2,2,3,2,4,2,1,3,2,1,3,6,1,4,7,1,2,9,2,3,1,5,2,2,2,5,1,2,1,5,3,1,2,1,3,3,4,9,5,4,2,2,3,3,2,2,2,3
GGAAAACATTAGCCCACCAGGGCAAAAAAATATTTGCTATCCGACTTCATGCATATTTCATTCAAGGAATGAATTGAAAACTCAATAGCCGACATCGGTCXXXXXXXXXXGGTGTTGCATAAAAAATGTACAATGTAGGTCAGCTAGGTTTTTTTGTGCGCGCTCAACCGACGTTTTGTTTCTGCCGAAACTGGTATGTTCCCATTTATT	M,id,ie,ih,ij,ik,il,im,in,io,ip,iq,ir,it,iu,iv,ix,ja,jb,jc,jd,je,jf,jg,ji,jj,jk,jl,jm,jn,jp,jr,jt,ju,jv,jw,ka,kc,kd,ke,kf,ki,kj,kk,kl,km,kp,kq,kr,kt,ku,kv,kw,kx,la,lb,le,lg,lh,lj,lk,ll,lm,ln,lr,lt,lu,lx,lz,mb	24,2,1,2,3,4,1,1,2,1,1,1,3,1,1,3,3,5,4,4,1,2,4,2,4,3,7,3,1,2,2,2,3,2,3,3,4,1,4,7,1,3,2,2,7,4,1,2,2,4,4,1,4,5,2,1,2,3,1,4,6,6,1,1,2,4,5,4,1,5
>Marker1585874	noP
GGTTCGTGTCCCGGTTCGGTTTCGCTTTCCGGTTCGGATGTTGTTGACGTCTCGGGCGTCGTGCCGTTACCGTGTGGGCTCACATTGGGGTCCCACATAAXXXXXXXXXXAGGTTGAAGGGGGATTGGAGTGGTAAACCTGTGATTGAACTCAACACGTGTTACCGCATGCAGTGGGGTTCTGCTCTTAGATGTGACGGTTGGAAATCTA	ie,io,ip,is,it,iv,iw,ix,iy,jb,jc,jd,je,jf,jg,jm,jn,jo,jp,jq,js,jt,ju,jv,jw,jx,ka,kb,kc,ke,kf,kh,ki,kj,ko,kq,ks,kt,kv,kw,ky,kz,la,lb,le,lk,ll,lm,lo,lp,lq,lr,lt,lu,lv,lz	2,2,2,1,1,4,1,1,1,2,5,2,4,1,1,3,2,1,2,1,1,1,2,4,3,1,2,1,2,3,2,1,2,1,1,1,1,2,3,1,1,3,2,3,1,2,1,1,1,1,2,1,1,2,4,2
GGTTCGTGTCCCGGTTCGGTTTCGCTTTCTGGTTCGGATGTTGTTGACGTCTTGGGCGTCGTGCCGTTACCGTGTGGGCTCACATTGGGGTCCCACATAAXXXXXXXXXXAGGTTGAAGGGGGATTGGAGTGGTAAACCTGTGATTGAACTCAACACGTGTTACCGCATGCAGTGGGGTTCTGCTATTAGATGTGACGGTTGGAAATCTA	M,ic,ih,ii,ik,il,im,iq,ir,iu,iw,ix,jb,jd,jh,jj,jl,jp,jq,jr,jt,jx,jy,jz,kb,kf,kg,kk,kl,kn,kp,kr,ks,kt,kw,kx,la,ld,lg,lh,lj,lk,ll,ln,lp,lq,lr,ls,lw,lx,ly,mb,mc	13,1,3,1,3,4,1,1,1,1,3,1,1,1,3,3,5,1,2,3,1,2,2,1,1,1,4,1,1,2,4,1,1,2,3,6,3,7,2,5,1,1,1,2,1,3,1,1,1,1,2,2,2
>Marker1586430	noM
CTGGTAATCGATTATCAAGGGTGGGTAATCGATTAGAAGGCTTAAAAATGAAGACAGGAGGCTAAGATAGTCTCTGGTAATCGATTACCACGGGGTGTAAXXXXXXXXXXGCTTGAAAACGAGGTCAGGAAACTAGGGGAGCTTCTGGTAATCGATTACCAGGGGATGTAATCGATTACCAGGCTTAAAAAGGGAACTGGGAGACTGTGG	P,ii,ij,il,in,ip,iw,ix,jk,jl,jm,jn,jv,kz,lf,lj,lk,lm,lp,ls,lx	3,2,2,1,2,1,1,1,1,1,1,2,1,1,1,1,1,1,1,2,1
CTGGTAATCGATTACCAAGGGTGGGTAATCGATTACAAGGCTTAAAAATGAAGACAGGAGGCTAAGATAGTCTCTGGTAATCGATTACCACGGGGTGTAAXXXXXXXXXXGCTTGAAAACGAGGTCAGGAAACTAGGGGAGCTTCTGGTAATCGATTACCAGGGGATGTAATCGATTACCAGGCTTAAAAAGGGAACTGGGAGACTGTGG	P,it,iw,iy,ja,jh,jn,jq,kb,kd,ki,kj,kq,ks,le,lf,lg,lj,lm,ln,lt,lv,lz,mc	4,1,1,1,1,1,1,1,1,2,1,2,1,1,1,1,1,1,1,1,1,1,1,1
>Marker15890	noM
TGTTCGATCTCTCTGCAAGTTACGCCAAGCCCTCAAATGACTCGATGTACTTGGCATTGTCAGTACGTGAAAGTTGTTGGTTGTAGGGGTGAGTCTTCCAXXXXXXXXXXAAGACAACATGCAACCTAATTAACCACTACGTGTGGTTTATCTAAGCAAACAACACCCTCAAGATCATAAGCGCATTACTAACACACATATCACCTATTA	P,ik,in,io,iq,is,ja,jd,jh,js,kc,ke,km,kn,kr,lk,lp,lq,lr,ma,mc	11,1,1,1,1,1,1,1,1,1,3,1,1,1,1,1,2,2,1,1,1
TGTTCGATCTCTCTGCAAGTTACGCCAAGCCCTCAAATGACTCGATGTACTTGGCATTGTTAGTACGTGAAAGTTGTTGGTTGTAGGGGTGAGTCTTCCAXXXXXXXXXXAAGACAACATGCAACCTAATTAACCACTACGTGTGGTTTATCTAAGCAAACAACACCCTCAAGATCATAAGCGCATTACTAACACACATATCACCTATTA	id,if,il,iv,iw,iy,jd,jf,jl,jo,jr,jt,ju,kd,kr,ks,lx,ly,mb	1,1,1,1,1,2,1,1,1,1,1,1,1,1,1,1,1,2,1
>Marker1594367	noP
TGCACGTGGTGAGTTGGCTTCTTGAAGGACACGACGTGGCTGCTAACCATGAACGCCGTCACACGTTCACTCACTCTTATGTCTTCCATTTTCATGTCTTXXXXXXXXXXACTGCATCAAAGCTACCGTCCGTAAATGGCAGTTTTGTTGCATCACCTGTCCGACACGTTACGTATTCCTCCACACCCTCTACCTTAGCAGCCCGAAGCG	M,ic,ik,iq,is,iv,ji,jj,jk,jm,jn,jq,jr,jz,kb,kg,km,kp,kq,kr,la,lj,lr,lw	9,1,1,1,1,2,1,1,1,2,1,1,2,1,1,1,1,1,3,2,1,2,1,1
TGCACGTGGTGAGTTGGCTTCCTGAAGGACACGACGTGGCTGCTAACCATGAACGCCGTCACACGTTCACTCACTCTTATGTCTTCCATTTTCATGTCTTXXXXXXXXXXACTGCATCAAAGCTACCGTCCGTAAATGGCAGTTTTGTTGCATCACCTGTCCGACACGTTACGTATTCCTCCACACCCTCCACCTTAGCAGCCCGAAGCG	ij,il,is,it,ix,iy,jg,jn,jo,jt,jw,ka,kb,ki,ks,ku,kw,ky,lb,lo,lp,ls,lu,lv,ly	1,1,1,4,1,4,1,1,1,2,1,1,1,2,1,1,1,1,1,2,1,1,1,1,1
>Marker1595922	noP
GAATACTTGGGCAATCGATATCAGACCCCAGCCTGTGGGTATGAACGCCAACAGGCTAGTAAAAATATCCATGAATTTGAATTTAGTGAATTCCAGTAAAXXXXXXXXXXAATACTGGTATTATGATCAGAAATGCCTAACTGATAGACAATTCCATACTGGAAAAAGAAGAATCGAAGGTCTAAGATTATCTCCAAAAGCTTTCCCCAA	ie,ik,ip,ir,it,iw,ix,iy,jb,jc,jh,ji,jl,jp,jt,jw,jx,kb,kc,kh,ki,kk,kp,kq,ku,kw,kx,kz,la,lc,ld,le,lf,ll,lp,lq,lr,lu,lv,mb	2,2,3,1,2,3,2,1,1,1,1,3,2,1,2,1,2,1,6,1,1,2,2,2,3,1,1,1,2,1,1,2,1,1,2,5,1,3,3,1
GAATACTTGGGCAATCGATATCAGACCCCAGCCTGTGGGTATGAACGCCAACAGGCTAGTAAAAATATCCATGAATTTGAATTTAGTGAATTCCAGCAAAXXXXXXXXXXAATACTGGTATTATGATCAGAAATGCCTAACTGATAGACAATTCCATACTGGAAAAAGAAGAATCGAAGGTCTAAGATTATCTCCAAAAGCTTTCCCCAA	M,ic,ig,ih,io,iq,is,iv,iw,ja,ji,jk,jn,jo,jp,jq,jr,ju,ka,kf,kg,kj,kl,kn,ko,ks,kt,lg,lh,lk,lo,lq,ls,lt,lw,ly,ma	18,2,1,4,2,1,3,1,1,1,1,3,1,1,2,3,1,1,2,1,2,1,1,2,1,1,1,5,2,2,1,2,1,1,1,2,1
>Marker159702	noP
ATCACATATAGAGACGCTCAAAATTGAACAACGGAAGCTCTCGAGAAATTCAAATGGTCATAACTATTCACTCGGGGGTGCGATTCAGGCGCATAATATAXXXXXXXXXXTCCGATTCAGGCGCATAATATATTGAGACGCTCGAAAATGAACTGCGGAAGCTCTCGAGAAATTCAAATGGTCATAACTTTTCACTCGGAGGTCCGATTC	M,ic,ih,ii,im,in,io,ip,iq,ir,iu,iv,ix,iy,iz,ja,jb,je,jf,jg,jh,jj,jk,jn,jp,jq,jr,jt,ju,jv,jz,ka,kb,ke,kf,kg,kh,ki,kj,kk,kl,km,kn,ko,kp,kq,kr,ku,kv,kw,kx,ky,la,lb,lg,lh,lj,ll,lr,ls,lt,lv,lw,lx,ly,lz,ma,mb,mc	52,8,2,8,7,1,7,7,6,2,4,12,5,3,6,2,6,4,8,11,8,1,14,9,4,11,14,6,9,6,14,6,5,2,5,3,4,1,6,3,7,3,11,5,12,4,4,6,5,15,9,5,3,6,7,4,3,3,3,4,6,7,8,15,5,3,2,7,13
ATCACATATAGAGACGCTCAAAATTGAACAACGGAAGCTCTCGAGAAATTCAAATGGTCATAACTATTCACTCGGGGGTGCGATTCAGGCGCATAATATAXXXXXXXXXXTCCGATTCAGGCGCATAATATATTGAGACGCACGAAAATGAACTGCGGAAGCTCTCGAGAAATTCAAATGGTCATAACTTTTCACTCGGAGGTCCGATTC	M,ic,id,ie,if,ig,ih,ii,ij,ik,il,im,in,io,ip,iq,ir,is,it,iu,iv,iw,ix,iy,iz,ja,jb,je,jf,jg,jh,ji,jj,jk,jm,jn,jo,jp,jq,jr,js,jt,ju,jv,jx,jy,jz,ka,kb,kc,kd,ke,kf,kh,ki,kj,kk,kl,km,kn,ko,kp,kq,kr,ks,kt,ku,kv,kw,kx,ky,kz,la,lb,lc,le,lh,lj,ll,lm,ln,lo,lp,lq,lr,ls,lt,lu,lv,lw,lx,ly,lz,mb,mc	24,2,1,2,4,1,4,2,3,1,3,1,1,3,3,1,5,3,3,2,2,1,3,2,6,3,2,4,3,2,1,2,2,11,2,2,2,2,2,9,5,1,2,3,3,4,4,2,6,2,1,1,3,5,3,1,2,1,1,7,2,6,1,6,3,1,5,1,6,5,2,4,2,6,1,5,1,2,4,3,2,5,3,2,2,2,3,1,7,1,6,2,1,3,4
>Marker1597509	noP
AAAGGTATAACCAACCATTCATACAAACCATATTTTGTTTTAAAAGCAGTTTTCCATTCATCCCCTTCTCTAATCCTAATTTGATTGTATCCACTTTTTAXXXXXXXXXXCAGCACAAGGACTCATACTATCTCTTACCCAACCTTTGCTAATGAGTTCATCCACTTGTCTTTGAATCTCTTTGGTTTCTTGTGGATTACTTCTATAGGC	M,id,ig,ih,iq,ir,iu,iv,ix,ja,jb,jj,jk,jl,jm,jo,jp,jr,jy,kd,ki,kl,kn,kp,ku,kz,la,lb,ld,le,lf,lg,lh,li,ll,lm,lq,lr,ls,lu,ly,mc	7,1,1,1,1,1,1,1,1,2,2,1,1,1,1,3,1,2,1,1,2,2,1,3,1,1,1,1,1,1,2,1,1,3,2,3,3,1,1,1,1,2
AAAGGTATAACCAACCATTCATACAAACCATATTTTGTTTTAAAAGCAGTTTTCCATTCATCCCCTTCTCTAATCCTAATTTGATTGTATCCACTTTTTAXXXXXXXXXXCAGCACAAGGACTCATACTATCTCTTACCCAACCTTTGCTAATGAGTTCATCCACTTGTCTTTGAATCTCTTTGGTTTCTTGTGAATTACTTCTATAGGC	M,ie,ik,im,iq,iv,jd,je,ki,kt,la,lg,lh,lj,lr,lt,mb	6,2,1,1,1,1,1,1,1,1,1,1,1,1,2,1,1
>Marker1597805	noP
CAATCAGACATCCGAGTAAAAAGTTATTGTCGTTTGAATTGGTTCAGAGCTTCAACATTCAATTTCGAGCGTCTCGATATATGACCGGACTCAATCAGACXXXXXXXXXXATATATGACAGGACTCAATCAGACATCCGAGTAAAAAGTTATTGTCGTTTGAATTGGCTCAGAGCTTCCACATTCAATTTCGAGCGTCTCGATATATTAC	M,ic,id,ie,if,ig,ih,ii,ij,ik,il,im,in,io,ip,iq,ir,is,it,iu,iv,iw,ix,iy,iz,ja,jb,jc,jd,je,jf,jg,jh,ji,jj,jk,jl,jm,jn,jo,jp,jq,jr,js,jt,ju,jv,jw,jx,jy,jz,ka,kb,kc,kd,ke,kf,kg,kh,ki,kj,kk,kl,km,kn,ko,kp,kq,kr,ks,kt,ku,kv,kw,kx,ky,kz,la,lb,lc,ld,le,lf,lg,lh,li,lj,lk,ll,lm,ln,lo,lp,lq,lr,ls,lt,lu,lv,lw,lx,ly,lz,ma,mb,mc	123,43,33,33,29,17,40,31,19,11,25,29,16,26,17,23,19,25,41,18,35,39,29,29,36,20,44,43,24,28,18,33,16,27,38,32,23,36,18,22,33,30,29,46,40,27,21,28,37,25,48,25,46,24,22,4,21,15,18,14,32,31,23,33,23,9,34,16,27,42,15,37,29,38,61,8,36,41,48,23,30,24,8,21,15,13,21,14,13,9,23,20,12,32,30,13,15,37,33,36,25,24,31,19,33,52
CAATCAGACATCCGAGTAAAAAGTTATTGTCGTTTGAATTGGTTCAGAGCTTCAACATTCAATTTCGAGCGTCTCGATATATGACCGGACTCAATCAGACXXXXXXXXXXATATATGACAGGACTCAATCAGACATCCGAGTAAAAAGTTATTGTCGTTTGAATTGGCTCAGAGCTTCAACATTCAATTTCGAGCGTTTCGATATATTAC	M,ic,id,ie,if,ig,ih,ii,ij,ik,il,im,in,io,ip,iq,ir,is,it,iu,iv,iw,ix,iy,iz,ja,jb,jc,jd,je,jf,jg,jh,ji,jj,jk,jl,jm,jn,jo,jp,jq,jr,js,jt,ju,jv,jw,jx,jy,jz,ka,kb,kc,kd,ke,kf,kg,kh,ki,kj,kk,kl,km,kn,ko,kp,kq,kr,ks,kt,ku,kv,kw,kx,ky,kz,la,lb,lc,ld,le,lf,lg,lh,li,lj,lk,ll,lm,ln,lo,lp,lq,lr,ls,lt,lu,lv,lw,lx,ly,lz,ma,mb,mc	151,47,32,47,28,36,37,39,26,15,38,20,25,55,29,23,48,36,60,17,56,34,34,40,37,48,51,53,20,38,26,36,18,31,39,51,47,48,36,37,29,45,53,69,50,41,40,55,44,36,49,32,55,40,17,12,19,12,25,20,27,53,27,29,44,4,46,30,30,60,20,43,35,40,73,15,61,68,71,35,42,34,13,35,31,17,16,19,36,12,39,23,15,40,45,25,26,41,60,58,35,36,38,19,33,51
>Marker1598452	noP
CAATCAGACATCCGAGTAAAAAGTTATTGTCGTTTGAATTAGCTCAGAGCTTCAACATTCAATTTCGAGCGTCTCGATATATGACGAGACTCAATCAGACXXXXXXXXXXATATATGACAGGACTCAATCAGACATCCGAGTAAAAAGTTATTGTCGTTTGAATTTGCTCAGAGCTTCAACATTCAATTTCGAGCGTGTCGATATATTAC	M,ig,il,ip,it,ji,jm,jq,ju,jz,ka,kc,kh,kp,ku,kv,lg,li,lu,lw,mc	2,1,1,1,2,1,1,1,1,1,1,1,1,1,1,1,1,1,1,1,1
CAATCAGACATCCGAGTAAAAAGTTATTGTCGTTTGAATTAGCTCAGAGCTTCAACATTCAATTTCGAGCGTCTCGATATGTGACGGGACTCAATCAGACXXXXXXXXXXATATATGACAGGACTCAATCAGACATCCGAGTAAAAAGTTATTGTCGTTTGAATTTGCTCAGAGCTTCAACATTCAATTTCGAGCGTGTCGATATATTAC	id,ii,in,iu,iy,iz,jc,je,jj,jm,jq,js,jx,ka,kj,kl,kq,ku,kv,lb,ln,lr,lu,mb	1,1,1,1,1,1,1,1,1,1,1,1,1,1,1,1,1,1,2,1,1,1,1,1
>Marker1599145	noM
TTTTTGCTCCACTCAAATGGAGACATGTGGCATTGCTTAAATAAAATAATAGAAAAAGAGAAAACCCTTTTATTTAAAACCAAAAAGCTTTTCTCTCTCTXXXXXXXXXXCAGCCCCACACCTTTTCAGATAGCTCTCTCTCTCCCTCACGTTGCCATTTTCTTCTTCTTCTTCATTCTACATTGAAGCTCCAAGCAAAGCTTCAACCTT	P,ic,ih,io,iy,iz,jf,jg,jp,jx,kk,kq,kr,ku,kz,lk,ln,lq,lv,lx,mc	3,1,1,1,1,1,1,3,2,1,1,1,1,1,2,1,1,1,1,1,2
TTTTTGCTCCACTCAAATGGAGACATGTGGCATTGCTTAAATAAAATAATAGAAAAAGAGAAAACCCTTTTATTTAAAACCAAAAAGCTTTTCTCTCTCTXXXXXXXXXXCAGCCCCACACTTTTTCAGACAGCTCTCTCTCTCCCTCACGTTCCCATTTTCTTCTTCTTCTTCATTCTCCATTGAAGCTCCAAGCAAAGCTTCAACCTT	ie,ik,iu,iv,jg,jh,jm,ju,jz,ke,km,kr,kz,lc,le,lg,lq,lr,lt,lw,ly,lz,ma,mb,mc	1,1,2,1,1,1,1,1,1,3,1,1,1,1,1,1,1,1,1,1,1,1,2,1,1
>Marker159925	noP
ATCACATATAGAGACGCTCAAAATTGAACAACGGAGGCTCTCGAGAAATTCAAATGGTCATAACTTTTCACTCGTGGGTGCGATTCAGGTGCATAATATAXXXXXXXXXXTCCGATTCAGGCGCATAATATATTGGGACGCTCGAAATTGAACATCAGAAGCTCTCGAGAAATTCAAATGGTCATAACTTTTCACTCGGAGGTCCGATTC	M,ic,id,ie,if,ig,ih,ii,ij,im,io,ip,iq,ir,is,it,iu,iv,ix,iy,iz,ja,jb,jc,jd,je,jf,jg,jh,ji,jj,jk,jl,jm,jn,jp,jq,jr,js,jt,ju,jv,jw,jx,jy,jz,ka,kb,kc,kd,ke,kf,kg,kh,ki,kj,kk,kl,km,kn,kp,kq,kr,ks,kt,ku,kv,kw,kx,ky,kz,la,lb,lc,le,lf,lg,lh,li,lj,lk,ll,lm,ln,lo,lp,lq,lr,ls,lt,lu,lv,lw,lx,ly,lz,mb,mc	23,3,2,2,2,1,4,2,1,6,1,3,1,2,2,5,3,5,4,5,9,3,7,5,1,5,1,4,4,1,3,5,3,5,7,3,5,4,3,3,9,2,1,2,2,3,6,4,3,1,3,2,1,7,2,2,2,2,2,5,1,2,4,2,3,3,2,6,11,1,1,5,2,3,1,3,4,2,2,2,1,2,1,1,3,1,3,7,3,1,3,7,5,5,2,1,2,9
ATCACATATAGAGACGCTCAAAATTGAACAACGGAGGCTCTCGAGAAATTCAAATGGTCATAACTTTTCACTCGTGGGTGCGATTCAGGTGCATAATATAXXXXXXXXXXTCCGATTCAGGCGCATAATATATTGAGACGCTCGAAATTGAACATCAGAAGCTCTCGAGAAATTCAAATGGTCATAACTTTTCACTCGGAGGTCCGATTC	M,ic,id,ie,if,ig,ih,ii,ij,ik,il,im,in,io,iq,ir,is,it,iu,iv,ix,iy,iz,jb,jc,je,jf,jg,jh,ji,jj,jk,jl,jm,jn,jo,jp,jq,jr,js,jt,ju,jv,jw,jx,jy,jz,ka,kb,kc,kd,ke,kf,kg,kh,kj,kk,kl,kn,kp,kq,kr,ks,kt,ku,kv,kw,kx,ky,kz,la,lb,lc,ld,le,lf,lg,lh,li,lk,lm,ln,lo,lp,lr,ls,lt,lu,lv,lw,lx,ly,lz,ma,mb,mc	21,4,1,3,1,2,4,3,1,1,2,2,3,5,6,4,4,2,4,4,5,3,5,6,3,4,2,4,2,1,1,12,1,5,11,1,4,4,4,6,2,10,4,3,7,1,6,4,5,3,1,4,3,3,3,3,2,4,4,11,4,1,2,1,5,5,6,5,2,1,5,7,1,4,2,2,7,3,1,1,3,1,2,3,4,5,1,5,3,5,5,3,3,5,2,5
>Marker1602162	noP
AAAGCAGAATAGAAGGCTAAGGAAAAATGAAAAGAAAGAAGAAATGTAGAGATTCCTTTGTGATTTTGTTGGATTTTCATCTTGTAACTCTATAGTGAGCXXXXXXXXXXAGTTGGATCAAGCTTGAAGAGACTAGTTTTGAAGAAAACTACTTGCTTCTAGCTTGGATAGGCTATGGTAAAAGGAAAAAAACTTACAAATAGCTTGGAT	M,ih,ij,is,iv,iw,jj,jl,jr,jv,jw,kf,kg,kn,ks,kz,la,le,ll,lr,lw,ly	7,1,1,2,1,1,1,1,1,1,2,1,1,1,1,1,3,1,1,1,1,1
AAAGCAGAATAGAAGGCTAAGGAAAAATGAAAAGAGAGAAGAAATGTAGAGATTCCTTTGTGATTTTGTTGGATTTTCATCTTGTAACTCTATAGTGAGCXXXXXXXXXXAGTTGGATCAAGCTTGAAGAGACTAGTTTTGAAGAAAACTACTTGCTTCTAGCTTGGATAGGCTATGGTAAAAGGAAAAAAACTTACAAATAGCTTGGAT	if,ik,io,iq,it,iv,iz,ja,jb,jf,jm,jq,js,jx,jy,kj,ko,kp,kr,kt,kx,lb,lc,ld,lq,lu,lx,ly,lz,mb	2,1,2,2,1,2,2,1,2,1,1,1,1,1,1,1,1,2,3,1,1,1,1,1,1,1,1,1,1,2
>Marker1602943	noM
GGCTTTTTACAAGCATTACAAACCTGTTTCGCTCTGTCGCAATACGAAGACCCAACGGGTTCCCTTTTCAAGCTTACTCAGAAGGGATCAGTGAGTCAATXXXXXXXXXXGAGTTTGAGGACCTGACCAATCAGATTATTGGGCTGTCGCCTCCTTTTATCCTCAGTTGCTTTATCTCTGGGTTGACCCCAGAGATACGCCGCGAGGTTC	P,id,ih,ii,iq,is,it,iz,ji,jk,jr,js,jt,jw,kg,kh,kj,km,kw,lb,lu,lx,lz,mb	6,2,2,1,1,1,1,1,1,1,1,2,1,1,1,2,1,2,1,1,1,1,1,1
AGCTTTTTACAAGCATTACAAACCTGTTTCGCTCTGTCGCAATACGAAGACCCAACGGGTTCCCTTTTCAAGCTTACTCAGAAGGGATCAGTGAGTCAATXXXXXXXXXXGAGTTTGAGGACCTGACCAATCAGATTATTGGGCTGTCGCCTCCTTTTATCCTCAGTTGCTTTATCTCTGGGTTGACCCCAGAGATACGCCGCGAGGTTC	ic,if,ig,ik,ir,iz,jh,jo,ju,jw,kb,kh,ki,kr,ks,ku,kv,ky,kz,lc,le,lp,lq,lv,lw,ly,ma	1,3,1,1,2,1,1,1,1,1,1,2,1,2,1,2,4,1,1,2,1,1,1,1,1,1,1
>Marker1603217	noP
ACTACGCCGTTTCGAGTTTGCTTTATACGATCCAACTCTCTCGCTAAATCCCCAACCACAGCTGCAATCTTGCTCAAGGAGGGAAGAAACTCGGAGAAAAXXXXXXXXXXCGCTATGGTCAAATCTAAAATCTTTTTGTATGCCTTGCGGAAGGCTTGCCTCTAGAGGGGTCCCATCAACCATCCCAACTCCTTAAGGCTGGTGACATCT	M,id,ie,ih,ij,ik,im,in,io,ip,iq,ir,is,it,iu,iv,ix,iy,ja,jb,jc,jd,je,jf,jg,ji,jj,jk,jl,jm,jn,jp,jq,js,jt,ju,jv,jw,jz,ka,kc,kd,ke,kf,ki,kj,kk,kl,km,kp,kq,kr,kt,ku,kv,kw,kx,la,lb,ld,le,lg,lh,lj,lk,ll,lm,ln,lo,lr,lt,lu,lx,ly,lz,mb,mc	62,5,8,9,2,4,12,3,4,2,5,10,9,11,11,6,5,8,14,14,7,2,3,1,5,8,6,13,13,9,3,5,1,3,14,4,4,3,6,15,4,3,1,2,7,1,10,12,13,9,8,1,4,3,6,5,23,1,11,7,9,3,6,1,7,6,1,7,5,4,5,4,6,6,4,17,1
ACTACGCCGTTTCGAGTTTGCTTTATACGATCCAACTCTCTCGCCGAATCCCCGACCACAGCTGCAATCTTGCTCGAGGAGGGAAGAAACCCGGAGAAAAXXXXXXXXXXCGCTATGGTCAAATCTAAAATCTTTTCGTATGCCTTGCGGAAGGCTTGCCTCTAGAGGGGTCCCATCAACCGTCCCAACTCCTTAAGGCTGGTGACATCT	M,ic,id,ie,if,ig,ih,ii,ij,ik,il,im,in,io,ip,iq,ir,is,it,iu,iv,iw,ix,iy,iz,ja,jb,jc,jd,je,jf,jg,jh,ji,jj,jk,jl,jm,jn,jo,jp,jq,jr,js,jt,ju,jv,jw,jx,jy,jz,ka,kb,kc,kd,ke,kf,kg,kh,ki,kj,kk,kl,km,kn,ko,kp,kq,kr,ks,kt,ku,kv,kw,kx,ky,kz,la,lb,lc,ld,le,lf,lg,lh,li,lj,lk,ll,lm,ln,lo,lp,lq,lr,ls,lt,lu,lv,lw,lx,ly,lz,ma,mb,mc	41,9,10,11,7,7,4,10,7,3,10,4,4,8,2,10,8,12,15,1,9,16,10,17,18,12,10,12,9,6,7,7,10,8,9,11,14,14,11,5,13,7,8,11,8,8,6,11,12,7,20,8,15,11,4,5,5,3,5,4,10,9,13,5,10,4,13,9,7,13,3,10,5,15,17,3,4,14,20,13,9,14,4,8,6,8,4,9,2,2,8,5,1,16,15,6,3,8,11,10,4,2,11,3,15,12
>Marker1604080	noP
TTTGAATTTGCCTTGCGCTTCGATGTTTATTGTTTAGTATCTCGATATATTATGCGCCTGGATCGGACATCCGAGTGAAAAGTTATGACCATATGAGTTTXXXXXXXXXXAAAAGTTATGACCTTTTGAATTTCTCGAGAGCTTCCGTTGTTCAATTTTGAGCGACTCGATATATTAATTGCCTGAATCGGACATCCGAGTCAAAAGTTA	M,ic,if,ig,ii,ik,il,im,in,io,ip,iq,is,it,iu,iv,iw,ix,iy,iz,jc,je,jf,jg,jh,ji,jk,jl,jm,jn,jo,jp,jq,jt,ju,jv,jw,jx,jy,jz,ka,kb,kc,kd,ke,kf,kg,ki,kj,kk,kl,km,kn,kp,kq,kr,kt,ku,kv,kw,kx,ky,kz,la,lb,lc,ld,le,lg,lh,li,lj,lk,lm,lr,ls,lt,lv,lw,lx,mb,mc	9,3,1,2,1,1,2,1,2,2,2,4,2,1,2,2,3,3,2,2,2,3,1,1,1,1,1,3,1,1,1,3,2,3,7,3,2,3,2,4,4,6,2,1,2,1,1,1,1,3,7,2,1,1,1,2,2,2,4,5,4,3,1,1,3,2,2,1,3,1,2,1,1,1,2,1,2,2,1,2,2,2
TTTGAATTTGCCTTGCGCTTCGATGTTTATTTTTTAGTATCTCGATATATTATGCACCTGGATCGGACATCCGAGTGAAAAGTTATGACCATATGAGTTTXXXXXXXXXXAAAAGTTATGACCTTTTGAATTTCTCGAGAGCTTCCGTTATTCAATTTTGAGCGACTCGATATATTAATTGCCTGAATCGGACATCCGAGTCAAAAGTTA	M,ic,ie,if,ig,ih,ii,ik,il,im,io,ip,iq,ir,it,iv,iw,iy,iz,ja,jb,jc,jd,je,jg,jj,jk,jl,jm,jn,jq,jr,js,jt,ju,jv,jw,jx,jy,ka,kb,kc,kd,ke,kf,kg,kh,ki,kj,kk,kl,km,kn,ko,kp,kq,kr,ks,kt,ku,kx,kz,la,lb,lc,ld,le,lh,li,lj,lk,ll,lm,ln,lo,lp,lq,lr,lt,lu,lv,lw,lx,lz,ma,mb,mc	4,3,1,2,2,2,2,2,3,3,1,5,2,1,3,3,4,4,3,1,1,4,2,1,2,1,1,2,4,1,6,1,5,3,1,3,2,2,2,1,2,5,4,2,2,1,2,1,1,2,3,1,1,1,3,1,2,1,1,4,3,3,1,4,2,3,4,2,1,2,1,2,2,2,2,4,2,4,3,3,1,1,1,2,1,4,1
>Marker1604349	noP
CTGTTAATTAAACTCTCGATTTAAGGGACCTTCTAGTGGATGTCCCCCACAATTGCTAAGGAGCCCAAGGGAAAAGACAAGTATAAGAACAAGAAGCGGAXXXXXXXXXXGATTTTTTGTCAAGGAGTTTGCTCTGAGTCGCTTGTTAATGTAAGCCTCATTTTAGACCATGGCTAGCACATGCTGAACAAGAATGACGATGTAGCCAAT	ic,ih,ix,ji,jq,ju,jz,ka,ks,ku,lk,lq,lr	1,1,1,1,1,1,1,1,1,1,1,1,2
CTGTTAATTAAACTCTCGATTTAAGGGACCTTCTAGTGGATGTCCCCCACAATTGCTAAGGAGCCCAAGGGAAAAGACAAGTATAAGAACAAGAACCAGAXXXXXXXXXXGATTTTTTGTCAAGGAGTTTGCTCTAAGTCGCTTGTTAATGTAAGCCTCATTTTAGACCATGGCTAGCACATGCTGAACAAGAATGACGATGTAGCCAAT	M,id,ip,ir,is,iv,iy,iz,ja,jf,jl,jt,jy,ka,kc,ki,kk,kq,kx,le,lg,lh,lp,lt,lv,ma,mb	3,2,2,2,1,1,1,1,1,1,1,2,1,1,1,1,1,2,2,1,1,2,2,1,1,1,2
>Marker160554	noM
CAATCAGACATCCGAGTAAAAAGTTATTGTCGTTTGAATTGGCTTAGAGCTTCAACATTCAATTTTGAGCGTCTCGATATATTACGGGACTCAATCAGACXXXXXXXXXXATATATTACGGGACTCAATCAGACATCCGAGTAAAAAGTTATTGTCGTTTGAATTCGCCTAGAGGTTCAACATTCAATTTCGAGCGTCTCGATATATTAC	P,id,ie,ik,il,iq,jb,jc,jd,jj,jl,jq,kd,kn,kp,kq,kw,lc,ld,lk,lq,lu,ly,ma,mb	3,1,1,1,1,1,1,1,1,1,1,1,1,2,1,1,1,2,1,1,1,1,2,1,1
CAATCAGACATCCGAGTAAAAAGTTATTGTCGTTTGAATTGGCTTAGAGCTTCAACATTCAATTTTAAGCGTCTCGATATATTACGGGACTCAATCAGACXXXXXXXXXXATATATTACGGGACTCAATCAGACATCCGAGTAAAAAGTTATTGTCGTTTGAATTCGCCTAGAGGTTCAACATTCAATTTCGAGCGTCTCGATATATTAC	P,if,ij,iq,iu,iv,iy,iz,ja,jf,jl,jq,jv,kd,kk,km,ks,kw,li,lk,lv,lw,ma,mc	2,1,1,1,1,1,1,2,1,1,1,2,1,2,1,1,2,1,1,1,1,1,1,2
>Marker1608892	noM
TAATTATATGATAAGAAATAAAAATTCCAAGGGTTTAGTTTTTTTTAAGTATCTAGCTTGTTTTGTTTATAGAATGTTCATGTCACAGAGAATAGTTTCAXXXXXXXXXXAAAATATTTTGAGAACAATTGAGGAGTCGTGGGTTTTTTATAATTCATAGATAGAGTGTGTGCGTTAAAATGTTTTCTAGGTTGGACTTAATCAGGAGGG	P,id,ie,ii,ij,ik,il,im,in,is,it,iu,ja,je,jg,jj,jk,jm,jo,jp,jq,jr,ju,jv,kd,ke,kf,kg,kh,kl,kn,kr,kw,ky,la,lb,lc,li,lu,mc	2,2,1,1,1,2,2,1,1,1,1,1,1,1,1,1,1,1,2,2,1,1,2,1,1,2,2,1,1,1,1,1,1,1,1,1,1,1,1,3
TAATTATATGATAAGAAATAAAAATTCCAAGGGTTTAGTTTTTTTTAAGTATCTAGCTTGTTTTGTTTATAGAATGTTCATGTCACAGAGAATAGTTTCAXXXXXXXXXXAAAATATTTTGAGAACAATTGAGGAGTCGTGGGTTTTTTATAATTCATAGATAGAGTGTGTGCATTAAAATGTTTTCTAGGTTGGACTTAATCAGGAGGG	P,ie,ii,ij,ik,in,io,iq,it,iu,iy,iz,jb,jd,jf,jg,jh,jk,jl,jm,jo,jp,ju,ka,ke,kg,km,kp,kt,ld,li,lm,lo,lp,lu,lx	5,2,1,1,1,1,1,1,2,1,1,3,1,1,1,1,1,1,2,1,2,1,1,1,1,1,1,1,2,1,2,1,1,1,1,1
>Marker1609928	noP
GAATTGGACATCCGAGTCAAAAGTTATTGCCGTTTGAATTTGCCTTGTGCTTCCATGCTTGATTTCGAGCATCTCGATATATTATATGCCTGGATCGGAAXXXXXXXXXXTATATTATGCGCCAGAATCAGACATCCGAGTGAAAAATTATGACCATTTGGCTTTCTCTAGAGCTTCCATTGTTAAATTTTGAGCGTCTCGATATATAGT	M,id,ig,ij,il,im,io,ip,is,it,iu,iv,iw,iy,jb,jc,je,jg,jh,ji,jk,jl,jm,jo,jp,jq,jr,js,jt,ju,jv,jw,jx,jy,jz,ka,kb,kc,kd,kf,kg,kk,kn,kp,kq,kr,kt,ku,kv,kx,kz,la,lb,lc,ld,le,lf,lg,li,lk,ll,lm,lo,lp,lq,lr,lu,lv,lw,ly,mb	6,2,2,1,2,1,3,3,3,3,2,2,2,1,3,2,2,1,1,2,2,1,1,3,4,1,1,2,1,1,1,1,2,2,2,2,2,1,1,1,2,1,1,2,2,1,2,3,1,4,2,2,1,1,1,2,1,3,1,1,1,1,1,1,3,2,1,1,1,1,3
GAATTGGACATCCGAGTCAAAAGTTATTGCCGTTTGAATTTGCCTTGTGCTTCCATGCTTGATTTCGAGCATCTCGATATATTATATGCCTGGATCGGAAXXXXXXXXXXTATATTATGCGCCAGAATCAGACATCCGAGTGAAAAATTATGACCATTTGGCTTTCTCGAGAGCTTCCATTGTTAAATTTTGAGCGTCTCGATATATAGT	M,ic,ie,if,ih,ii,ik,il,im,in,io,ip,iq,is,it,iu,iv,iw,ix,iy,ja,jc,jf,jg,jh,jj,jk,jl,jm,jn,jo,jq,jr,js,ju,jw,jx,jy,jz,kb,kc,kf,kh,kj,kk,kn,kp,kr,ks,kt,kv,kw,kx,ky,kz,la,lb,ld,lg,lh,li,ll,lo,lq,lr,ls,lt,lv,lw,ly,lz,ma,mc	11,2,1,2,1,2,1,1,1,1,2,3,1,2,2,1,2,1,2,1,1,2,1,2,1,3,2,1,1,2,2,2,2,2,3,1,3,1,1,2,1,2,1,1,2,1,3,1,3,1,1,1,3,1,2,5,2,1,2,1,1,2,2,2,4,1,1,2,2,2,1,1,1
>Marker1612775	noP
CTATCAGTCCTACAGGGTGCCCGTACCCCCCCGGCAAGGTCACGTCATCATAGGTAAGTATGCACATCGCTCAACTGATTTCTGATTTCATCTATTGTTTXXXXXXXXXXCCCCAGCAAAGTCATCAGACCACCCTACCAATCGAGCTTTCATCAAGAAGTACTGCGCCCCCAGGCAGGCGCAAGGCGAAACACCACAGCAGCATTGGGA	M,ic,id,ie,if,ig,ij,il,im,in,io,iq,it,iu,iv,iw,ix,iy,ja,jb,jc,jd,jf,jg,ji,jj,jk,jl,jm,jn,jo,jp,jq,jr,js,jt,jx,jy,kb,kc,kd,ke,kg,kh,ki,kj,kl,ko,kp,kq,kr,ku,kv,kw,kx,kz,la,ld,lf,lg,lh,lk,lm,lo,lp,lr,lt,lu,lx,ly,lz,ma	25,2,1,1,2,1,3,2,1,3,2,1,3,3,8,3,8,2,8,2,2,2,2,3,3,3,2,3,3,3,2,1,2,4,4,3,3,2,5,3,6,3,3,2,2,2,2,6,6,4,1,3,2,4,5,5,7,5,4,8,8,14,9,3,5,1,3,6,8,2,4,8
CTATCAGTCCTACAGGGTGCCCGTACCCCCCCGGCAAGGTCACGTCATCATAGGTAAGTATGCACATCGCTCAACTGATTTCTGATTTCATCTATTGTTTXXXXXXXXXXCCCCAGCAAAGTCATCAGACCCTCCTACCAATCGAGCTTTCATCAAGAAGTACTGCGCCCCCAGGCAGGCGCAGGGCGAAGCACCACAGCAGCATTGGGA	M,ie,ii,ij,il,im,iq,is,iu,iv,iw,ix,iy,jb,je,jf,ji,jj,jk,jl,jm,jn,jp,jr,js,jt,jv,jw,jx,jz,ka,kc,ke,ki,kl,km,kn,ko,kp,ks,kt,kw,kx,ky,la,lb,lf,lg,lj,lk,lu,lv,lw,lx,ly,lz,ma,mb	17,3,1,4,1,1,1,1,4,3,1,2,1,1,1,1,1,2,1,2,1,1,5,2,2,2,6,1,1,2,4,2,1,2,2,1,2,3,3,3,1,3,2,1,3,2,1,3,1,3,2,1,1,1,3,2,3,2
>Marker1612987	noP
CACCCAAGTATAAGGCTTGCCCAAGCAAGGAATATCATCCACCTCCATAGCAGCAAGCCATTCATTGAAATCAGCAATGATAGAAGAGTCTGAATTACTGXXXXXXXXXXCCTCTGCATTTGAGGCAGCCAAACCCCACCCAGCATAATGAAATCCTTATCAGAGAAGCGAAAATCAACCTGAAAATTGCTATTATTCCAAACACAAAGC	M,ic,id,ie,if,ih,ii,ij,im,iq,it,iv,iw,ix,iy,iz,jb,jc,je,jf,jg,jh,ji,jl,jm,jo,jq,jr,js,jt,jv,jw,jx,jz,ka,kb,kd,kg,kh,kj,kk,kl,km,kn,ko,kp,kq,kt,ku,kv,kw,kx,kz,la,lb,lc,ld,le,lg,lh,lj,ll,lr,ls,lt,lu,lv,lx,lz,mb	9,4,1,2,1,1,1,2,2,3,1,2,2,1,1,1,3,3,2,1,1,1,1,1,1,3,1,3,2,2,2,2,3,2,2,1,1,1,2,1,3,2,3,2,1,2,2,2,2,2,1,1,1,1,2,1,2,1,2,3,1,1,1,1,2,1,2,2,1,2
CACCCAAGTATAAGGCTTGCCCAAGCAAGGAATATCATCCACCTCCATAGCAGCAAGCCATTCATTGAAATCAGCAATGATAGAAGAGTCTGAATTACTGXXXXXXXXXXCCTCTGCATTTGAGGCAGCCAGACCCCACCCAGCATAATGAAATCCTTATCAGAGAAGCGAAAATCAACCTGAAAATTGCTATTATTCCAAACACAAAGC	M,ie,ii,io,ip,is,iv,iw,jf,jl,jr,js,ju,jx,kb,kg,kh,kr,ku,kx,ky,kz,la,lb,lc,ll,ln,lo,lp,lr,lx,mb	5,1,3,1,1,1,1,1,1,1,2,1,1,1,1,1,1,1,1,1,1,1,2,1,1,1,5,2,1,1,1,3
>Marker1615431	noM
GAAATTAATTATTTAGCAGTTATTTGTGATTAAAAGTTGGAAAATTAATTAAATTGAATTTTTGGTTGCAGATACGAAAATTGGAGTTACATTAAGCAAAXXXXXXXXXXAAAATTAATTAAATTGAATTTTTGGTTGCAGATACGAAAATTGGAGTTACATTAAGCAAAAAAGGCAACAAAAAGTGAAGAAAAAGAAGAAGTCTGAAGC	id,if,ig,il,in,io,iq,iu,iv,iz,jd,jh,jj,jl,jq,jx,kb,kh,kk,kn,ku,kx,lb,lh	1,1,1,1,1,1,1,1,1,1,1,1,1,1,2,1,1,1,1,2,1,1,2,2
GAAATTAATTATTTAGCAGTTATTTGTGATTAAAAGTTGAAAAATTAATTAAATTGAATTTTTGGTTGCAGATACGAAAATTGGAGTTACATTAAGCAAAXXXXXXXXXXAAAATTAATTAAATTGAATTTTTGGTTGCAGATACGAAAATTGGAGTTACATTAAGCAAAAAAGGCAACAAAAAGTGAAGAAAAAGAAGAAGTCTGAAGC	P,ic,id,if,il,ix,iy,iz,jb,jh,jj,jp,km,kp,ks,ku,kv,kx,lb,lc,lg,ln,lw	3,1,2,3,1,1,1,1,2,1,1,1,1,1,1,1,1,1,1,3,1,1,1
>Marker1617154	tagNoPM
TGATAAATGAAAGGTATTTTTAAAGATAGTCTCATTAAATAAGAGATATATAATTGAGATTTGCTTATATTTGAAATAAAAAATAAGATTTTTGTTACTTXXXXXXXXXXGAAATAAGAGATGTAAGATCTTGTTGATTTCATATGTAGAAAAATGATCTATTTTGTGAAAGAATCTGCACTTGATTATCTCCATATGCAAAATTTTATT	P,M,id,in,io,ip,iq,it,je,jh,jl,js,ko,kp,ky,lb,lh,li,lk,lm,lw,ma	12,2,1,2,1,1,3,1,1,1,1,1,1,1,1,1,1,1,1,1,1,1
TGATAAATGAAAGGTATTTTAAAGATAGTCTCATTAAATAAGAGATATATAATTGAGATTTGCTTATATTTGAAATAAAAAATAAGATTTTTGTTACTTAXXXXXXXXXXGAAATAAGAGATGTAAGATCTTGTTGATTTCATATGTAGAAAAATGATCTATTTTGTGAAAGAATCTGCACTTGATTATCTCCATGTGCAAAATTTTATT	ij,iq,iw,jc,jm,jp,jx,jz,kc,kd,kl,kp,kr,ks,kz,lk,lq,lt,ly,mc	2,1,1,1,1,1,1,1,1,1,1,1,1,1,1,2,1,1,1,1
>Marker16177	tagNoPM
CCAACAGACCCGTTCGAACTGGATCCCCTTTTCACTGCACTACCATCGCCGTTGGAGAAAACATTGACAGAAGCGGGTTTCTCCTCTTCTTTTCCCTCTTXXXXXXXXXXCTAGTTGGAATGGTTCATGAAGTCGCCCCAATTGTCGTCGTCGAGGGGATTGGTGTAGTTTGAGGTTGAAACCCGCTTCAATTGCGTTGAGGAAAAAAGT	iw,ix,jf,jv,ka,kf,kg,ko,kq,kt,kx,ky,kz,la,lf,ll,lx,mb	2,2,1,1,1,1,1,1,1,1,1,1,1,1,1,1,1,1
CCAACAGACCCGTTCGAACTCGATCCCCTTTTCACTGCACTACCATCGCCGTTGGAGAAAACATTGACAGAAGCAGGTTTCTCCTCTTCTTTTCCCTCTTXXXXXXXXXXCTAGTTGGAATGGTTCATGAAGTCGCCCCAGTTGTCGTCGTCGAGGGGAGTGGTGTAGTTTGAGGTTGAAACCCGCTTCAATTGCGTTGAGGAAAAAAGT	M,ix,iy,jf,jm,jo,jp,jq,ka,kd,ke,kh,kl,kr,kt,kz,ld,le,lu,ma	3,1,1,1,1,1,1,1,1,1,1,1,1,1,1,1,1,1,1,1
CCAACAGACCCGTTCGAACTGGATCCCCTTTTCACTGCACTACCATCGCCGTTGGAGAAAACATTGACAGAAGCGGGTTTCTCCTCTTCTTTTCCCTTTTXXXXXXXXXXCTAGTTGGAATGGTTCATGAAGTCGCCCCAATTGTCGTCGTCGAGGGGATTGGTGTAGTTTGAGGTTGAAACCCGCTTCAATTGCGTTGAGGAAAAAAGT	P,ig,it,iv,jb,jc,jk,kn,kx,la,ld,lm,lr,lu	2,1,1,1,1,1,1,1,2,2,1,1,1,1
>Marker1619898	noP
AACCTCAAAAGAGGAAACTACACCAAGGAAGAGGAGGAAACTATTATCAAGTTACACAAGCTTGAAAAGAGTTATGAAATTGTAAATCCTATTTTTTAATXXXXXXXXXXGCAGTTTTGAGTTTCCCATCTTTTTAGCATGATAGTATGTTGCTTTTTTAATTTTTAATATTGTTGACTTTCAAAAGGAGGTGACTGAGATTTTTGAGTT	M,ic,ie,ig,ih,ii,ik,im,io,iv,ix,jb,jc,jd,je,jg,jh,jl,jm,jn,jo,jq,jr,jv,jw,jx,ka,kb,kc,ke,kf,kg,kh,ki,kl,kn,ko,kr,ks,ld,lk,lo,lq,ls,lt,lv	3,1,1,3,2,1,1,1,2,1,1,2,1,2,1,1,1,1,1,2,1,1,1,1,1,2,4,3,1,2,1,1,1,1,2,2,2,1,1,1,2,1,2,1,2,2
AACCTCAAAAGAGGAAACTACACCAAGGAAGAGGAGGAAACTATTATCAAGTTACACAAGCTTGAAAAGAGTTATGAAATTGTAAATCCTATTTTTTAATXXXXXXXXXXGCAGTTTTGAGTTTCCCATCTTTTTAGCATGATAGTATGTTGCTTTTTTAATTTGTAATATTGTTGACTTTCAAAAGGAGGTGACTGAGATTTTTGAGTT	M,ii,ik,io,ip,ir,is,iu,iw,ix,iy,ja,jb,ji,jk,jl,jm,jt,jy,kb,kf,ki,kk,km,kn,kp,kx,la,ld,le,lf,lg,li,lj,lm,ln,lp,lt,lv,lx,ma,mb	15,1,2,2,1,2,1,1,5,1,1,1,1,2,3,2,1,1,4,4,1,1,1,3,1,4,3,2,2,3,1,7,3,1,3,1,1,3,1,1,2,1
>Marker1620296	noP
TAGCATGCCCATTGGCATGTGTCCCAAATGAACCCCCATGGACTTCCTCAATCATGTAGTTCGCCTCTTTGGCATCTACGCATCGCAGGAGGGTCATGTCXXXXXXXXXXTCTTCCTCTATCGCACAACAATGTGCCGGCTTGCCCCGAGATCTGAATTCAATGTACGGCAGATCCCCGTGTGGGGCAAGTTGAAACATGGATGCCAAGG	M,ic,id,ie,if,ig,ih,ij,ik,il,in,io,ip,ir,is,it,iu,iw,ix,iy,iz,ja,jb,jc,jd,je,jf,jg,ji,jj,jk,jl,jm,jn,jo,jp,jq,jr,js,ju,jv,jw,jx,jy,jz,kb,kc,ke,kg,kh,ki,kk,kl,km,kn,ko,kp,kq,kr,ks,kt,ku,kv,kx,ky,kz,la,ld,lh,li,lj,lk,ll,lm,lo,lp,lq,ls,lt,lu,lv,lw,lx,ly,lz,ma,mb,mc	18,3,1,4,2,2,2,2,4,5,3,1,2,3,6,3,4,2,3,3,3,5,3,1,4,2,4,1,2,1,5,1,1,2,2,4,2,2,1,1,1,3,1,2,3,8,3,1,3,2,1,2,2,1,2,1,5,2,3,3,1,3,2,1,2,7,3,3,3,1,4,2,1,1,1,4,5,3,2,2,2,2,2,4,1,1,2,1
TAGCATGCCCATTGGCATGTGTCCCAAATGAACCCCCATGGACTTCCTCCATCATGTAGTTCGCCTCTTTGGCATCTACGCATCGTAGGAGGGTCATGTCXXXXXXXXXXTCTTCCTCCATCGCACAACAATGTGCCGGCTTGCCCCGAGATCTGAATTCAATGTACGACAGATCCCCGTGTGGGGCAAGTTGAAACATGGATGCCAAGG	M,id,ie,if,ig,ih,ii,ij,ik,il,im,ip,iq,ir,it,iu,iv,iw,iy,iz,jb,jd,je,jf,jj,jm,jn,jo,jp,jq,jr,js,jt,jw,jx,jy,jz,ka,ke,kg,ki,kk,kl,kn,ko,kq,kr,ks,kt,kw,kx,ky,kz,lb,ld,le,lf,lj,lk,ll,lv,lw,lx,ly,lz,mb	20,1,3,2,1,2,5,5,1,1,2,1,1,1,3,6,3,1,2,2,3,1,4,1,1,4,3,2,2,1,4,2,3,2,1,5,1,1,2,3,1,1,4,4,4,1,1,1,2,2,1,1,2,1,4,2,1,1,5,2,1,3,1,2,1,4
>Marker162108	noP
TGACCACATGGACTTCAGCTTACCTGGGAACAGCCTTAGCCTTGAGTTAAAGAGCAATACCTGCTGCCCTGGCTGGAATTCTCTCCTCTGCAGCTTCTTAXXXXXXXXXXCAATATGCTTTGTGCTCCAGCTCCACTGGTAAATGGCATGACTTCCCATACACTAGCTAAAATGGTGATAAGCTGATGGGGGTCTTGAACGCTGTCCTAT	M,ie,if,ig,ih,ii,ij,ik,il,im,ir,is,it,iu,iv,iw,ix,iz,jb,jd,jf,ji,jl,jo,jp,jq,jr,js,jt,ju,jv,jw,jx,jy,jz,kd,ke,kf,kg,kh,kj,kk,kl,ko,kp,kq,kr,ks,kt,kw,kx,ky,kz,la,ld,le,lf,lg,lj,lk,ll,lo,lr,lu,lv,lw,lx,ly,lz,ma,mb	28,2,1,1,2,1,1,2,5,2,2,3,1,1,4,6,5,3,5,2,1,1,1,5,2,4,4,1,3,1,2,2,1,3,1,2,1,2,4,2,1,4,2,2,4,1,1,1,2,1,2,2,4,3,1,2,1,1,1,3,1,2,1,2,1,2,1,3,2,1,3
TGACCACTTGGACTTCAGCTTACCTGGGAATAGCCTTAGCCTTGAGTTAAAGAGCAATACCTGTTGCCCTGGCTGGAATTCTCTCCTCTGCAACTTCTTAXXXXXXXXXXCAATATGCTTTGTGCTCCAGCTCCACTGGTAAATGGCATGACTTCCCATACACTAGCTAAAATGGTGATAAGCTGATGGGGGTCTTGAACGCTGTCCTAT	M,id,ie,if,ig,ih,ii,ij,ik,il,im,ip,iq,ir,is,it,iu,iv,iw,ix,iy,jd,je,jf,ji,jj,jk,jl,jm,jo,jp,jq,jr,js,jt,jv,jw,jx,jy,jz,ka,kd,ke,kf,kg,kh,ki,kj,kk,kl,ko,kp,kq,kr,ks,kt,kw,kx,kz,la,lb,ld,le,lf,lg,lk,lo,lq,lu,lv,lw,ly,lz,ma,mb	25,2,1,2,3,8,4,3,1,4,1,1,1,2,3,2,8,2,6,6,2,3,3,7,1,1,2,1,5,1,4,4,3,6,1,3,2,1,4,3,3,2,1,3,5,2,1,1,4,2,1,2,2,1,2,2,5,1,4,1,1,2,8,1,3,1,1,1,1,3,1,1,3,1,4
>Marker162195	noM
GTTGTTGTTTATTACTGACCAGATAGGGTTGTGCGACAATTTGGATACAGACAGACCATTCCTGCTCCTCCTATCGATTCATGGGTCTCGTATGATGATAXXXXXXXXXXATCATATCATTCCAGCAGGTGAGGTGTGCGCTGTGCCAGGTCAGTGTGCCAGTGACTACATGAACTGGTTCTTCCGCATCTCGCATCCTTTCATGACACT	ic,id,if,ih,ii,ij,im,in,io,iq,ir,iw,iy,jj,jk,jm,jn,jo,jp,jv,jw,jx,ka,ke,kh,kj,km,kn,kv,kw,ky,kz,la,lb,lc,ld,le,lg,lh,li,lk,ll,lm,lp,lv,lw,ly,lz,mb	1,1,1,1,3,3,1,2,1,3,5,1,1,1,3,1,1,5,1,3,1,1,1,1,1,1,3,2,2,1,1,2,1,1,4,1,1,1,1,2,1,1,1,2,3,4,2,1,4
GTTGTTGTTTATTACTGACCAGATAGGGTTGTGCGACAGTTTGGATACAGACAGACCATTCCTGCTCCTCCTATCGATTCATGGGTCTCGTATGATGATAXXXXXXXXXXATCATATCATTCCAGCAGGTGAGGTGTGCGCTGTGCCAGGTCAGTGTGCCAGTGACTACATGAACTGGTTCTTTCGCATCTCGCATCCTTTCATGACACT	P,id,if,ik,il,iz,ja,jc,jd,je,jh,ji,jk,jl,jn,jo,jq,jt,ju,jx,kb,kd,ke,kg,kk,km,ko,kp,kr,ks,ku,kv,kw,ky,lb,lc,le,lj,lk,ln,lp,lr,ls,lt,ma	11,1,1,2,1,1,1,1,1,2,9,1,1,2,1,1,1,1,2,2,1,1,1,1,2,4,1,2,1,4,1,2,2,2,2,1,1,2,1,3,1,1,1,4,1
>Marker1628563	noM
CTAATAATGCATCTGAAAATCTAATGTGCTATGGTGGATAGTTTTTTTTTTTTTTATCATGTGTGGTGTGATTATATATATCTTGGTCAGGTCAACTTCCXXXXXXXXXXATGTTATTTAAATTTTAAAGTTTCTTATATATGCTTTCATGCAACTTAATTATATATGTACGTGGACAAAATGTAGATTGGAAAAAAATTTTAATTTGTG	ix,jb,jv,ka,ko,kt,lf,lj,lp,lq,lt,ma	2,1,1,1,1,2,1,2,1,1,1,1
CTAATAATGCATCTGAAAATCTAATGTGCTATGGTGGATAGTTTTTCTTTTTCTTTTTTTATCATGTGTGGTGTGATTATATATATCTTGGTCAGGTCAAXXXXXXXXXXATGTTATTTAAATTTTAAAGTTTCTTATATATGCTTTCATGCAACTTAATTATATATGTACGTGGACAAAATGTAGATTGGAAAAAAATTTTAATTTGTG	P,ig,ih,im,in,io,iw,je,jk,kd,ko,kp,li,ll,lm,lp,lx	2,1,2,2,2,1,1,1,1,1,1,1,2,1,1,1,1
>Marker1634874	noP
TTGGTGTTTATTGGGTGATTTTAATTCTATAAGACATCATCAAGAGAGATTGAGCTCATCCCAATCTGTGGGGAGCTCCACTAATATTTCTGAGTTTAATXXXXXXXXXXTGAATGGCTGTCTCTTTGCCCAGATACTACACAGTTTGTGTTAGATAGAGACTTCTCTGACCATTGTCCCATCCTTTTGAGATCCAGAATCATGGATTAG	M,ic,id,ie,ij,ik,il,im,in,iq,is,it,iu,iw,ix,iy,iz,ja,jb,jd,jf,jg,jh,ji,jj,jk,jn,jp,jq,jr,jt,ju,jv,jw,jx,jy,jz,ka,kb,kc,kd,ke,kg,kh,ki,kj,km,ko,kq,kr,ks,kt,ku,kv,kw,ky,kz,la,lc,le,lf,lg,lk,ll,lm,lo,lp,lr,ls,lu,lw,lx,ly,lz,ma,mc	87,22,7,9,14,3,11,6,4,9,8,22,7,18,12,6,8,7,13,11,3,10,14,5,5,12,6,14,21,16,19,16,4,10,5,1,13,11,8,9,18,9,8,3,6,6,21,7,14,7,8,5,10,16,17,27,9,3,16,16,1,4,12,5,20,10,6,6,8,10,15,6,3,5,20,10
TTGGTGTTTATTGGGTGATTTTAATTCTATAAGACATCATCAAGAGAGATTGAGCTCATCCCAATCTGTGGGGAGCTCCACTAATATCTCTGAGTTTAATXXXXXXXXXXTGAATGGTTGTCTCTTTGCCCAGATACTACACAGTTTGTGTTAGATAGAGACTTCTCTGACCATTGTCCCATCCTTTTGAGATCCAGAATCATGGATTGG	M,ic,id,ie,ii,ik,il,im,in,io,ip,iq,is,it,iu,iv,ix,iy,ja,jb,jc,jd,je,jf,jg,ji,jj,jl,jm,jn,jo,jp,jq,jr,js,ju,jv,jw,jx,jy,ka,kd,kf,kg,kh,ki,kj,km,kn,ko,kp,kr,kt,ku,kv,kw,kx,ky,lb,lc,le,lf,lg,lh,li,lj,lk,ll,lm,ln,lp,ls,lt,lu,lw,ly,ma,mb,mc	78,1,6,8,15,6,5,8,9,6,7,14,13,9,15,8,3,7,16,5,25,8,3,5,5,6,17,24,24,8,6,8,23,11,2,17,6,5,9,7,5,30,7,4,7,15,9,8,16,6,7,4,7,10,9,11,12,7,6,7,26,2,12,7,18,5,22,4,10,13,5,13,6,19,12,6,12,14,10
>Marker1636210	tagNoPM
CAGTACTCGCTGTTCTTGTTGCCGTTGAGGAGGGACTTGAGTTCAACGGAGGATTCGGAGATGTGCCAGACGCGGAGGAAATCGGAGGAGGTGGCGAGGAXXXXXXXXXXTGCTCGAAGGAGAGGGAGGGATCGGATCGGATCTCGCCGTTGGAGTCGTCGAGCTGGACGATCTCCACGCGGTTCGGATACTGCTCCAGGAGGGAAGCGA	ie,if,ih,in,iq,jb,je,jf,jx,kb,kc,kd,ke,kl,kn,kq,ky,le,lk	1,2,1,1,1,1,1,1,1,1,1,1,3,1,1,3,2,1,2
CAGTACTCGCTGTTCTTGTTGCCGTTGAGGAGGGACTTGAGTTCAACGGAGGATTCGGAGATGTGCCAGACGCGGAGGAAGTCGGAGGAGGTGGCGAGGAXXXXXXXXXXTGCTCGAAGGAGAGGGAGGGATCGGATCGGATCTCGCCGTTGGAGTCGTCGAGCTGGACGATCTCCACGCGGTTCGGATACTGCTCCAGGAGGGAAGCGA	P,M,in,is,iv,ja,jh,jk,kh,ko,lg,lh,li,lm,lp,lz,ma	15,4,2,1,1,1,1,4,1,1,2,1,1,4,2,1,5
>Marker1639478	noP
ACATAATTAGAAATCGTTAGGAAACTTGTATGGTCTCTCAGACCTTGACTAGATATGACTTCTTTTTTTTTTTTTTTTTTGAAATAAAATGAGTTGGTCCXXXXXXXXXXAGGGATCCCTATCGCACCAGATCCAAATCTAGAACGATGGGTGATCAAGAGGAGACACAGGAACAGATGAAGGCCGACATGTCGGCTCTGAAAGAACAAA	M,ic,id,if,ij,ik,io,ir,iv,ja,jb,jd,jf,jj,jk,jn,jr,jt,ju,jy,ka,kd,kf,kl,km,kn,kp,kq,ku,kv,kx,kz,la,lb,lc,le,ln,lv,lx,ly,mb	4,1,1,1,1,1,1,1,1,1,1,2,1,1,2,1,1,1,1,1,2,1,1,1,2,3,2,1,1,1,1,1,2,3,1,1,2,1,1,1,1
ACATAATTAGAAATCGTTAGGAAACTTGTATGGTCTCTCAGACCTTGACTAGATATGACTTCTTTTTTTTTTTTTTTTTTTAAATAAAATGAGTTGGTCCXXXXXXXXXXAGGGATCCCTATCGCACCAGATCCAAATCTAGAACGATGGGTGATCAAGAGGAGACACAGGAACAGATGAAGGCCGACATGTCGGCTCTGAAAGAACAAA	ic,ie,if,ig,ih,ii,ik,io,iq,iu,iv,iy,iz,ja,jc,jf,jh,ji,jj,jk,jm,jn,jp,jq,js,jt,jv,jw,jx,jy,ka,kb,kd,kf,kl,kn,kq,kt,kw,kx,ky,kz,la,lb,ld,lj,lm,lr,lu,lv,lx,lz,mc	2,1,1,1,1,1,1,1,1,1,2,2,1,2,1,1,1,2,1,1,1,1,1,1,1,2,2,2,1,2,1,1,1,1,3,2,1,1,1,3,1,2,1,1,1,1,1,2,1,1,2,1,1
>Marker1639626	tagNoPM
GAGACAACTCAAATCTGAAGGGGCGCACTTGTATCTTAAGGTCGGGATGAAGGTGTTGGAGAAAAGGCACTTAATGTTGAGGCTTCAAACAAGCTTAATAXXXXXXXXXXTGGATTGAACATAAAGCATATAACGATGTTTATGAAGCTCATGAGTTTGACTTCAACCACTGCCTCCGACAAGTACTCTTCCACTATGAAGCCCCAGATG	P,M,ic,is,iv,iw,jm,kn,ko,lg,li,lj,ll,lm,ly,ma	11,2,1,1,1,1,1,1,1,1,1,1,1,4,1,1
GAGACAACTCAAATCTGAAGGGGCGCACTTGTATCTTAAGGTCGGGATGAAGGTGTTGGAGAAAAGGCACTTAATGTTGAGGCTTCAAACAAGCTTAATAXXXXXXXXXXTGGATTGAACATAAAGCATATAACGATGTTTATGAAGCTCATGAGTTTGACTTCAACCACTGCCTCCGACAAGTACTCTTCCACTATGAAGCCCCCGATG	ic,ik,iv,jc,ji,jo,jw,jx,kg,ko,ks,lo,lq	1,3,1,2,1,1,1,1,1,2,1,2,1
>Marker1642466	noP
GAATCAGACATCCGAATCAAAAGTTATGGCTGTTTATATTATCCATGTGCTTCATTGTTCAATTTTTAGCATCTCGATATATTATGCAGCTGAATCGGGCXXXXXXXXXXATATATTATGCACCTGAATCGGACATCTGAGTGAAATGTTATGCCATATGAGATAGCTGAGAGCTTTTGTTGTTCATTTTCGAGCGACTCGATATATTAT	M,ic,id,ie,if,ig,ih,ii,ik,il,im,in,io,ip,iq,ir,is,iu,iv,iw,ix,iy,iz,ja,jb,jc,jd,je,jf,jg,ji,jj,jk,jl,jm,jn,jo,jp,jq,jr,js,jt,ju,jv,jw,jx,jy,jz,kb,kc,kd,ke,kf,kh,ki,kj,kk,kl,km,kn,ko,kp,kq,kr,ks,kt,ku,kw,kx,ky,kz,la,lb,lc,ld,le,lf,lg,lh,li,lj,lk,ll,lm,ln,lo,lp,lq,lr,ls,lt,lu,lv,lw,lx,ly,lz,ma,mb,mc	10,3,6,4,1,1,4,4,2,4,1,1,6,3,2,3,3,5,5,1,2,6,3,2,5,3,3,2,1,3,5,2,5,3,9,1,1,3,1,7,3,2,4,1,5,6,5,9,4,4,1,1,1,4,3,2,1,7,6,6,4,5,8,1,2,2,2,3,5,1,5,1,8,5,8,3,4,5,1,2,2,1,1,4,1,1,3,2,3,3,1,2,4,3,1,1,2,1,2,7
GAATCAGACATCCGAATCAAAAGTTATGGCTATTATATTATCCATGTGCTTCAATGTTCAATTTTTAGCATCTCGATATATTATGCAGCTGAATCGGGCAXXXXXXXXXXATATATTATGCACCTGAATCGGACAACTGAGTGAAAATTTATGCCATATGAGATAGCTGAGAGCTTCCGTTGTTCATTTTTTAGCGACTCGATATTTTAT	M,ic,id,ie,if,ig,ih,ii,ij,ik,il,im,in,io,ip,iq,ir,is,it,iu,iv,iw,ix,iy,iz,ja,jb,jc,jd,je,jf,jg,ji,jj,jk,jl,jm,jn,jo,jp,jq,jr,js,jt,ju,jv,jw,jx,jy,jz,ka,kb,kc,kd,ke,kf,kg,kh,ki,kj,kk,kl,km,kn,ko,kp,kq,kr,ks,kt,ku,kv,kw,kx,kz,la,lb,lc,ld,le,lf,lg,lh,li,lj,ll,lm,ln,lo,lp,lq,lr,ls,lt,lu,lv,lw,lx,ly,lz,ma,mb,mc	22,7,5,6,7,6,5,8,5,4,7,3,7,8,7,1,4,7,7,6,8,7,3,10,5,4,4,7,2,7,5,6,4,3,9,8,8,7,3,4,4,8,10,5,6,6,6,9,2,8,5,7,6,5,2,1,5,5,5,6,7,9,7,9,3,6,4,6,4,3,3,7,6,10,9,10,6,5,12,10,6,2,5,4,4,6,2,6,5,2,3,5,4,6,9,3,6,3,4,4,1,4,6
GAATCAGACATCCGAATCAAAAGTTATGGCTGTTTATATTATCCATGTGCTTCATTGTTCAATTTTTAGCATCTCGATATATTATGCAGATGAATCGGGCXXXXXXXXXXATATATTATGCACCTGAATCGGACAACTGAGTTAAAATTTATGCCATATGAGATAGCTGAGAGCTTCCGTTGTTCATTTTTTAGCGACTCGATATTTTAT	M,ic,id,ie,if,ig,ih,ii,ij,ik,il,im,in,io,iq,ir,is,it,iu,iv,iw,ix,iy,iz,jb,jc,jd,je,jf,jg,ji,jj,jk,jl,jm,jn,jo,jp,jq,jr,js,jt,ju,jv,jw,jx,jy,jz,ka,kb,kc,kd,ke,kf,kg,kh,ki,kj,kk,kl,km,kn,ko,kp,kq,kr,ks,kt,ku,kv,kw,kx,ky,kz,la,lb,lc,ld,le,lf,lg,lh,li,ll,ln,lo,lq,lr,lt,lu,lv,lw,lx,ly,lz,mb,mc	13,3,1,2,5,1,2,2,2,3,1,5,2,5,2,2,4,7,1,5,4,2,1,3,7,2,2,1,1,4,2,7,7,1,4,1,3,5,1,3,5,3,3,2,4,1,1,4,1,3,5,2,4,1,4,5,4,1,7,2,1,1,2,3,2,4,6,3,5,2,1,3,1,4,6,5,6,1,2,2,2,2,2,1,4,2,3,2,3,2,4,2,2,2,1,2,3
>Marker1642673	noM
GATGACACGCGGAGACAAAATTTGGTCATTCCGCACCCCTTTGCCATTCAGACACAGTCGTGTCCGATGGCACGCAGAGACAAAATTTGGTCATTCTGCAXXXXXXXXXXGGTCATTCCGCACCCCTTTGCCATTCAGACACAGTCGTGTCCGATGGCACGCAGAGACAAAATTTGGTCATTCTGCACCCTTGTGTCATCCAGAGGCGGC	P,ic,id,ie,iq,iu,iy,iz,ja,jh,jm,jo,js,jt,jv,kd,kf,kg,kk,kl,kq,kv,kx,kz,la,lc,lr,ma,mc	5,1,1,1,1,1,2,5,2,1,1,1,1,1,2,1,1,1,1,1,2,1,1,1,1,2,1,3,1
GATGACACGCGGAGAAAAAATTTGGTCATTCCGCACCCCTTTGCCATTCAGACACAGTCGTGTCCGATGGCACGCAGAGACAAAATTTGGTCATTCTGCAXXXXXXXXXXGGTCATTCCGCACCCCTTTGCCATTCAGACACAGTCGTGTCCGATGGCACGCAGAGACAAAATTTGGTCATTCTGCACCCTTGTGTCATCCAGAGGCGGC	ig,iz,jq,ju,jx,kg,kl,kp,kw,kx,ld,li,ln,lx	1,1,2,1,1,1,1,1,1,1,1,1,1,1
>Marker1642755	tagNoPM
TTGGAACGTGCGTCTTAGTTTTAAGTAGTGACTTTAAATTACATTTGGAGAAAGTTTTTTATGTTCCTAGTTTCTGTAAAAACTTAATTTCTGTTTCTAAXXXXXXXXXXTGTGGTCAATTGGTTGATGGTCTTTATTCGATTGAATTGAAAAACGACGCTACTTCTATGCACATTTCTGTTGGGTTAAAACGATGTATTGTGAATGAAG	P,M,ig,ii,is,iu,iw,ix,ji,jp,jw,jz,kb,kd,ke,kh,kl,ko,kr,la,lf,lg,lh,li,lj,lk,ll,lm,lo,lp,ls,ma,mc	4,5,1,1,1,1,1,1,1,1,1,1,1,1,4,1,2,1,3,2,1,1,2,1,2,1,1,1,1,2,1,1,1
TTGGAACGTGCGTCTTAGTTTTAAGTAGTGACTTTAAATTACATTTGGAGAAAGTTTTTTATGTTCCTAGTTTCTGTAAAAACTTAATTTCTGTTTCTAAXXXXXXXXXXTGTGGTCAATTGGTTGATGGTCTTTATTCGATTGAATTGAAAAACGACGCTACTTCTATGCACGTTTCTGTTGGGTTAAAACGATGTAATGTGAATGAAG	P,M,ih,ik,in,it,iu,iv,iw,jb,jc,jo,jr,js,jt,ke,kg,ko,kt,ku,ky,kz,ld,lg,li,lm,lo,lp,lt,ly,ma	4,4,1,1,1,1,1,1,1,1,1,1,1,1,1,4,1,6,2,1,2,2,1,1,1,1,1,2,1,3,1
TTGGAACGTGCATCTTAGTTTTAAGTAGTGACTTTAAATTACATTTGGAGAAAGTTTTTTATGTTCCTAGTTTCTGTAAAAACTTAATTTCTGTTTCTAAXXXXXXXXXXTGTGGTCAATTGGTTGATGGTCTTTATTCGATTGAATTGAAAAACGACGCTACTTCTATGCACGTTTCTGTTGGGTTAAAACGATGTATTGTGAATGAAG	ie,ih,ik,il,ip,is,iu,iv,iw,ix,jb,je,jn,jp,jr,ju,jv,kb,ke,kg,kn,kq,kr,ks,ku,kz,la,lh,lj,ll,lm,lr,ls,lt,lx,ly,lz,mc	1,2,3,2,1,1,3,1,1,2,3,1,2,1,1,3,1,1,3,2,2,1,2,1,2,1,2,1,5,2,1,1,2,1,1,2,1,1
>Marker1644141	tagNoPM
TGTTGTTGATGATGGAATAATGAGTGTGAGAGGAAGAAGGTAAGGGAAAAGGATAAGACATCATCGTATCATATGGTAGAGTTTGATCACGTACAGCTCCXXXXXXXXXXCGACGCAAGATACTTGTGCTAGCTAGCTTGCTCAACTATATGTTCTAAAATTGGTTGGCAATTTGTCTCAACTTCTAGTTCCATATCCAAAAATACAAGG	P,M,in,io,ir,iw,ix,jb,jh,jt,jv,kc,kf,ki,kk,ko,kq,kt,lg,li,lj,lm,lp,lr,ly	15,7,1,2,1,3,2,1,1,1,1,1,2,3,1,1,1,1,3,4,1,1,4,1,2
TGTTGTTGATGATGGAATAATGAGTGTGAGAGGAAGAAGGTAAGGGAAAAGGATAAGACATCATCGTATCATATGGTAGAGTTTGATCACGTACAGCTCCXXXXXXXXXXCGACGCAAGATACTTGTGCTAGCTAGCTTGCTCAACTATATGTTCTAAAATTGGTTGGCAATTTGTCTCAACTTCTAGTTCCATATCCAAAAACACAAGG	if,ij,iw,iz,jb,jc,jg,jr,ju,jv,jx,kd,ke,kg,ki,kj,kl,kn,ko,kq,ku,ky,la,lf,lk,lq,lu	1,1,1,1,1,1,1,1,2,2,2,3,1,2,1,1,1,1,2,1,1,4,1,1,1,3,1
>Marker1646494	noP
AGACAAAGGACACATGGAGATGGTTTTTGACACTGCTTTTTGAAGACATAGGCAGTCCAACAGTTGTTCCATGGGTAATTATGTCAGATCAGCAAAAGGTXXXXXXXXXXAAGTAATTTTTTGGAGGAGGCACTATGATGAGAGATCTTATGATAGGGGCTTCTAAGGCAACATATGAAGTTGCATGGGTTGAGAAGATGGAATAAATCA	ig,ik,iq,jc,jm,js,ju,jx,ka,kb,ku,kv,kz,la,lr,lv,ly	1,2,2,1,1,1,2,1,1,1,1,1,1,1,1,1,1
AGACAAAGGACACATGGAGATGGTTTTTGACACTGCTTTTTGAAGACATAGGCAGTCCAACACTTGTTCCATGGGTAATTATGTAAGATCATCAAAAGGTXXXXXXXXXXAAGAATTTTTTTGGAGGAGGCACTATGATGAGAGATCTTAAGATAGGGGCTTCTAAGGCAGCATATGAAGTTGCATGGGTTGAGAAGATGGAATAAATCA	M,ie,ik,ir,is,iu,iv,iw,ix,iy,ja,jf,jk,jt,kc,kf,kh,kp,kw,la,le,lh,lm,lp,lr,lt,mb	5,1,1,1,1,1,1,2,1,1,1,2,1,1,1,1,1,1,2,2,1,1,1,1,1,1,1
>Marker1649302	noP
TAAAGAAACTATTGCAGAATAGCCTTGGAGACCTATGTAGTGTTTGGGAAGCCATGAACAACATGATCACTCTGCAACACACTGAAATTAAGGCATCTTTXXXXXXXXXXCTACTCATGGTCTTTCATGTGCATGTGAGCTAGCTAGATATGTTGTTGGTAGCATACCACTTGACACAGTCCATATGTTTTGTTGGAGGCTAAGTTTTTC	M,ic,ie,if,ig,ih,ii,ij,ik,il,im,in,iq,iv,ix,iy,iz,jb,jc,je,jf,jg,jl,jm,jn,jo,jp,jq,jr,ju,jv,jw,jx,jz,ka,kb,kc,kd,ke,kf,kg,ki,kl,kn,ko,kq,kr,ks,ku,kw,ky,kz,lc,le,lf,lk,lo,lq,ls,lt,lu,lv,ly,mc	10,2,3,2,3,6,3,2,3,3,4,1,1,3,1,6,2,2,3,2,2,2,4,10,6,5,4,3,2,1,3,2,4,2,4,4,1,2,2,4,1,1,7,3,1,1,2,7,3,2,3,5,2,1,2,1,3,3,3,1,4,1,1,4
TAAAGAAACTATTGCAGAATAGCCTTGGAGACCTATGTAGTGTTTGGGAAGCCATGAACAACATGATCACTCTGCAACACACTGAAATTAAGGCATCTTTXXXXXXXXXXCTACTCATGGTCTTTCATGTGCATGTGAGCTAGCTAGATATGTTGTTAGTAGCATACCACTTGACACAGTCCATATGTTTTGTTGGAGGCTAAGTTTTTC	M,ic,id,ie,ii,ik,in,io,ip,iq,ir,is,it,iu,iv,iw,ix,iy,iz,jb,jd,je,jf,jh,ji,jj,jk,jl,jm,jn,jq,jt,jv,jy,jz,ka,kb,kc,kf,kh,ki,kj,kk,km,kn,ko,kp,kr,kt,ku,kv,kx,la,lb,lc,ld,le,lf,lg,lh,lj,lk,ll,lm,lp,lr,lt,lv,lw,lx,ly,lz,ma,mb	19,3,4,3,3,2,2,10,4,1,6,7,4,2,3,3,3,3,2,5,1,1,2,1,4,2,4,2,3,2,1,7,2,2,4,4,1,5,1,4,2,3,2,3,3,1,6,2,2,4,4,5,5,5,3,2,1,1,3,5,2,1,4,2,2,2,2,2,4,3,2,1,1,3
>Marker16497	noPM
ATGCAGCCAAATTCCAACAAAGAAGAAAAAAGATAAAGACAAAAGATAGCTTAGACATAGACACCATCGCCTTGCTCCGGAGCACCCTACCCTTCATCAGXXXXXXXXXXTTGTACATAATTAGCTCTTCCTCGAGCTCCTTGCTAGCCTCTCTCTTCTTGGTAGCTCACAGCTTGGACTCCTCCAATTTGGACTCCGACTCCTTAAGGC	id,ir,is,ix,iz,je,js,ju,jx,jy,kh,kl,ks,kw,kx,kz,le,lg	1,1,2,1,1,2,1,1,2,1,1,2,1,2,1,1,1,1
ATACAGCCAAATTCCAACAAAGAAGAAAAAAGATAAAGACAAAAGATAGCTTAGACATAGACACCATCGCCTTGCTCCGGAGCACCCTACCCTTCATCAGXXXXXXXXXXTTGTACATAATTAGCTCTTCCTCGAGCTCCTTGCTAGCCTCTCTCTTCTTGGTAGCTCACAGCTTGGACTCCTCCAATTTGGACTCCGACTCCTTAAGGC	ic,ik,im,in,io,ir,it,iv,iy,ja,jb,jc,jh,ji,jk,jl,jn,jx,jz,kb,kc,kd,ke,kh,ki,kj,km,kn,ko,kq,kr,ks,ku,kv,kx,kz,la,lb,lc,ld,lg,lh,li,ln,lo,lp,lq,ls,lw,lx,ma,mc	4,1,1,1,5,2,5,3,3,1,3,3,1,1,1,2,1,2,3,4,2,4,1,1,2,2,1,2,1,1,1,1,1,4,1,1,3,1,4,4,2,1,1,1,1,3,2,2,1,1,1,2
>Marker1650973	noP
GTGCCTGAGATTGAAGGACTGGTTGGTGCCACAGGATTAAGTCCACTGATCGATTGTTCAGTTGTTACTGGCGATCCTGGACTTATATCCGCATTTGTGGXXXXXXXXXXCTTGAGGTGTCTGCTGAGGAGGCTAGAGCCGAGACAGCACTAACACGTGGGGCATACGTACAACTGGGATGGGTTCGAGACATTTATGAGATGAGATGTC	ic,id,ie,if,ig,ih,ii,ij,il,im,in,io,ip,ir,is,it,iu,iw,ix,iy,ja,jb,jd,jf,jg,ji,jj,jk,jm,jn,jo,jp,jq,js,jt,ju,jv,jw,jz,ka,kb,kc,ke,kf,kg,kh,ki,kj,kl,km,kn,ko,kp,kr,kt,kv,kw,ky,kz,la,lb,lc,ld,le,lf,lg,lh,li,lj,lk,ll,lm,lo,lp,lq,lr,ls,lu,lv,lw,lx,ly,lz,mb	6,1,3,2,2,1,3,2,3,1,1,3,2,2,2,5,1,4,3,4,1,7,4,4,4,1,5,1,10,1,8,5,4,6,4,3,4,5,6,8,7,5,2,3,3,4,4,3,5,8,8,1,6,1,1,12,4,2,6,7,7,5,7,1,2,2,3,3,2,4,2,2,4,1,6,4,1,9,2,7,2,6,6,5
GTGCCTGAGATTGAAGGACTGGTTGGTGCCACATGATTAAGTCCACTGATCGATTGTTCAGTTGTTACTGGCGATCCTGGACTTATATCTGCATTTGTGGXXXXXXXXXXCTTGAGGTGTCTGCCGAGGAGGCTAGAGCCGAGACAACACTGACACGTGGGGCATACGTACAACTAGGATGGGTTCAAGACATTTATGAGATGAGATGTC	M,ic,id,ie,if,ig,ih,ii,ij,ik,il,im,in,io,ip,iq,ir,is,it,iu,iv,iw,ix,iy,iz,ja,jb,jc,jd,je,jf,jg,jh,ji,jj,jk,jl,jm,jn,jo,jp,jq,jr,js,jt,ju,jv,jw,jx,jy,jz,ka,kb,kc,kd,ke,kf,kh,ki,kj,kk,kl,km,kn,ko,kp,kq,kr,ks,kt,ku,kv,kw,kx,ky,kz,la,lb,lc,ld,le,lf,lg,lh,li,lj,lk,ll,lm,ln,lo,lp,lq,lr,ls,lt,lu,lv,lw,lx,lz,ma,mb,mc	36,3,7,7,6,4,8,4,5,3,2,6,5,8,7,5,8,10,4,11,3,7,2,15,6,9,3,8,7,6,4,2,7,5,6,3,7,9,9,2,9,7,7,5,8,2,3,6,8,7,12,11,8,13,3,2,7,5,5,5,9,7,10,7,6,8,5,4,17,3,8,9,8,15,4,6,11,12,6,9,4,3,3,6,2,4,2,1,2,11,4,3,6,4,3,7,1,4,7,1,10,1,5,4
>Marker1652825	noM
AGGATCTTCTTCATCAATGGATTCCTTTGATTCTTGGAAGATGAATGGCAGCGGAATGGAGAATTGAAGAGAGAGAGGAGATGCCACTTCAAGGAGAAGAXXXXXXXXXXATTCTTGGAAGATGAATGGCAGCGGAATGGAGAATTGAAGAGAGAGAGGAGATGCCACTTCAAGGAGAAGATGAGTCTAGAAGAAGCTCACCACCATAGG	P,ic,if,ii,ij,ik,iy,jd,jg,jh,ji,jj,jr,jv,jz,ku,ln,ls,lw	4,1,2,1,1,1,2,1,1,1,1,1,1,1,1,1,2,1,1
AGGATCTTCTTCATCAATGGAATCCTTTGATTCTTGGAAGATGAATGGCAGCGGAATGGAGAAAGGAAGAGAGAGAGGAGATGCCACTTCAAGGAGAAGAXXXXXXXXXXATTCTTGGAAGATGAATGGCAGCGGAATGGAGAAAGGAAGAGAGAGAGGAGATGCCACTTCAAGGAGAAGATGAGTCTAGAAGAAGCTCACCACCATAGG	P,ic,id,if,ii,in,io,ip,it,ix,ja,jg,jh,ji,jm,jv,jw,kb,kl,km,kp,ku,lg,lh,ls,ma,mc	1,1,1,1,1,1,1,1,1,1,1,1,2,1,1,1,1,2,1,1,1,1,1,1,1,1,3
>Marker1655309	noP
CTAGACACATGGCTAATTACATGTGTCTTGACTAAAGTATGAATCTGATAATTACTGGTTTGGTGATCAGATAATGAATGAATGAAAAGATACGAGTACAXXXXXXXXXXAACCTATCCACTCATCAATAACAGAATACCTGAAATCTTCTCTCATTAACAATAACTAACTCTATCCCCCTCAGCTAACAGTAACAAAAACCAGCCCATT	M,ic,ig,in,iv,jc,jp,jw,ka,kc,kg,ki,kl,kq,kr,ks,kt,ku,kw,kz,ld,lf,lk,lo,lq,lu,lw,ly	4,1,1,1,1,2,2,1,1,2,2,1,4,1,2,1,1,1,1,1,1,1,1,2,2,1,1,1
CTAGACACATGGCTAATTACATGTGTCTTGACTAAAGTATGAATCTGATAATTACTGGTTTGGTGATCAGATAATGAATGAATGAAAAGATACGAGTATAXXXXXXXXXXAACCTATCCACTCATCAATAACAGAATACCTGAAATCTTCTCTCATTAACAATAACTAACTCTATCCCCCTCAGCTAACAGTAACAAAAACCAGCCCATT	id,if,ir,it,iu,iw,iy,jb,jg,jl,jn,jp,js,ju,jy,jz,ka,kc,kf,kh,kn,ko,kr	1,1,1,1,1,2,1,1,1,1,1,1,1,1,2,2,1,1,2,1,1,1,1
>Marker1656428	noM
TAATAAGGTGGTTCTTGGCATAAAATGGAAGAATGAAATGAAAATAAAACGTAGGTTAAGTGGTGACTGGACAAAAATATAGATATGGCAATAACTCAAGXXXXXXXXXXGCTCCAAATGAGGTGATTCCAAAATGAGGTGAAAGATCTCATTTTGAAATTCAATTTAGGCTCAAGAATCACTTAATTTGAGCACATAAAATGGGAGTTA	P,ih,ij,ik,il,io,ir,is,it,iz,ja,jh,jj,jo,jp,jt,ju,ke,kk,kw,kx,kz,lc,le,lj,lu,lw	5,1,1,1,1,1,1,2,1,1,1,1,1,1,1,1,1,1,1,2,2,1,1,1,1,1,1
TAATAAGGTGGTTCTTGGCATAAAATGGAAGAATGAAATGAAAAAAAAACGTAGGTTAAGTGGTGACTGGACAAAAATATAGATATGGCAATAACTCAAGXXXXXXXXXXGCTCCAAATGAGGTGATTCCAAAATGAGGTGAAAGATCTCATTTTTAAATTCAATTTAGGCTCAAGAATCACTTAATTTGAGTGCGTAAAATGGGAGTTA	ie,if,ij,ik,iq,it,iv,jc,je,jh,jo,jr,kd,kj,kl,km,kn,kz,la,lp,lq,lr,lw,ma,mb,mc	1,2,2,1,1,1,1,2,1,1,1,1,2,2,1,1,1,1,1,1,1,1,1,1,1,1
>Marker1657630	noP
ATGTCTATTTTTATCCTTTAGTTCAGATACACTATAAATATGTTTCTCTTTGAGTTCCTTGTTGAACCAATCTTAGACTTATCAAGGTAATCCTTGGGGCXXXXXXXXXXATCACTATGCGCCTGAATTGGACATCCGAGTGAAAAGTTATGACCATTTAAATTTCTCGAGAGCTTTCGTTGTTCAATTTTGAGCGACTCGATATATTAT	M,ic,id,ie,ii,ij,in,ip,is,it,iu,iw,ix,iy,iz,ja,jc,je,jf,jg,jj,jk,jl,jm,jn,jp,jq,js,jw,jx,jy,jz,ka,kc,kd,kf,kg,kk,kl,km,kn,ko,ks,ku,kv,kw,kx,kz,lb,lc,ld,le,lf,lg,lh,li,lj,lm,ln,lq,lr,ls,lu,lv,lw,lx,ly,lz,ma,mc	5,3,2,2,2,1,2,2,4,1,1,1,2,2,3,1,4,2,1,2,1,3,2,2,1,3,1,2,3,2,4,3,1,1,1,1,1,2,1,1,2,2,2,2,3,1,6,1,2,1,2,2,2,2,1,1,1,2,2,2,1,2,3,1,3,1,2,1,2,3
ATGTCTATTTTTATCCTTTAGTTCAGATACACTATAAATATGTTTCTCTTTGAGTTCCTTGTTGAACCAATCTCAGACTTATCAAGGTAATCCTTGGGGCXXXXXXXXXXATCACTATGCGCCTGAATTGGACATCCGAGTGAAAAGTTATGACCATTTAAATTTCTCGAGAGCTTTCGTTGTTCAATTTTGAGCGACTCGATATATTAT	M,ic,id,ig,ih,ij,im,io,ir,is,it,iv,iw,iy,iz,ja,jb,jc,jg,jk,jl,jm,jp,js,jt,ju,jv,jw,jy,jz,ke,kf,ki,kl,kp,kq,ks,kt,kv,kx,ky,la,le,lf,lh,lj,lo,lp,lq,lr,lt,lv,lw,mb,mc	6,1,1,2,1,1,1,1,1,2,3,1,2,1,1,2,1,2,1,2,1,1,2,2,1,1,3,2,1,2,1,2,1,2,2,1,1,1,2,1,1,1,1,1,2,1,1,1,2,1,1,2,3,1,3
>Marker1658165	noP
CATCAAGAAGAAACAGAGCTAGTAGACTTAGGAATTGGCAGTGGAAAGAGGGAAGTAAAGATAGGTACAGGCATTACCGCACCTATCCGTGAAGAATTAAXXXXXXXXXXCCCGGGTGTTCCCCGGTAAAACATAAATTGAGGAGGATGAAACCCGAAACGTCCTTGAAAATAAAAGAAGAAGTGAAGAAGCAGTTTGATGCTGGATTTC	M,ic,id,ie,if,ig,ih,ii,ij,ik,il,im,in,io,ip,iq,ir,is,it,iu,iw,ix,iy,jb,jc,jd,jf,jg,ji,jj,jk,jm,jn,jo,jp,jq,js,jt,ju,jv,jw,jx,jz,ka,kb,kc,ke,kf,kg,kh,ki,kj,kl,km,kn,ko,kp,kq,kr,kt,kv,kw,ky,kz,la,lb,lc,ld,le,lf,lg,lh,li,lj,ll,lm,lo,lp,lq,lr,ls,lu,lv,lw,lx,ly,lz,ma,mb,mc	57,16,5,4,3,6,4,13,2,1,4,1,14,8,3,21,20,6,10,5,5,9,7,14,1,4,9,13,4,17,6,12,3,7,9,9,15,3,6,4,8,5,17,14,7,5,6,7,4,9,4,8,13,5,16,5,4,8,7,6,6,9,10,9,16,7,2,14,5,9,2,3,9,3,9,3,8,4,14,9,2,10,10,18,5,10,8,5,6,16
CATCAAGAAGAAACAGAGCTAGTAGACTTAGGAATTGGCAGTGGAAAGAGGGAAGTAAAGATAGGTACAGGCATTACCGCACCTATCCGTGAAGAATTAAXXXXXXXXXXCCCGGGTGTTCCCCGGTAAAACAGAAATTGAGGAGGATGAAACCCGAAACGTCCTTGAAAATAAAAGAAGAAGTGAAGAAGCAGTTTGATGCTGGATTTC	M,ic,id,ie,if,ig,ih,ii,ij,il,im,in,io,ip,iq,ir,is,it,iu,iw,ix,iy,ja,jb,jd,jf,jg,ji,jj,jk,jl,jm,jn,jo,jp,jq,js,jt,ju,jv,jw,jx,jz,ka,kb,kc,ke,kf,kg,kh,ki,kj,kl,km,kn,ko,kp,kq,kr,kt,kv,kw,ky,kz,la,lb,lc,ld,le,lf,lg,lh,li,lj,ll,lm,lo,lp,lq,lr,ls,lu,lv,lw,lx,ly,lz,ma,mb,mc	70,7,2,4,9,4,5,12,3,8,4,10,8,5,27,11,6,3,6,15,14,7,1,7,4,10,8,3,2,3,1,10,5,9,11,5,10,7,5,9,10,5,16,7,10,2,11,5,7,9,12,9,19,8,22,5,8,6,5,6,2,11,5,13,11,5,4,12,4,4,6,4,18,5,8,11,8,11,16,11,5,13,7,26,2,6,12,11,5,6
>Marker1658949	tagNoPM
CTCAAAACGTGCAACAACTTATCCTCATGCTAAAGTGAAAGGCTACTGAATATGATGACTGAGAGCTTTTAAGCATCATCTAAATAGGCATACTTAAGGTXXXXXXXXXXAGAGAAATAATAGGATCAGGACTTGCACCTGCATCACAATTAGAATGAATTGCAGAAGAAATCTTTGCACAAATACTACACACATTAGCAGAATCATTAG	P,M,iq,is,it,iu,iv,iw,ix,jj,jm,jt,jz,kn,ko,kw,kx,ld,lf,lg,lh,li,lj,ll,lm,lp,lr,lv,lx,lz,ma,mb	18,3,1,3,1,1,1,3,2,1,1,1,1,1,2,1,2,1,1,2,1,6,3,1,1,4,1,2,1,3,2,2
CTCAAAACGTGCAACAACTTATCCTCATGCTAAAGTGAAAGGCTACTGAATATGATGACTGAGAGCTTTTAAGCATCATCTAAATAGGCATACTTAAGGTXXXXXXXXXXAGAGAAATAATAGGATCAGGACTTGCACCTGCATCACAATTAGAGTGAATTGCAGAAGAAATCTTTGCACAAATACTACACATATTAGCAGAATCATTAG	if,ih,il,im,ix,jc,jf,jg,jn,jo,ju,kd,ke,kg,kn,ko,ks,kt,la,ld,lk,lo,lq,lr,ly	1,1,2,1,3,3,1,2,1,1,1,2,7,1,1,1,1,3,1,1,1,2,1,1,1
>Marker1660509	noP
GTGTCAAAGCTTAACATACACAGTTGCGAAGAAAACGACGGGTCATCAAATCACAGTAGTAAACAAGGAAAGACGAGTTAAAGTTGGATTCCATCTGAGAXXXXXXXXXXCAGTTAAGTTATAAAGCCCCCTACGGTGCAGTGGATATTCCAAGACCAAGAGGTGAAGCTACCTTGAGCTGCAGTCTGTTACATTTTCTTTTGGTAGCCG	M,id,ij,in,io,iy,jd,je,ji,jo,jt,jv,jz,kf,kj,kl,kr,ku,kv,kw,ld,lj,ll,lq,lr,lu,lz,mb	4,2,1,1,1,1,1,1,1,1,1,1,1,1,1,1,1,1,1,1,1,1,1,1,1,1,1,2
GTGTCAAAGCTTAACATACACAGTTGCGAAGAAAACGACGGGTCATCAAATCACAGTAGTAAACAAGGAAAGACGAGTTAAAGTTGGATTCCATCTGAGAXXXXXXXXXXCAGTTAAGTTATAAAGCCCCCTACGGTGCAGTGGATATTCCAAGACCAAGAGGTGAAGCTACCTTGAGCTGCAGTCTGTTACATTTTCTTCTGGTAGCCG	il,iq,is,it,iu,jb,je,jg,jl,jm,jn,jp,jx,ka,kb,ke,ko,kp,kx,la,le,lh,li,ll,lo,lr,ls,lv	1,1,1,1,1,2,2,1,1,1,1,2,3,4,1,1,4,1,1,1,1,1,1,1,1,1,2,1
>Marker166138	noP
AGGACAAGGTAGGGAAGAAAAATATGGAATAAGTAGCTAAATCCCAAAGGAATAGAGGAGCAATGAGGAATAAGTGGAAATTAAGCACAAGTAGTAAACCXXXXXXXXXXTTTTTTTTTTTTTTTCTTTTTTCATTTTTCATTTTTTTATTGAACAGTACGAAATTGAAGATTAAAGAAAGAACTAGGCAATATATATATACATCAAGCA	ie,ih,ij,it,iz,je,jg,jj,jv,jy,kc,kt,kz,ld,lf,lh,lu,lv,lz	1,1,1,1,1,1,1,1,1,1,1,1,1,2,4,1,1,1,1
AGGACAAGGTAGGGAAGAAAAATATGGAATAAGTAGCTAAATCCCAAAGGAATAGAGGAGCAATGAGGAATAAGTGGAAATTAAGCACAAGTAGTAAACCXXXXXXXXXXAAATTTTTTTTTTTTCTTTTTTCATTTTTCATTTTTTTATTGAACAGTACGAAATTGAAGATTAAAGAAAGAACTAGGCAATATATATATACATCAAGCA	M,ip,ix,jo,js,kn,kq,kr,kz,la,le,lg,ll,lm,lq,lw,ma,mb	13,1,1,1,1,1,1,2,1,2,1,1,1,1,1,1,2,1
>Marker1664215	tagNoPM
AATCCTCATTGTTCTTTCAATCAATAACACCACCATAATGACATAGTGGAATCGATGAAAGAGAATGATAAAATAGGAAAATTAAGTTAACAAACAAATGXXXXXXXXXXAAATTGGCAAGACACTTTGGAGAAAATGACAAGCCAAAGAAAACACATAAGTTTGATGTGTCGTTGACAAATGACAATTGTGCTCTACCCGTCGGATTTA	P,M,id,ie,ik,io,ip,ir,it,iv,iw,iy,jb,jh,jj,jl,jm,jq,jz,kc,kd,kh,ki,kk,ku,kv,lb,lc,li,lj,ll,lp,mb	9,2,1,4,1,1,1,2,1,1,3,1,1,2,1,1,1,1,1,1,1,1,1,1,4,2,2,2,1,1,1,1,1
AATCCTCATTGTTCTTTCAATCAATAACACCACCATAATGACATAGTGGAATCGATGAAAGAGAATGATAAAATAGGAAAATTAAGTTAACAAACAAATGXXXXXXXXXXAAATTGGCAAGACACTTTGGAGAAAATGACAAGCCAAAGAAAACACATAAGTTTGATGTGTCGTTGACAAATAACAATTGTGCTCTACCCGTCGGATTTA	if,ig,ij,il,in,iw,iz,ja,jf,jg,jh,jl,jq,ju,jv,jw,jz,kd,kh,kl,kn,kq,ks,kv,kw,ky,ld,le,lk,lq,lu,lw,mc	1,1,3,1,2,2,1,1,1,1,3,1,1,1,2,1,1,1,3,2,1,1,3,1,1,3,1,1,1,1,2,1,2
>Marker1664927	noM
GAATCAAACATCCGAATCAAAAGTTATGGCTGTTTGACTATGCCTTGTGCTTCCATGTTTAATTTTGAACATCTCGATATATTATGCGCCTGAATCGGGCXXXXXXXXXXGATATATTATGCGCCTGAATCGGGCATCTGAGTGAAAAGTTATGCCATATGAGTTAGCCGAGAGCTTCGTTGTTCAATTTCAAGCGTCTCGACATATTAT	P,ic,id,ih,ir,jb,je,jj,jl,jn,jw,jx,jy,kd,kv,la,ln	3,1,1,1,1,1,1,1,2,1,1,1,1,1,1,1,1
GAATCAGACATCCGAATCAAAAGTTATGGCTGTTTGTCTATGCCTTGTGCTTCCATGTTTTATTTTGAACATATCGATATATTATGCGCCTGAATCGGGCXXXXXXXXXXGATATATTATGCGCCTGAATCGGGCATCTGAGTTAAAAGTTATGCCATATGAGTTAGCCGAGAGCTTCGTTGTTCAATTTCAAGCGTCTTGATATATTAT	P,ic,ie,ig,il,iq,it,iu,iv,iy,iz,ja,jj,jm,jn,jt,jv,kd,ke,ko,kr,kv,kx,lb,lm,ln,lw,ma,mc	3,1,1,1,1,1,2,2,1,2,2,1,1,1,1,1,1,1,1,2,1,1,1,1,1,1,1,1,2
>Marker1669242	noP
CTAAGTTAGAGGAAACTTATCCTAGTACTAACCCTTTGTTTTATTATGTTTGTCTCAGGAAAAAAATTCATTTGGAACTAACCAATCAGAAATATGTAAGXXXXXXXXXXTGATGATGTACCAGAAAGTTGCAAGTTGCTTGCATCAGAGTTTTCTACATGCATGAAAACAAAGAGGGGAGGACACCGCAAACTTTTCACAAGTTTTTGG	M,ih,is,iu,iv,iw,ix,ja,jb,jc,jj,jk,jo,jr,js,ju,ka,ke,kf,kg,ki,kn,ko,kr,kt,ku,kx,ky,kz,la,lf,lg,lh,li,lj,ll,lo,lp,lq,lr,lv,ly,ma,mb	3,1,1,1,2,1,2,1,3,2,2,1,2,2,1,1,1,3,1,3,2,1,3,1,2,1,1,1,3,3,1,2,2,2,2,1,1,3,2,3,1,2,1,3
CTAAGTTAGAGGAAACTTATCCTAGTACTAACCCTTTGTTTTATTATGTTTGTCTCAGGAAAAAAATTCATTTGGAACTAACCAATCAGAAATATGTAAGXXXXXXXXXXTGATGATGTACCAGAAAGTTGCAAGTTCCTTGCATCAGAGTTTTCTACATGCATGAAAACAAAGAGGGGAGGACACCGCAAACTTTTCACAAGTTTTTGG	M,ic,ih,ii,ik,is,iw,ix,ja,jb,jk,jl,ju,jw,jz,kc,ke,kg,kh,ki,kj,ko,kq,kt,ky,kz,lf,lg,lh,lj,lk,ll,lo,lp,lq,lr,ls,lw,ly,lz,ma,mb	10,1,2,1,2,1,1,1,1,1,2,1,1,1,1,2,2,4,1,1,2,3,2,2,2,1,1,1,2,1,1,2,2,2,1,2,1,1,1,1,1,2
>Marker1673143	noP
AAGAAAAAATTCTTAAAAAAGATTTCAATAATCAATTATTAACTATATCAATTTATTTTATATATGTTAATTATTAAATTTTATGGATTTTATAAATAATXXXXXXXXXXGCTAAAACATCAGTATTTTTTACCTTCCGTGAGGGTATGCTAGAAGTTAAGCAGCCAATCTTCCTTCTTTTTCTTCTCGTCTTCGCTCTCATCAAGTTTT	M,ie,ig,ip,iw,iz,jb,je,jf,ji,jn,jp,js,jt,jx,ka,kc,kf,ki,kj,kk,kp,kw,la,lb,ld,lg,lh,lk,lr,lx,lz	2,1,1,1,1,1,1,1,1,2,1,2,1,2,1,1,2,1,1,1,2,1,1,1,2,1,2,1,1,2,1,1
AAGAAAAAATTCTTAAAAAAGATTTCAATAATCAATTATTAACTATATCAATTTATTTTATATATGTTAATTATTAAATTTTATGGATTTTATAAATAATXXXXXXXXXXGCTAAAACATCAGTATTTTTTACCTTCCGTGAGGGTATGCTAGAAGTTAAGCAGCCAATCTTCCTTCTTTTTCTTCTTGTCTTCGCTCTCATCAAGTTTT	M,id,in,io,ip,iq,is,it,iv,iw,ji,jj,jk,jl,jt,kf,ko,kt,la,lb,lg,ll,lm,lp,lr,lx,lz	3,1,1,1,1,1,1,2,1,2,1,1,1,1,2,1,1,1,1,1,1,1,2,1,1,2,1
>Marker1678144	noP
TATGCTGTCTACAAGACTGCTTTCACCCTTCTCCAGCGTTGCTGTTTCAGGATATGTCACGTGTGTAATTTGATATTTTAATAACCCATCCTCAACTTGGXXXXXXXXXXGCGCTCCCGATATCCTTCTGTTTTCCACATTTGGATTGCGTATCACGATGGCAGGTGACCGTTGGTTGTGGTACTGCAGACGGCGTCTGGTCACATGAGG	M,if,ih,ii,im,io,jb,jc,je,jg,jl,jm,jo,jp,jq,jr,ju,jv,jw,jx,ka,kc,kd,kg,kh,ki,kl,kn,ks,kt,ku,kv,kw,ky,kz,la,ld,lo,lq,lu,lv,lw,ly,mc	1,1,1,1,1,1,2,5,2,1,1,1,3,1,2,2,4,1,1,1,3,1,1,1,3,1,4,1,5,1,2,1,3,1,3,3,1,3,1,1,2,2,2,2
TATGCTGTCTACAAGACTGCTTTCACCCTTCTCCAGCGTTGCTGTTTCAGGATATGTCACGTGTGTAATTTGATATTTTAATAACCCATCCTCAGCTTGGXXXXXXXXXXGCGCTCCCGATATCCTTCTGTTTTCCACATTTGGATTGCGTATCACGGTGGCAGGTGACCGTTGGTTGTGGTACTGCAGACGGCGTCTGGTCACATGAGG	M,ic,id,ie,io,is,it,iu,iv,iw,ix,iy,ja,jb,jd,jf,jk,jl,jn,jp,js,jt,jz,kc,km,kn,ko,kp,kr,ku,kw,kx,lb,lh,lj,ll,ln,lp,lt,lv,lx,lz,ma,mb	4,2,3,2,2,2,3,2,2,9,2,1,2,1,2,1,1,1,1,1,2,3,2,1,2,1,1,1,1,2,1,1,4,1,2,1,2,1,1,3,1,2,1,2
>Marker1682183	tagNoPM
CATATATATGTCTTGTCTTAATTTGACTTGCTAATAATATTCCTAAAATACTTTTTCAGTTCCTTCGAGATGGGAAATGGGTTGAGGAGGATGCTAGCATXXXXXXXXXXGTTTCCTGCTGTCATGTTATCATATTTGTTTTGTTGATTGCTTATGTTTCTGGTTTGTGTTACAGTCTGCACTTACAGGCGAGTCTCTTCCTGTCACGAA	ig,im,in,iq,jd,jn,jv,ke,ki,kl,ko,kq,kt,ky,kz,la,le,lj,lk,lm,lo,lp,lv,ly,ma	1,1,1,1,1,1,2,2,1,1,2,1,1,1,4,2,1,5,1,2,3,2,1,2,2
CATATATATGTCTTGTCTTAATTTGACTTTTGCTGATAATATTCCTAAAATACTTTTTCAGTTCCTTCGAGATGGGAAATGGGTTGAGGAGGATGCTAGCXXXXXXXXXXGTTTCCTGCTGTCATGTTATCATATTTGTTTTGTTGATTGCTTATGTTTCTGGTTTGTGTTACAGTCTGCACTTACAGGCGAGTCTCTTCCTGTCACGAA	P,M,io,ip,ir,is,iu,iy,jd,ji,jq,js,jt,jz,kc,kh,kj,kt,lh,ll,lu,lz	5,7,1,2,1,3,2,2,1,2,1,1,1,1,2,1,1,1,1,2,1,1
>Marker1685162	tagNoPM
CTGTATTATTCAAGGTTCAAGTTTAAAGGGATCTTACCTGACAGGGTGTGTTAGATTAGATATTTAGATACATAAAATCATTCCTAGGCTATCACCGAACXXXXXXXXXXTTCTGAAGATGTTTCCTGTCTTTGTCCTAAAATTCTGCAGTGACATTCTTACTCTGAAGTTAAGCAGAATTTTTATTTTACATGATGTCTCCATAGTATG	ij,jr,ka,kb,kd,ke,kf,kg,kl,kq,kr,ku,ky,kz,la,le,lm,lp,lv,ly,mb	3,1,1,1,3,1,1,1,2,1,1,1,1,1,1,1,1,1,2,1,1
CTGTATTATTCAAGCTTCAAGTTTAAAGGGATCTTACCTGACAGGGTGTGTTAGATTAGATATTTAGATACATAAAATCATTCCTAGGCTATCACCGAACXXXXXXXXXXTTCTGAAGATGTTTCCTGTCTTTGTCCTAAAATTCTGCAGTGACATTCTTACTCTGAAGTTAAGCAGAATTTTTATTTTACATGATGTCTCCGTAGTATG	P,M,ir,is,it,iu,iv,ix,jl,jq,kc,kk,ko,ks,kx,lh,li,ll,lu	9,5,1,1,1,2,1,2,1,1,1,4,1,1,1,3,2,2,2
>Marker1685495	noP
CAATTTTGTCTTGAAATATTTAATGGATTTGGTGACCATTGCCTTTTTTTTTTATTGTCTATCACTTGGTCAAATATCCCAGCTTCATAATCGAATCACAXXXXXXXXXXATTCTTTATTAACATTGTCTTCATATTATCTTAAATTCCTGCTACTTAAACATGTTTCTCTCTAATATTTGATGCTTTAGCTTGTTATTCACAATTACAG	M,ih,ii,ij,in,io,is,iv,ix,jj,jk,jq,jr,js,jt,jv,jw,kc,kf,ki,kl,kn,kq,ku,kv,lg,lq,lt,lx,lz	11,1,1,1,1,1,1,1,1,1,1,1,1,2,1,1,1,1,2,1,1,1,2,1,1,1,1,1,1,1
CAATTTTGTCTTGAAATATTTAATGGATTTGGTGACCATTGCCTTTTTTTTTTATTGTCTATCACTTGGTCAAATATCCCAGCTTCATAATCGAATCACAXXXXXXXXXXATTCTTTATTAACATTGTCTTCATATTATCTTAAATTCCTGCAACTTAAACATGTTTCTCTCTAATATTTGATGCTTTAGCTTGTTATTCACAATTACAG	ie,if,ii,il,im,it,ix,iz,jb,jc,jd,je,jf,jg,jk,jl,jm,jn,jp,ju,jx,jz,kh,kk,kn,ko,ks,kw,kz,lb,lc,ld,le,lk,lr,lu,lx	1,2,1,1,1,1,2,1,2,1,1,1,1,1,1,1,1,1,2,1,1,1,1,1,1,1,1,2,1,1,1,1,2,2,1,1,1
>Marker1692666	noP
ACTCCCCCAAGTATAAGAAAAATTTGGGGCTTCCATGACATAACAAACATTTACAAAAGATTTGTCCCATATTTTTCTATACTTGTAGCACCACTCATTGXXXXXXXXXXATGAAGAACCTCAAGATTTGAGGTCAAATCCTTTCCAAGGTGGAGGGAATGATGCAATCCTACCCCGCAAGGGCATTGGATAGAAGACTCCAAGTAGATT	M,ic,id,ie,if,ig,ih,ii,ij,il,im,in,io,ip,iq,ir,is,it,iu,iv,iw,ix,iy,iz,ja,jb,jc,jd,je,jf,jg,jh,jj,jk,jl,jm,jn,jo,jp,jq,jr,js,jt,ju,jv,jw,jx,jy,jz,ka,kb,kc,kd,ke,kf,kg,kh,ki,kj,kk,kl,km,kn,ko,kp,kq,kr,ks,ku,kv,kw,kx,ky,kz,la,lb,lc,ld,le,lf,lg,lh,li,lj,lk,ll,lm,ln,lo,lp,lq,lr,ls,lt,lu,lv,lw,lx,ly,lz,ma,mb,mc	29,5,5,3,3,1,3,4,10,3,6,1,5,1,2,2,3,6,6,3,6,9,10,6,5,4,5,1,1,4,3,1,1,6,7,4,6,7,3,2,3,4,2,6,1,5,2,2,3,5,8,2,2,4,5,4,5,9,4,9,6,7,4,5,9,7,2,1,5,5,5,5,3,5,6,4,2,6,2,5,7,4,2,5,2,1,1,4,1,3,1,5,1,5,5,6,7,5,4,2,3,4,6
ACTCCCCCAAGTATAAGAAAAATTTGGGGCTTCCATGACATAACAAACATTTACAAAAGATTTGTCCCATATTTTTCTATACTTGTAGCACCACTCATTGXXXXXXXXXXATGAAGAACCTCAAGATTTTAGGTCAAATCCTTTCCAAGGTGGAGGGAATGATGCAATCCTACCCCGCAAGGGCATTGGATAGAAGACTCCAAGTAGATT	M,ic,id,if,ig,ih,ii,ij,ik,il,im,in,io,ip,iq,is,it,iu,iv,iw,ix,iy,iz,ja,jb,jc,jd,je,jf,jg,jh,ji,jj,jk,jl,jm,jn,jo,jp,jq,jr,js,jt,ju,jv,jw,jx,jy,jz,ka,kb,kc,kd,ke,kf,kg,kh,ki,kj,kk,kl,km,kn,ko,kp,kr,ks,ku,kv,kw,kx,ky,kz,la,lb,lc,ld,le,lf,lh,li,lj,lk,ll,lm,ln,lo,lp,lq,lr,ls,lt,lu,lv,lw,lx,ly,lz,ma,mb,mc	31,7,7,1,4,5,3,5,5,3,1,4,2,2,5,8,12,1,4,6,6,3,6,6,7,9,3,5,4,3,3,1,8,5,2,4,3,1,6,4,5,5,4,6,4,2,3,6,6,7,4,8,4,2,10,1,1,8,3,6,7,2,9,4,5,3,7,5,4,6,2,2,2,9,2,4,1,8,5,5,1,4,3,2,4,2,2,1,2,6,3,4,1,4,9,3,5,1,5,5,1
>Marker16929	noP
GACACGCTTAGCGCGACAACACTACTTGACATAAACGGCTTAGTGAGAAGGCTCGTTAAGCCCAATTCCAACAATTACAGAAACAGATAGTAAATTGCGCXXXXXXXXXXAGTGTCTGAAACACATTACTCGCTTAGCGCACAACCGCGCTTAACAAGTTCATAAACATTCAATCATTTATCATAAAAGATGAACTCGCTTAGCGGGACA	ic,it,iz,jc,jn,kc,ke,kf,kj,km,kr,ku,kx,la,lk,lr,lw	1,1,1,1,1,1,1,1,1,1,1,1,2,1,1,2,1
GACACGCTTAGCGCGACAACACTACTTGACATAAACGGCTTAGTGAGAAGGCTCGTTAAGCCCAATTCCAACAATTACAGAAACAGATAGTAAATTGCGCXXXXXXXXXXAGTGTCTGAAACACATTACTCGCTTAGCGCACAACCGCGCTTAGCAAGTTCATAAACATTCAATCATTTATCAGAAAAGATGAACTCGCTTAGCGGGACA	M,iq,iw,ix,jb,je,jf,jj,jl,jo,jp,jq,js,ju,jw,jy,jz,ka,kj,kl,kt,kw,kz,lb,lw,ly	4,1,1,1,1,1,1,1,1,1,1,3,1,1,1,1,1,1,1,1,2,2,1,1,1,2
>Marker1695919	noP
TTTAATCTTGTGCAATGTTTTATCATGACATCCTCATTTGTTGGTTTCCCTTTATTTTCCTTATGTTCTTGTGTATATAACTCTTTTATGCTTTTAGTGTXXXXXXXXXXTTATGCTTTTAGTGTGTTTTAAAATGTATGCATGAGGTAAATATTTTCATTTGATGCACACAAACACCAACACTATTTGCACACACGGTGATTTGAAAAA	id,if,ik,il,ir,ji,jk,js,ju,kj,kl,km,ks,kv,kw,li,lk,ly	1,1,1,1,1,1,1,1,1,1,1,1,1,1,1,1,1,1
TTTAATATTGTGCAATGTTTTATCATGACATCCTCATTTGTTGGTTTCCCTTTATTTTCCTTATGTTCTTGTGTATATAACTCTTTTATGCTTTTAGTGTXXXXXXXXXXTTATGCTTTTAGTGTGTTTTAAAATGTATGCATGAGGTAAATATTTTCACTTGATGCACACAAACACCAACACTATTTGCACACACGGTGATTTGAAAAA	M,if,ii,io,ir,it,iy,jh,ji,jj,jk,jm,jp,js,kd,ke,kj,kp,kq,kv,kw,ky,lb,lc,lw	1,1,1,1,1,1,2,1,1,1,1,1,1,1,1,1,1,1,1,2,1,1,1,2,2
>Marker1696775	tagNoPM
TTTGATTCTCTTCCCGAGGTATGTGGTGGAAAGAAATGTCGTCAAAGAATTCGGCTAACTTCAAGATATAAGTTTGATAGAGTATCAATTTCTAATCCCTXXXXXXXXXXTTCAACTGACGTATTACCAACGCCGAGTCTCCATACACTTTGAGTAGCTTCACGTCAAAATCAATGGCTGCTTGAATCCCAAGGGCGCACGCTTCATATT	P,M,ie,if,ih,ij,im,iq,ir,iw,jb,jh,jj,jt,jw,jz,kb,kk,km,kq,ks,kv,kx,lf,ll,ln,lx,ly,lz	2,1,1,2,1,1,1,1,1,1,1,3,2,4,3,1,1,1,1,1,1,1,1,1,1,1,1,1,2
TTTGATTCTCTTCCCAAGGTATGTGGTGGAAAGAAATGTCGTCAAAGAATTCGGCTAACTTCAAGATATAAGTTTGATAGAGTATCAATTTCTAATCCCTXXXXXXXXXXTTCAACTGACGTATTACCAACGCCGAGTCTCCATACACTTTGAGTAGCTTCACGTCAAAATCAATGGCAGCTTGAATCCCAAGGGCGCACGCTTCATATT	il,io,ix,je,jo,jx,kw,la,lk,lq,lt,lu,ly	1,1,1,1,1,1,1,1,1,1,1,1,1
>Marker1699436	tagNoPM
CTCCACTAAGTATGCTTAGGTGTCATGCGGCATGTAAAGCATAAAGGACATGCACAAAGTGTGATTATATGATGTGACAATGGGGTGTAGCAAGCAAATGXXXXXXXXXXACCCCTAACACAAAAACTAGTCTAGGTGCCCTAAAATACAAGGGCTGGAAAATCCTACATTTCTAAGGTACCTTACCTATATTATGGAGCCCTAAATACA	P,M,ir,is,ja,jf,jj,jk,js,kc,kd,kh,kq,kr,kt,lc,le,lf,lh,li,lm,lp,lr,lx	2,2,1,1,1,1,1,1,1,1,2,1,2,1,1,1,1,2,1,2,3,1,2,1
CTCCACTAAGTATGCTTAGGTGTCATGCGGCATGTAAAGCATAAAGGACATGCACAAAGTGTGATTATATGATGTGACAATGGGGTGTAGCAAGCAAATGXXXXXXXXXXACCCCTAACACAAAAACTAGTCTAGGTGCCCTAAAATACAAGGGCGGGAAAATCCTACATTTCTAAGGTACCTTACCTATATTATGGAGCCCTAAATACA	ij,jv,jw,kc,ki,ko,kq,kr,ks,ky,la,ld,lo,lq,lu,lv,ly	1,1,2,1,2,2,1,1,1,1,1,1,1,1,1,1,1
>Marker1701178	noM
GCTATGCCGTTTCGAGTCTGTTTTATGCGGTCCAAACCTCTTGCTGAATCCTTGACCACAGTTGCAATTCTGCTCAAAGAGGGGAGACACCCGGAGAAAAXXXXXXXXXXCCTAGAATCTCCTCAAATTCTTCAATGGTTGGTACCAATTGGAAGTCTCCGAACGTGAAGCATCTCAAAGGCTGGTCGTAGTATTGGGTGAGTGACGCAA	P,io,iu,ix,ja,jh,jl,jw,kd,ke,kk,kl,kq,le,lk,ll,lm,ln,lw,mb,mc	4,1,2,1,1,5,1,1,1,2,1,1,1,1,1,1,1,1,2,1,1
GCTATGCCATTTCGAGTCTGTTTTATGCGGTCCAAACCTCTTGCTGAATCCTTGACCACAGTTGCAATTCTGCTCAAAGAGGGGAGACACCCGGAGAATAXXXXXXXXXXCCTATAATCTCCTCAAATTCTTCAATGGTTGGTACCAATTGGAAGTCTCCGAACGTGAAGCATCTCAAAGGCTGGTCGTAGTATTGGGTGAGTGACGCAA	P,ih,ij,il,iq,it,jc,jd,jn,jp,jq,ka,kb,kd,ki,kj,ks,kw,ky,kz,lc,lh,lq,lt,ma	2,1,2,1,1,2,1,1,2,1,1,1,1,1,1,1,1,1,3,1,1,1,1,2,1
>Marker1711267	noP
ATAATTTTCGGACAGTCCTTTGATGTAAGCCTTCTCGTATATCACTGCACTAAGTAAAATGAGATTCCTATTTCTACCAAAAAAAAAAATTAGAATATAGXXXXXXXXXXCCATTGCATCTGGTGGGTTAGGTCACTCTTCCTATGTCTCAATTTCAGTTCCTTAAAAGCCCCAAAGGTCCCCCATAATAGTGGTCAAAATAATTGAAAG	M,ic,id,ie,if,ig,ih,ii,ij,ik,il,im,in,io,iq,iv,iw,ix,iy,iz,ja,jb,jc,jd,je,jf,jg,jh,jl,jm,jn,jo,jp,jq,jr,ju,jv,jw,jx,jz,ka,kb,kc,kd,ke,kf,kg,kh,ki,kj,kl,kn,ko,kq,kr,ks,kt,ku,kv,kw,ky,kz,la,lc,ld,le,lf,lk,lm,lo,lq,lr,ls,lt,lu,lv,lw,ly,mc	39,7,1,7,20,16,16,11,12,5,8,16,3,1,19,10,1,10,11,5,5,15,18,5,11,4,16,8,12,7,8,10,13,5,23,12,9,18,17,14,10,18,15,6,13,7,5,8,8,6,35,11,3,8,2,24,8,10,21,15,18,33,5,18,17,14,3,24,1,13,21,12,7,9,16,15,16,7,18
ATAATTTTCGGACAGTCCTTTGATGTAAGCCTTCTCGTATATCACTGCACTAAGTAAAATGAGATTCCTATTTCTACCAAAAAAAAAAAAATTAGAATATXXXXXXXXXXCCATTGCATCTGGTGGGTTAGGTCACTCTTCCTATGCCCCAATTTCAGTTCCTTAAAAGCCCCAAAGGTCCCCCATAATAGTGGTCAAAATAATTGAAAG	M,ic,id,ie,ii,in,io,ip,ir,is,it,iu,iv,iw,ix,iy,iz,ja,jb,jd,jf,jh,ji,jj,jk,jl,jm,jn,jq,js,jt,jv,jy,jz,ka,kb,kc,kd,kf,kh,ki,kj,kk,km,kn,kp,kq,ku,kv,kw,kx,la,lb,lc,le,lf,lg,lh,li,lj,ll,lm,ln,lp,lr,ls,lt,lv,lw,lx,ly,lz,ma,mb	31,2,7,7,4,2,5,6,6,10,7,5,5,10,3,4,3,1,4,1,2,3,4,8,7,5,2,3,3,9,7,2,8,3,5,1,5,3,4,4,1,2,5,14,10,6,3,2,11,3,8,1,28,3,4,3,1,3,3,3,3,3,4,1,4,1,3,5,4,7,3,7,5,9
>Marker1716559	noM
ACTTACAAAGCAATCCCCAAGAGACGCAATGTAAGGATGCACATGCCAAAGTTGAGTATGTGAAAAGATTGTATGACCAAGTGAAGGTGCAAATTGCAAAXXXXXXXXXXTGGTACTTGAACCTGGTGATGATCCTGGACATTTGAGGGCAAATGTTTTCCAAGAAGGAGGGAATGATGAGAATCCTGAAACTAGCCAAATACAGGCTAA	P,ie,if,ik,il,in,iq,iv,iw,ix,iy,iz,ja,jd,jh,jm,jo,jx,jy,jz,kd,ke,kf,kk,km,kn,ko,kp,ks,kw,kx,la,lb,lc,lf,lh,li,lk,ln,lo,lq,ls,lv,ly,ma,mb	14,1,1,3,1,1,1,1,1,1,1,1,2,2,3,4,1,2,1,3,3,3,2,1,1,2,2,3,1,1,1,1,1,1,1,2,1,3,1,1,2,1,2,5,3,1
ACTTACAAAAGCAATCCCCAAGAGACGCAATGTAAGGATGCATATGCCAAAGTTGAGTATGTGAAAAGATTGTATGACCAAGTGAAGGTGCAAATTGCAAXXXXXXXXXXTGGTACTTGAACCTGGTGATGATCCTGGACATTTGAGGGCAAATGTTTTCCAAGAAGGAGGGAATGATGAGAATCCTGAAACTAGCCAAATACAGGCTAA	P,ic,id,ie,if,ig,ih,ii,ij,ik,il,in,io,iq,ir,it,iv,iw,ix,iy,iz,ja,jb,je,jf,jh,jj,jk,jo,jq,jr,js,jt,ju,jw,ka,kc,kd,ke,kf,kk,km,kn,ko,kp,kq,kw,kx,ky,kz,lb,lc,le,lf,li,lk,lm,lo,lq,lr,lu,lw,lz,mb	21,1,1,2,1,1,1,1,2,1,3,2,2,1,1,2,1,1,1,2,1,3,1,1,3,2,2,1,1,4,1,1,1,1,1,1,1,1,5,1,3,1,1,1,3,2,2,2,1,1,1,2,2,1,1,2,4,1,1,1,4,2,1,5
>Marker171657	noM
CTTCAAAAGCTCTGGATTCTCCAACCCTTTTCTGAAATCATTCAAAACTTTGACATCATTTGGGTTTGTAGCCCCATAACTCATTGTAATTATTAGACCAXXXXXXXXXXCATGGTTTGCCTGGGAAAACAAAAGACAGTATCATCAAGATAAGAACTTTCTCAGTAAACTCAGAACCCCAAATATTAATCAGACACCAAAATGAGAGAG	ic,ih,ii,in,io,ir,jr,jw,jx,kd,ke,kf,kj,kl,kn,kw,lb,lj,lm,lz	1,1,1,2,2,1,1,2,1,2,1,1,1,1,1,1,1,1,2,1
CTTCAAAAGCTCTGGATTCTCCAACCCTTTTCTGAAATCATTCAAAACTTTGACATCATTTGGGTTTGTAGCCCCATAACTCATTGTAATTATTAGACCAXXXXXXXXXXCATGGTTTGCCTGGGAAAACAAAAGACAGTATCATCAAGATAAGAACTTTCTCAGTAAACTCAGAACCCCAAATATTAATCAGACACCAAAATGAGACAG	P,ic,iw,jh,jm,jz,ka,kk,kr,kt,kz,lk,lp,lq,lr,lw,lx,ma	12,2,1,1,1,1,1,1,1,1,2,2,1,1,1,1,1,1
>Marker1721763	noP
TAGTTTATTTGTTAAAAAAATCTCACTGGTTGATCAGCTTTTGTCTCAAAACACATTGTTTTCAACATAAGGCACTGGTATTCGATTACTAGGTAGTGTAXXXXXXXXXXATCGATTACCAGAAATCTGTAATCGATTACCGGTGATAAAATTTCAAAAAAAACTTTTTGAAAAGACACATCTCTTCAAACTATTTTGAAAAGGCACGAT	M,ie,io,ip,is,it,iv,ix,jb,jj,jn,jq,js,jy,kj,kk,km,kp,kt,kx,lb,lg,lh,li,lj,lp,ls,lz,mb	5,1,1,1,1,1,1,1,1,1,2,1,3,1,1,1,2,1,1,1,2,2,1,1,1,1,1,2,1
TAGTTTATTTGTTAAAAAAATCTCACTGGTTGATCAGCTTTTGTCTCAAAACACATTGTTTTCAACATAAGGCACTGGTATTCGATTACTAGGTAGTGTAXXXXXXXXXXATCGATTACCAGAAACCTGTAATCGATTACCGGTGATAAAATTTCAAAAAAAACTTTTTGAAAAGACACATCTCTTCAAACTATTTTGAAAAGGCACGAT	M,if,ii,il,im,io,iv,ix,jc,jg,jm,jq,jw,jx,jz,ka,kf,kh,kj,kl,ku,kz,lv,lw,mc	3,1,1,1,1,1,1,1,4,1,1,1,1,1,1,3,1,1,1,3,1,1,1,1,1
>Marker1723218	noP
TCTTTAAAGCAGCTTCATTCCCAATAGAGGCATGACAGACAACGCTTTCATTACTGAGGAGCTTGTCCATTACATGCACAAGAAGTAGAAAGGTAAGGTTXXXXXXXXXXGAGAACTTCCGCCCTAATAGGGGTTTAAGACAGGGAGACCCTCTATCCCTTTACTTGTTCCTCTTGTGTATGGAGAAACTTGCTCTCTTGATCTAGCAAA	M,ie,ii,ik,in,io,ip,ir,is,iu,iw,jb,jd,ji,jj,jm,jp,jq,jt,jv,jy,jz,kh,ki,kj,kk,km,kq,kr,ku,kv,kw,kx,la,lb,ll,lm,lq,lr,ma,mb	9,1,1,1,1,1,3,1,1,3,1,1,1,1,1,1,3,1,1,1,1,2,1,1,1,3,5,1,1,2,1,1,3,1,4,1,1,1,2,1,3
TCTTTAAAGCAGCTTCATTCCCAATAGAGGCATGACAGACAACGCTTTCATTATTGAGGATCTTGTCCATTACATGCACAAGAAGTAGAAAGGTAAGGTTXXXXXXXXXXGAGAACTTCTGCCCTAATAGGGGTTTAAGACAGGGAGACCCTCTATCCCTTTACTTGTTCCTCTTGTGTATGGAGAAACTTGCTCTCTTGATCTAGCAAA	M,if,ig,ih,ii,ij,il,io,iw,iy,iz,ja,jb,jc,jf,jg,jh,jl,jn,jv,jw,jx,jz,ka,kc,kf,kl,kn,ks,kv,kw,kz,la,lc,le,lq,lt,lu,lv,ly,mc	3,1,2,4,1,2,3,1,1,1,1,1,1,3,1,1,1,1,1,1,1,1,4,2,1,1,2,1,1,2,2,1,1,1,1,2,1,1,3,1,2
>Marker1724355	noP
CACCTATGGTCAGGAAACCCAGATGGTCAGGGATTTGATAATTCAGATGGAGCAGAGAGACAAATCTGTGGCAGTTGAGAGGGGTATCAAGAATCATCAAXXXXXXXXXXATTCCACTATTTCTTGGGACAGTGTCCCCTCTGTTCAGGTAGCTGGTGGTTTACTTTGTTTATGGAACAATTCAGCTTTTCATGTGGAAAGGAGAATTAA	M,ic,id,ie,ii,im,io,ip,iq,is,it,iu,iv,iw,ix,iy,ja,jb,jd,jf,jh,ji,jj,jk,jm,jn,jq,js,jt,jv,jy,jz,kh,kj,kk,km,kn,kp,kt,ku,kv,kw,kx,la,lb,le,lg,lh,li,lj,ll,lm,ln,lp,lr,lt,lv,lw,lx,lz,ma	12,1,2,1,2,1,1,2,2,2,4,1,1,4,1,1,1,1,1,2,1,1,3,3,4,2,1,3,4,1,1,1,4,1,2,4,3,5,1,2,2,1,2,1,3,2,2,3,1,3,5,1,2,2,1,2,1,3,2,4,2
CACCTATGGTCAGGAAACCCAGATGGTCAGGGATTTGATGATTCAGATGGAGCAGAGAGACAAATCTGTGGCAGTTGAGAGGGGTATCAAGAATCATCAAXXXXXXXXXXATTCCACTGTTTCTTGGGACAGTGTCCCCTCTGTTCAGGCAGCTGGTGGTTTACTTTGTTTATGAAACAATTCAGCTTTTCATGTGGAAAGGAGAATTAA	M,if,ig,ih,ii,ij,ik,il,im,io,iq,iv,ix,iy,iz,ja,jb,jc,je,jg,jl,jm,jo,jp,jq,jr,ju,jw,jx,jz,ka,kc,kf,kg,kh,kj,kl,kn,ko,ks,kt,ku,kv,kw,ky,kz,la,ld,lf,lq,ls,lu,lv,ly,mc	7,3,4,2,1,2,3,3,4,2,1,4,1,2,2,3,2,3,3,3,1,1,3,5,1,4,1,2,2,3,4,2,1,2,1,1,6,1,1,2,2,1,5,1,1,7,2,1,3,1,1,3,3,2,2
>Marker1725914	noM
TTCAATCTTGTGCAATGTTTTATCATGACATCCTCCTTTGTTGGTTTCCCTTTATTTTTCTTATGTTCTTGTGTATTTAACTCTTTGATCCTTTTAGTGCXXXXXXXXXXATCCTTTTAGTGCGTTTTAAAATGTATGCATGAGGTAAATATTTATTCATTTGATGCACACAAACACCAACACTATTTGCACACACGGTGAGTTGAAAAA	P,ic,id,ij,ik,im,ir,iv,iy,je,jj,jn,jp,jr,js,ka,kb,kk,kn,kq,kt,ku,kz,lb,lj,ll,lm,ln,lr,lt,lv,lx,mb,mc	2,1,1,1,3,1,1,1,1,1,1,1,1,1,1,1,1,1,1,1,1,2,1,2,1,1,1,2,1,1,1,1,1,1
TTCAATCTTGTGCAATGTTTTATCATGACATCCTCCTTTGTTGGTTTCCCTTTATTTTTCTTATGTTCTTGTGTATATAACTCTTTGATCCTTTTAGTGCXXXXXXXXXXATCCTTTTAGTGCGTTTTAAAATGTATGCATGAGGTAAATATTTATTCATTTGATGCACACAAACACCAACACCATTTGCACACACGGTGAGTTGAAAAA	P,id,if,iz,jf,jg,jh,jo,jp,jq,jv,ke,kk,km,ks,kv,lc,lk,lm,ln,lq,ls,lv,lx,lz,mc	5,1,1,2,1,1,2,1,1,1,1,1,1,2,1,1,2,1,1,1,1,1,1,1,1,1
>Marker1727300	noP
ATTTGTTACCATACATTCTGTGTGCAGTAATAAGTCTCTCCTCTTCCTCCTCAGAAAAGGACCTTCTGTTGATCCTAGGATCTAGCTGGTTAAACCACCTXXXXXXXXXXACAAACTTTGAAACAAATTAAGCCTAAAAACAGATTTTTTTAGACAATTAAATTACCTGATCTTCCTTCTAAATTCTCAGCAATCAAGTTCCAATTTTGA	M,ic,ig,ih,ik,jc,je,jj,ju,ka,kj,kq,kr,ks,ku,ky,kz,le,lq,ls,lu,lv,lw,mc	4,1,1,1,1,1,1,1,1,1,1,1,1,2,2,1,1,1,2,1,1,1,1,1
ATTTGTTACCATACATTCTGTGTGCAGTAATAAGTCTCTCCTCTTCCTCCTCAGAAAAGGACCTTCTGTTGATCCTAGGATCTAGCTGGTTAAACCACCTXXXXXXXXXXACAAACTTTGAAACAAATTAAGCCTAAAAGCAGATTTTTTTAGACAATTAAATTACCTGATCTTCCTTCTAAATTCTCAGCAATCAAGTTCCAATTTTGA	id,ih,ii,ik,ir,is,it,iu,iw,iy,jd,jk,jm,jn,js,jt,jy,kb,kc,kd,kf,kh,kj,kk,ko,kp,ku,kv,kw,kx,la,le,lf,lh,ll,lr,ls,lv,lx,ma,mb	1,2,1,1,2,1,1,1,4,2,1,1,3,1,2,1,1,1,1,1,3,2,1,1,2,2,1,1,1,1,1,1,1,1,2,2,1,1,2,1,1
>Marker1728966	noM
TTTAATCTTGTGCAAATGCTTTACCATGACTTACCCCTTTGTTGGTTTCCCTTCATTATGTTCTTGTGTATATAAACTCTTTGTTGCTTTTAGTGCGTTTXXXXXXXXXXGTTGCTTTTAGTGCGTTTTAAAATGTATGCATGAAGTAAATATTTATTCATTTGATGCACACAAACACCAACACTATTTGCACACACTGTGAGTGAAAAA	P,if,im,it,iz,jf,jg,jh,jl,jn,jo,jq,jt,jx,kk,km,kv,ln,lq,ma	6,1,1,1,1,1,1,2,1,1,2,1,1,1,1,2,1,1,2,1
TTTAATCTTGTGCAAATGCTTTACCATGACTTACCCCTTTGTTGGTTTCCCTTCATTATGTTTTTGTGTATATAAACTCTTTGTTGCTTTTAGTGCGTTTXXXXXXXXXXGTTGCTTTTAGTGCGTTTTAAAATGTATGCATGAAGTAAATATTTATTCATTTGATGCACTCAAACACCAACACTATTTGCACACACTGTGAGTGAAAAA	P,ie,ih,ii,ir,iu,iy,je,jf,ji,jk,jl,jv,kf,kn,kp,kw,ky,lc,ll,lu,lw,lx,mc	3,1,1,1,1,1,1,1,1,1,1,1,1,1,2,2,3,1,2,1,1,1,1,1
>Marker1731936	noM
GATGCCCAGGTAGGGGAGGAGCCTACAGGATCCCCCGGTAGGATGGATGAACCTCGCATGGACGAGGATATGACTGACCTGTTCAATTTCTTGGGAGGGAXXXXXXXXXXATTTATCATTTGTATGTTATTTTATTTCTATGACTTGAGGGACTAACGTTTGTTTTTGTTGTTTCGATTGTCATTTGTTTTGTGCATACAATTTGTTTGG	P,ik,in,jh,jq,kd,ke,kg,kn,kq,kr,ky,le,ll,lm	10,1,1,1,1,1,4,1,1,1,1,1,1,1,2
GATGCCCAGGTAGGGGAGGAGCCTACAGGATCCCCCGGTAGGATGGATGAACCTCGCATGGACGAGGATATGACTGACCTGTTCAATTTCTTGGGAGGGAXXXXXXXXXXATTTATCATTTGAATGTTATTTTATTTCTATGACTTGAGGGACTAACGTTTGTTTTTGTTGTTTCGATTGTCATTTGTTTTGTGCATACAATTTGTTTGG	P,ie,il,jz,kb,kd,kg,ko,ky,lo,lp,lz,mb	12,1,1,1,2,1,1,2,1,1,1,1,1
GATGCCCAGGTAGGGGAGGAGCCTACAGGATCCCCCGGTAGGATGGATGAACCTCGCATGGACGAGGATATGACTGACCTGTTCAATTTCTTGGGAGGGAXXXXXXXXXXATTTATCATTTGTATGTTATTTTATTTCTATAACTTGAGGGACTAACGTTTGTTTTTGTTGTTTCGATTGTCATTTGTTTTGTGCATACAATTTGTTTGG	P,in,je,ke,li,lr	6,1,1,2,3,1
>Marker1732824	tagNoPM
TCAAAGGATGGTCGTTCCACAGAGAGAGACGCGTCCAGCTCAGGGACGATGAGTACACAGATTTTCAGGAAGAAATAGCTCACCGACAGTGGACATCACTXXXXXXXXXXAGATTTTCAGGAAGAAATAGCTCACCGACAGTGGACATCACTGGTCACTCCGATGGCTAAGTTTGACCCAGATATAGTCCTGGAGTTTTATGTTAATGCT	P,M,ic,if,ij,ik,il,iq,is,iy,iz,jh,jk,jp,jt,jv,jx,jy,jz,kh,kj,ko,kw,lb,lc,le,lg,li,lk,lm,ls,lw,ma,mc	7,3,1,1,1,1,1,1,1,1,1,1,1,1,1,1,1,1,1,1,2,1,1,1,1,1,1,3,1,1,1,3,1,2
TCAAAGGATGGTCGTTCCACAGAGAGAGACGCGTCCAGCTCAGGGACGATGAGTACACAGATTTTCAGGAAGAAATAGCTCACCGACAGTGGACATCACTXXXXXXXXXXAGATTTTCAGGAAGAAATAGCTCACCGACAGTGGACATCACTGGTCACTCCGATGGCTAAGTTTGACCCAGATATAGTCCTGGAGTTTTATGCTAATGCT	iq,jg,ji,jk,jr,jx,jz,ke,ks,lb,lc,lk,lo,lx	1,1,1,1,1,1,1,1,1,2,1,1,1,1
>Marker1736032	tagNoPM
ATTCATACTACTACAAGTATGAAGAGTTGCATAGACAAAGGCAACATACTCGACTACACAAGACATGCATAAACAGTGCAAAATTTGTCATCAAAGGAAAXXXXXXXXXXAATAGCCTCCTTCGCAGGAATGTCCTCCTCATCAAGCAGGACACCATCCTTCACATCCTTAAAAGGGTCAAAGAGACCCAAATCAAGGTCTTTAGCGAAG	P,M,ih,ii,im,iu,iw,js,kj,ko,kt,ku,kx,ld,lf,lg,li,lm,lp,lt,lu,lx,ma,mb	7,7,2,2,1,2,5,1,1,3,1,1,1,1,1,4,3,2,1,2,1,3,1,2
ATTCATACTACTACAAGTATGAAGAGCTGCATAGACAAAGGCAACATACTCGACTACACAAGACATGCATAAACAGGGCAAAATTTGTCATCAAAGGAAAXXXXXXXXXXAATAGCCTCCTTCGCAGGAATGTCCTCCTCATCAAGCAGGACACCATCCTTCACATCCTTAAAAGGGTCAAAGAGACCCAAGTCAAGGTCTTTAGCGAAG	ic,ix,jo,kc,kd,ke,kg,kl,kq,kr,kz,le,lj,lo,lr,lv,ly	2,3,1,1,1,4,1,1,6,1,1,2,3,2,5,1,1
>Marker17364	noP
GAGCGACATGGTTTGGTTTCGTTGGAGATCGATAAAAGCAGAAGGAAGGAAGGAAGAATGGGAATTCGAAAAACCCTAGCTAGGAGCTGAGTTTGGATTGXXXXXXXXXXACTTTCAACGGTCATTTCATTCAACCAGTAAATTATTTATTTCTGATTTGCATGTCACTAAATTATGAATACAATATGTACATTTTTAATATCGATTTCG	M,ic,ig,ih,ik,il,io,iq,it,iu,iw,ja,jc,jj,jp,jv,jx,jy,jz,kb,kc,kk,km,ko,kp,ky,kz,la,lf,lo,lq,ls	17,1,1,1,1,1,1,1,1,1,4,2,2,1,1,1,2,1,1,1,1,2,1,2,1,2,6,1,3,1,3,1
GAGCGACATGGTTTGGTTTCGTTGGAGATCGATAAAAGCAGAAGGAAGGAAGGAAGAATGGGAATTCGAAAAACCCTAGCTAGGAGCTGAGTTTGGATTGXXXXXXXXXXACTTTCAACGGTCATTTCATTCAACCAGTAAATTATTTATTTCTGATTTGCATGTCACTAAATTATGAATACACTATGTACATTTTTAATATCGATTTCG	ie,ir,iv,iw,ix,iy,jb,jd,jf,jh,ji,jj,jm,jn,jt,ka,kc,ke,kg,ki,kj,kl,kn,kp,kq,kr,ky,le,lh,li,lj,ll,lm,lr,ls,ma,mb	1,2,1,2,1,1,1,1,1,1,1,1,1,2,1,1,1,1,1,1,1,1,2,1,4,1,2,1,3,1,1,2,1,2,1,1,1
>Marker1737835	tagNoPM
TAGAGAAGAGCTTCAATTTTTGCAATAGAGGGAGTACGCTTCTTACTCTCAATAACATAGACAACTAGCATGTAATCTGACGGTAACCCTTCGAGGAGCGXXXXXXXXXXCTGACAGCGCACATGGCAGATCGAAGTTGTCGCGCAAGAGATTTGGTGTGGAGGCTAAAGTACTCATGGATTTTGTCCTAAACTTGATATGAGTGATTGG	P,M,in,io,iv,jd,jq,js,jt,kc,kd,kt,kx,la,le,lf,lg,li,lj,lm,lp,lr,lx,lz	6,3,1,1,2,1,1,2,1,2,1,2,2,1,1,1,1,2,4,1,1,1,1,2
TAGAGAAGAGCTTCAATTTCTGCAATAGAGGGAGTACGCTTCTTACTCTCAATAACATAGACAACTAGCATGTAATCTGACGGTAACCCTTCGAGGAGCGXXXXXXXXXXCTGACAGCGCACATGGCAGATCGAAGTTGTCGCGCAAGAGATTTGGTGTGGAGGCTAAAGTACTCATGGATTTTGTCCTAAACTTGATATGAGTGATTGG	ic,ih,ij,il,ix,jc,jf,jn,jo,kb,ke,kg,kh,ki,kj,kl,ko,ku,kz,ld,lf,lq,lr,lu	1,3,1,2,3,1,1,1,1,1,4,3,1,1,1,1,8,1,1,1,1,1,1,1
>Marker1740186	noP
AGATCCTTGGTCTGAAAGTGACTGGACAAATGTTGCTTCGACTGAGAGATTTTGATATCATCATTCTCTGTAATTACTATGTCATCAACATAAACAACTAXXXXXXXXXXCTGATCCTCTCTGAGCAACAAACCTAGGAGCTTGCTCCATATAAATCTCCTCCTCCAACTCACCATGAAGAAAAACATTTTTAATGTCTAACTGACGAAG	M,ie,ig,ih,ii,ij,ik,in,io,iv,ix,iy,iz,ja,jc,jd,je,jg,jh,jl,jn,jq,jr,jw,jx,ka,kb,kg,kh,kj,kl,kn,ko,kq,ks,ky,kz,lc,ld,lf,lk,lo,lu,lv,lw,ly,mc	5,1,2,1,1,1,1,1,2,2,2,3,1,1,3,1,1,2,1,3,2,2,4,1,2,3,3,3,2,1,2,2,1,1,3,2,5,2,2,1,1,3,1,3,1,2,2
AGATCCTTGGTCTGAAAGTGACTGGACAAATGTTGCTTCGACTGAGAGATTTTGATATCATCATTCCCTGTAACTACTATGTCATCAACATAAACAACTAXXXXXXXXXXCTGATCCCCTCTGAGCAACAAACCTAGGAGCTTGCTCCATATAAATCTCCTCCTCCAACTCACCATGAAGAAAAACATTTTTAATGTCTAACTGACGAAG	M,ic,id,ip,ir,is,it,iu,iw,ja,jd,ji,jj,jk,jl,jp,jq,js,jt,jy,jz,kc,kf,kh,ki,kk,kn,kp,kq,kr,ku,kx,la,lc,le,lf,lg,lj,ll,lm,lp,lr,lt,lv,lx,ly,lz,mb	12,2,2,1,3,1,5,3,4,1,2,3,1,2,2,1,2,3,2,2,1,1,1,1,1,2,1,3,1,1,2,3,1,1,1,1,1,2,2,2,3,2,1,2,3,2,1,2
>Marker17414	noM
ACACCGGCATGTTCTCATTTACTCTGCCAGGAAAACATTAACCCACCTCGGCAAAAAATCATTATTCTCCGATACTGATTGGAAAAAAAAAAAACAAAAAXXXXXXXXXXTAGTAAGGGATTAATTTGGAAAAACAATACCCGACATCGGTCGTTGTAAAGCCCCGACTGATATTTTACAGCCAAGATTGCGGAATTTTTTTACAAACAC	P,in,iv,iz,ja,jc,jd,jk,jx,ke,kn,ku,kx,lf,lq,lr,lw,lz	2,1,1,1,1,1,1,1,1,1,1,2,1,1,1,1,1,1
ACACCGGCATGTTCTCATTTACTCTGCCAGGAAAACATTAACCCACCTCGGCAAAAAATCATTATTCTCCGATACTGATTGGAAAAAAAAAAAACGAAAAXXXXXXXXXXTAGTAAGGGATTAATTTGGAAAAACAATACCCGACATCGGTCGTTGTAAAGCCCCGACTGATATTTTACAGCCAAGATTGCGGAATTTTTTTACAAACAC	P,id,jg,ju,jx,kd,ke,kf,ky,li,lp,mc	4,1,1,1,1,1,1,1,1,1,1,1
ACACCGGCATGTTCTCATTTACTCTGCCAGGAAAACATTAACCCACCTCGGCAAAAAATCATTATTCTCCGATACTGATTGGAAAAAAAAAAACAAAAAAXXXXXXXXXXTAGTAAGGGATTAATTTGGAAAAACAATACCCGACATCGGTCGTTGTAAAGCCCCGACTGATATTTTACAGCCAAGATTGCGGAATTTTTTTACAAACAC	P,ic,ig,im,iy,kb,kf,kg,kh,kj,ku,ky,la,lg,lj,lm,lp,lq,lt	1,1,1,1,1,1,1,1,1,1,1,1,1,1,1,1,1,1,1
>Marker1742552	noM
CCAAATCGAGTTAGTGGCATGTGAAGGTGCAACATCGAAGCCATTGACCGCCATTGGCATGCTGTGGAGTTCGATCTCTCGAAGCCAAGAGACTTTTGGTXXXXXXXXXXGTGGAGTTCGATCTCTCGAAGCCAAGAGACTTTTGGTTTTTTCCTAAAATGAGAAGTGCAATGGACGGAGCTTAGAAGCAAGGACGAAACAGTGGAATGT	P,ic,ie,ih,iy,iz,ja,jc,jf,jl,jq,jx,kb,kh,ku,kx,ln,lq,lu	3,1,1,1,2,1,1,2,2,1,1,1,1,1,1,1,1,1,1
CCAAATCGAGTTAGTGGCATGTGAAGGTGCAACATCGAAGCCATTGACCGCCATTGGCATGCTGTGGAGTTCGATCTCTCGAAGCCAAGAGACTTTTGGTXXXXXXXXXXGTGGAGTTCGATCTCTCGAAGCCAAGAGACTTTTGGTTTTTGCCTAAAATGAGAAGTGCAATGGACGGAGCTTAGAAGCAAGGACGAAACAGTGGAATGT	P,ic,id,ie,if,ij,ik,il,in,io,iq,ir,is,it,iu,ix,iy,iz,ja,jd,jf,jg,jh,ji,jj,jl,jm,jn,jo,jp,js,ju,jv,jw,jx,jy,jz,ke,kh,ki,kj,kl,km,kn,kq,ks,ku,kv,kw,kx,kz,lb,lc,le,lh,lj,lk,ln,ls,lu,lv,lw,lx,ly,lz,mc	10,2,1,1,2,2,1,1,1,1,1,2,1,1,2,1,1,1,2,1,1,1,3,1,2,6,1,1,3,2,2,1,1,2,2,1,1,1,1,1,1,1,2,2,1,3,1,4,2,1,1,1,1,4,1,1,1,4,1,1,1,1,1,1,1,1
>Marker1744268	noM
ATCTACCTCATAGGCTGCATCTACAAAGTTATTGCTAAAGTGCTGGCTAATAGGCTGAGAAAGGTCATTCCTCAGCTTATTGATGAAAGGTAGTCAACTTXXXXXXXXXXGGGAGACAGCTGTTGCATGGAATTTTGGTGGCTAATGAAGTGGTTGAGGAGGCTATGAGGTCTAAGAGATCCTGCATTGTTTTCAAAGTGGACTTTGAGA	P,id,ii,in,ip,it,iw,ja,jh,jk,jp,jq,kd,kk,kp,la,lb,lc,lh,lp,lx,lz,ma	3,1,1,2,1,1,1,1,1,1,1,1,1,1,2,1,1,1,1,2,1,1,1
ATCTACCTCATAGGCTGCATCTACAAAGTTATTGCTAAAGTGCTGGCTAATAGGCTGAGAAAAGTCATTCCTTAGCTTATTGATGAAAGGCAGTCAGCTTXXXXXXXXXXGGGAGACAGCTATTGCATGGAGTTTTGGTGGCTAATGAAGTGGTTGAGGAGGCTAGGAGGTCTAAGAGATCCTGCATGGTTTTTAAAGTGGACTTTGAGA	ij,il,im,iv,iz,jf,jl,jo,jp,ka,kb,kd,ke,kh,ko,kw,lo,lq,lw,mc	4,1,1,1,1,1,1,1,1,2,1,1,2,2,1,1,1,1,1,2
>Marker1746377	noPM
GAATCGGAAATCCGAGACAAATGTTGTGGCCGTTTGAATTTGCCTTGCGCTTTGATGTTTAATTTCTAGCATCTTGATATACTATGTGCTTGAATCGGAAXXXXXXXXXXATATACTATGCACCTGAATCGGACAACTGAGTGAAAATTTATGCCATATGAGATTGCTGAGAGCTTCCGTTGTTCATTTTTGAGCGACTCGATATTTTAT	ig,ij,il,in,io,iq,iw,ix,iy,ji,jj,jk,jl,jn,jp,km,kp,kw,kz,lb,lc,ld,lv,lx,ly,lz	1,1,1,1,1,1,1,1,1,1,2,1,1,2,2,2,1,1,1,1,1,1,1,1,3,1
GAATCGGAAATCCGAGACAAATGTTGTGGCCGTTTGAATTTGCCTTGCGCTTTGATGTTTAATTTCTAGCATCTTGATATACTATGTGCTTGAATCGGAAXXXXXXXXXXATATATTATGCACCTGAATCGGACAACTGAGTGAAAATTTATGCCATATGAGATAGCTGACAGCTTCCGTTGTTCATTTTTGAGCGACTCGATATTTTAT	ic,iu,iw,jb,jc,jj,jk,jo,jp,jq,jr,js,ju,km,kn,kq,ks,kx,li,lo,ly,mc	2,1,1,1,1,1,1,1,1,1,1,1,1,1,1,1,1,4,2,1,1,1
>Marker1748994	noP
AATCTACTTGGAGTCTTCTATCTAATGACCTTGCGGGGTAGGATTGCATCATTCCCTCCCCCTCGAAAAGGATTTGACCTCAAATCCCGAGGTTCTTGAAXXXXXXXXXXAATGAGTGGTGCTACAAGTATAGAAAAAAAATGGGACAAACCTTTTGTAAAAGTTTGTTAAGTCATGGAAGCCCCAAATTTTCCTTATACTTGGTGGAGT	M,ic,id,ie,if,ig,ih,ii,ij,ik,il,im,in,io,ip,iq,ir,is,it,iu,iv,iw,ix,iy,iz,ja,jb,jc,jd,je,jf,jg,jh,ji,jj,jk,jl,jm,jn,jo,jp,jq,jr,js,jt,ju,jv,jw,jx,jy,jz,ka,kb,kc,kd,ke,kf,kg,kh,ki,kj,kk,kl,km,kn,ko,kp,kq,kr,ks,kt,ku,kv,kw,kx,ky,kz,la,lb,lc,ld,le,lf,lg,lh,li,lj,lk,ll,lm,ln,lo,lp,lq,lr,ls,lt,lu,lv,lw,lx,ly,lz,ma,mb,mc	33,8,4,6,4,6,4,10,4,5,4,3,1,10,6,4,4,6,13,7,11,9,4,15,10,8,9,8,6,4,4,6,2,3,7,8,6,8,3,6,9,2,8,18,14,4,8,10,17,5,8,3,9,3,5,1,3,3,7,7,6,7,12,12,8,2,9,3,10,7,3,4,10,11,10,1,10,11,14,5,10,10,4,1,9,3,6,2,7,2,11,2,1,6,8,2,11,10,9,9,2,5,4,9,12,8
AATCTACTTAGAGTCTTCTATCCAATGCCCTTGCAGGCTAGGATTGCATCATTCCCTCCCCCTTGAAAGGATTTGACCTCAAATCTTGAGGTTCTTGAAAXXXXXXXXXXAATGAGTGGTGCTACAAGTATAGAAAAAATATGGGACAAACCTTTTGTAAAAGTTTGCTAAGTTATGGAAGCCCCAAATTTTCTTTATACTTGGTGGAGT	M,ic,id,ie,if,ig,ih,ii,ij,ik,il,im,in,io,ip,iq,ir,is,it,iu,iv,iw,ix,iy,iz,ja,jb,jc,jd,je,jf,jg,jh,jj,jk,jl,jm,jn,jo,jp,jq,jr,js,jt,ju,jv,jw,jx,jy,jz,ka,kb,kc,kd,ke,kg,kh,ki,kj,kk,kl,km,kn,ko,kp,kq,kr,ks,kt,ku,kv,kw,kx,ky,kz,la,lb,lc,ld,le,lf,lg,lh,li,lj,lk,ll,lm,ln,lo,lp,lq,lr,ls,lt,lu,lv,lw,lx,ly,lz,ma,mb,mc	15,1,3,1,2,4,3,2,2,3,2,3,2,2,4,3,2,8,4,6,3,8,1,3,3,1,4,6,2,3,1,3,3,4,6,7,3,3,3,3,2,5,5,3,5,4,3,2,6,1,5,5,9,5,3,2,3,2,3,3,6,5,9,3,5,6,3,3,4,3,2,2,9,1,8,5,4,4,2,3,5,4,3,2,8,2,3,3,1,1,2,7,3,8,2,5,10,4,2,3,2,4,10,2
>Marker1750943	noP
AACTTGATTCTCAGCAGCATGTTGAGAGAAATGCTGTTTGTGCTTCCCCAAGAGAGCTTATTTCCTTTAATGAAGTCCCTGCATCATCAAATAAAATAGGXXXXXXXXXXCAGAAAGTTGATGAAAAGAAATAAGCTAGTTCTTAATAACCAAATGATCTTTATAAATGAGTAAAAAAGTCACTAAGCCTTTTTCGTAGCTGAAAAAAAT	M,id,ih,iv,iw,jq,jr,jt,jw,jz,kf,kj,kl,kr,lb,le,ll,lm,lo,lt,lw,mb	9,3,1,1,3,1,4,2,1,1,1,1,4,1,2,2,1,1,1,2,2,1
AACTTGATTCTCAGCAGCATGTTGAGAGAAATGCTGTTTGTGCTTCCCCAAGAGAGCTTATTTCCTTTAATGAAGTCCCTGCATCATCAAATAAAATAGTXXXXXXXXXXCAGAAAGTTGATGAAAAGAAATAAGCTAGTTCTTAATAACCAAATGATCTTTATAAATGAGTAAAAAAGTCACTAAGCCTTTTTCGTAGCTGAAAAAAAT	ic,if,ig,ii,ij,ik,il,im,io,it,iv,ix,jc,jf,jj,jp,ju,jx,ka,kb,kc,kk,km,kn,kp,ks,ku,kx,kz,lb,ld,le,lf,lh,lo,lu,mb	1,1,1,1,1,1,2,1,1,1,1,1,2,2,1,1,1,2,1,1,1,1,1,1,1,1,1,1,1,1,5,1,1,1,1,1,1
>Marker1753898	noP
CTTCCCGTGCCTACGTCCAGTCCTCAAGCAGCCCACTTGAGATTTTCCACTCTCTTTGTAAAACTCCTTTTACAAAGTCTGAACCACACAGGGACAACCCXXXXXXXXXXTCTTTTTGAGAGGATAAGACATTTCAGTTCAGAAAAACTCTTGATCTTTCGAGAGGATAAAACTGTTTGGGCAATGAAAACTCTCTTTAAAACATTTGAA	M,ic,id,ie,in,it,jl,jm,jr,kd,kj,kl,kp,ku,la,lg,li,lt,ly	6,1,1,1,1,1,1,1,3,1,1,1,1,2,1,1,1,1,1
CTTCCCGCGCCTACATTCAGTCCTCAAGCAGCCCACTTGAGATTTTCCACTCTCTTTGTAAAACTCCTTTTACAAAGTCTGAACCACACACGGACAACCCXXXXXXXXXXTCTTTTTGAGAGGACAAGACATTTCAGTTCAGAAAAACTCTTGATCTTTCGAGAGGATAAAACTGTTTGGGCAATGAAAACTCTCTTTAAAACATTTGAA	M,ic,id,ie,if,ih,im,in,jh,ji,jj,jk,jl,jo,jq,jx,jz,kb,kf,kp,kr,ks,lg,lh,lk,ll,lm,lo,lr,lu,lx,mc	1,1,2,1,1,1,1,1,2,1,1,2,1,1,1,1,2,2,2,1,1,1,1,1,2,1,1,1,1,1,1,1
>Marker175474	tagNoPM
GGTCGAGAAAGTAAACCGGGCGCATGGGTGCGACGGGGTGGGTCACGAGGATTTGCTGCTGGATGGGTAGGAACGGAAAGCGATCCATTGCGGCGGGGGGXXXXXXXXXXGCTGGGACTGTCAGATTTAACGTTAACGTTGTTGTTCTTCTTGTTGAGGTTAACGTTGGTGTTGTTGTCGGGGAGGAAGGGGAAGTTGGTTTTGGCTTTG	jh,kd,ke,ko,ky,li,lk,lm,lp	1,1,4,1,2,2,2,2,2
GGTCGAGAAAGTAAACCGGGCGCATGGGTGCGACGGGGTGGGTCACGAGGATTTGCTGCTGGATGGGTAGGAACGGAAAGCGATCCATTGCGGCGGGGGCXXXXXXXXXXGCTGGGACTGTCAGATTTAACGTTAACGTTGTTGTTCTTCTTGTTGAGGTTAACGTTGGTGTTGTTGTCGGGGAGGAAGGGGAAGTTGGTTTTGGCTTTG	P,M,ik,in,is,it,iu,iy,ja,jc,jg,jh,jn,jq,jr,js,jt,ju,kb,kc,kd,ke,kg,ki,kk,ko,kw,lg,lm,lo,lp,ls,lt,lu,lw,ma,mb	8,2,1,1,1,1,1,1,1,1,1,1,1,1,1,2,1,2,1,1,1,2,2,1,1,1,1,1,3,1,1,1,3,1,2,1,1
>Marker1759835	noM
TTTTAATTTCAAGAACTGGAACCTTGCGCTTCTTTTCCGTATCCTGTGGGACTTTCGTTGTAAGAAAGATTCTCTATGGGTTCGGTGGGTTCATCATTACXXXXXXXXXXGATGTGTGGAATTACAATACTTTTTCATTAGATTCAGTGTTGATAAAGAAAATCATTCAAATAAGGAATTTTATTATCTCCAAAGAACTAAGTACGAAAG	P,ic,ie,il,iq,ir,it,jb,jd,jh,jj,jp,jy,kb,km,ko,kp,ks,kw,le,ll,lm,lw,mb	2,1,1,1,1,1,1,1,1,2,1,1,2,1,1,1,2,1,1,1,1,1,1,1
TTTTAATCTCAAGAACTGGAACCTTGCGCTTCTTTTCCGTATCCTGTGGGACTTTCATTGTAAGAAAGATTCTCTATGGGTTCGGTGGGTTCATCATTACXXXXXXXXXXGATGTGTGGAATTACAATACTTTTTCATTAGATTCAGTGTTGATAAAGAAAATCATTCAAATAAGGAATTTTATTATCTCCAAAGAACTAAGTACGAAAG	ij,io,is,ji,jj,jo,jw,km,kn,ks,kv,lj,ln,lq,lu,lz,ma	1,1,1,1,1,3,1,1,1,1,3,1,1,1,1,2,1
>Marker1761016	tagNoPM
CATGAATGTTATTGCCTAGCGCTGTTCATGCATCCTCCACCTTCGAGTCTGGAGCCCCGCGAAGTTATTGCGTAGCGCTGTTCGCCAATTCTCCATTATCXXXXXXXXXXGCCAAGCGCTGTTCATGCATCCTCCACCTTCAAGTATGGAGCCCCGGGAAGTTATTCCATAGCGCTGTTCGCCAATTCTCCATTCCCCACTTTTTTTTCG	P,ik,iv,iy,jd,je,jf,jh,jt,jy,ke,la,le,lk,lx,ly,mb	2,1,1,1,1,1,1,1,1,1,1,1,1,1,1,1,1
CATGAATGTTATTTCCTAGCGCTGTTCATGCATCCTCCACCTTCGAGTCTGGAGACCCGCGAAGTTATTGCGTAGCGCTGTTCGCCAATTCTCCATTCTCXXXXXXXXXXGCCAAGCGCTGTTCATGCATCCTCCACCTGCAAGTATGGAGCCCCGGGAAGTTATTGCATAGCGCTGTTCGCCAATTCTCCATTCCCCACTTTTTTTTCG	ie,if,iq,jg,jh,jl,jm,jq,jr,jy,ke,kk,kp,ld,lj,lk,lu	1,1,1,1,1,1,3,1,1,1,1,1,1,1,1,1,1
CATGAATGTTATTGCCTAGCGCTGTTCATGCATCCTCCACCTTCGAGTCTGGAGCCCCGCGAAGTTATTGCGTAGCGCTGTTCGCCAATTCTCCATTGTCXXXXXXXXXXGACAAGCGCTGTTCATGCATCCTCCACCTTCAAGTATGGAGCCCCGGGAAGTTATTGCATAGCGCTGTTCGCCAATTCTCCATTCCCCACTTTTTTTTCG	M,ij,is,jb,jh,jj,jk,jz,ke,kq,lb,lk,lo,lq,ls,lu,lw	1,1,1,1,1,1,1,1,1,1,1,1,1,1,1,1,1
>Marker1762840	noP
AAATATCAATTATCAATGATATCTCCAATTAACTTGGATGGATAAACAAAATTCATTTCCAAAGTCAGACATGCAAATTTGTTTTAAAATGCTGTATGAAXXXXXXXXXXCTTGTGTTCTTGTTCATATGCACTAATGGAATCCTCGTCTTCACTTGAACTCTGCTCATCAAAAAGCTTCTTTCCTTGTATGTTTTGCCTCTTCCGAGGA	M,ii,ip,is,je,jk,jr,kd,kg,ki,kq,ks,kt,kz,la,lf,lg,lj,lq,ls,lw,ma,mb	5,1,1,1,1,1,1,1,2,2,1,1,1,1,1,1,1,2,1,1,1,1,1
AAATATCAATTATCAATGATATCTCCAATTAACTTGGATGGATAAACAAAATTCATTTCCAAAGTCAGACATGCAAATTTGTTTTAAAATGCTGTATGAAXXXXXXXXXXCTTGTGTTGTTGTTCATATGCACTAATGGAATCCTCGTCTTCACTTGAACTCTGCTCATCAAAAAGCTTCTTTCCTTGTATGTTTTGCCTCTTCCGAGGA	ic,ig,ip,iq,iz,jb,jc,je,jh,jm,jn,jp,jx,ka,kb,kp,kx,la,lt,lw,ly	1,4,1,1,1,1,1,1,2,1,2,1,1,2,1,2,2,1,1,1,1
>Marker1763581	noP
ATCAAGGAGATTGGGTCCCGTTTATGGATGTGTTAGCTTTGCTAATTTTTGGGGTTGTCCTCTTTCCAAACATGGATGGTTTGGTAGACCTAGCAGCAATXXXXXXXXXXTTGGTTTCGCACTTGTTCCAGCAAGATACAAGGCATCCATGTCCGCTCCTGAGCCATCGCTCGTGTACTGAAAAGAGGAGAATAGATTGGGACCAGCTTT	M,ic,id,ie,ig,ii,il,io,it,iu,iv,iw,iy,ja,jb,jc,je,jf,jg,jj,jk,jl,jm,jn,jp,jq,jr,js,jt,jy,kc,ke,kg,ki,kk,kp,ks,kt,ku,kw,kx,kz,la,lb,lc,ld,lg,lh,li,lo,lq,lt,lu,lx,ly,lz,ma	11,2,1,1,1,2,1,2,2,1,1,1,1,1,2,1,3,2,1,1,3,1,1,3,1,1,1,1,2,2,3,2,3,1,3,1,2,1,2,1,1,1,4,2,1,1,3,1,1,2,1,2,1,2,2,1,1
ATCAAGGAGATTGGGTCCCATTTATGGATGTGTTAGCTTTGCTGATTTTTGGGGTCGTCCTCTTTCCAAACGTGGATGGTTTGGTAGACCTAGCAGCAATXXXXXXXXXXTTGGTTTCGCACTTGTTCCAGCAAGATACAAGGCATCCATGTCCGCTCCTGAGCCATCGCTTGTGTACTGAAAAGAGGAGAATAGATTGGGACCAGCTTT	M,ic,in,iq,is,it,iu,ix,iy,ja,jb,jd,jj,jm,jo,jr,js,jt,jx,jy,kc,kg,kl,kr,ks,ku,kx,lc,lf,lg,lh,lj,lk,lo,lq,lr,lu,lx,ma	8,1,1,1,2,2,1,1,2,2,4,1,1,1,2,1,2,1,2,2,2,1,2,1,1,1,2,1,2,5,1,1,1,1,2,2,1,1,3
>Marker1763903	noP
CTGTACAAATATATGACCAGGATAAATAGCAGAGCATATTAAAAGAATGAAAGCGCATGCATATGAACATAAGAAAACACAATCCTCAATACAACATGAAXXXXXXXXXXTGCATCCTCCATCTATTGCAATATCTGCATCAGGATTTCCATGATTTTCCAGATGTGGTTTATTACAATGTAAAATACACAACAAAAATGAAATTAAACA	M,ih,is,jb,jl,jx,kk,ko,kr,kt,ky,la,lf,lh,lk,lq,lt,lx,ma	5,1,2,1,1,1,1,1,1,4,2,1,2,1,1,1,1,1,4
CTGTACAAATATATGACCAGGATAAATAGCAGAGCATATTAAAAGAATGAAAGCGCATGCATATGAACATAAGAAAACACAATCCTCAATACAACATGAAXXXXXXXXXXTGCATCCTCCATCTATTGCAATATCTGCATCAGGATTTCCATGATTTTCCAGATGTGGTTTATTACAATGTAAAATACACAAAAAAAATGAAATTAAACA	ik,ip,ir,is,jr,kc,kd,ke,kh,ko,kq,kz,li,lp,lr,lt	1,1,1,1,1,1,1,1,3,1,1,1,1,1,1,1
>Marker1766530	noP
TGTGCTTCTCAAAAACACCATCATATTTTCCTTAATGAGTAAAAATCCACATAGATCGAATCATATTAACATCAAGAGGACGTGGCACCAACTCCCACGTXXXXXXXXXXCACGAGTCTAGGAGCCTAAAAAGGAGTAGGCTGATATGGAGGTGAAAGTGCAAGCGCTGGGCTGGGTGAGGGTTGTTGCGATTGTAGGCTAGGTGTGGGT	M,ig,ih,ii,ik,in,io,iq,ix,iz,jb,jc,je,jf,jl,jm,jn,jo,jp,ju,jv,jx,kb,kd,ke,kf,kg,kh,kl,ko,kq,ks,kt,ku,kw,ky,kz,ld,le,lk,lo,lq,lr,lu,lw	2,1,3,1,1,1,1,1,1,1,1,1,3,1,1,3,2,3,1,1,1,2,2,2,2,1,1,2,1,1,1,1,3,1,1,1,2,1,1,1,1,2,1,1,1
TGTGCTTCTCAAAAACACCATCATATTTTCCTTAATGAGTAAAAATCCACATAGACCGAATCATATTAACATCAAGAGGACGTGGCACCAACTCCCACGTXXXXXXXXXXCACGAGTCTAGGAGCCTAAAAAGGAGTGGGCTGATATGGAGGTGAAAGTGCAAGCGCTGGGCTGGGTAAGGGTTGTTGCGATTGTGGGCTAGGTGTGGGT	M,ik,ip,it,iu,iv,iw,ix,iy,iz,jd,jh,jk,jp,js,jt,jv,jz,kb,kf,ki,kn,ko,kp,kt,ku,kw,kx,lb,le,lf,lg,lh,li,lj,ll,lm,lp,lr,lx	4,1,2,1,1,1,2,1,1,4,3,1,1,2,3,2,1,1,1,1,1,2,1,2,1,1,1,1,2,1,1,2,1,1,2,2,1,2,2,1
>Marker1769757	noM
CAAACAGAAAACGCAAATGAAACATGAAGCAGAAACGTAAATGAAGAAGAACGTAAATGAACAGAAACGTAAATGAAAGTAGAAGAAGAAGCAAGAATGAXXXXXXXXXXAACCCTAAAACAAAGCTCTGAATGATGAATTGCATAACAGAATAGAATGTCCTGCACGAATCCCAAGGCAGCTATTTAAAAAGAGTCACTCAAAGTCACT	P,ih,iv,jk,kd,ke,kk,ko,kq,kt,kz,la,le,lf,li,lj,lk,lm,lo,lp,lt,ma	4,1,2,1,1,1,1,1,1,1,2,2,1,1,3,1,1,1,1,1,1,2
CAAACAGAAAACGCAAATGAAACATGAAGCAGAAACGTAAATGAAGAAGAACGTAAATGAACAGAAACGTAAATGAAAGTAGAAGAAGAAGCAAGAATGAXXXXXXXXXXAACCCTAAAACAAAGCTCTGAATGATGAATAGCATAACAGAATAGAATGCCCTGCACGAATCCCAAGGTAGCTATTTAAAAAGAGTCACTCAAAGTCACT	P,io,iw,jd,jp,jx,kg,kj,kn,kt,kz,lf,lg,li,lj,lm,lo,lq,lu,ly	3,1,1,1,1,2,1,1,1,1,2,1,1,2,1,2,1,1,2,1
>Marker1770066	noP
TTGATGGTCATTCACCAATCCAATGAAAAGATGTGATTGTTGGTAGTTTTTATGAAAAGTTGTGACTCTTAGAAGTTATTTTCTGAATTTCTGAATTCTTXXXXXXXXXXCATCAAAATCTTCATGATTTACAGTTCACATAGCCACTGAACCCCTAACACAACATCTGTGCCGCTATGGGGTAGGGCAAAGAAATCCACCATGAATCTG	M,ic,ii,ik,in,io,ip,iq,ir,is,iu,ix,jd,je,jf,ji,jk,jl,js,jt,jy,kb,kh,kk,km,kn,kp,kq,ku,kw,kx,lb,lc,le,lg,lh,lj,ll,ls,lt,lw,lx,lz	5,3,1,1,2,1,3,2,1,2,1,1,2,1,2,3,3,2,6,2,2,1,1,1,1,1,2,2,3,2,4,3,2,1,4,2,2,4,2,2,1,1,3
TTGATGGTCATTCACCAATCCAATGAAAAGATGTGATTGTTGGTAGTTTTTCTGAAAAGTTGTGACTCTTGGGAGTTATTTTCTGAATTTCTGAATTCTTXXXXXXXXXXCATCAAAATCTTCATGATTTACAGTTCACATAGCCACTGAACCCCTAACGCAACATCTGCGCCGCTATGGGGTAGGGCAAAGAAATCCACCATGAATCTG	M,if,ih,ij,ik,il,im,in,iv,iy,iz,ja,jb,jc,je,jg,jl,jm,jn,jo,jp,jr,jv,jw,jx,jy,jz,ka,kb,kc,kd,ke,kg,kh,ki,kj,kl,kn,ko,ks,kv,kw,kz,lc,ld,le,lo,lq,ls,lu,lv,mc	3,4,2,2,1,1,3,1,2,1,2,1,1,3,1,1,2,1,1,2,1,2,1,2,3,1,2,7,1,1,1,2,3,1,1,1,2,3,3,1,1,2,2,1,1,1,2,2,1,1,2,1
>Marker1773001	noP
ACTCATGAAAGCGCTTCTCGACCTGGGACCAGCCTTCGGTTCCAACGTTTTTGGTCATGAACTTGAGTCCCTTGAGGGCGCGAGCAGCACCAGACTTGGTXXXXXXXXXXGTCGCGCACGTCCAGCGTTATCTCCACGAAGTCCTCCTCCTCTTGGTCCTTGAACCTCGTGCTTTTCTTGCTGCTCTTCTTGTTGTTGGGCGTCACCAGC	M,ih,ir,is,iu,iw,je,jl,jr,jt,jv,jw,jz,kc,kd,ke,kf,kg,ki,kk,kq,kt,la,lc,ld,lf,lj,lq,ls,lu,ma	13,1,1,1,1,1,2,1,1,3,1,1,1,1,1,1,2,1,1,1,1,1,2,3,1,2,1,1,1,2,1
ACTCATGAAAGCGCTTCTCGACCTGGGACCAGCCTTCGGTTCCAACGTTTTTGGTCATGAACTTGAGTCCCTTGAGGGCGCGAGCAGCACCAGACTTGGTXXXXXXXXXXGTCGCGCACGTCCAGCGTTATCTCCACGAAGTCCTCCTCCTCTTGGTCCTTGAACCTCGCGCTTTTCTTGCTGCTCTTCTTGTTGTTGGGCGTCACCAGC	ii,ik,im,in,io,it,iv,ix,iy,iz,ja,jb,jc,jh,ji,jk,jl,jm,jn,jo,jt,ju,jx,jy,ka,km,kp,ku,kw,kx,kz,la,lc,lf,lo,lq,ls,lt,lv,lw,lx,mc	1,1,1,1,1,1,2,2,2,2,1,3,1,1,1,1,3,1,1,1,2,1,2,2,2,1,1,2,2,2,1,1,1,1,1,1,1,1,2,2,1,1
>Marker1777366	tagNoPM
GCAACTCATGTGGCACAACTAGCAAGCGCTTGAACTTTACATTACACCTAGATTATTTAGTAAAAATGTAAAGTTTCATTAAAAACAGTTCTTGAATAATXXXXXXXXXXGACCTAGATTTATGTTTCTTACATTCTTAAAATGAGAACTATTCTTACTATATATGTCCCTTATAAACTATATATAGGTTGTTTGCATCACCTATGCATG	if,ii,il,iv,ix,ja,jo,jx,ke,kf,kg,kh,ki,kj,kl,ko,kr,kt,ky,kz,la,lf,lk,ll,lo,ly	1,1,1,1,1,1,1,1,2,3,1,1,1,1,2,3,1,2,5,1,1,1,1,1,4,1
GCAACTCATGTGGCACAACTAGCAAGCTCTTGAACTTTACATTACACCTAGATTATTTAGTAAAAATGTAAAGTTTCATTAAAAACAGTTCTTGAATAATXXXXXXXXXXGACCTAGATTTATGTTTCTTACATTCTTAAAATGAGAACTATTCTTACTATATATGTCCCTTATAAACTATATATAGGTTGTTTGCATCACCTATGCATG	P,M,id,ik,ip,is,iw,ix,jb,jp,js,kb,kf,kh,kn,ko,kp,kq,kr,kx,lf,lg,lh,li,lj,ll,lm,lp,lr,lx,ma	3,3,1,1,1,1,4,2,1,1,1,1,1,1,1,1,1,1,2,1,1,1,1,2,3,1,1,2,1,2,1
>Marker1781370	noM
TTTTTCACTCACAGTGTGTGCAAATAGTGTTGGTGTTTGTGTGCATCAAATGAATAAATATTTACTTCATGCATACATTTAAAACGCACTAAAAGCAACAXXXXXXXXXXAAACGCACTAAAAGCAACAAAGAGTTTATATACACAAGAACATAATGAAAGGAAGCCAACAAAGGGGTAAGTCACGGTAAAACATTGCACAAAATTTAAA	P,ie,jh,js,jy,km,kq,kw,lb,lc,ln,lq,lr,mb	7,1,2,1,1,1,1,1,1,1,1,1,1,1
TTTTTCACTCAAGTGTGTGCAAGTAGTGTTGGTGTTTGTGTGCATCAAATGAATAAATATTTACTTCATGCATACATTTAAAACGCACTAAAAGCAACAAXXXXXXXXXXAAACGCACTAAAAGCAACAAAGAGTTTATATACACAAGAACATAATGAAAGGAAGCCAACAAAGGGGTAAGTCATGGTAAAACATTGCACAAAAATTAAA	P,ic,ie,if,ij,ip,iq,iw,iy,ja,jd,jh,jl,jm,jp,jq,jt,jv,jw,jx,jz,kd,ke,kf,kj,km,kn,ko,ks,kv,kw,lc,le,lg,li,lj,lm,ln,lo,lt,lu,lv,lw,ly,ma,mb,mc	7,1,2,1,1,1,2,1,1,1,2,1,1,1,1,1,1,1,1,1,2,1,1,1,1,1,1,1,2,4,2,1,2,2,1,1,2,1,2,1,1,2,1,2,1,1,1
>Marker1782544	noP
CCTACTTGAATTGCAGTCTTCTTTGAAGAAAACATTTGCTGACACTTCTTGTAGTGTGCAATTGCTCCCTGGATTGAATTTTCTATCTCTAAATTTGCATXXXXXXXXXXGAATGATCTTTTGTGCTAGTTAATTCCATCCTCACATGTCTTATCTTTGTAGCTTCTCATGACAGAATTGGAGGGCTGATGATATCTATCCCTATGAATT	M,ih,ix,iy,jb,je,jf,ju,ke,kg,ko,kt,kx,lh,lm,lz,ma	8,1,1,1,1,1,1,1,1,3,1,2,1,1,1,1,2
CCTACTTCAATTGCAGTCTTCTTTGAAGAAAACATTTGCTGACACTTCTTGCAGTGTGCAATTGCTCCCTGGATTGAATTTTCTATCTCTAAATTTGCATXXXXXXXXXXGAATGATCTTTTGTGCTGGTTAATTCCATCCTCACATGTCTTATCTTTGTAGCTTCTCATGACAGAATTGGAGGGCTGATGATATCTGTCCCTATGAATT	is,iu,iv,iw,jz,ke,kh,kq,la,lc,lh,lj,ll,lp,lt,lx	1,1,3,2,1,2,1,2,1,1,1,1,1,3,1,1
>Marker1783248	noP
CGGGTTGTACGCAAAGACATCAAGAGCAGCAACATTCTCTTCACATCAATTAGCTTTAAGATTAGGGAGACAATGGGTTTATGGACGTATTTACCTTGTTXXXXXXXXXXCACACAAGGATCAAATAAAAAAACAAAAAATTTCAAAGATTAAAAATAAACAAAAAGTTTTATAGCGACAAAAGTTGGAAAAAAAATTCAAACTTACAAG	M,in,jq,kl,kt,ky,ld,lm,lq	3,2,1,1,1,1,2,1,1
CGGGTTGTACGCAAAGACATCAAGAGCAGCAACATTCTCTTCACATCAATTAGCTTTAAGATTAGGGAGACAATGGGTTTATGGACGTATTTACCTTGTTXXXXXXXXXXCACACAAGGATCAAATAAAAAAACAAAAAATTTCAAAGACTAAAAATAAACAAAAAGTTTTATAGCGACAAAAGTTGGAAAAAAAATTCAAACTTACAAG	M,in,ix,ja,je,jf,ji,jq,jr,ke,kn,ko,lf,lg,lk,lm,lp,lt,ly,lz	2,1,1,1,1,1,1,1,1,2,1,5,2,2,1,2,3,5,3,1
>Marker1783397	noP
CCCTATCAATCTGAGTAATCAGTAACATTCAGGGTAAAAAATTAAACAAGTGCCACTGAAGAGATCAGCTGGCAAACTTCACTATGATACAAAAACCAATXXXXXXXXXXCTAGCACAACGCAACAAACACACAGAATGATGAAAAGTGCAAAGCTGAGAGTGAGATCAAAGAAGACACAAACCGTCATTTGGATCTGTGTCACCATTGA	M,ig,ih,ii,im,in,io,is,iv,ix,iz,ja,jf,jg,ji,jj,jn,jo,jr,js,jt,ju,jv,ka,kb,kj,kk,kl,kn,ko,kq,kt,ky,kz,la,ld,le,lh,lk,lm,lp,lt,lu,lv,ma	11,3,4,1,1,2,2,3,1,1,1,1,3,1,1,1,1,3,3,1,1,1,1,2,2,1,2,4,2,3,1,2,1,1,1,1,4,2,2,1,1,3,1,1,1
CCCTATCAATCTGAGTAATCAGTAACATTCAGGGTAAAAAATTAAACAAGTGCCACTGAAGAGATCAGCTGGCAAACTTCACTATGATACAAAAACCAATXXXXXXXXXXCTAGCACAATGCAACAAACACACAGAATGATGAAAAGTGCAAAGCTGAGAGTGAGATCAAAGAAGACACAAACCGTCATTTGGATCTGTGTCACCATTGA	ic,id,ie,if,ii,il,ip,ir,it,iu,iy,jc,jd,jh,jk,jl,jm,jp,jq,js,jx,jy,jz,ka,kc,kf,kg,kh,km,kn,kp,kq,kr,ks,ku,kv,kw,kx,ky,kz,lf,lj,ll,lq,lr,lu,lx,mb	2,1,1,1,2,1,1,3,1,1,1,1,1,2,1,1,4,2,2,1,3,2,1,1,4,1,2,2,1,1,3,2,1,2,1,1,1,3,2,3,2,2,1,1,3,3,1,3
>Marker1784664	noP
ACAAATAAATGACAAACACCACAAAAACATGAATTTAATACACTCAAATGAATACAACACAAATGTGATAAATAACCATTATTATTAACAACATAAAAGAXXXXXXXXXXCCCCTCCATGAAATAATATCATACTTCACATCATCACACACTACTAACACACTACATATGCATAAAGAAATCATGAAAACCCATGTCTTTCAATATTATA	M,id,if,ig,ij,il,im,in,io,ip,it,iv,jb,jc,je,jf,jh,ji,jj,jk,jm,jn,jo,jq,jr,jt,ju,jv,jw,jy,jz,kb,kc,kh,ki,kl,km,kn,ks,kt,ky,kz,lb,lc,ld,le,lf,lh,li,lj,lk,ll,ln,ls,lt,lv,lw,lx,mb	10,1,2,2,2,4,2,1,2,2,1,1,1,5,1,2,3,1,4,5,1,1,1,4,3,3,3,1,2,4,4,2,4,2,1,3,1,2,2,1,1,7,1,2,3,1,1,6,1,2,1,2,1,3,3,1,3,1,1
ACAAATAAATGACAAACACCACAAAAACATGAATTTAATACACTCAAATGAATACAACACAAATGTGATAAATAACCATTATTATTAACAACATAAAAGAXXXXXXXXXXCCCCTCCATGAAATAATATCATACTTCACATCATCACACACTACTAACACACTACATATGCATAAAGAAATCATGAAAACCCACGTCTTTCAATATTATA	M,ic,id,ie,ih,ii,ik,ip,iq,is,iv,iw,ix,iy,iz,jb,jg,jk,jl,jm,jn,jr,js,jx,jz,ka,kb,kd,kf,kg,kh,ki,kj,km,kn,ko,kq,kr,ks,kt,ku,kv,kw,kx,la,lb,lc,le,lg,li,ln,lo,lp,lq,lr,lu,ly,mb,mc	1,3,1,4,3,2,3,1,1,3,2,3,3,1,1,1,1,2,4,1,1,2,1,3,1,1,3,2,2,1,1,1,2,1,4,2,1,3,3,1,5,6,3,4,3,3,2,1,3,1,1,2,1,4,3,1,1,2,3
>Marker1785893	noP
AGGTCCATGGATTGGTCCGTGGAGTCCGACAGACCAATTTTTTTAAACAGTTCATGGTTATGTCATATTTTTTTGTCCGTCCCGCTTAACCCGCGGACTAXXXXXXXXXXATTGATGTAATTGACTAATTGTTAAGATTTTATTTACATTTGTATTGAACTTAATTTGATTGTGTTATATTTTTATTGAAATTGAAATTCTTTTAAAACT	ic,io,it,iw,ix,je,jl,jp,js,jt,kd,kf,kh,kq,la,ld,le,ln,lu,ma	1,1,1,1,1,2,2,1,2,1,1,1,1,1,2,1,2,1,2,1
AGGTTCATGGATTGGTCCGTGGAGTCCGACAGACGAATTTTTTTAAACAGTTCATGGTTATGTCATATTTTTTTGTCCGTCCCGCTTAACCCGCGGACTAXXXXXXXXXXATTTATGTAATTGACTAATTGTTAAGATTTTATTTACATTTGTATTGAACTTAATTTGATTGTGTTATATTTTTATTGAAATTGAAATTCTTTTAAAACT	M,ig,ih,iq,ix,iy,jq,jr,jv,jx,kb,kf,ks,kt,ku,kx,ky,lb,le,lm,ls	2,1,1,1,1,1,1,1,2,1,1,1,1,1,1,1,1,1,2,1,1
>Marker1786017	tagNoPM
TCCTTGAGATGCCGGAACCCCGTACCGAGAGGTAGGTCCGACGTTTCCTGGGACGTTTGAATTATATTGCCAGATTCATATCACAGCTCACCGCTATTTGXXXXXXXXXXAAACCAGTCCGTCCGCTGGAACGAGGATTGTCAAGAAGCGTTTGGAAGGATCAAACAGTGTCTCATGAACCCTCCTGTGCTTATGCCACCGGTACCCGGA	id,ja,jh,jm,jp,jx,ke,kh,kn,kr,kx,kz,lg,li,lk,lo,lr,lw,lx,mb	1,2,1,1,1,1,1,1,1,1,1,1,1,1,1,1,1,1,1,1
TCCTTGAGATGCCGGAACCCCGTACCGAGAGGTAGGTCCGAGGTTTCCTGGGACGTTTGAATTATATTGCCAGATTCATATCACAGCTCACCGCTATTTGXXXXXXXXXXAAACCAGTCCGTCCGCTGGAACGAGGATTGTCAAGAAGCGTTTGGAAGGATCAAACAGTGTCTCATGAACCCTCCTGTGCTTATGCCACCGGTACCCGGA	M,ic,ie,ij,il,iq,iz,jc,jf,jj,jo,js,jw,jy,kn,kp,ky	3,1,1,1,1,1,1,1,1,1,4,1,1,2,1,1,1
TCCTTGAGATGCCGGAACCCGTACCGAGAGGCAGGTCTGGGGTTTCCTGGGACGTTTGAATTATATTGCCAGATTCATATCACAGCTCACCGCTATTTGTXXXXXXXXXXAAACCAGTTCGTCTGCTGGAACGAGGATTGTCAAGAGGCGTTTGGAAGGATCAAACGGTGTCTCATGAACCCTCCTGTGCTTATGCCGCCGGTACCCGGA	P,M,ic,ii,ij,ir,iy,jc,jj,jo,jz,kb,kh,ki,km,kn,kq,ks,kx,kz,lb,le,lk,lp,lq,lt,lx,ly,mb,mc	1,3,1,1,2,1,1,1,1,1,1,1,2,1,1,2,1,1,1,1,1,1,1,1,1,1,1,2,1,1
>Marker1786236	noM
TTGGATGGACTTTAGTAGACATTCCTGGTATTAGCCCATCTACCTGCATGCATAGGATACTTTTAGAGGATGGAGCTAAGCCAGTGAGGCAGCCACAGCGXXXXXXXXXXTGGTGAAAAAGGAACTGACCAAGCTCTTACAAGCTGGAATCATCTACCCCATTTCTGACAGCCAGTGGGTGAGTCCAGTCCAAGTAGTTCCTAAGAAGAC	P,ic,ie,ik,ip,iq,iv,ix,jk,jl,jz,kd,kh,km,kp,ku,kx,lc,lj,lk,lm,ln,lo,lr,ls,lw,lx,ly,mb,mc	10,1,1,1,1,3,1,2,1,1,1,1,1,1,1,1,1,1,1,1,1,1,1,2,1,1,1,1,1,2
TTGGATGGACTTTAGTAGACATTCCTGGTATTAGCCCATCTACCTGCATGCATAGGATACTTTTAGAGGATGGAGCTAAGCCAGTGAGGCAGCCACAGCGXXXXXXXXXXTGGTGAAAAAGGAACTGACCAAGCTCTTACAAGCTGGAATCATCTACCCCATTTCTGACAGCCAGTGGGTGAGTCTAGTCCAAGTAGTTCCTAAGAAGAC	if,ig,ij,il,in,iu,ja,jc,je,jn,jo,jp,jy,jz,kb,km,kn,ks,ku,kz,lc,lp,ls,lu,lw	1,1,2,1,1,1,2,1,1,1,1,1,1,2,1,1,1,1,1,1,2,1,1,1,3
>Marker1786511	noP
GTCACGTTTTTGGATACCTTCTTTTACTTTTCTTGCTTTTCCACTCGGTAATCAAGGAACATGCGCTACCGAGAAGCTTCTGATTTTTTTTTTGTTAATTXXXXXXXXXXGCGATATGTTACCAAACTTGTTACCGTTGGATCAGATCGAACGGTTGTTACGAATTGAGAGGTTCATACGCGTTCTTGGATCAAGAAACGTTAGCAGTGT	M,ig,ih,il,im,io,is,iv,iw,ix,iy,ja,jb,jc,jd,jf,ji,jn,jp,ju,jv,jw,kj,kl,ko,ku,kx,lb,lc,ld,lf,lh,lr,ls,lt,lz	4,1,2,1,2,2,2,1,1,3,1,1,1,2,1,2,1,1,1,2,1,1,1,3,1,1,1,1,1,1,2,1,2,1,1,3
GTCACGTTTTTGGATACCTTCTTTTACTTTTCTTGCTTTTCCACTCGGTAATCAAGGAACATGCGCTACCGAGAAGCTTCTGATTTTTCTTTTGTTAATTXXXXXXXXXXGCGATATGTTACCAAACTTGTTACCGTTGGATCAGATCGAACGGTTGTTACGAATTGAGAGGTTCATACGCGTTCTTGGATCAAGAAACGTTAGCAGTGT	id,ii,il,io,ir,it,iv,ix,jm,jy,ka,kc,kg,kj,km,kn,ko,kp,kw,kz,la,ln,lo,lq,lu,lw,lx,lz,mb	1,1,1,1,2,1,2,1,2,1,1,1,1,1,2,1,1,1,1,1,1,1,1,2,1,1,2,1,2
>Marker1793294	noM
TCTTCAACCTGTTCGCCAGTATCTTCGCCACTATCTTGTATGTGCAACCTATCAATGAGATAGGTTTGTATTCATTCAACAATTGTGGATCCGCTACTTTXXXXXXXXXXTTGGGAAGATTCCATTAACATAGAATTCATCTAAGAAGCGCATGACATCAGGCTTGATTATATTCCAGAATTGCTTTATGAATTTGAAAGTTAGACCATC	if,ig,ij,il,ir,iw,iy,iz,je,ji,jj,jo,jp,jr,js,jv,kb,kl,km,kn,ks,kt,ku,lc,lg,lk,ll,lm,lp,lq,lv,ma	2,1,2,1,1,1,1,1,1,2,2,1,1,1,1,1,1,2,2,1,3,1,3,1,1,1,1,2,3,1,1,1
TCTTCAACCTGCTCGCCAGTATCTTCGCCACTATCTTGTATGTGCAACCTATCAATGAGATAGGTTTGTATTCATTCAACAATTGTGGATCCGCTACTTTXXXXXXXXXXTTGGGAAGATTCCATTAACATAGAATTCATCTAAGAAGCGCATGACATCAGGCTTGATTATATTCCAGAATTGCTTTATGAATTTGAAAGTTAGACCATC	P,ic,ie,ii,in,io,is,iv,iy,iz,ja,jh,jk,jl,jm,jo,jp,jz,kd,kg,kh,km,ko,kp,kq,kw,ky,lb,lc,lh,lj,lk,ln,lp,lw,mb,mc	18,1,3,3,1,1,1,2,1,1,2,4,3,2,1,1,2,1,2,1,2,2,1,2,1,3,1,2,2,1,3,1,7,1,2,2,3
>Marker1795833	noP
ACTCCACCAAGTATAAGGGAAATCTGGGGCTGCCATGACTTAACAAACTTTTACAAAAGGTTTGTCCCATATTTTTCTATACTTGTAACACCACTCATTGXXXXXXXXXXGAGGTCAAATCCTTTCCAAGGTGGAGGGGATGATGCAATCCTACCCCCCAAGGGTATTGGATGGAAGACTCCAAGAGGCTTGGGCTAGAGCTACTAAAGA	id,ie,ih,ii,iq,is,it,iu,iv,iw,ix,iy,iz,je,jg,jh,jk,jl,jm,jn,jp,jr,js,jt,jz,ka,kb,kc,kd,kf,kh,kj,kk,km,kn,kp,kr,kv,kw,kx,kz,la,lb,lc,ld,le,lg,lh,li,ll,ln,lo,lq,lr,lu,lw,lx,ly,ma,mb,mc	1,1,2,7,1,4,1,2,4,6,7,1,4,1,1,3,3,1,2,2,5,1,2,7,1,2,1,1,2,3,2,2,1,1,3,1,1,2,3,8,2,6,2,3,5,1,2,1,1,1,1,1,4,4,1,1,2,2,2,3,6
ACTCCACCAAGTATAAGGGAAATCTGGGGCTGCCATGACTTAACAAACTTTTACAAAAGGTTTGTCCCATATTTTTCTATACTTGTAGCACCACTCATTGXXXXXXXXXXGAGGTCAAATCCTTTCCAAGGTGGAGGGGATGATGCAATCCTACCCCCCAAGGGTATTGGATGGAAGACTCCAAGAGGCTTGGGCTAGAGCTACTAAAGA	M,ic,id,ig,ih,ij,il,in,iq,ir,it,iz,jb,jc,jd,je,jf,ji,jj,jm,jn,jq,jv,jw,jx,jy,jz,ka,kb,kc,ki,kk,kl,km,kn,ko,kp,ks,kt,ku,kz,lb,lc,le,lh,lm,ls,lv,lw,lz	14,2,4,2,1,2,3,1,2,1,4,1,5,5,5,1,3,2,3,2,2,5,1,3,1,2,4,3,1,1,1,2,3,6,2,1,6,2,1,3,2,2,1,2,2,2,1,2,2,2
>Marker1797469	tagNoPM
AAGGTTGAAGCTTTGTGTGGAGCTTCAATGGTGGAGGAAGAAGAGAGAAAGCTACGTGAGAGAGGGAGAGAAAAGGCTTCTGAATTTCTTTCTTTTGGCTXXXXXXXXXXGGAGAGAGAACAACTTTTTGGTTTTAAATAAAAGGGTTTTCTCTTTTTCTATTATTTTATTTAAGCTATGCCACATGTCCCCATTTGAGTGGAGCAAGAA	ic,im,io,iq,is,iu,jf,js,jt,jv,km,lb,lf,lu,mb	1,1,1,3,1,1,1,2,1,1,1,1,2,1,1
AAGGTTGAAGCTTTGTGTGGAGCTTCAATGGTGAAGGAAGAAGAGAGAAAGCTACGTGAGAGAGGGAGAGAAAAGGCTTCTGTGTTTCTTTCTTTTGGCTXXXXXXXXXXGGAGAGAGAACAGCTTTTTGGTTTTAAATAAAAGGGTTTTCTCTTTTTCTATTATTTTATTTAAGCTATGCCACATGTCCCCATTTGAGTGGAGCAAGAA	M,io,ir,jk,jo,ju,jv,kl,kn,kr,kt,la,lh,lo,lq,ly,mc	2,1,1,1,1,1,1,2,1,1,1,1,1,1,1,1,1
AAGGTTGAAGCTTTGTGTGGAGCTTCAATGGTGAAGGAAGAAGAGAGAAAGCTACGTGAGAGAGGGAGAGAAAAGGCTTCTGAGTTTCTTTCTTTTGGCTXXXXXXXXXXGGAGAGAGAACAGCTTTTTGGTTTTAAATAAAAGGGTTTTCTCTTTTTCTATTATTTTATTTAAGCTATGCCACATGTCCCCATTTGAGTGGAGCAAGAA	P,ik,jh,ju,kp,ks,kx,le,lk	4,1,1,1,1,1,2,1,1
>Marker1800376	noM
TCGAACCCAAGGCGTCGAATGGTCACCGCTTCATTCTAGTGGCGATAGATTACTTCACCAAATGGGTCGAAGCGGCATCTTATACTAATGTCACAAGGAAXXXXXXXXXXCAGGAAGATCATCACTGACAATGACACCAATCTGAACAATAAGATGATGCAGGAGATGTGCGAGGACTTCAAGATCCAGCATCATAACTCTACCCCTTAT	P,if,ih,iq,iu,iz,jc,jh,ju,jv,jw,jz,ka,ke,kf,kh,kk,km,kn,kq,ky,ld,lj,lm,lo,lv,lw,mc	18,1,1,2,1,2,1,7,1,2,1,2,1,7,2,1,2,1,1,2,1,2,1,2,2,1,4,1
TCGAACCCAAGGCGTCGAATGGTCACCGCTTCATTCTAGTGGCGATAGATTACTTCACCAAATGGGTCGAAGCGGCGTCTTATACTAATGTCACAAGGAAXXXXXXXXXXCAGGAAGATCATCACTGACAATGGCACCAATCTGAACAATAAGATGATGCAGGAGATGTGCGAGGACTTCAAGATCCAGCATCATAACTCTACCCCTTAT	P,id,ig,ij,ik,in,io,is,it,iu,iv,iw,iz,jf,jh,jj,jl,jn,jo,jp,jt,jw,jx,kb,kd,ke,kf,kg,ki,kk,km,kn,kq,ky,la,lc,lg,lh,li,lj,lk,lm,ln,lp,lu,lv,lw,ly,lz,ma,mc	19,1,2,2,3,1,1,1,1,1,1,1,1,3,6,1,1,2,3,2,1,2,1,1,3,3,1,1,1,2,1,2,1,2,2,1,1,1,2,1,5,6,1,1,1,1,1,1,1,2,1
>Marker1800430	noM
ACAGATTTAGCCTTTTCAATGTACTCTGAACAAAATTCAATGGCTTCTTTTGCAATGTACCTTTCAACACATACAATTGGTATACCCTTTTAAGATCTTCXXXXXXXXXXCCACAACATATGATTTCTCTGACCAGATGAACAATTAAGTGAATCATGATGTCAAAGAAAGTAGGAGGAAAATACATCTCCAATTGGCACAGTATAATGG	P,ie,is,ix,ja,jh,jl,jn,jz,kc,kd,ke,kf,kh,kp,kr,kx,lk	9,1,1,1,1,3,1,1,1,1,1,2,1,1,1,1,1,1
ACAGATTTAGCCTTTTCAATGTACTCTGAACAAAATTCAATGGCTTCTTTTGCAATGTACCTTTCAACACATACAATTGGTATACCCTTTTAAGATCTTCXXXXXXXXXXCCACAACATATGATTTCTCTTACCAGATGAACAATTAAGTGAATCATGATGTCAAAGAAAGTAGGAGGAAAATACATCTCCAATTGGCACAGTATAATGG	ig,il,jc,jd,jh,jj,jm,jo,jv,kb,ke,kl,kn,kp,ks,ll,lm,lp,lw	1,1,1,1,2,1,1,1,1,2,2,1,1,1,1,1,1,1,1
>Marker1802556	noP
CAAATCCAGCGTCAAATTGCTTCTTCACTTCTTCTTTTATCTTCAAGGATGTTTCGGGCTTCATCCTTCTCAGTTTCTGTTTTACCGGGGAACACTCGGGXXXXXXXXXXGCAAAGATGTCTTGGTAGCCGTGTAATGCGAATGGGAGCATTTCGTGCCAATCCTTGTATGACACGGTCATCTTTTGGATTATCTTTTTGATATTCTTAT	M,ic,id,if,ig,ij,il,im,in,io,ip,iq,ir,it,iu,iy,iz,ja,jb,jc,jd,je,jf,jh,ji,jj,jm,jn,jo,jq,js,jt,ju,jv,jw,jx,jy,jz,ka,kb,kc,ke,kg,ki,kk,kl,km,kn,ko,ks,kt,ku,kv,ky,kz,le,lf,lg,lh,lj,ll,lm,lp,ls,lu,lv,lw,lz,ma,mc	17,3,4,3,5,5,6,2,7,3,1,3,4,1,4,2,1,3,4,7,3,3,2,3,5,6,4,2,9,1,3,2,5,2,4,1,4,1,4,4,1,16,5,1,2,9,2,3,10,5,3,1,1,18,2,5,5,2,2,5,3,5,2,2,1,3,3,1,8,1
CAAATCCAGCGTCAAATTGCTTCTTCACTTCTTCTTTTATCTTCAAGGATGTTTCGGGCTTCATCCTTCTCAGTTTCTGTTTTACCGAGGAACACTCGGGXXXXXXXXXXGCAAAGATGTCTTGGTAGCCGTGTAATGCGAATGGGAGCATTTCGTGCCAATCCTTGTATGACACGGTCATCTTTTGGATTATCTTTTTGATATTCTTAT	M,ic,ig,ij,ik,il,im,in,io,iq,ir,it,iy,iz,ja,jb,jc,jd,jh,ji,jj,jn,jo,jp,jq,js,jv,ka,kb,ke,kk,kl,kn,ko,kp,ks,ky,le,lh,ll,lm,lp,ls,lt,lu,lv,lw,lz,mc	7,1,2,1,1,1,1,2,2,2,1,1,1,2,1,1,1,3,1,3,4,1,2,1,1,1,1,1,2,5,1,1,3,1,1,1,5,1,2,1,6,1,1,1,2,2,1,1,1
>Marker1802968	noM
TTGATGTTGATCTGCTCATGTATATTATCCCACCAAGTATGAAATGTATGCCTAATCTAGAATCTTTTCCAGTTATTTCCAATATTAAGTATTACTATAGXXXXXXXXXXGCATTAAATTTACTGACAGCTGATGACATGCTAATTTTAGTTCTGACTTCTGATTCCCATGTTTTTATGTTGCAGGGGAAAATAAAGAAGACAATGGACA	P,ii,ir,is,it,iv,iw,je,jh,jt,jw,jz,kd,ko,kq,kv,kw,kx,lb,lc,lu	2,2,2,1,1,2,1,1,3,1,1,1,1,1,1,1,1,1,1,1,1
TTGATGTTGATCTACTCATGTATATTATCCCACCAAGTATGAAATGTATGCCTAATCTAGAATCTTTTCCAGTTATTTCCAATATTAAGTATTACTATAGXXXXXXXXXXGCATTAAATTTACTGACAGCTGATGACATGCTAATTTTAGTTCTGACTTCTGATTCCCATGTTTTTATGTTGCAGGGGAAAATAAAGAAGACAATGGACA	id,if,ig,ih,ij,ik,ip,iq,jb,jf,jo,jv,jx,ke,ks,lc,lg,lk,lq,lv,lw,lz	2,1,1,1,3,1,1,1,1,1,1,1,1,1,1,2,1,1,1,2,2,1
>Marker1808302	noP
CTATGAAGAAGTGAGCCAAACCCGAAGTGGTGAACTTGATCTGAAGAGAATTTCCTAGAGTGGGGTCCTTGACATAACGAGTTGTGATGAAATGGGGCTAXXXXXXXXXXATGGACTAAAAGCTCAAGAAGCTAAAGATTAAAGGATAATTTGGCTCAACACCAAGATGGGTCAGATTGATGGTGTCAAAGACACTCCATCATTTCCAGT	ic,id,ie,is,iv,iw,ix,ja,jg,jk,jp,jr,ka,kb,kc,kd,ki,kk,kn,ko,kq,kr,kx,kz,la,lb,li,lj,lm,lu,mb	1,1,1,1,1,1,3,1,1,1,1,1,2,1,1,1,2,1,2,1,3,1,2,2,2,1,2,2,1,1,1
CTATGAAGAAGTGAGCCAAACCCGAAGTGGTGAACTTGATCTGAAGAGAATTTCCTAGAGTGGGGTCCTTGACATGACGAGTTGTGATGAAATGGGGCTAXXXXXXXXXXATGGACTAAAAGCTCAAGAAGCTAAAGATTAAAGGATAATTTGGCTCAACACCAAGATGGGTCAGATTGATGGTGTCAAAGACACTCCATCATTTCCAGT	M,ig,ik,il,it,iy,jc,jd,je,jf,jo,jv,jw,kb,kl,kp,kq,ks,kt,ky,lc,lm,lp,ls,lv	4,2,1,1,2,1,1,2,1,1,1,1,1,1,3,1,1,1,1,1,1,1,2,1,1
>Marker1809191	noM
CACCCTTGTGCCTATGTCTAGTTCCCAAGCAACCCGCTTGAGAGTTTTACTATCTTGCAAAATCACTTTACAAGTTCTGAACCACACAAGGACAACCCTTXXXXXXXXXXCTTTTTAGAAATAAGATGAAGAGAAGAAGAAATCTCTTTTGAAAGAGATAGATTGAACAATTGAGCACTCAAGTAATTCCTTATTGAATTGCAAGTGTAT	P,id,ie,ir,iw,iy,jb,je,jh,jl,jt,kd,kf,ko,kr,kw,ky,la,lc,li,lk,lr,lu,ly,mb	7,1,1,1,1,1,1,1,1,1,1,1,1,1,1,1,1,1,1,1,2,1,2,1,1
CACCCTTGTGCCTATGTCTAGTTCCCAAGCAACCCGCTTGAGAGTTTTACTATCTTGCAAAATCACTTTACAAGTTCTGAACCACACAAGGACAACCCTTXXXXXXXXXXCTTTTTAGAAATAAGATGAAGAGAAGAAGAAATCTCTCTTGAAAGAGATAGATTGAACAATTGAGCACTCAAGTAATTCCTTATTGAATTGCAAGTGTAT	id,if,io,it,iu,iz,jj,jr,js,ju,jw,ka,kg,ko,ky,lf,lg,lm	2,1,1,1,1,1,1,1,1,1,1,1,1,2,1,1,1,2
>Marker1811358	noP
AAATTCTTTTGACAGTTTCTTGCTTTTGAGCATGCTTTGAGCCATATCAAGGATTGTTTTATTTTTTTTCGCCACACCATTCAGTTGGGGGGGATCTTGGXXXXXXXXXXCTTCTGATTTTTTATTTAAGAAATAGACCCATGTTTTTCTTGAAAAATCATCCATAAAAAGGAGGAAATGGTTATTTTTACCTAGTGAGCTTGGCTTGAT	ic,ie,iu,iw,ix,iz,jl,jm,js,jx,kf,kj,kk,kq,kx,la,ld,li,lk,lr,lw,ly,mc	2,1,2,3,2,1,1,1,2,1,1,1,1,1,2,1,1,2,1,5,1,1,1
AAATTCTTTTGACAGTTTCTTGCTTTTGAGCATGCTTTGAGCCATATCAAGGATTGTTTTATTTTTTTTCGCCACACCATTCAGTTGGGGGGGGATCTTGXXXXXXXXXXCTTCTGATTTTTTATTTAAGAAATAGACCCATGTTTTTCTTGAAAAATCATCCATAAAAAGGAGGAAATGGTTATTTTTACCTAGTGAGCTTGGCTTGAT	M,ig,ik,ja,jd,jf,jm,jo,jq,jr,ju,jx,jy,kb,kg,kl,ks,kt,kv,kz,le,lf,lg,lh,lj,lr,ls,lz	5,2,1,1,1,1,2,1,1,2,1,1,1,2,1,1,2,1,1,1,1,1,1,2,2,1,1,1
>Marker1812529	noM
GGTTTGAGCACAAACACGGTTTCGCCCTAAGAAAAAGCTTCCTCATTCAAAGCACAGGGAATAACAATCTGACACCTTAATTTCCTTTTACAAGTCTACAXXXXXXXXXXCATCATCACCTAAAAATATAACTTCCTAATCTGAAATTAATATAAAAATAAATGCCCACTGACTTCCTAATAAAAATTTATAACTGCTTAAATCAAATGT	if,ij,im,iq,jf,jo,jp,ju,kg,kj,kl,km,ko,lb,lg,lh,lm,lp,ls,lv	2,1,1,1,3,5,1,1,1,1,1,1,1,1,1,1,1,2,1,2
GGTTTGAGCACAAACACGGTTTCCCCCTAAGAAAAAGCTTCCTCATTCAAAGCACAGGGAATAACAATCTGACACCTTAATTTCCTTTTACAAGTCTACAXXXXXXXXXXCATCATCACCTAAAAATATAACTTCCTAATCTGAAATTAATATAAAAATAAATGCCCACTGACTTCCTAATAAAAATTTATAACTGCTTAAATCAAATGT	P,ik,in,ir,is,iu,iy,jg,jh,jq,js,ke,km,kq,kr,le,lt	4,1,1,2,1,1,1,1,2,1,1,2,2,1,1,1,1
>Marker1814720	noM
CTGCTCATCAATCACACTTGGGGTCACTGAATGACGAGGTGCGGATAACCGTAAGGTGTCTCCGCGGGCTACCAGCTCTTGAGTCATGGCAACAAAAGGCXXXXXXXXXXGAGGAACTCAGACCTACGTAGTTCTGGATAACTTGTGAGACTTGAAAAAGTCTCCACCAGAAGATGCCTACATCTTCGGAAAGGGTGCAGATGACCATAT	il,iq,ir,it,iy,iz,jc,jm,ju,jy,ka,kc,kl,ks,lm,lp,lv,ma	2,1,1,1,1,1,2,1,1,1,1,1,1,1,1,1,1,1
CTGCTCATCAATCACACTTGGGGTCACTGAATGACGAGGTGCGGATAACCGTAAGGTGTCTCCGCGGGCTACCAGCTCTTGAGTCATGGCAACAAAAGGCXXXXXXXXXXGAGGAACTCAGACCTACGTAGTTCTGGATAACTTGTGAGACTTGAAAAAGTCTCCACCAGAAGATGCCTACATCTTCGGAGAGGGTGCAGATGACCATAT	P,ic,ie,iq,iz,ja,jg,jh,jk,ke,kq,kt,kw,le,lk,ll,ma,mc	7,1,1,2,1,1,2,2,2,3,1,1,1,1,1,1,1,1
>Marker1814984	noM
AATCCTCAAGAGTTGGCTACTAAGCTCTGCATCCCAGGGACGGGATTTGAGCTGAATGCTGATGGTCAACCTCTGAAGATTTTAAGGAAGTCACATCAGAXXXXXXXXXXATCAGATTCCAGATCTTTGGAGAGTCTTAGCCCTGCCATTAACTTGGCATATATAAAGAAGAATTGTTGAAATCTAGATGATCCAACAGTGACATTCAGA	id,ig,ij,jj,jo,jp,jq,ka,kl,km,kn,ku,lh,lk,lm,ls,lv,ma	1,1,3,1,1,1,2,1,1,1,1,1,1,1,1,1,2,1
AATCCTCAAGAGTTGGCTACTAAGCTCTGCATCCCAGGGAGGGGATTTGAGCTGAATGCTGATGGTCAGCCTCTGAAGATTTTAAGGAAGTCACATCAGAXXXXXXXXXXATCAGATTCCAGATCTTTGGAGAGTCTTAGCCCTGCCATTAACTTGGCATATATAAAGAAGAATTGTTGAAATCTAGATGATCCAACAGTGACATTCAGA	P,ic,in,iv,iy,iz,jd,jh,jk,jp,jy,ka,kd,kg,km,kv,kx,lc,lk,lq,lw,ly	2,1,2,1,1,2,1,1,1,2,1,1,2,1,1,2,1,1,2,1,2,1
>Marker1815842	noM
TCCGGACTCGCACCAGAGTATCAACGTCCATATCTGAGGCACCCCCTACTTCTCAGCCTTCCGCTCCATCACCTACTGATCTTCATGCTCAGATGTTGCGXXXXXXXXXXAGGACAGGAGACCCTTATGGAGAACATGCACAAGCTGTCCTTTCATCTACATATGGATCCACCACTGATCACTCCATAGGTCTATCGTCAGCGGGTCGTC	P,ie,ii,ij,ik,iz,jc,jh,jj,jm,jn,jp,js,jv,ke,kn,ko,kt,kv,kw,ky,kz,lc,lg,lh,lj,lk,ln,lp,lr,lv,lw,lz,ma,mb	6,1,2,5,1,2,2,1,1,1,2,1,1,2,1,1,2,1,1,1,3,1,1,1,1,1,1,1,1,1,1,1,1,1,1
TCCGGACTCGCACCAGAGCATCAACGTCCACATCTGAGGCACCCCTTACTTCTCAGCCTTCCGCTCCATCACCTACTGATCTTCATGCTCAGATGTTGCGXXXXXXXXXXAGGACAGGAGATCCTTATGGAGAACATGCACAAGCTGTCCCTTCATCTACAAATGGATCCACCACTGATCACTCCAAAGGTCTATCGTCAACGGGTCGCC	id,iq,iu,ix,jo,jv,ki,kv,le,lq	1,1,1,1,2,2,1,1,1,1
>Marker181587	noM
CATGCACCACCCTTCTGCTCCGTCACACGAGGTTCTCATCAGTGTCTCCGCCTAAGTTACAAAATTTGAGATAAAAATATGATTGCTTTTTTTTTTTTTTXXXXXXXXXXTCAACGACAGTTGATCCGAGTTACATAATCTTGTTGATAAGAAAAAGCTTCTGCCGTTGGATTCTGCTTCTCGGAGTAGCTTGAGTGAAGTTGCTTCACT	P,ik,in,iq,ja,jc,jp,ju,ke,kl,km,kp,ks,ku,kx,ky,kz,lk,lo,lq,ls,lu,lw	13,1,1,2,1,1,1,1,1,1,1,1,2,1,1,1,1,1,1,1,2,1,1
CATGCACCACCCTTCTGCTCCGTCACACGAGGTTCTCATCAGTGTCTCCGCCTAAGTTACAAAATTTGAGATAAAAATATGATTGCTTTTTTTTTTTTTGXXXXXXXXXXTCAACGACAGTTGATCCGAGTTACATAATCTTGTTGATAAGAAAAAGCTTCTGCCGTTGGATTCTGCTTCTCGGAGTAGCTTGAGTGAAGTTGCTTCACT	P,id,ie,if,ig,ik,il,im,in,ip,iq,ir,it,iu,iv,iw,jb,jc,jd,je,jf,jg,jh,jk,jm,jn,jo,jr,js,jt,jv,jy,jz,kb,kc,kd,ke,kg,kk,kl,km,kn,ko,kq,kw,kx,ky,kz,la,lb,lc,le,lf,lh,li,lk,lm,lo,lq,lr,ls,lt,lv,lw,ly,lz,ma,mb,mc	25,1,1,1,1,1,2,2,3,1,7,2,2,1,3,2,1,1,1,2,1,1,9,2,1,1,1,1,2,1,1,2,1,2,2,4,12,2,1,1,1,1,2,1,1,1,4,1,1,3,2,1,1,1,3,6,6,1,3,1,1,2,1,3,2,1,5,1,1
>Marker1822044	noP
AGAGTGCTACTGCAAATGCTGGAGAGAGTTTTGCCGGAGAGGATCCAAATCCATGTTTGATAATTTTTTTATCTTAATCATTTGGTTCATCAGGAGAAAGXXXXXXXXXXATCTTGGTTATATTTGATGACTTTTGAAGGTTGATGAAAATTGTAAGAAAGGATGGGCTAGTAGAGGACGTGGAAAGGGAAGAGGGCGCACTCAAGGACG	ie,ih,ii,ik,in,iq,is,iu,iw,ix,ja,jc,je,jg,jk,jl,jn,jo,jp,jr,js,jx,jz,ka,kb,kd,ke,kf,kg,kh,kj,kk,kn,ko,kp,kq,kr,ks,kt,ku,kv,kw,kx,la,le,lg,li,ll,lm,lq,lr,lu,ly,ma,mb	2,2,2,4,1,1,6,3,4,2,1,1,1,5,3,4,2,1,3,4,1,3,2,4,3,3,2,1,1,3,6,3,1,2,2,1,2,2,4,5,1,2,5,3,2,3,2,2,1,5,5,1,3,1,5
AGAGTGCTGCTGCAAATGCTGGAGAGAGTTTTGCCGGAGAGGATCCAAATTCATGTTTGATAATTTTTTTATCTTAATGATCTGGTTCATCAGGAGAAAAXXXXXXXXXXATCTTGGTTATATTTGATGACTTTTGAAGGTTGATGAAAATTCTAAGAAAGGATGGGCTAGTAGAGGACGTGGAAAGGGAAGAGGGCGCACTCAAGGACG	M,ic,id,if,ig,ij,il,im,in,io,iq,ir,it,iv,iy,iz,ja,jb,jc,jd,je,jf,jh,ji,jj,jk,jm,jn,jq,jr,js,jt,ju,jv,jw,jx,jy,jz,ka,kb,kc,ke,kh,kl,km,kn,ko,kp,ks,kt,ky,kz,lb,lc,ld,le,lf,lh,li,lj,lk,lm,ln,lo,lp,lr,ls,lt,lu,lv,lw,lx,lz	47,3,2,5,6,7,7,1,3,5,1,2,9,2,1,2,3,2,4,6,2,3,1,4,9,4,4,4,8,4,2,12,4,5,8,6,5,3,3,2,3,4,9,8,3,1,8,4,2,2,4,9,3,1,6,3,2,10,1,7,4,3,1,2,1,1,8,4,6,11,6,11,6
>Marker1822434	noP
AGCTATCTTGAAAAAAGTGTATTAATAGCTTCTCACCCTTAGAATGTGCGCCCATCTTGCGACAGTACATCTTGAGATGGTTTTTGGGACAAGTTGTCCCXXXXXXXXXXGATCGAGCTTCCTCCTTTCTTCAGTTGCCAGGGGCGGTCCTTCTGTGGACAAAACTATTGGTTGTGTCGTGATGTTGGGCTGAGGCAACGTGCTGGGTGC	ih,ik,in,is,iw,ix,ja,jg,jk,jp,jx,ka,kc,kn,kq,kr,kw,kx,kz,la,lk,lr,lu,lw,ma	2,1,1,1,2,1,1,1,2,2,1,1,1,1,1,1,1,1,2,1,1,1,1,1,2
AGCTATCTTGAAAAAAGTGTATTAATAGCTTCTCACCCTTAGAGTGTGCGCCCATCTTGCGACAGTACATCTTGAGATGGTTTTTGGGACAAGTTGTCCCXXXXXXXXXXGATCGAGCTTCCTCCTTTCTTCAGTTGCCAGGGGCGGTCCTTCTGTGGACAAAACTATTGGTTGTGTCGTGATGTTGGGCTGAGGCAACATGCTGGGTGC	M,ig,il,in,iz,ja,jb,jf,jo,js,jy,ku,kv,ky,kz,lh,lj,lm,lp,ls,lt	7,1,1,2,4,1,1,1,2,1,1,2,1,1,1,1,1,1,1,1,1
>Marker1822455	noP
CCATGAAACCATGAGGGCATCACCAATAAAAAATTTGAAGAAAAAGTGAGAGCAAAATAAACTTGGAAGGCAATATGGGGTAGCTAGGGACCTAGCTAATXXXXXXXXXXGAGTAACATGGCACAATGAATGCGGATGATTGGAGACAGAGGCAGTGACCGAGTCTCTCTTTCTTTCAATTCATTTGCATGCACTGCGAAGTGCAAGGCA	M,id,ig,ij,ix,ja,jb,jf,ji,jk,jl,jn,jo,jq,js,jt,ke,kf,ki,kl,ko,kq,kz,la,ld,le,lh,lj,lq,lt,lw,ly,ma,mb	8,1,2,2,1,1,2,1,1,1,2,2,1,1,1,3,1,2,2,1,2,2,2,3,1,1,1,1,1,1,1,2,1,1
CCATGAAACCATGAGGGCATCACCAATAAAAAATTTGAAGAAAAAGTGAGAGCAAAATAAACTTGGAAGGCAATATGGGGTAGCTAGGGACCTAGCAAATXXXXXXXXXXGAGTAACATGGCACAATGAATGCGGATGATTGGAGACAGAGGCAGTGACCGAGTCTCTCTTTCTTTCAATTCATTTGCATGCACTGCGAAGTGCAAGGCA	ic,ie,im,in,iq,is,iv,ja,jc,jf,jm,jp,jq,ka,kg,kh,kk,km,kn,kq,kt,ku,kx,ky,lb,ld,lk,ls,lv,lx	1,1,1,3,1,1,2,1,1,1,1,1,2,1,1,1,2,1,3,2,1,1,2,1,1,1,1,1,1,3
>Marker1822982	noP
TGCAAGAGTTTTAAGGCACTTTAAATATTGTTCAGCACTACTATCTGCATGTCTGGCATCTTCTGATGAAACTTTACCATTGATTTTGGCACTATGATTTXXXXXXXXXXTTCTGAGGATGAAGAGTTAAATGGATTCGTATCCGAATCAGATACAAAGGGATTAAGCTCCTCTTCAAACTTCTTGACATGCTCAACTAATCTTGTACCA	ic,id,ih,ii,ip,is,iu,iw,ix,je,jk,jm,jn,js,jx,jz,kb,kd,ke,kf,kg,kk,km,kq,kr,ku,kw,ky,le,lf,lg,ll,ln,lp,lq,lr,lu,ma,mb,mc	1,1,2,1,1,1,1,1,2,1,1,2,3,1,1,1,1,1,1,1,1,1,1,1,2,1,1,1,1,1,1,1,1,1,1,1,1,1,1,1
TGCAAGAGTTTTAAGGCACTTTAAATATTGTTCAGCACTACTATCTGCATGTCTGGCATCTTCTGATGAAACTTTACCATTGATTTTGGCACTATGATTTXXXXXXXXXXTTCTGAGGATGAAGAGTTAAATGGATTCGTATCCGAATCAGATACGAAGGGATTAAGCTCCTCTTCAAACTTCTTGACATGCTCAACTAATCTTGTACCA	M,ic,id,ig,ij,il,im,in,io,ip,iq,ir,iv,iy,iz,jb,je,ji,jk,jn,jq,jr,js,jt,ju,jw,jy,ka,kc,kl,kn,kp,kt,kz,ld,le,lh,lj,lk,lr,lu,lz	10,2,1,1,1,1,1,2,1,1,1,1,1,1,2,1,1,2,1,2,3,1,1,3,1,2,1,1,2,3,1,1,2,1,1,3,3,1,1,1,1,1
>Marker1824673	noP
GTAGTTTCCTTTTATCAGTTCCCGGGTCACCCCCTGATATTGGAGGGAGACCAACTGTGCGAGCACATCCAGAGAGGGAGGCTATCACACGTCTACTATGXXXXXXXXXXTTGGTCTGTGCCGTCATGACATAGGTAAGTATGCACATGGTTCAATTGATTTCTGATTTCATCTTTTGTTTGCAGGGATCGCGCCCACAAGACGCCCAGT	M,ic,id,if,ig,ih,ij,il,im,in,io,ip,ir,it,iu,iy,iz,ja,jb,jc,je,jf,jh,ji,jj,jm,jn,jo,jp,jq,jr,js,jt,ju,jv,jw,jx,jy,jz,ka,kb,kc,ke,kg,kk,kl,km,kn,ko,kp,ks,ku,kv,ky,kz,lb,lc,le,lg,lh,li,lj,ll,lm,lp,ls,lt,lu,lv,lw,lz,mc	15,1,3,3,1,3,4,1,4,1,6,1,2,6,2,6,4,3,6,5,5,2,5,3,6,3,1,5,1,8,1,4,6,5,3,4,2,4,4,4,3,2,2,1,1,6,4,1,1,3,5,4,5,6,5,3,5,1,3,3,1,1,2,1,3,1,1,3,6,2,3,2
GTAGTTTCCTTTTATCAGTTCCCGGGTCACCCCCTGATATTGGAGGGAGACCAACTGTGCGAGCACATCCAAAGAGGGAGGCTATCACACGTCTACTATGXXXXXXXXXXTTGGTCTGTGCCGTCATGACATAGGTAAGTATGCACATGGTTCAATTGATTTCTGATTTCATCTTTTGTTTGCAGGGATCGCGCCCACAAGACGCCCAGT	id,ie,ih,ii,iq,ir,is,iu,iv,iw,ix,iy,iz,ja,je,jg,jh,jk,jl,jm,jn,jp,jr,js,jt,jx,jz,ka,kb,kc,kd,kf,kg,kh,ki,kj,kk,km,kn,ko,kp,kq,kr,kt,ku,kv,kw,kx,kz,la,lb,lc,ld,le,lf,lg,li,lj,lk,ll,lm,ln,lo,lq,lr,lt,lu,lw,lx,ly,ma,mb,mc	2,6,4,4,1,3,7,3,3,6,4,1,7,5,3,1,2,5,8,2,1,11,1,3,1,2,4,2,4,3,3,3,1,6,2,2,2,1,2,1,2,2,2,1,2,4,9,7,3,3,6,5,5,4,6,1,1,3,1,1,1,6,5,4,5,2,3,5,3,6,2,5,3
>Marker1824790	noM
TCTCGATGAGTCGATCTCTTGCTTTCTCATAAAGGTGGACCCTTGGGTACTAGTGCCTATCACCTTTAGAGGACTATATGTCCTTGCCATAAGAGGACTGXXXXXXXXXXTACGTGTCCTCATTTTCAGTGTGCTCCATATTCACACCTTAGGAGAATATAAGGTCCTTTGCCCTTAGATGCTTAACCGAGACTTGCACTCCCGGTTAAG	id,if,ig,in,iq,ir,iy,iz,ja,jc,je,jh,jj,jo,jq,jt,jv,jy,jz,kc,kk,km,kn,ko,ks,ku,kv,ky,kz,lb,le,lm,lp,ls,lv,lz	1,3,1,3,2,1,1,2,2,1,1,4,1,1,1,1,1,1,2,1,1,2,2,1,2,1,1,3,1,1,1,1,1,1,1,2
TCTCGATGAGTCGATCTCTTGCTTTCTCATAAAGGTGGACCCTTGGGTACTAGTGCCTATCACCTTTAGAGGACTATATGTCCTTGCCATCAGAGGACTGXXXXXXXXXXTACGTGTCCTCATTTTCAGTGTGCTCCATATTCACACCTTAGGAGAATATAAGGTCCTTTGCCCTTAGATGCTTAACCGAGACTTGCACTCCCGGTTAAG	P,ic,id,ie,in,ir,it,iu,ja,jh,jk,jm,jn,jr,kd,kg,kh,km,ko,kr,kz,lf,li,lj,lk,lm,ln,lu,lw,lx,ma,mc	18,1,2,2,1,1,1,1,1,3,1,1,1,1,2,1,1,1,1,1,1,1,3,1,2,4,1,1,1,3,3,3
>Marker1826170	noM
ATGAAATCTATACCCCAGACATCAAACACCTCACAGAATAGCATAGGTTGCTGAGGCATTTGTTGTCGCCATGTAAGTGCACTTCCTGCTCTCTGACACTXXXXXXXXXXTAGGTTGCTGAGGCATTTGTTGTCGCCATGTAAGTGCACTTCCTGCTCTCTGACACTGCTCACAAGTGCTACAAATCTTCCACGCATCTTTAAAGATGGT	P,if,ik,iw,ix,iz,je,jh,ji,jl,jo,jp,kl,kp,kq,kx,ln,lp,lq,lv,lx,ly,mc	5,1,1,1,1,2,1,1,1,1,1,1,1,1,1,1,1,1,1,1,1,1,1
ATGAAATCTATACCCCATACATCAAACACCTCACAGAATAGCATAGGTTGCTGAGGCATTTGTTGTCGCCATGTAAGTGCACTTCCTGCTCTCTGACACTXXXXXXXXXXTAGGTTGCTGAGGCATTTGTTGTCGCCATGTAAGTGCACTTCCTGCTCTCTGACACTACTCACAAGTGCTACAAATCTTCCACGCATCTTTAAAGATGGT	P,il,ir,ix,iz,jf,jh,ji,jl,jx,km,kr,ks,kv,kw,kz,lm,ln,lo,lq	2,2,1,1,1,1,1,1,1,1,2,1,1,1,1,1,1,1,1,1
>Marker1826298	noP
AATTACCTTTGTGATTACGTGTAGTGCAGGAATAGAAGAAGACAAGCATGCAGAATATTCTTCTTTGCAATTCCATCCAGCAATTCGGTTACAACCAATTXXXXXXXXXXTGAATTTAGTATAGTAGCTCACCTAACAACTAGTATGATCTGCCACCATCAACCATGCCTGATCACAACACGAGACAGACAACCACTGACCGCCATGAAG	M,if,ig,ih,ij,il,im,io,iq,it,iu,ix,iy,iz,jb,jc,jf,ji,jj,jo,jq,jr,js,ju,jw,jx,kb,kj,kk,kl,km,kn,kp,ks,kt,ku,kx,kz,lb,lc,ld,le,lh,lk,lo,lp,lq,lv,lz,ma	13,1,3,4,2,3,1,1,4,2,2,1,1,4,1,3,2,3,2,2,2,2,1,2,1,1,3,1,1,2,2,5,2,7,2,4,1,1,2,2,2,2,2,1,1,1,1,2,1,2
AATTACCTTTGTGATTACGTGTAGTGCAGGAATAGAAGAAGACAAGCATGCAGAATATTCTTCTTTGCAATTCCATCCAGGAATTCGGTTACAACCAATTXXXXXXXXXXTGAATTTAGTATAGTAGCTCACCTAACAACTAGTATGATCTGCCACCATCAACCATGCCTGATCACAACACGAGACAGACAACCACTGACCGCCATGAAG	ic,id,ie,ii,io,ir,is,iu,iw,ix,ja,jb,jc,jh,jk,jl,jm,jp,js,jt,jx,jy,jz,ka,kc,kf,kp,kq,kr,kw,kx,la,lb,lc,le,lh,li,lj,lk,lq,lt,lu	1,2,1,1,1,1,1,1,1,1,1,1,1,2,1,3,1,3,1,2,2,2,3,1,1,1,1,1,1,3,1,1,1,1,1,1,1,2,1,3,1,1
>Marker1826726	noP
AAAAGAAATGTTATAACTTGACAAGGATACGATATAAACAACTATTCCTTCTATACAAAAGCACAAGACGAGAAAATTACAATGCAAAACAGTGGGGTTAXXXXXXXXXXCCGACGATGCAGGATTTATGTTGGTAGATCGTAAGAAACTCGCTTACCAGAATGACCCATTCATCATGAAAGAACAAGCTAAACAAGTATTTTATGTTCA	ii,ip,iq,is,it,iv,iw,ix,iy,jb,je,jg,jp,jt,km,kr,la,lf,lh,lj,lk,lq,lr,mc	2,1,1,2,1,1,2,2,1,3,1,1,1,1,1,1,1,1,1,1,1,1,1,1
AAAAGAAATGTTATAACTTGATTAGGATACGATATAAACAAGTATTCCTTCTATACAAAAGCACAAGACGAGAAAATTACAATGCAAAACAGTGGGGTTAXXXXXXXXXXCCGACGATGCAGGATTTATGTTGGTAGATCGTAAGAAACTCGCTTACCAGAATGACCCATTCATCATGACAGAACAAGCTAAACAAGTATTTTATGTTCA	M,ic,ig,il,ip,iy,jb,jc,jf,ji,jx,jy,kk,ks,kv,ls	4,1,1,1,1,1,1,3,1,1,1,1,2,2,1,1
>Marker1828617	noP
[truncated: 18,288,559 more chars]
