# Supplementary material for: Identification of quantitative trait loci underlying five major agronomic traits of soybean in three biparental populations by specific length amplified fragment sequencing (SLAF-seq)
Source: PeerJ. 2021 Dec 14;9:e12416. doi: 10.7717/peerj.12416 (PMC8679901; doi:10.7717/peerj.12416)
Supplement: Supplemental Information 14 [file peerj-09-12416-s014.group]

>Marker351	aaxbb	2
ACCTGGGAATCCCTCAGAATCATCAGCATCTGACCCCTTAGCACCATCAGCACCCTGTACGTCCGCAGTCATCTCAGGTGCCTCCTCAGCCAGATCAGGGXXXXXXXXXXCCAGATCAGGGATATCCTCAGTCATGTCAGCAACATCCTCAGCCATATCAGGTGCATCTGCAGTCATCTGATAAACCCATTGCCTACGGGCTGAGGCAGT	P,ag,ah,ai,ak,al,am,ao,ax,bb,bc,bm,bq,bt,cc,ce,co,cw,dh,dk,dx,dz,ea	2,1,1,1,1,1,1,1,3,1,1,1,1,1,1,1,1,1,2,1,1,1,2
ACCTGAGAATCCCTCAGAATCATCAGCATCTGACCCCTTAGCTCCATCAGCACCCTGTACGTCCGCAGTCATCTCAGGTGCCTCCTCAGCCAGATCAGGGXXXXXXXXXXCCAGATCAGGGATATCCTCAGTCATGTCAGCAACATCCTCAGCCATATCAGGTGCATCCGCAGTCATCTGATAAACCCATTGCCTACGGGCTGAGGCAGT	M,ae,af,ag,ay,bc,bi,cf,ci,cp,cv,da,df,dg,dq,dz,ea	5,2,2,1,1,1,2,1,2,1,2,1,1,1,1,1,1
>Marker534	aaxbb	2
AAGGGTAGCTTTATTTGTTTCTTTTTTTCATCTCATGCATTGGCAAGTTTATGATTAAATCAATTTGGATCTATATATACCAACATTTTGGTGTTTACAGXXXXXXXXXXGGCGTGACAAGTACAGGCTAGTGGAGCTTGCAAACGAGTTTAGTAGAAGCATGGGACTTGATAACCCTCCAGCTATACCTAAGCTAGTCCTTGGCAAGAT	M,aa,ab,ac,ad,ae,af,ag,ah,ai,aj,ak,al,am,an,ap,ar,as,at,au,av,aw,ax,ay,ba,bc,bd,bf,bh,bi,bj,bk,bl,bm,bn,bo,br,bs,bt,bv,bw,by,bz,ca,cb,cc,cd,ce,cf,cg,ch,ci,cl,cm,cn,co,cp,cq,cr,cs,cu,cv,cw,cx,cz,da,db,dd,de,df,dg,dh,di,dk,dm,dn,do,dp,dt,dx,dy,dz,ea	242,9,17,21,8,10,8,18,32,1,31,8,22,29,29,10,11,17,7,9,11,16,13,11,10,38,12,14,14,18,7,17,10,10,27,16,29,18,42,33,15,10,32,17,36,35,30,1,17,22,25,39,15,6,11,10,10,23,31,17,16,15,12,12,1,12,10,7,30,23,16,16,18,16,31,12,15,9,8,28,17,25,12
AAGGGTAGCTTTATTTGTTTCATTTTTTCATCTTATGCATTGGCAAGTTTATGATTAAATCAATTTGGATCTATATATACCAACATTTTGGTGTTTACAGXXXXXXXXXXGGCGTGACAAGTACAGGCTAGTGGAGCTTGCAAACGAGTTTAGTAGAAGCATGGGACTTGATAACCCTCCAGCTATACCTAAGCTAGTCCTTGGCAAGAT	P,aa,ab,ad,ae,af,ai,ak,am,ao,ap,aq,ar,as,at,au,av,aw,ax,ay,az,ba,bb,bd,be,bf,bg,bh,bj,bk,bl,bm,bo,bp,bq,bs,bu,bw,by,ca,ce,cf,cg,ch,cj,ck,cl,cm,cn,co,cp,cq,cs,ct,cu,cv,cw,cx,cy,cz,da,db,dc,de,dg,dh,dj,dk,dl,dn,do,dp,dq,dr,ds,dt,du,dv,dw,ea	176,4,8,12,14,16,22,7,26,28,11,28,20,18,8,12,19,11,2,9,22,19,26,6,31,11,27,4,12,11,7,11,19,21,22,14,37,16,32,10,29,7,14,25,41,32,22,7,10,12,15,21,20,42,12,16,16,13,33,23,19,7,19,1,8,6,35,11,23,12,12,19,45,28,26,11,42,28,25,8
>Marker573	aaxbb	2
CCTTAGCCGAATACCTACATGATAGGTTGTTCCATCTTCTTTTATAGTCAAATAGGTGTTTGGTGCCCTATCTGAATACCTATCCGGTATACATGTCCTCXXXXXXXXXXCTTCAACTACCAACATAGGTAACCGAAATGCCCTTCCCTTTTAGCCATTAATAAGAACTAATCAAACAATGAAGATTTGTGTTTGGTTTAGGCTCATTGG	M,aa,ac,af,aj,ak,am,ao,ap,au,ax,ay,az,ba,bf,bh,bi,bk,bm,bo,bq,bs,bt,bv,bw,by,bz,cb,cc,cd,ck,cl,cm,co,cr,cs,cv,cx,cy,db,df,dh,dj,dk,dm,dn,do,dp,dt,dx,dz,ea	10,3,5,3,4,1,4,2,1,4,2,3,1,1,1,3,1,1,1,1,2,2,2,3,3,1,3,1,2,2,2,2,2,1,4,2,1,1,1,1,1,2,5,3,3,1,1,2,1,1,2,1
CCTTAGCCGAATACCTACATGATAGGTTGTTCCATCTTCTTTTATAGTCAAATAGGTGTTTGGTGCCCTATCTGAATATCTATCCGGTATACATGTCCTCXXXXXXXXXXCTTCAACTACCAACATAGGTAACCGAAATGCCCTTCCCTTTTAGCCATTGATAAGAACTAATCAAACAATGAAGATTTGTGTTTGGTTTAGGCTCATTGG	P,ad,ag,ah,ai,ak,al,am,an,aq,as,at,au,av,aw,ax,ay,az,ba,bb,bc,bd,be,bg,bj,bk,bl,bq,bu,bw,by,ca,cb,cc,cf,cg,ch,ci,cj,cn,cq,ct,cv,cz,di,dl,dr,ds,du,dv,dw,dy,dz	10,2,2,3,5,1,3,3,5,3,1,1,4,1,1,2,1,2,1,7,4,1,4,4,4,1,4,1,2,2,2,1,1,2,1,4,2,1,2,4,4,2,1,2,2,2,1,1,3,6,2,1,1
>Marker597	None	2
AAGAATTCTATCTAAATCATTTTAAATTGAGATTTACTCTCTGGTAATCGATTACCAGCAGCTGAAAATGTTTATAACAGTCACTAGAAATTTGAATTCAXXXXXXXXXXTAAAGCCTGTAATCGATTACACAAGTCTTGTAATCGATTACCAGAGGGGATTTTCAGAAAATAATTTCCAAGAGTCACATCTATTCAAATGGTTTATGAC	P,aa,ac,af,ag,aq,ar,as,ay,bb,be,bh,bi,bm,bs,cb,ch,cl,cm,co,cq,ct,cz,dg,di,do,dq,dr,ds,dt	4,1,1,1,1,2,1,2,1,1,1,1,1,2,1,1,1,2,3,1,1,1,2,1,1,1,2,2,2,1
TAGAATTCTATCTAAATCATTTTAAATTGAGATTTACTCTCTGGTAATCGATTACCAGCAGCTGAAAATGTTTATAACAGTCACTAGAAATTTGAATTCAXXXXXXXXXXTAAAGCCTGTAATCGATTACACAAGTCTTGTAATCGATTACCAGAGGGGATTTTCAGAAAATAATTTCCAAGAGTCACATCTATTCAAATGGTTTATGAA	P,am,aq,as,au,az,bk,bl,bt,bu,bz,ca,cc,cd,ce,cg,cq,cu,da,db,dd,de,di,dm	1,1,1,1,1,1,1,1,1,1,1,2,1,1,1,1,1,1,1,2,1,1,2,1
>Marker730	aaxbb	2
AATCTACTTGGAGTCTTCTATCCAATGCCCTTGCGGGTAGGATTGCATCACCATGTTTTTGCCTTACCTACTAATGAAAATGGAAAAGCTCTGAGGTAGAXXXXXXXXXXTCCGGCAAAGGGATGCGAGCCAATTAGACTAATCAATGTTGGCTTTAATTCCATGACCTTATTGCTGAAAGGAGGAATGGCTATGTTGTTGTAATGTTTT	P,ad,af,ag,ah,ai,ak,al,am,an,aq,ar,as,at,au,av,aw,ax,ay,az,ba,bb,bc,bd,be,bf,bg,bj,bk,bl,bm,bn,bo,bp,bq,bs,bt,bu,bv,bw,by,bz,ca,cb,cc,ce,cf,cg,ch,ci,cj,ck,cm,cn,co,cp,cq,cs,ct,cv,cw,cx,cz,da,db,dd,df,dg,dh,di,dl,dq,dr,ds,dt,du,dv,dw,dx,dy,dz,ea	245,20,15,25,23,30,5,17,31,11,34,36,29,12,23,30,18,15,6,13,6,38,39,28,8,16,28,25,14,28,12,19,18,16,11,20,21,61,13,7,25,6,11,31,19,38,20,63,21,21,22,13,4,26,13,13,52,29,49,20,7,13,18,39,1,13,14,16,11,19,25,23,35,22,15,30,38,28,20,7,5,8
AATCTACTTGGAGTCTTCTATCCAATGCCCTTGTGGGGTAGGATTGCATCACCATGTTTTTGCCTTACCTACTAATGAAAATGGAAAAGCTCTGAGGTAGXXXXXXXXXXTCCGGCAAAGGGATGCGAGCCAATTAGACTAATCAATGTTGGCTTTAATTCCATGACCTTATTGCTGAAAGGAGGAATGGCTATGTTGTTGTAATGTTTT	M,aa,ab,ac,ae,af,aj,ak,am,an,ao,ap,ar,at,au,aw,ax,ay,az,ba,be,bf,bh,bi,bk,bm,bn,bo,bp,bq,br,bs,bt,bu,bv,bw,by,bz,ca,cb,cc,cd,ce,cf,ch,ci,cj,ck,cl,cm,co,cp,cr,cs,cu,cv,cw,cx,cy,cz,da,db,dc,de,df,dg,dh,di,dj,dk,dm,dn,do,dp,dq,dt,dx,dy,dz,ea	263,22,26,27,29,21,19,14,32,24,35,16,1,7,16,16,12,18,12,10,15,14,23,14,7,16,14,19,17,9,28,21,22,1,9,8,33,37,12,25,26,33,1,19,23,22,20,15,30,11,10,12,34,22,41,9,13,12,27,10,1,45,28,41,14,8,21,14,39,25,39,27,36,37,29,19,22,5,20,10
>Marker1245	aaxbb	2
TTAAGATTTTTTGCCCCTTCTTCAACATTCGTCCTAGTGTGTCGTATTCTTTTTTTTCTTCCAGATGAAATTGACTGGCAAGATAGGCTGGGTTTCCTTGXXXXXXXXXXCCCGTCTACCGAAAATCTGATCCCACTAGGTTCAAGTTATTTGTCAAGGATTTATTGACCTTTGTGGAGAGGGTTGACAAAGCTATTTTGGAGCAGCTGT	P,ad,ag,ah,ai,am,aq,ar,as,au,av,ax,ay,az,ba,bb,bc,be,bf,bg,bh,bj,bk,bl,bm,bn,bo,bt,bu,bv,bw,by,cc,ce,cf,cg,ch,ci,cj,cn,co,ct,cv,cx,cz,da,di,dl,dr,ds,du,dv,dw,dy	13,2,1,3,5,2,2,3,1,1,5,1,1,3,2,2,3,1,2,2,2,4,2,1,2,1,1,1,6,1,1,1,1,2,3,2,2,3,2,4,2,2,1,2,2,5,2,1,1,1,3,1,2,1
TTAAGATTTTTTGCCCCTTCTTCAACATTCGTCCTAGTGTGTCGTATTCTTTTTTTTCTTCCAGATGAAATTGACTGGCAAGATAGGCTGGGTTTCCTTGXXXXXXXXXXCCCGTCTACCGAAAATCTGATCCCACTAGGTTCAAGTTATTTGTCAAGGATTTGTTGACCTTTGTGGAGAGGGTTGATAAAGCTATTTTGGAGCAGCTGT	M,aa,ac,ae,af,ak,am,an,ao,au,ax,ay,az,bb,bd,bi,bk,bm,bn,bo,bp,bs,bv,bz,cb,cd,ch,cj,ck,cm,co,cp,cr,cs,cu,cx,cy,cz,db,dc,de,dh,dj,dk,dl,dm,dn,do,dq,dy,dz,ea	20,1,1,2,1,1,2,3,5,1,2,1,2,3,3,4,1,1,2,4,3,2,2,2,2,1,2,2,3,1,3,1,8,1,3,1,1,1,4,2,3,1,4,4,1,1,1,2,1,1,1,3
>Marker1256	aaxbb	2
CCTCGAGTCACAGTCCATCCAAATATCTGGGCAATCACAATTTGAATAAAAAAGTTACATTAAGAACTGGATGCAGAATTCAAAACAGGATGTGTACCTAXXXXXXXXXXTATAATAACCTATATTGGTCTCCATTGTAGTGCATATTGGCAAATGGTCGTCATTTTGCCTAAGGAAAATGTTGTCATCTGATTTTTTTCATTGCATAAT	P,ad,al,ar,at,ba,bc,bd,bj,bq,bv,ca,cc,cg,ci,cj,cn,co,ct,dq	6,1,2,1,1,1,2,2,2,1,1,1,1,1,1,1,1,1,1,1
CCTCGAGTCACAGTCCATCCAAAGATCTGGGCAATCACAATTTGAATAAAAAAGTTACATTAAGAACTGGATGCAGAATTCAAAACAGGATGTGTACCTAXXXXXXXXXXTATAATAACCTATATTGGTCTCCATTGTAGTGCATATTGGCAAATGGTCGTCATTTTGCCTAAGGAAAATGTTGTCATCTGGTTTTTTTCATTGCATAAT	M,ap,ba,bf,bi,bm,bo,bq,cd,co,cr,cu,db,dc,dn,dp,dw	2,1,1,1,2,1,1,1,2,2,1,1,1,1,1,1,1
>Marker1276	aaxbb	2
AAGTGGACCTGATTGCTATTTGTACCACCTTTTTTACTAAATGCACCCCCCTTTACCTTTTTTGGTAATTCTTTTTCCGCAACGTTATGAAACTTTACGAXXXXXXXXXXACGGAATTTTTACGGATCGCGTAAGCCTGCTTCCTTTTGATTTTCGGCACGCCTCGGGACTTCACATATTGTGCAACAAAGGGTGCCAAGTATCTTGAAG	M,aa,ab,ac,ae,af,aj,ak,am,an,ao,ap,at,au,aw,ay,az,ba,bb,be,bh,bi,bk,bm,bn,bo,bp,bq,br,bs,bt,bv,by,bz,ca,cb,cc,cd,ch,cj,ck,cl,cm,co,cp,cr,cs,cu,cv,cw,cx,cy,cz,db,dc,de,di,dj,dk,dm,dn,do,dp,dq,dt,dx,dy,ea	29,1,2,5,5,2,4,2,2,3,3,3,1,4,3,1,5,2,6,4,4,3,2,4,4,4,3,3,2,1,4,4,1,6,1,5,3,4,11,2,1,3,3,4,1,6,1,5,1,2,1,1,2,4,2,3,1,1,1,8,10,1,1,3,2,5,2,2
AAGTGGACCTGATTGCTATTTGTACCACCCTTTTTACTAAATGCACCCCCTTTACCTTTTTTGGTAATTCTTTTTCCGCAACGTTATGAAACTTTACGAAXXXXXXXXXXACGGAATTTTTACGGATCGCGTAAGCCTGCTTCCTTTTGATTTTCGGCACGCCTCGGGACTTCACATATTGTGCAACAAAGGGTACCAAGTATCTTGAAG	P,ad,af,ag,ah,ai,al,am,an,aq,ar,as,at,au,av,aw,ax,ay,az,ba,bb,bc,bd,be,bf,bg,bj,bk,bl,bm,bn,bo,bp,bq,bs,bt,bu,bv,bw,by,ca,cb,cc,ce,cf,cg,ch,ci,cj,cm,cn,co,cp,cq,cs,ct,cv,cw,cx,cz,da,dd,df,dg,dh,di,dl,dq,dr,ds,du,dv,dw,dx,dy,dz,ea	44,4,1,3,4,7,2,2,3,2,5,4,1,5,3,1,1,1,2,1,4,3,1,1,7,4,9,1,4,3,3,3,2,3,5,3,7,1,3,5,1,2,2,1,3,11,3,3,1,1,2,2,7,2,3,3,2,1,1,2,9,2,1,2,4,2,3,3,1,3,4,9,2,4,2,2,2
>Marker1283	aaxbb	2
GGATTTTCTGGACACGTTCTCTCCCGTAGCAAAACTCACCATTGTTCGTTTCCTGTTAGCCTTAGCAGCTCTTCATGGTTGGCATTTGCGCCAACTCGATXXXXXXXXXXTTCTCCACAGCGAGCTTAATGAAGAGGTATACATGCAACTTCCTCCAGGTCTCTTGGTTGATAATCCTCACCAGGTATGTCGCCTGCAACGTTCCTTATA	M,ab,am,ao,at,bn,bq,bw,bz,cj,cl,cu,db,dl,dm,dn,dq,dz,ea	4,1,1,1,1,2,1,2,2,1,1,1,1,1,2,1,1,2,2
GGATTTTCTGGACACGTTCTCTCCCGTAGCAAAACTCACCACTGTTCGTTTCCTGTTAGCCTTAGCAACTCTTCATGGTTGGCATTTGCGCCAACTCGATXXXXXXXXXXTTCTCCACAGCGAGCTTAATGAAGAGGTATACATGCAACTTCCTCCAGGTCTCTTGGTTGATAATCCTCACCAGGTATGTCGCCTGCAACGTTCCTTATA	P,af,ag,ah,ai,am,aq,ar,as,ax,ay,bg,bk,bp,bv,bz,ce,cf,cg,ch,cj,cn,co,ct,db,df,dg,dl,dq,dt,dz,ea	2,1,2,2,1,2,1,1,2,1,1,1,1,2,2,1,1,1,2,1,1,1,2,1,1,1,2,1,2,1,1,3
>Marker1403	aaxbb	2
TATCTTCTTGGAGTCTTCTATCCAATGCCCTTGCGGGGTAGAATTGCATCATTCCCTCCCCCTTGAAAAGGATTTGACCTCAAATCCCGAGGTTCTTGAAXXXXXXXXXXCAATGAGTGGTGCTACAACTATAGAAAAATATGGGACAAACCTTTTGTAAAACTTTGCTAATTTATGGAAGCCCCAAATTTTTCTTCCACTTGGTAGAGT	M,aa,ab,ac,ae,af,aj,ak,am,an,ao,ap,as,at,au,aw,ax,ay,az,ba,be,bf,bh,bi,bk,bm,bn,bo,bp,bq,br,bs,bt,bv,bw,by,bz,ca,cb,cc,cd,cf,ch,ci,cj,ck,cl,cm,co,cp,cr,cs,cu,cv,cw,cx,cy,cz,db,dc,de,df,dg,dh,di,dj,dk,dm,dn,do,dp,dq,dt,dx,dy,dz,ea	112,4,8,2,14,9,13,6,14,12,9,7,1,2,9,2,4,6,8,10,8,5,10,11,4,12,4,7,10,5,7,7,7,9,7,21,26,8,7,12,9,13,14,10,7,7,21,7,3,2,23,12,27,7,9,7,11,4,13,16,15,8,7,3,10,13,20,20,10,13,13,8,7,11,5,6,4
TATCTTCTTGGAGTCTTCTATCCAATGCCCTTGCGGGGTAGAATTGCATCATTCCCTCCCCCTTGAAAAGGATTTGACCTCAAATCCCGAGGTTCTTGAAXXXXXXXXXXCAATGAGTGGTGCTACAACTATAGAAAAATATGGGACAAACCTTTTGTAAAAGTTTGCTAATTTATGGAAGCCCCAAATTTTTCTTCCACTTGGTAGAGT	P,ad,af,ag,ah,ai,ak,al,am,an,aq,ar,as,at,au,av,aw,ax,ay,az,ba,bb,bc,bd,be,bf,bg,bj,bk,bl,bm,bn,bo,bp,bq,bs,bt,bu,bv,bw,by,bz,ca,cb,cc,ce,cf,cg,ch,ci,cj,ck,cm,cn,co,cq,cr,cs,ct,cv,cw,cx,cz,da,dd,df,dg,dh,di,dl,dq,dr,ds,dt,du,dv,dw,dx,dy,dz,ea	124,5,6,12,13,14,2,9,6,8,16,8,18,4,12,8,3,4,8,2,2,24,9,13,5,7,6,13,7,9,8,7,3,9,6,7,12,25,7,7,6,4,12,7,2,15,13,29,11,8,9,8,4,10,13,34,1,17,26,4,4,1,9,22,1,2,6,8,13,13,15,11,7,2,20,20,14,8,6,4,2
>Marker1420	aaxbb	2
AGGAATTCTTAAGAGGATAAGATGATTGTTCTTTTTGAGAGAATAAGACTTTTTGTTCTGAAAAACTCTAAGCAAATTCGTATTCTAAGTCACATATAAAXXXXXXXXXXAATGTTTAGTAACTGCTGGTAATCAATTACCATCCATGTGTAATCGATTACACAATGTAAAATTTGAATTCAAATTTCTAATAGCTGTTATAAATCATTT	P,ab,ac,ad,af,ag,ah,ai,al,am,an,aq,ar,as,at,au,av,aw,ay,az,ba,bb,bc,bd,be,bf,bg,bh,bj,bk,bl,bm,bn,bp,bq,bs,bt,bu,bv,bw,by,ca,cb,ce,cf,cg,ch,ci,cj,ck,cm,cn,co,cq,cs,ct,cv,cw,cz,da,dd,df,dg,dh,dj,dl,dr,ds,dt,du,dv,dw,dx	25,1,3,5,1,4,1,6,6,4,2,8,3,4,3,2,1,1,2,3,4,3,5,7,4,6,9,2,6,3,6,1,6,1,2,1,3,5,2,1,2,2,1,3,3,5,2,3,3,1,2,1,1,4,5,5,4,4,4,1,3,1,3,3,3,1,1,7,1,8,5,5,2
AGGAATTCTTAAGAGGATAAGATGATTGTTCTTTTTGAGAGAATAAGACTTTTTGTTCTGAAAAACTCTAAGCAAATTCGTGTTCTAAGTCACATATAAAXXXXXXXXXXAATGTTTAGTAACTGTTGGTAATCAATTACCATCCATGTGTAATCGATTACACAATGTAAAATTTGAATTCAAATTTCTAATAGCTGTTATAAATCATTT	M,aa,ab,ac,ae,af,aj,ak,am,an,ao,ap,au,aw,ax,ay,az,ba,bb,bc,be,bh,bi,bk,bm,bn,bo,bp,bq,br,bs,bt,bv,by,bz,ca,cb,cd,ch,ci,cj,ck,cl,cm,cp,cr,cs,cu,cv,cw,cx,cz,db,dc,de,df,dh,di,dk,dl,dm,dn,do,dp,dq,dy,dz,ea	14,2,2,3,3,1,4,4,4,1,8,3,2,3,2,1,4,3,1,2,1,3,2,4,1,1,1,1,1,9,1,2,5,2,3,4,3,3,3,1,1,1,2,1,1,7,4,2,1,2,1,1,6,3,3,2,3,1,1,1,1,4,5,4,2,7,1,1
>Marker1581	None	2
TTTTGTTGATGCCAAAGGGGGAGAAAAATTTGGGGTTATTCAAATCAAGAATTCATACAATTATTAAATTAACTTAAAATGAAGCTTAAATTCAAAAAGAXXXXXXXXXXATCATCAAAAAGGGGGAGATTGTGTAAGCAAAGCTACCATGATGATTAACCAAGATGTTTTGATGATGTCAAAGCTCAAAGAGTTGTTTCAAGATTAAAG	P,ad,ag,ai,ar,at,aw,az,bb,bc,bd,bf,bg,bo,bp,bq,bt,bw,ca,ck,co,cq,cs,ct,cv,cw,cx,da,dv,dx	7,2,1,1,1,1,2,1,1,2,1,1,1,2,1,1,1,1,1,1,3,3,2,1,1,1,1,1,1,1
TTTTGTTGATGCCAAAGGGGGAGAAAAATTTGGGGTTATTCAAATCAAGAATTCATACAATTATTAAATTAACTTAAAATGAAGCTTAAATTCAAAAAGAXXXXXXXXXXATCATCAAAAAGGGGGAGATTGTGGAAGCAAAGCTACCATGATGATTAACCAAGATGTTTTGATGATGTCAAAGCTCAAAGAGTTGTTTCAAGATTAAAG	ac,af,aj,ak,am,ap,at,ba,be,bh,bi,bm,bq,br,bs,bt,by,ca,cc,ci,cm,cx,db,df,dj,dk,dm,dp	2,1,1,2,1,1,1,1,1,1,1,1,1,1,2,2,1,2,1,2,1,1,1,1,1,1,1,2
>Marker1666	aaxbb	2
TTTTTTTCAACTCATCATGTGTGCAAAAAGTGTTGGTGTTTGTCTACATCAAATGAATGAATATCTACCTTATGCATACGTTAAAAACACATTAAAAGCAXXXXXXXXXXAAAAACACATTAAAAGCATGCAATAGTTATATACAAGAACATAAGAGAAATAAAAGCAAATCAAAAAAGGGAAAGTCATGATATTTGCACAAGATATAGA	P,aq,as,bg,bk,bt,bu,cc,ce,cf,cg,ch,ck,cq,ct,cx,dg,dl,dr,du,dv,dw,dy	8,1,2,1,2,1,1,1,1,1,6,1,1,2,2,1,3,1,1,1,1,1,1
TTTTTTTCAACTCATCATGTGTGCAAAAAGTGTTGGTGTTTGTCTACATCAAATGAATGAATATCTACCTTATGCATACGTTAAAAACACATTAAAAGCAXXXXXXXXXXAAAAACACATTAAAAGCATGCAATAGTTATATACAAGAACATAAGAGAAATAAAAGCAAATAAAAAAAGGGAAAGTCATGATATTTGCACAAGATATAGA	M,aa,aj,ak,am,aw,ax,bk,bq,by,cc,cl,cr,cu,db,de,dh,di,dk,dm,dn,do,dp,dq,dx,dy,dz	10,1,2,1,1,1,1,1,1,1,1,1,2,1,1,1,2,1,2,1,2,1,3,1,2,1,3
>Marker1707	aaxbb	2
ACTCAAGTGTTCGGTTTGCGTATTCAGCTCCTATTTTGTCACGGAATCTCACACCACCGGGGGTTGTCAGTGCATTGTTTATTACTGTGAACTTATATCCXXXXXXXXXXTTCATCAATGGGAATTCTGCTATAATGTTCCACAGCATATTCCCATTCTGCTACTGTTTTTTCAAACAAGTGGGAACCTATGACTTCCAAAGCCAGTGGA	M,ae,af,ah,aj,ak,am,an,ao,ap,at,au,aw,ay,ba,bb,bd,be,bg,bh,bi,bk,bl,bm,bn,bo,br,bw,by,ce,cg,ch,ci,cj,ck,cp,cr,ct,cu,cv,cw,cx,cy,da,db,de,dg,dh,dm,dn,dr,ds,dt,du,dv,dw,dz,ea	16,1,2,3,3,1,5,3,4,1,1,2,1,1,4,4,3,2,5,3,2,2,3,2,3,1,2,2,2,1,4,2,3,1,1,1,2,4,2,1,1,1,1,1,1,2,2,1,3,1,2,3,2,1,1,1,3,1
ACTCAAGTGTTCGGTTTGCGTATTCAGCTCCTATTTTGTCACGGAATCTCACACCACCGGGGGTTGTCAGTGCATTGTTTATTACTGTGAACTTATATCCXXXXXXXXXXTTCATCAATGGGAATTCTACTATAATGTTCCACAGCATATTCCCATTCTGCTACTGTTTTTTCAAACAAGTGGGAACCTATGACTTCCAAAGCCAGTGGA	P,aa,ab,ac,ad,ag,ah,ai,aj,ak,al,an,ao,aq,ar,as,au,aw,ax,ay,bc,bf,bh,bj,bk,bm,bp,bq,br,bs,bt,bw,bz,ca,cb,cd,ce,cf,ci,cj,ck,cl,cn,co,cp,cs,ct,cy,da,db,dc,dd,df,di,dk,dl,do,dp,dq,du,dv,ea	11,1,1,1,1,2,2,4,1,1,1,3,1,3,3,4,1,1,1,2,1,1,4,5,2,3,1,2,1,2,3,2,3,2,1,3,2,1,1,4,1,2,2,2,1,3,3,1,2,5,3,1,1,2,1,1,1,1,1,2,1,1
>Marker1711	aaxbb	2
AAACACTCTAAAAGTCATCAAAACACACATACAACATGACATACATAAACATAACAAACCATCATCTCATAATTAATTAATTAATTAATTACAGACACTTXXXXXXXXXXTACTTTCCAACAAATAATAAATTTGTCCTAGAAATTTGCTTATTAAGGAAATATTGTAAGCATTGTCCAAGTACACAAATCCTTCGCCTTTTGTAATCCT	M,aa,ab,ac,ae,af,aj,ak,am,an,ao,ap,au,aw,ax,ay,az,ba,bb,be,bh,bi,bk,bm,bn,bo,bp,bq,br,bs,bt,bv,bw,by,bz,ca,cb,cc,cd,ch,ci,cj,ck,cl,cm,cn,co,cp,cr,cs,cu,cv,cw,cx,cy,cz,db,dc,de,df,dh,di,dj,dk,dl,dm,dn,do,dp,dq,dt,dx,dy,dz,ea	75,11,6,11,11,4,8,7,12,4,10,10,5,9,4,2,8,5,3,5,12,6,2,8,6,3,2,8,13,1,5,6,4,9,15,3,6,3,12,10,5,3,6,5,1,1,4,2,14,11,9,3,8,8,11,3,11,9,7,2,6,4,3,3,7,6,13,8,13,11,2,4,4,7,3
AAACACTCTAAAAGTCATCAAAACACACATACAACATAACATACATAAACATAAGAAACCATCATCTCATAATTAATTAATTAATTAATTACAGACACTTXXXXXXXXXXTACTTTCCAACAAATAATAAATTTGTCCTAGAAATTTGCTTATTAAGGAAATATTGTAAGCATTGTCCAAGTACACAAATCCTTCGCCTTTTGTAATCCT	P,ac,ad,af,ag,ah,ai,al,am,an,aq,ar,as,at,au,av,aw,ax,ay,az,ba,bb,bc,bd,be,bf,bg,bj,bk,bl,bm,bn,bo,bp,bq,bs,bt,bu,bv,bw,by,ca,cb,cc,ce,cf,cg,ch,ci,cj,ck,cm,cn,co,cp,cq,cs,ct,cv,cw,cx,cz,da,db,dd,df,dg,dh,di,dj,dl,dq,dr,ds,dt,du,dv,dw,dx,dy,dz	65,8,11,5,10,12,14,6,8,7,16,11,6,8,3,18,8,1,4,2,4,5,14,11,7,4,5,11,5,6,9,12,7,5,4,6,5,21,3,5,5,7,3,4,6,11,13,5,3,7,8,4,8,3,4,14,6,16,3,8,6,4,14,1,5,3,10,10,8,4,5,6,14,11,4,17,27,11,3,4,3
>Marker2004	aaxbb	2
GCTGTGCGAGCACAACTAGAGGAGGAGGCTATCACAAAGCTACTATGCATATCGGGGCAAGATTTCGCCCGGGCCGCTGCAAAGAGACGAGTGCAGATCAXXXXXXXXXXGGTAAGTATGCATGTGACTCAACTGATTTCTGATGCCATCTACTATTTACAGGGATCACGCCCCCTACGAGGAGTCCCTTAGACCCAGAGAAGTCCAACA	P,ag,ai,an,aw,ax,bc,bj,bm,ca,cg,cp,ct,cv,df,dq,dr,du,dx,dz	6,2,2,1,1,1,2,1,2,1,1,1,1,2,1,1,1,1,1,1
GCTGTGCGAGCACAACTAGAGGAGGAGGCTATCACAAAGCTACTATGCATATCGGGGCAAGATTTCGCCCGGGCCGCTGCAAAGAGACGAGTGCGGATCAXXXXXXXXXXGGTAAGTATGCATGTGACTCAACTGATTTCTGATGCCATCTACTATTTACAGGGATCACGCCCCCTACGAGGAGTCCCTTAGACCCAGAGAAGTCCAACA	M,aa,am,ax,bm,bq,bz,cb,cc,cf,ci,ck,cr,cu,cv,cx,cy,dc,dq,dy,ea	4,1,1,1,1,1,1,1,1,1,1,2,1,1,1,1,2,4,1,1,1
>Marker2021	aaxbb	2
CTTCAAAATACTTGGCACCCTTCGTTGCACGATATGTAAGTCCCAAGACACGACGAAAATCAAAGGGAAGCAGGTTTACGCGATCCGTGAAATTCCGTAAXXXXXXXXXXGTTACGAAATTCGTAAAGTTTCGTAACGTTACGGAAAAAGAATTACCAAAAAAGGTAAAGGGGGTGCATTTAGTAAAAAGGGGGGGTACAAATAGCAATC	M,aa,ab,ac,ae,aj,ak,am,an,ao,ap,au,aw,ax,ay,az,ba,bd,bf,bh,bi,bk,bm,bn,bp,bq,br,bs,bt,bv,bw,by,bz,ca,cb,cc,cd,cf,ch,ci,cj,cl,co,cp,cr,cs,cu,cv,cw,cx,cy,cz,db,dc,de,df,dg,dh,di,dj,dk,dm,dn,do,dp,dq,dt,dy,dz,ea	35,9,1,2,3,9,2,6,1,5,10,2,2,1,2,1,2,1,5,8,7,3,1,2,3,2,8,3,10,6,1,2,4,1,4,1,4,5,1,3,4,5,1,2,7,6,5,2,4,1,9,1,5,6,5,1,1,3,2,4,5,8,2,11,4,3,2,1,1,4
CTTCAAAATACTTGGCACCCTTCGTTGCACGATATGTAAGTCCCGAGATACGACGGAAATCAAAGGGAAGCAGGTTTACGCGATCCGTGAAATTCCGTAAXXXXXXXXXXGTTACGAAATTCGTAAAGTTTCGTAACGTTACGGAAAAAGAATTACCAAAAAAGGTAAAGGGGGTGCATTTAGTAAAAAGGGGGGGTACAAATAGCAATC	P,ad,af,ag,ah,ai,ak,al,am,an,aq,ar,as,at,au,av,aw,ax,ay,az,ba,bb,bc,bd,be,bf,bg,bj,bk,bl,bm,bn,bo,bp,bq,bs,bt,bu,bv,by,bz,ca,cb,cc,ce,cf,cg,ch,ci,cj,ck,cm,cn,co,cq,cs,ct,cv,cw,cx,cz,da,dd,df,dg,dh,di,dl,dq,dr,ds,dt,du,dv,dw,dx,dy,dz,ea	63,9,3,3,10,8,3,7,8,2,10,10,13,1,4,8,3,2,1,5,3,5,5,7,2,6,3,6,3,3,4,2,8,9,5,4,6,11,3,9,2,5,4,5,6,4,4,2,3,5,3,4,8,2,7,4,7,7,6,6,1,3,2,3,1,4,6,4,2,8,5,2,4,9,8,5,4,3,2
>Marker2047	aaxbb	2
TCTAATCGCATGCAATATCATGACTTCTTCTTTTGTCGGTTTACTTTTATTTCTCTTATGTTATTGTATATAACTCTTTGATGCTTTTAGTTTGTTTTTTXXXXXXXXXXGCTTTTAGTTTGTTTTTTGAAATGTATGCATGAGATAGATATTTATTCATTTGATGCACACAAACACCAACACTATTTGTACACACAGTGAGTTGAAAAG	M,am,ap,at,aw,az,ba,be,bk,bn,br,bz,ci,cl,cm,co,cp,cr,cs,cy,de,dj,dk,dm,dn,dp	7,3,1,1,1,2,2,1,1,1,1,1,1,1,1,1,1,1,1,1,1,2,1,2,1,1
TCTAATCTCGTGCAATATCATGACTTCTTCTTTTGTCGGTTTACTTTTATTTCTCTTATGTTATTGTATATAACTCTTTGATGCTTTTAGTTTGTTTTTTXXXXXXXXXXGCTTTTAGTTTGTTTTTTGAAATGTATGCATGAGATAGATATTTATTCATTTGATGCACACAAACACCAACACTATTTGTACACACAGTGAGTTGAAAAG	P,ag,ah,am,an,bc,bk,bo,bu,cb,cc,ce,cf,ch,cm,cn,co,cp,cq,cz,db,dg,dh,dt,dw,ea	4,2,2,3,1,1,2,2,1,2,1,1,1,3,1,1,1,1,1,1,1,3,1,1,1,1
>Marker2199	aaxbb	2
CCGATCGGAACCAACTTCAGAGTATGACCAAGCAAGAACATGAGTCTATTAAGGAGTATGCTCAAAGATGGAGAGATCTCGCAGCCCAAGTCATCCCGCCXXXXXXXXXXCTGATAGGCTACATGTAAGCTAACTTTGCGGATCTCGTCTTCGCCGGAGAAAGAATTGAATCCGGACTAAGAAAAGGCAAGTTCGAATATGCGTTCAACG	M,aa,ac,ae,aj,ak,am,an,ao,ap,as,at,aw,ax,ay,az,ba,be,bf,bi,bk,bm,bn,bo,bq,br,bs,bt,bw,by,bz,cb,cc,cd,ch,ci,cj,ck,cl,cs,cu,cv,cw,cx,cy,db,dc,de,df,dh,di,dj,dk,dm,dn,do,dp,dq,dt,dx,dz	16,4,3,3,2,2,6,2,1,6,1,2,2,3,3,3,6,1,2,2,1,1,2,3,1,1,4,2,1,1,1,2,3,1,2,3,2,1,4,2,5,2,3,1,2,1,2,5,1,2,4,1,5,4,8,5,4,1,1,3,3
CCGATCGGAACCAGCTTCAGAGTATGACCAAGCAAGAACATGAGTCTATTAAGGAGTATGCTCAAAGATGGAGAGATCTCGCAGCCCAAGTCATCCCGCCXXXXXXXXXXCTGATAGGCTACATGTAAGCTAACTTTGCGGATCTCGTCTTCGCCGGAGAAAGAATTGAATCCGGACTAAGAAAAGGCAAGTTCGAATATGCGTTCAACG	P,ad,af,ah,ai,ak,al,am,an,aq,ar,au,av,aw,ax,ay,az,ba,bb,bc,bd,be,bg,bh,bj,bm,bo,bp,bt,bu,bv,bw,by,bz,cb,cc,ce,cf,cg,ci,ck,cn,co,cp,cq,cs,ct,cv,cw,cx,cz,da,db,dd,df,dg,dh,di,dl,dq,dr,ds,du,dv,dw,dy,dz,ea	20,2,2,8,3,2,5,2,4,3,4,1,7,2,3,2,1,3,9,8,3,2,7,1,5,2,1,2,5,6,1,1,3,1,3,5,1,3,4,1,1,1,1,1,1,2,3,4,1,7,2,4,1,1,1,1,2,2,3,3,5,5,1,6,2,2,1,1
>Marker2220	aaxbb	2
ATCTGTACCGGGAGGTCGATCTCTCCCCTAACCTCGCGGCGGGTGCCGTCGAAGGCACGAACTACCATGGAACTTGGCTTTAGATGGAAGCATTAAACGGXXXXXXXXXXCCTCTTCCCTTGGCAGGGATTTCATCTTCGGCAAAGGCGAGATAGTTGTTGGCGGTGATATTATTGACGAGCCCTCCAAAGCCTTCTACAGAGATATCTT	M,aa,ab,ac,ae,af,ai,aj,ak,al,am,an,ao,ap,at,au,aw,ax,ay,az,ba,bd,be,bf,bh,bi,bj,bk,bm,bn,bo,bp,bq,br,bs,bt,bv,bw,by,bz,ca,cb,cc,cd,cf,ch,ci,cj,ck,cl,cm,co,cp,cq,cr,cs,cu,cv,cw,cx,cy,cz,db,dc,de,df,dg,dh,di,dj,dk,dm,dn,do,dp,dq,dt,dx,dy,dz,ea	272,19,18,24,24,8,2,16,5,1,14,13,20,9,3,9,11,11,7,10,12,1,14,18,23,10,1,12,10,13,21,24,18,25,22,14,13,7,23,31,18,17,25,24,15,20,13,22,12,36,12,10,15,1,23,18,25,12,9,8,32,15,22,15,35,10,15,8,11,31,18,35,17,43,21,11,11,21,8,16,8
ATCTGTACCGGGAGGTCGATCTCTCCCCTAACCTCTCGGCAGGTGCCGTCGAAGGCACGAACTACCATGGAACTTGGCTTTAGATGGAAGCATTAAACGGXXXXXXXXXXCCTCTTCCCTTGGCAGGGATTTCATCTTCGGCAAAGGCGAGATAGTTGTTGGCGGTGATATTATTGACGAGCCCTCCAAAGCCTTCTACAGAGATATCTT	P,aa,ad,af,ag,ah,ai,ak,al,am,an,aq,ar,as,at,au,av,aw,ax,ay,az,ba,bb,bc,bd,be,bf,bg,bh,bj,bk,bl,bm,bn,bo,bp,bq,bs,bt,bu,bv,bw,by,bz,ca,cb,cc,ce,cf,cg,ch,ci,cj,ck,cm,cn,co,cp,cq,cs,ct,cv,cw,cx,cz,da,db,dc,dd,df,dg,dh,di,dl,do,dq,dr,ds,dt,du,dv,dw,dx,dy,dz,ea	308,1,27,17,16,24,22,11,28,35,16,20,25,33,7,9,29,11,15,12,11,13,28,28,28,14,14,28,1,17,9,7,12,13,17,17,14,14,18,44,14,11,21,3,15,8,19,31,21,36,23,15,18,11,12,14,11,10,35,16,45,14,11,10,15,29,1,1,15,10,18,14,18,20,1,16,22,28,13,35,38,16,20,7,13,13
>Marker2284	aaxbb	2
TCAAGGGTCATACGGTGGTGTTGGTCATCATGGATAGGTTCTCTAAAGGAATCCATTTGGGTTCACTCCCTTCACACCACACAGCGTTCAATGTTGCTCAXXXXXXXXXXGGGATGCCTCACAGCCTAGTTTCCGATCGAGACCCGTTATTCCTCAGTCGCTTCTGGCAGGAGTTGTTCAGACTAAGTGGCACGAAACTCCGCATGAGTT	P,ag,al,an,aq,bk,bl,bp,cc,ce,cg,cj,co,cq,cv,cx,dd,dq,dv,dy	7,2,2,1,2,1,1,1,1,1,1,1,1,1,1,1,1,1,1,1
TCAAGGGTCATACGGTGGTGTTGGTCATCATGGATAGGTTCTCTAAAGGAATCCATTTGGGTTCACTCCCTTCACATCACACAGCGTTCAATGTTGCTCAXXXXXXXXXXGGGATGCCTCACAGCCTAGTTTCCGATCGAGACCCGTTATTCCTCAGCCGCTTCTGGCAGGAGTTGTTCAGACTAAGTGGCACGAAACTCCGCATGAGTT	M,aa,au,az,bi,bo,br,bt,bz,cl,co,cp,dn,dx,ea	4,1,1,1,1,1,1,1,1,1,1,2,1,1,3
>Marker2315	aaxbb	2
TTGCCCAGCTATTATGCACACCGGGTCAGGATTTCCCCCGGACCGTTGAAGGGAGGCGGGTGCGGATCAAGCGCACCAGCATGACCACTTTGACCCAGATXXXXXXXXXXCGGATGAGCGTCTATATGGCTCAGTTGATAGCTGACGCCATCTATTTATTTGCAGGTATGCCACCCACCAGGCACCCTCTAGACCCGGATAAGTCTAACA	P,ad,af,ag,ah,ai,al,am,an,aq,ar,as,at,au,av,aw,ax,ay,az,ba,bb,bc,bd,be,bf,bg,bj,bk,bl,bm,bn,bo,bp,bq,bs,bt,bu,bv,bw,by,bz,ca,cb,cc,ce,cf,cg,ch,ci,cj,ck,cm,cn,co,cp,cq,cs,ct,cv,cw,cx,cz,da,dd,df,dg,dh,di,dq,dr,ds,dt,du,dv,dw,dx,dy,dz,ea	85,10,3,9,12,13,8,12,4,16,5,17,9,8,8,4,7,10,4,7,15,16,10,8,18,17,18,3,8,10,2,2,5,6,3,10,14,6,4,3,1,1,10,6,14,15,14,4,8,10,4,3,7,2,3,14,8,13,9,4,4,3,12,12,3,10,5,3,6,12,8,2,6,12,8,4,5,9,5
TTGCCCAGCTATTATGCACACCGAGTCAGGATTTCCCCCGGACCGTTGAAGGGAGGCGGGTGCGGATCAAGCGCACCAGCATGACCACTTTGACCCAGATXXXXXXXXXXCGGATGAGCGTCTATATGGCTCAGTTGATAGCTGACGCCATCTATTTATTTGCAGGTATGCCACCCACCAGGCACCCTCTAGACCCGGATAAGTCTAACA	M,aa,ab,ac,ae,af,aj,ak,am,an,ao,ap,at,au,aw,ax,ay,az,ba,bb,be,bh,bi,bk,bm,bn,bo,bp,bq,br,bs,bt,bv,bw,by,bz,ca,cb,cc,cd,ch,ci,cj,ck,cl,cm,co,cp,cr,cs,cu,cv,cw,cx,cy,cz,db,dc,de,df,dh,di,dj,dk,dl,dm,dn,do,dp,dq,dx,dy,dz,ea	56,10,1,13,17,6,13,9,12,10,12,11,6,7,11,3,9,2,4,13,10,5,9,2,3,6,4,8,2,12,2,11,2,5,11,10,5,6,5,13,5,6,7,9,12,2,6,7,5,8,18,1,2,2,6,1,11,7,3,7,2,2,10,8,6,9,16,13,5,10,8,3,8,4
>Marker2581	nnxnp	2
AGAGGAACCAAATACAAACCTGGAAAAAGAAGAAGAAAATCGGAGCCCGAGACCTGGATATAGAAGAAGAAAATAGCATGAGACGTTCGCAAAACCGAAGXXXXXXXXXXCAAAGGCGACGCCTTTTTCAGTTTCCCAGTCCAAAGCAATACACATAAAAAACAAAGAAAAAGGTGAAGGTTTTTAACACATGCATGCAAACGACCATAA	M,aa,ab,ac,ae,af,ag,ah,ai,ak,al,am,an,ao,ap,aq,ar,as,at,au,av,aw,ax,ay,az,ba,bb,bc,bd,be,bf,bg,bh,bi,bj,bk,bl,bm,bn,bq,br,bs,bt,bu,bv,by,bz,ca,cb,cc,cd,cf,cg,ch,ci,cj,ck,cl,cm,cn,co,cp,cq,cr,cs,ct,cu,cv,cw,cy,cz,da,db,dc,dd,de,df,dg,dh,di,dj,dk,dl,dn,dp,dq,ds,du,dv,dx,dy,dz,ea	15,2,2,3,1,4,1,2,4,1,1,5,2,7,4,4,4,2,4,1,2,1,4,2,3,3,1,6,4,4,2,3,4,6,2,2,4,4,2,1,2,2,3,4,6,5,2,1,4,1,1,2,2,2,3,3,1,3,2,1,6,1,3,2,2,4,4,5,1,2,2,1,6,3,1,1,1,1,1,5,4,1,3,5,2,1,1,2,3,2,2,4,2
AGAGGAACCAAATACAAACCTGGAAAAAGAAGAAGAAAATCGGAGTTCGAGACCTGGATATAGAAGAAGAAAATAGCATAAGACGTTCACAAAACCCAAGXXXXXXXXXXCAAAGGCAACACCTTTTTCAGTTTCCCAGTCCAAAGCAATACACATAAAAAACAAAGACAAAGGTGAAGATTTTTAACACATGCATGCAAACGAACATAA	M,P,aa,ab,ac,ad,ae,af,ag,ah,ai,aj,ak,al,am,an,ao,ap,aq,ar,as,at,au,av,aw,ax,ay,az,ba,bb,bc,bd,be,bf,bg,bh,bi,bj,bk,bl,bm,bn,bo,bp,bq,br,bs,bt,bu,bv,bw,by,bz,ca,cb,cc,cd,ce,cf,cg,ch,ci,cj,ck,cl,cm,cn,co,cp,cq,cr,cs,ct,cu,cv,cw,cx,cy,cz,da,db,dc,dd,de,df,dg,dh,di,dj,dk,dl,dm,dn,do,dp,dq,dr,ds,dt,du,dv,dw,dx,dy,dz,ea	32,44,4,5,9,8,7,11,7,7,7,9,1,8,10,3,5,5,4,9,6,7,12,12,10,2,4,5,4,5,12,5,8,7,8,7,9,6,5,5,14,6,6,5,12,3,6,15,4,7,8,5,2,2,6,3,7,5,4,2,4,4,5,4,5,5,4,4,3,7,6,9,6,3,4,2,4,3,7,8,8,3,4,9,1,3,5,4,7,5,6,6,1,2,7,3,5,4,5,8,2,5,5,2,4,3
>Marker2709	aaxbb	2
CGATTGACGAAGGGCACAGAAGACGACGTTAGTCTCTGCGTGCTATCAGGCTTTTCGTCTTACAGATAGCAAAAAAGAATGTTTATACGGATAACTACTCXXXXXXXXXXTGAGGAACTCAGACCTACGTAGTTCTTGATAACTTGTGAGACTTGAAAAGTCTCCATCAGAAGATGCTGACATCCCCAGAAAGGGCACAAATGACCACAT	M,af,aj,ao,ap,at,ay,ba,bh,bi,bk,bm,bz,cl,cr,cu,dg,dk	1,1,1,3,1,1,1,2,1,1,2,2,1,1,1,1,1,1
CGATTGACGAAGGGCACAGAAGACGACGTTAGTCTCTGCGTGCTATCAGGCTTTTCGTCTTACAGATAGCAAAAAAGAATGTTTATACGGATAACTACTCXXXXXXXXXXTGAGGAACTGGGACCTACGTAGTTCTTGATAACTTGTGAGACTTGAAAAGTCTCCATCGGAAGATGCTGACATCCCCAGAAAGGGCACAAATGACCACAT	P,ad,ag,ai,al,ay,bb,bc,bg,bj,bn,bo,bq,bs,bv,ce,ci,co,cq,cw,dt,du,dw	3,5,1,1,1,1,2,1,1,3,2,1,1,1,1,1,1,1,1,1,1,2,1
>Marker2813	aaxbb	2
CTCTCCTCCGTAGAGTCTGCCTCAGATGCTGACATGACGTCCTCTGGAGAATCCACATCAGGGAGTGGGTCCTCATCACCCTCTGGAAGGTCAAGAGCATXXXXXXXXXXTCTTCTTCAGATGACGACACCTCTATCACTTGGACTGGCTCCACTAGTCGATACGTGAGTCGAATCGTGCCACGGAATCGACACCTCGCATTGCCTTCGA	M,ab,ac,ae,aj,am,an,ax,bf,bh,bk,bp,br,bs,bz,cb,cc,cf,ch,cj,cl,cr,cu,cx,cy,dc,de,dg,di,dk,dn,dt,ea	4,1,1,1,1,2,1,1,1,1,1,1,1,1,2,3,1,2,1,1,1,1,1,1,1,1,1,1,1,2,1,1,1
CTCTCCTCTGTAGAGTCTGCCTCAGATGCTGACATGACGTCCTCTGGAGAATCCACATCAGGGAGTGGGTCCTCATCACCCTCTGGAAGGTCAAGAGCATXXXXXXXXXXTCTTCTTCAGATGACGACACCTCTATCACTTGGACTGGCTCCACTAGTCGATACGTGAGTCGAATCGTGCCACGGAATCGACACCTCGCATTGCCTTCGA	P,ad,ag,ah,ai,ak,al,am,an,as,az,bi,bj,bk,bl,bo,bs,bu,cc,cg,cj,cn,ds,du,dz,ea	5,1,1,2,1,1,2,1,2,1,1,1,1,1,1,1,2,2,1,1,1,1,1,1,1,1
>Marker3051	aaxbb	2
CAAGTGAGAGTCAAAACTCAAAACTAGTACTGAATGCCAAGATGGTAAGTGCCATTCTCTCTTTTGCCATATAATAAAAGCATTAAATTAATTCAGTATAXXXXXXXXXXTTGAAAACTACTTCCTCAAATAGAGAGATGCAATTTGGGTACATGACAGCTCAAGAGGCATATCAACACAATACAAGCCACCGAGTCATATCATGTGAAT	M,aa,ab,ac,ae,af,ah,aj,ak,am,an,ao,ap,ar,at,au,av,aw,ax,ay,ba,bb,bd,bf,bg,bh,bi,bj,bk,bl,bm,bn,bo,bp,bq,bs,bt,bv,by,bz,ca,cd,cg,ch,ci,cj,cl,cq,cr,cs,ct,cu,cv,cw,cx,cy,cz,db,dc,de,df,dg,dh,di,dj,dk,dl,dm,dn,do,dp,dq,dr,ds,du,dv,dw,dx,dy,dz,ea	34,6,5,5,9,9,9,14,6,13,6,5,6,4,10,9,1,8,5,4,2,4,10,1,5,6,12,1,5,15,3,6,3,3,2,1,2,3,12,2,1,2,2,4,5,5,8,1,2,6,1,9,2,10,17,10,10,7,6,9,1,5,1,6,3,3,4,10,4,7,6,1,5,5,1,6,2,1,4,7,7
CAAGTGAGAGTCAAAACTCAAAACTAGTACTGAATGCCAAGATGGTAAGTGTCATTCTCTCTTTTGCCATATAATAAAAGCATTAAATTAATTCAGTATAXXXXXXXXXXTTGAAAACTACTTCCTCAAATAGAGAGATGCAATTTGGGTACATGACAGCTCAAGAGGCATATCAACACAATACAAGCCACCGAGTCATATCATGTGAAT	P,aa,ac,ad,af,ag,ah,ai,al,an,ao,ap,aq,ar,as,at,av,aw,ax,ay,az,ba,bb,bc,be,bf,bg,bh,bj,bk,bm,bn,bo,bp,bq,br,bs,bt,bu,bv,bw,bz,ca,cb,cc,cd,ce,cf,ci,cj,ck,cm,cn,co,cp,cq,cs,ct,cv,cz,da,db,dd,df,dg,dh,di,dj,dl,dp,dr,dt,du,dv,dw,dx,dy	47,8,4,14,2,12,4,10,10,6,3,4,10,4,10,4,5,7,2,6,11,4,7,11,11,2,7,3,11,1,6,2,3,4,7,4,6,3,11,2,2,5,5,6,8,1,9,11,8,2,8,2,8,4,3,3,3,5,1,3,10,1,1,2,1,3,1,1,3,4,1,4,5,3,6,1,2
>Marker3372	aaxbb	2
TTCAGGACTCTGTAGTGAGGATTTTCCTTCTAAACCTTGTTATGGTGAAAAGAGAAAGAAATGAAAAAGAAAAAGAAAAAAAATTACCATGGTTTTTGTTXXXXXXXXXXTTATTGATGCATTTCTTTAAAGATAGTTTGGTTAGGGCAGCAGTCATCTGGTACACTAACCTAGAAGCTTCCCACATTCGTACCTGGAAGGATCTGATTA	P,ad,af,ag,ah,ai,al,am,an,aq,ar,as,at,au,av,aw,ax,ay,az,ba,bb,bc,bd,be,bg,bj,bl,bm,bn,bo,bp,bq,bs,bt,bu,bv,bw,by,ca,cb,cc,ce,cf,cg,ch,ci,cj,ck,cm,cn,cq,cs,ct,cv,cw,cx,cz,da,dd,df,dg,dh,di,dl,dr,ds,dt,du,dv,dw,dx,dy,dz	44,3,1,10,2,7,8,4,3,2,7,5,2,1,5,3,2,1,1,3,3,9,7,5,3,3,11,3,1,2,1,1,4,3,3,1,1,5,6,2,1,12,1,8,1,1,3,2,5,1,6,3,4,3,2,3,3,5,2,1,5,6,3,7,2,3,1,7,3,8,4,2,1
TTCAGGACTCTGTAGTGAGGATTTTCCTTCTAAACCTTGTTATGGTGAAAAGAGAAAGAAATGAAAAAGAAAAAGAAAAAAAAATTACCATGGTTTTTGTXXXXXXXXXXTTATTGATGCATTTCTTTAAAGATAGTTTGGTTAGGGCAGCAGTCATCTGGTACACTAACCTAGAAGCTTCCCACATTCGTACCTGGAAGGATCTGATTA	M,aa,ab,ac,ae,af,aj,ak,am,an,ao,ap,au,aw,ay,ba,bc,be,bf,bh,bi,bk,bm,bn,bp,bq,br,bs,bt,bv,bw,by,bz,ca,cb,cc,cd,cf,ch,ci,cj,ck,cl,cm,co,cp,cr,cs,cu,cv,cw,cy,cz,db,dc,de,df,dh,di,dj,dk,dm,dn,do,dp,dq,dt,dx,dy,dz	28,8,6,5,8,6,5,3,8,5,5,5,2,1,3,3,1,3,1,7,5,2,2,2,1,2,6,2,4,1,1,3,12,6,4,3,4,3,4,3,3,2,6,1,1,1,7,2,3,3,4,6,3,8,6,4,1,7,1,7,3,4,12,9,3,1,1,4,5,4
>Marker3420	aaxbb	2
GATATAGCTTATATTGTTGCTAAACTTAGTAGGTTTACAAGTAATCCCAGTTCTCATCATTAGCAAGCTATGAATAGAGTATTCAAGTACTTAAAGGGAAXXXXXXXXXXGAAGATTATTCATCCACAAGTGGTTGGGTATTCCTCCTTGGAGGAGGTGCTATCTCTTGGGCATCCAAGAAACAGACCTGCATTACAAATTCAACAATGG	P,ad,af,ah,ai,aq,av,ax,az,be,bf,bl,bv,bw,cm,co,cs,cx,cz,da,dg,dr,dt,dy	3,1,3,1,2,1,1,1,1,1,1,7,1,2,1,3,1,1,1,1,1,1,3,1
GATATAGCTTATATTGTTGCTAAACTTAGTAGGTTTACAAGTAATCCCAGTTCTCATCATTAGCAAGCTATGAATAGAGTATTCAAGTACTTAAAGGGAAXXXXXXXXXXGAAGATTATTCATTCACAAGTGGTTGGGTATTCCTCCTTGGAGGAGGTGCTATCTCTTGGGCATCCAAGAAACAGACCTGCATTACAAATTCAACAATGG	M,aa,ae,ak,am,ap,at,ay,ba,bb,bh,bn,bs,bw,bz,cb,cj,cl,cm,cr,cx,dh,dk,dn	2,1,1,2,1,4,1,1,1,1,1,1,1,1,2,1,1,1,4,4,1,2,1,1
>Marker3498	aaxbb	2
AAGTCGAAACCATGCTACAATAGGGAATCATTAGACTCAGCACGAGCCCTTTCTCCTCCCCTGTTCTGCTTGTCAAGAAACGCAATGGTTCATGGCGTTTXXXXXXXXXXCGCCTTCAGGACTCACAACGGCTACTTTGAGTTTCGCGTTATGCCATTTGGGCTCTGCAACGCGCCCTCATCATTTCAGGCGACTATGAACAATATCTTT	M,ab,af,an,bh,bi,bp,br,bs,by,cf,ci,cl,cm,cp,cr,cs,cv,cw,de,df,dh,dj,dm,do,dp,dt	10,2,1,1,1,1,1,1,1,1,2,1,3,1,1,1,2,2,1,1,2,1,1,2,2,1,1
AAGTCGAAACCATGCTACAATAGGGAATCATTAGACTCAGCACGAGCCCTTTCTCCTCCCCTGTTCTGCTTGTCAAGAAACGCGATGGTTCATGGCGTTTXXXXXXXXXXCGCCTTCAGGACTCACAAAGGCTACTTTGAGTTTCGCGTTATGCCATTTGGGCTCTGCAACACGCCCTCATCATTTCAGGCGACTATGAACAATATCTTT	P,ad,af,ah,ai,ar,aw,ay,az,bb,bd,bf,bg,bm,bp,bq,bt,bu,by,cf,cg,ci,ck,cn,cq,cv,cz,da,df,dh,dl,dt,du,dv,dw,dy,dz,ea	7,2,2,1,1,2,1,1,1,3,2,1,4,1,1,2,1,1,1,3,2,1,1,1,2,2,1,1,1,1,2,1,1,2,1,1,1,1
>Marker3521	aaxbb	2
AAACATAAAGTTTCCAAAACAAAGGATACCATATTATTGCATAGTTTCTGAAGCTTTGAATGCACTTTTTTCCAAGAAAATTTAATGTAAATAATTATGGXXXXXXXXXXAATATTTCAAGCATGCAAATACAATATTCATGGATATTAGATGCACATAAATATCTATTTCCAAAGCTTTGTCAAGAACAAATACAATCCCAATTGAACA	P,ad,ag,ah,ai,ak,al,am,an,aq,ar,as,at,au,av,aw,ax,ay,az,bb,bc,bd,be,bf,bg,bi,bj,bk,bl,bm,bn,bo,bq,bs,bu,bw,by,bz,ca,cb,cc,ce,cf,cg,ch,ci,cj,ck,cm,cn,co,cp,cq,cs,ct,cv,cw,cx,cz,da,db,dd,df,dg,dh,di,dl,dq,dr,ds,dt,du,dv,dw,dx,dz,ea	53,5,6,5,16,1,8,4,3,10,6,5,6,4,6,3,4,5,7,8,6,6,7,4,6,1,8,6,8,7,7,2,4,2,4,5,4,2,3,2,3,9,1,10,2,6,10,7,2,6,5,2,4,5,3,5,2,3,2,7,1,1,2,1,1,6,7,3,5,4,8,5,7,6,3,2,2
AAACATAAAGTTTCCAAAACAAAGGATACCATATTATTGCATAGTTTCTGAAGCTTTGAATGCACTTTTTTCCAAGAAAATTTAATGTAAATAATTATGGXXXXXXXXXXAATATTTCAAGCATGCAAATACAATATTCATGGATATTAGATGCACATAAATATCTATTTCCAAAGCTTTGTCAAGAACAAATACAATCCCAATTGAGCA	M,aa,ab,ac,ae,af,aj,ak,am,an,ao,ap,at,au,aw,ax,ay,az,ba,be,bf,bh,bi,bk,bm,bn,bo,bp,bq,br,bs,bt,bv,bw,by,bz,cb,cc,cd,ch,ci,ck,cl,cm,co,cr,cs,cu,cv,cx,cy,cz,db,dc,de,df,dh,di,dj,dk,dm,dn,do,dp,dq,dy,dz	15,6,2,6,4,3,5,2,6,2,6,7,2,2,1,1,5,3,3,3,2,9,1,1,1,2,1,1,2,4,3,4,3,2,1,1,1,2,5,1,3,1,7,1,3,1,1,1,2,4,2,1,5,4,3,2,1,1,6,5,5,2,5,3,3,2,1
>Marker3523	aaxbb	2
CGATTGACAAAGTGTTTAGAAAATGACGTTTGTCTCTGCATGGTATCATACGTTGAGTCTTAGAGATAGCAAAAGAATGTTTATACGAATAACCACTTGGXXXXXXXXXXAGGGTGCAAAAGACGACATTAGTCTCTGCATGCTATCATGCGTTGAGTCTTAGAGATACCAAAAGAATGCTTATACGGATAACCACTTCGGTATTTCCGG	P,ad,ag,ah,ai,al,am,aq,ar,at,au,av,ax,ay,ba,bb,bc,bd,be,bf,bg,bj,bp,bs,bu,bw,by,cc,cg,ck,cn,cq,cz,da,dd,dh,di,dl,dq,dv,dw,dy,dz,ea	9,4,4,6,3,4,3,2,1,1,1,3,1,1,3,5,2,1,2,1,3,3,1,2,1,3,1,2,2,1,1,2,2,5,1,1,1,1,3,1,1,2,2,1
CGATTAACAAAGTGTTTAGAAAATGACATTTGTCTCTGCATGGTATCATACGTTGAGTCTTAGAGATAGCAAAAGAATGTTTATACGAATAACCACTTGGXXXXXXXXXXAGGGTGCAAAAGACGACGTTAGTCTCTGCATGCTATCATGCGTTGAGTCTTAGAGATACCAAAAGAATGCTTATACGGATAACCACTTCGGTATTTCCGG	M,aa,ac,ae,af,aj,ao,ap,at,au,aw,ax,ay,az,ba,bf,bi,bn,bp,bq,br,bs,bv,ca,cb,cc,cd,ch,cm,co,cr,cu,cy,db,de,df,dk,dm,dn,do,dp,dq,dt,dz	3,1,1,1,1,4,6,2,1,1,4,1,3,1,4,2,2,2,1,1,3,3,3,1,1,1,4,3,1,1,3,1,2,1,2,1,5,2,1,2,1,1,1,1
>Marker3532	aaxbb	2
TACATTGCCCAATCGAGTTCCCTGGGACACCCCCATGGTAAGCGCAGGTTGCGTTGGGGTTGTACTATCAAGGAAACGAAGACTGGAAAATCCTCCCAGGXXXXXXXXXXCTAGTTTCTTTACCAGAAAACCCCTTCCCAGATTGGCACTTGTGCTTGGACTGGAGTCGTTGGCAAGGCAAGGTTGTGTAGGGGCTAAGTTTTGAATGAG	M,aa,ab,ac,ae,af,aj,ak,al,am,an,ao,ap,at,au,aw,ax,ay,az,ba,bb,be,bh,bi,bk,bm,bn,bo,bp,bq,br,bs,bt,bv,bw,by,bz,ca,cb,cc,cd,ch,ci,cj,ck,cl,cm,co,cp,cr,cs,cu,cv,cw,cx,cy,cz,db,dc,de,df,dh,di,dj,dk,dl,dm,dn,do,dp,dq,dt,dx,dy,dz,ea	281,11,29,19,17,15,32,15,2,24,13,33,21,10,13,9,13,19,10,17,24,12,32,22,6,18,18,21,23,16,25,19,15,19,7,18,49,15,16,14,24,21,11,17,12,29,11,12,13,25,20,41,21,24,12,31,12,37,22,29,15,14,15,38,21,7,62,24,50,24,19,12,29,13,12,7
TACATTGCCCAATCGAGTTCCCTAGGACACCCCCATGGTAAGCGCAGGTTGCGTTGGGGTTGTACTATCAAGGAAACGAAGACTGGAAAATCCTCCCAGGXXXXXXXXXXCTAGTTTCTTTACCAGAAAACCCCTTCCCAGATTGGCACTTGTGCTTGGACTGGAGTCGTTGGCAAGGCAAGGTTGTGTAGGGGCTAAGTTTTGAATGAG	P,ad,af,ag,ah,ai,aj,ak,al,am,an,aq,ar,as,at,au,av,aw,ax,ay,az,ba,bb,bc,bd,be,bf,bg,bh,bj,bk,bl,bm,bn,bo,bp,bq,bs,bt,bu,bv,bw,by,bz,ca,cb,cc,ce,cf,cg,ch,ci,cj,ck,cm,cn,co,cp,cq,cs,ct,cv,cw,cx,cz,da,db,dd,df,dg,dh,di,dl,dq,dr,ds,dt,du,dv,dw,dx,dy,dz,ea	263,20,9,17,34,21,1,1,27,34,20,30,23,21,10,3,27,22,15,14,6,7,26,19,24,10,33,29,1,24,13,15,18,17,19,13,13,19,18,48,14,7,31,9,21,23,20,49,37,52,24,17,21,8,9,30,14,10,37,23,39,16,19,15,7,37,4,14,11,36,27,20,11,23,26,32,12,33,42,25,15,10,17,13
>Marker3539	aaxbb	2
ATTGCTCCAAGTTGGCTTTTAGCAAAATTGATTCTCAAGCCAGAAGCTATTTCAAAGCTTCTAAGAACAGCCTTGATAACCCTCACATTCTCCATAGAGGXXXXXXXXXXACCTTGTTCTTCCCTACCATAAAGCTGTGAAATAAGTTTCTGGACATTGCTTCCCTCATCAATCCTGTTAGCCCTTCAGCAGCCAAGACAAATAAAAGAG	M,aa,ab,ac,ae,af,aj,ak,am,an,ao,ap,at,au,aw,ax,ay,az,ba,be,bf,bh,bi,bk,bn,bo,bp,bq,br,bs,bt,bv,bw,bz,ca,cb,cc,cd,cf,ch,ci,cj,ck,cl,cm,co,cp,cr,cs,cu,cv,cw,cx,cy,cz,db,dc,de,df,dg,dh,di,dk,dm,dn,do,dp,dq,dt,dy,dz	32,3,3,8,2,3,3,2,4,2,4,6,3,3,1,4,4,4,3,3,2,2,2,1,1,2,3,1,2,5,7,1,1,8,1,2,3,6,4,2,2,2,3,6,3,4,1,4,1,5,5,2,5,1,1,4,7,4,1,3,1,5,7,4,1,4,3,7,1,1,5
ATTGCTCCAAGTTGGCTTTTAGCAAAATTGATTCTCAAGCCATAAGCTATTTCAAAGCTTCTAAGAACAGCCTTGATAACCCTCACATTCTCCATAGAGGXXXXXXXXXXACCTTGTTCTTCCCTACCATAAAGCTGTGAAATAAGTTTCTGGACATTGCTTCCCTCATCAATCCTGTTAGCCCTTCAGCAGCCAAGACAAATAAAAGAG	P,ad,af,ag,ah,ai,ak,al,am,an,aq,ar,as,at,au,av,aw,ax,ay,az,bb,bc,bd,bf,bg,bj,bl,bm,bn,bo,bp,bq,bs,bt,bu,bw,by,ca,cb,cc,ce,cf,cg,ch,ci,cj,ck,cm,cn,co,cp,cq,cs,ct,cv,cw,cx,cz,da,db,dd,dg,dh,di,dl,dq,ds,dt,dv,dw,dx,dy,dz,ea	39,2,1,6,7,11,1,2,7,3,4,3,4,1,3,1,3,1,4,2,7,8,4,2,2,6,2,1,4,4,4,2,2,1,6,2,4,1,1,5,6,4,3,4,1,5,2,2,3,6,1,7,5,6,1,2,3,2,8,2,3,4,3,1,9,2,2,1,4,1,5,2,2,2
>Marker3593	aaxbb	2
GAGCCTAAAATTCCAGAGGATCTATACCATTTGATTAAGAAGGCAGTTTCAATTAGGAAGCATCTTAAGAGGAACAAGAAGGACAAGGACTCCAAGTTCAXXXXXXXXXXTTTCTTGCTATTATTTTTTCAATGCATTTTTGGTAAATCAAAGTGTGCTTAAGGTAAAAGTTCTAGCCCATGATTATGTTATATTGCTATGCTTTAGCTG	M,aa,ab,ac,ae,af,aj,ak,am,ao,ap,au,aw,ax,ay,az,ba,bb,be,bh,bi,bm,bn,bo,bq,br,bs,bt,bv,bw,by,bz,ca,cb,cd,ch,ci,cj,ck,cl,co,cp,cr,cs,cu,cv,cw,cy,cz,db,dc,de,df,di,dj,dk,dm,dn,do,dp,dq,dt	25,7,3,10,4,2,5,6,4,3,7,1,4,1,5,3,3,3,3,2,2,2,1,2,3,13,1,5,3,4,2,3,2,4,7,2,2,4,4,2,3,2,5,3,1,1,2,1,4,7,1,2,1,1,2,6,7,3,4,7,2,3
GAGCCTAAAATTCCAGAGGATCTATACCATTTGATTAAGAAGGCAGTTTCAATTAGGAAGCATCTTGAGAGGAACAAAAAGGACAAGGACTCCAAGTTCAXXXXXXXXXXTTTCTTGCTATTATTTTTTCAATGCATTTTTGGTAAATCAAAGTGTGCTTAAGGTAAAAGTTCTAGCCCATGATTATGTTATATTGCTATGCTTTAGCTG	P,ac,ad,af,ag,ah,ai,al,am,an,aq,ar,as,at,au,av,aw,ay,az,ba,bb,bc,bd,be,bf,bg,bj,bl,bm,bn,bo,bp,bq,bs,bt,bu,bw,cc,ce,cf,cg,ch,ci,ck,cm,cn,co,cp,cq,cs,ct,cv,cz,da,dd,dg,dh,di,dj,dl,dq,dr,ds,dt,du,dv,dx,dz	27,7,4,2,6,8,8,2,2,3,3,4,8,8,3,9,1,1,2,7,8,4,5,5,3,8,8,10,3,2,2,4,8,2,2,6,1,2,7,3,6,5,5,2,2,1,3,1,4,3,3,5,5,4,3,2,4,5,1,2,1,6,6,4,5,6,1,2
>Marker3952	aaxbb	2
TGCCCTGTGTCTACGTCCAGTCCCCAAGCAACCCGTTTGAGATTTCCACTATCTTGTAAAATTCCCTTTACAATGTCTGAACCACACAAGGACAACCCTTXXXXXXXXXXCTTTGAATAAGAAGAGGAAGAAGAAGAATTACTCTCTTTTAAGAGAAAGATAATACAATGAAGATCACTCAATGATTCCTTATTGAATTTGCAAGTGTTT	M,aa,ab,ae,ai,ak,am,an,ao,ap,au,ay,az,bb,be,bh,bo,bp,bq,br,bt,bv,by,bz,cb,ch,cr,cu,cv,cw,cy,db,dc,de,dh,dj,dm,dn,dp,dx,dy,dz,ea	5,3,3,2,1,2,3,1,1,4,1,2,1,4,2,2,2,1,2,4,2,1,3,2,2,1,1,2,1,1,1,1,1,2,1,1,1,1,1,1,1,1,1
CGCCCTGTGCCTACGTCCAGTCCCCAAGCAACCCGTTTGAGATTTCCACTATCTTGTAAAATTCCTTTTACAATGTCTGAACCACACAAGGACAACCCTTXXXXXXXXXXCTTTGAATAAGAAGAGGAAGAAGAAGAATTACTCTCTTTTAAGAGAAAGATAATACAATGAAGATCACTCAATGATTCCTTATTGAATTTGCAAGTGTTT	P,ac,ad,ag,ah,ai,al,ar,au,av,aw,ax,bb,bc,be,bf,bg,bj,bk,bl,bm,bq,bu,cf,cg,cj,ck,cn,cp,cq,ct,cx,da,df,dj,dr,ds,du,dv,dw,dx	10,2,1,2,1,4,1,1,2,2,1,1,3,6,2,1,3,2,1,1,2,1,1,1,2,1,2,1,1,1,3,1,1,1,2,1,1,2,4,1,1
>Marker4071	aaxbb	2
CCTTTCCAGCGTGAAATTGACGAGATATTAAAAAAAACCAGAAAACTAAAAGGTGCAATTGATGACCATATATGTTTCTTTGTATTGTTTTCCACATATGXXXXXXXXXXAGTGGTCCATTGAAGGGTTTAGTACAATTACAATGATTTGGATTGATCACTGGTGAACACTGCATGCGTCCAATGATCCGATTTACAGTTAATAAATGGA	M,af,ag,aj,at,av,ba,bc,bi,bj,bl,bm,bn,br,by,ca,cb,cd,cg,ch,ci,cm,co,cq,cr,cs,cv,cw,cx,de,dg,dn,dp,dv,dx	5,1,1,5,4,2,2,1,1,2,1,3,3,3,1,2,2,3,2,2,1,1,1,1,3,2,1,2,3,1,1,1,2,2,1
CCTTTCCAGCGTGAAATTGACGAGATATTAAAAAAAACCAAAAAACTAAAAGGTGCAATTGATGACCATATATGTTTCTTTGTATTGTTTTCCACATATGXXXXXXXXXXAGTGGTCCATTGAAGGGTTTAGTACAATTACAATGATTTGGATTGATCACTGGTGAACACTGCATGCGTCCAATGATCCGATTTACAGTTAATAAATGGA	P,aa,ab,ad,ae,ai,ak,am,ao,ar,ay,az,bd,be,bf,bg,bk,bm,bo,bq,bs,bw,by,ca,ce,cg,ch,cj,cl,cm,cn,cq,ct,cu,cv,cz,db,dh,dk,dl,dn,dr,dx	11,2,2,1,2,1,2,2,2,2,2,1,1,1,1,1,1,3,1,1,2,1,1,1,1,1,3,1,1,5,1,1,2,1,1,2,1,2,1,2,1,1,2
>Marker4180	aaxbb	2
ATGTGCAGAGGCTCAAAACCTACAAGGCTAAGTTGGTTGTGTTCCCAAGAAGGGCACACAAGGTCAAGGTAAAGCTAAATTCTTCAATCATTAATTTGATXXXXXXXXXXCTTGAAGAGCTGGCAAATGCCACTCAAGTCCAGGGTCCATTCTTGCCCATTGTGAGGGAGAAGCCAACTGTTGACCTTGTTAAGGTAACAGATGAAATGA	P,ad,af,ag,ah,ai,al,am,an,aq,ar,as,at,au,av,ax,ay,az,ba,bb,bc,bd,be,bf,bg,bj,bk,bl,bm,bn,bo,bp,bq,bs,bt,bu,bv,by,ca,cb,cc,ce,cf,cg,ch,ci,cj,ck,cn,co,cp,cq,cs,ct,cv,cx,cz,da,dd,df,dg,dh,di,dr,ds,dt,du,dv,dw,dx,dy,dz,ea	39,10,4,16,7,7,7,5,2,7,7,6,5,5,7,5,8,5,6,14,9,5,3,8,10,14,2,6,2,5,3,4,5,9,4,12,6,8,3,3,7,3,6,16,4,2,6,1,11,4,2,7,7,4,1,6,1,14,3,4,7,3,5,10,4,1,3,9,4,5,4,2,2
ATGTGCAGAGGCTCAAAACCTACAAGGCTAAGTTGGTTGTGTTCCCAAGAAGGGCACACAAGGTCAAGGTAAAGCTAAATTCTTCAATCATTAATTTGATXXXXXXXXXXCTTGAAGAGCTGGCAAATGCCACTCAAGTCCAGGGTCCATTCTTGCCCATTGTGAGGGAGAAGCCAACTGTTGACCTTGTTAAGGTAACAGACGAAATGA	M,aa,ab,ac,ad,ae,af,aj,ak,am,an,ao,ap,as,at,au,aw,ax,ay,az,ba,bb,be,bh,bi,bk,bm,bn,bo,bp,bq,br,bs,bt,bv,bw,by,bz,ca,cb,cc,cd,ch,ci,cj,ck,cl,cm,co,cp,cr,cs,cu,cv,cw,cx,cy,db,dc,de,df,dh,di,dj,dk,dl,dm,dn,do,dp,dq,dt,dx,dz,ea	40,8,4,10,1,6,5,13,10,6,2,13,9,1,7,3,10,7,3,3,5,10,5,9,7,1,9,3,2,3,5,11,4,7,6,2,5,4,2,5,6,11,9,5,5,3,10,3,5,4,9,4,3,6,5,1,13,7,4,6,2,4,3,4,10,4,11,6,6,8,6,4,4,7,1
>Marker4278	aaxbb	2
CATAAAGAGAAGTTCCACAACTATCTGGGGGTCGTAGCTAGAGAAAAGATTCCAATTTTACGTAACAATTGGAAAGATGTATTGGAATCGCTAAAGGACCXXXXXXXXXXATTTTGGTAAGTCAAGTTAACATTGAGGTGTATTTTTTTCCTGGTAACAAAAGTTGAAAGCTCTGACATTATGCAACTATTACAAAACAATCTGTTATGC	P,am,as,av,bc,bd,be,bg,bk,bu,cb,cg,ci,df,dg,dj,dx,dz	1,2,2,1,1,1,1,1,1,1,3,1,1,1,2,1,1,2
CATAAAGAGAAGTTCCACAATTATCTGGGGGTCGTAGCTAGAGAAAAGATTCCAATTTTACATAACAATTGGAAAGATGTATTGGAATCGCTAAAGGACCXXXXXXXXXXATTTTGGTAAGTCAAGTTAACATTGAGGTGTATTTTTTTTCTGGTAACAAAAGTTGAAAGCTCTGACATTATGCAACTATTACAAAACAATCTGTTATGC	M,aw,ax,bi,cc,ci,cp,cr,cv,de,dk,dm,do,dq,dz,ea	4,2,1,1,1,1,1,1,1,2,3,2,2,1,1,2
>Marker4372	aaxbb	2
TGTTGGACTTCTCCGGGTCCACTAGGTGTCTTGTGGGCATGATCCCTGCAAATAGTGGATGGCATCAGAAATCAGTTTAGCCACATGCATACTTATCTATXXXXXXXXXXCCGCACTCGTCTCTTTGTAGCGGCACGGATGAAATCTTGCCCTGGTATGCATAGTAGCTGCGTGATAGCCTCCCTCTTTGGTTGTGCTCGCACAGTTGGT	P,ad,af,ag,ah,ai,ak,al,am,aq,ar,as,at,av,aw,ay,az,ba,bb,bc,be,bf,bg,bj,bl,bm,bo,bq,bs,bt,bu,bw,by,cb,ce,cf,cg,ch,ci,cj,ck,cm,cn,cq,cs,ct,cv,cw,da,dg,dh,di,dl,dq,dr,dt,du,dv,dw,dy	19,2,4,3,7,5,1,4,2,3,4,4,6,6,3,2,3,5,6,7,3,2,2,5,3,4,2,1,2,1,5,2,1,1,3,1,4,1,1,1,1,1,2,2,3,2,2,1,6,2,1,1,3,4,1,2,1,7,3,2
TGTTGGACTTCTCCGGGTCCACTAGGTGTCTTGTGGGCACGATCCCTGCAAATAGTGGATGGCATCAGAAATCAGTTTAGCCACATGCATACTTATCTATXXXXXXXXXXCCGCACTCGTCTCTTTGCAGCGGCACGGATGAAATCTTGCCCTGGTATGCATAGTAGCTGCGTGATAGCCTCCCTCTTTGGTTGTGCTCGCACAGTTGGT	M,aa,ac,ae,af,aj,ak,am,an,ao,ap,at,au,aw,ax,az,ba,be,bf,bh,bi,bn,bo,bp,bq,br,bs,bt,bv,by,bz,cb,cc,cd,cf,ch,cj,ck,cl,cm,co,cr,cs,cu,cx,cy,cz,db,dc,de,df,dh,dj,dk,dm,dn,do,dp,dt,dx,dy,ea	15,6,10,5,3,2,1,3,1,4,8,2,2,2,1,2,1,1,2,1,5,2,1,1,5,3,1,5,1,2,2,4,2,5,1,1,3,2,2,2,2,3,1,6,2,4,1,4,2,4,1,1,4,3,9,4,3,2,1,3,2,1
>Marker4490	aaxbb	2
CTCACGACAAGGCAATCTATCCTTTAATAATCACCAAGTGAAACTCGCTATATTCTGTGGAATAGGTATCTTCCATATCTCTTTGTAGAAAAATTCATCAXXXXXXXXXXGAATTTTTGCCAATAAGGATACAATTAAAACTGTTTCCTTTTCTTTTCCAAATAAAAATGGTGTCTTTGAAAGTTCAATACTGCCCAGACCAAATGTCTT	M,ab,aj,ap,aw,bn,bs,cd,ci,cr,cx,cy,cz,db,de,dl	2,1,1,2,1,2,3,3,1,2,1,1,1,1,1,1
CTCACGACAAGGCAATCTATCCTTTGATAATCACCAAGTGAAACTCGCTATATTCTGTGGAATAGGTATCTTCCATATCTCTTTGTAGAAAAATTCATCAXXXXXXXXXXGAATTTTTGCCAATAAGGATACAATTAAAACTGTTTCCTTTTCTTTTCCAAATAAAAATGGTGTCTTTGAAAGTTCAATACTGCCCAGACCAAATGTCTT	P,ad,ai,al,an,ar,as,at,av,ax,ay,az,bf,bk,bl,bn,bo,bu,bw,ca,ct,cv,dl,ds,du,dw	4,1,1,1,2,3,1,4,1,1,3,1,1,1,1,1,1,1,3,1,2,1,2,1,1,1
>Marker4564	aaxbb	2
TATTTTTTTCTGCTTAGTTTTTTTTTTTATTCAGACAAACCATAGCAACGCAACAGTACGACAATAACTAGAAGCGGTAAAGTTTATCACAATGAGATAAXXXXXXXXXXAGTGAAGAAATCCAACACATCAGCCATGTTGTCATCCTCCTATTCGCACTCCGAGATACTACTTGTTTGTGTGGATGAGAAATATACCGGCAAGTGTACT	P,ad,af,ag,ah,ai,aj,ak,al,am,an,aq,ar,as,at,au,av,aw,ax,ay,az,ba,bb,bc,bd,bf,bg,bj,bl,bm,bn,bo,bp,bq,bs,bt,bu,bv,bw,by,bz,ca,cb,cc,ce,cf,cg,ch,ci,cj,ck,cm,cn,co,cp,cq,cs,ct,cv,cw,cx,cz,da,dd,df,dg,dh,di,dj,dl,dq,dr,ds,dt,du,dv,dw,dx,dy,dz,ea	63,2,5,5,9,10,1,2,2,9,3,12,3,8,1,3,6,3,3,2,1,2,5,6,2,2,6,7,8,6,6,4,4,3,5,7,16,4,1,7,1,6,3,4,10,3,13,10,4,5,5,3,9,6,1,6,5,12,6,1,7,2,9,7,2,2,6,8,1,8,5,7,8,3,9,6,3,4,2,5,1
TATTTTTTTCTGCTTAGTTTTTTTTTATTCAGACAAACCATAGCAACGCAACAGTACGACAATAACTAGAAGCGGTAAAGTTTATCACAATGAGATAACAXXXXXXXXXXAGTGAAGAAATCCAACACATCAGCCATGTTGTCATCCTCCTATTCGCACTCCGAGATACTACTTGTTTGTGTGGATGCGAAATATACCGGCAAGTGTACT	M,aa,ab,ac,ae,af,ai,aj,ak,am,an,ao,ap,at,au,aw,ax,ay,az,ba,be,bf,bh,bi,bk,bm,bn,bo,bp,bq,br,bs,bt,bv,bw,by,bz,ca,cb,cc,cd,cf,ch,ci,cj,ck,cl,cm,co,cp,cq,cr,cs,cu,cv,cw,cx,cy,cz,db,dc,de,df,dg,dh,di,dj,dk,dm,dn,do,dp,dq,dt,dx,dz,ea	124,8,12,11,12,5,1,4,2,16,4,12,14,2,8,3,7,4,3,3,7,5,11,10,5,10,6,11,7,6,8,8,8,2,3,9,24,9,4,4,15,5,16,6,6,8,10,3,8,4,1,14,8,13,3,5,6,13,5,14,10,15,5,3,7,6,12,7,22,12,18,20,7,7,15,3,3
>Marker4572	None	2
TTAAAAAAAAAGTTACAGTGGATCATAGATTTTATTAATTGAGAGTGGCTGATTAAATGAGAGAGGAAGTTAGGGGAGAGTTCAAAGGTCTCTTGAATACXXXXXXXXXXCTATGTTCTGATCTTGTTCTATTACAATGTTCATTCTTGTGAATTTTCATTGGGTTGAAACTTGAAAGTAGCTAACCAGTTTTGCTTCCCTTCAGTTCAG	P,ab,am,as,az,ba,bf,bj,bm,bq,bu,bw,ck,co,cs,dl,dp,du,dw,dx	4,1,1,2,1,3,2,1,1,1,1,1,1,1,1,1,1,1,1,1
TTAAAAAAAAAGTTACAGTGGATCATAGATTTTATTAATTGAGAGTGGCTGATTAAATGAGAGAGGAAGTTAGGGGAGAGTTCAAAGGTCTCTTGAATACXXXXXXXXXXCTATGTTCTGATCTTGTTCTATTACAATGTTCATTCTTGTGAATTTTCATTGGGTTGAAACTTGAAAGTAGCTAACCAATTTTGCTTCCCTTCAGTTCAG	ar,as,bb,bi,br,cd,cg,ch,db,dd,df,dk,dl,dp	1,1,1,1,1,2,1,1,1,2,1,1,2,2
>Marker4710	hkxhk	2
AATCTTGTTGGAGTCTTCTATCCAATGCCCTTGGGGGATAGCATTGCATCATCCCCCCCCCCCTCGTTGACAAGGATTTGACCTCAAATCTAGAGGTTCTXXXXXXXXXXCATTGAGTGGTGCTACAAGTATAGAAAAATATGGGACAAACCTTTTGTAAAATTTTGTTAAGTCATTGAAGCCCTAAATTTCCTTTATACTTGGTGGAGT	M,P,ao,aw,ay,be,bi,bo,bp,bu,cf,cm,co,cr,ct,da,dc,dh,dl,dp,ea	4,4,1,1,1,1,1,1,2,1,1,1,1,1,1,1,1,1,1,1,1
AATCTTGTTGGAGTCTTCTATCCAATGCCCTTGGGGGATAGCATTGCATCATCCCCCCCCCCCCTCGTTGACAAGGATTTGACCTCAAATCTAGAGGTTCXXXXXXXXXXCATTGAGTGGTGCTACAAGTATAGAAAAATATGGGACAAACCTTTTGTAAAATTTTGTTAAGTCATTGAAGCCCTAAATTTCCTTTATACTTGGTGGAGT	M,P,ad,ai,al,ao,aq,at,aw,ax,bc,bd,bl,bt,bu,bv,by,ch,cr,cs,ct,cv,cx,cz,da,dk,dn,dp	2,2,1,1,1,1,1,1,1,1,1,1,1,1,1,1,1,1,1,1,1,1,1,1,1,1,1,1
>Marker4857	aaxbb	2
TATTTGGCATAAGCTAATTTATAGAAGTTCTCCCCTTTAATTGTTTGAAAAATTGATTTAAACTTATGCATAGACTAATTTTAACTAATGGGTGAAGCTTXXXXXXXXXXTAGCATTTTGATGCCAACAATATCAGGTGAAGGTGTGCCTGAAATTATCGCCAGGTTGAAGCGAGATCTACTTCCTACATTATTAGGTGGTGCTATGTTT	M,aa,ab,ac,ae,af,ah,aj,ak,am,an,ap,ar,at,au,av,aw,ax,ay,ba,bb,bg,bh,bi,bk,bl,bm,bn,bp,bq,br,bs,bt,bv,by,bz,cd,cg,ch,ci,cj,cl,cm,co,cp,cq,cr,cs,cu,cv,cw,cx,cy,cz,db,dc,de,dg,dh,dj,dk,dl,dm,dn,do,dp,dq,ds,du,dw,dx,dy,dz,ea	20,3,1,5,2,2,2,5,3,11,4,5,2,1,5,3,1,2,1,2,1,7,3,2,3,2,3,2,4,8,5,5,8,2,5,3,3,4,1,1,2,6,3,1,1,3,3,4,6,2,4,4,2,4,9,9,2,1,3,2,2,3,9,8,8,3,4,4,1,1,4,1,4,1
TATTTGGCATAAGCTAATTTATAGAAGTTCTCCCCTTTAATTGTTTGAAAAATTGATTTAAACTTATGCATAGACTAATTTTAACTAATGGGTGAAGCTTXXXXXXXXXXTAGCATTTTGATGCCAACAATATCAGGTGAAGGTGTGCCTGAAATTATCGCCAGGTTGAAGCGAGATCTACTAACTACATTATTAGGTGGTGCTATGTTT	P,aa,ac,ad,af,ag,ah,ai,al,an,ao,aq,as,at,au,av,aw,ax,ay,az,ba,bb,bc,bd,be,bf,bg,bh,bj,bk,bl,bm,bn,bo,bp,bs,bt,bu,bw,bz,ca,cb,cc,cd,ce,cf,cg,ch,ci,cj,ck,cm,cn,cp,cq,cs,ct,cv,cz,da,db,dd,df,dh,di,dj,dl,dp,dr,dt,du,dv,dw,dx,dy	39,2,3,5,2,4,3,5,4,2,1,6,8,2,3,2,6,3,3,6,4,1,8,3,3,2,2,2,13,2,3,1,1,1,4,3,6,7,3,2,3,5,7,5,7,3,4,2,2,4,4,3,3,1,2,2,10,5,1,6,2,3,5,2,7,3,3,5,2,3,2,4,1,2,2
>Marker4884	aaxbb	2
TGTCTGAAATGAGTGATTCCTTGTTACATGTGATTTGAAATAATCTCGGGAATGTTTCTTTCAATGGTGCATCTCCACACCATTTTTGTTCCCAGAATAGXXXXXXXXXXCTCTCTAGATGATAATTGCAGCAAAGGAAACCCTATCGAATTCTGATCAGTTAAGAATCGCCATTTCCATTTAGATAGCAAACTTAAGTTCTTGACACCG	M,aa,ac,ad,af,ag,ah,aj,ak,al,am,an,ap,ar,as,at,au,av,aw,ax,ay,ba,bc,bd,bf,bi,bj,bk,bl,bm,bn,bo,br,bs,bt,bv,bw,by,bz,ca,cb,cc,cd,cf,cg,ch,ci,cm,cn,co,cq,cr,cs,cu,cv,cw,cx,da,db,dd,de,df,dg,dh,di,dk,dm,dn,do,dp,dt,dv,dw,dx,dy,dz,ea	62,3,20,6,3,8,9,8,4,10,5,4,3,4,1,6,1,2,2,9,8,7,6,4,1,3,9,2,1,2,5,3,13,2,17,7,5,6,2,2,9,8,4,9,5,5,7,1,4,6,4,6,2,6,4,5,8,3,3,1,3,3,1,2,10,3,11,6,9,4,1,1,1,2,9,7,1
TGTCTGAAATGAGTGATTCCTTGTTACATGTGATTTGAAATAATCTCGGGAATGTTTCTTTCAATGGTGCATCTCCACACCATTTTTGTTCCCAGAATAGXXXXXXXXXXCTGTCTAGATGATAATTGCAGCAAAGGAAACCATATCGAATTCTGATCAGTTAAGAATCGCCATTTCCATTTAGATAGCAAACTTAAGTTCTTGACACCG	P,aa,ab,ad,ae,af,ai,ak,am,an,ao,ap,aq,ar,as,at,au,av,aw,ay,az,ba,bb,bd,be,bf,bg,bh,bj,bk,bl,bm,bo,bp,bq,bs,bu,bw,by,ca,ce,cg,ch,cj,ck,cl,cm,cn,co,cp,cq,cs,ct,cu,cv,cw,cy,cz,da,db,dc,df,dg,dh,dj,dk,dl,dn,do,dp,dq,dr,ds,dt,du,dv,dx,ea	71,2,4,4,10,4,6,7,5,5,12,1,7,3,6,3,5,4,2,1,10,6,12,1,9,6,15,8,3,1,1,5,5,4,12,3,6,3,6,1,4,2,2,3,9,5,6,6,1,1,5,2,11,2,5,6,2,2,5,3,4,3,5,7,6,2,3,1,1,4,9,8,5,1,7,9,1,6
>Marker5229	aaxbb	2
TGTGTTTGAGGGTGTGGAGTGGTGTTATCCTCGTCGCTGCTTTGGCGCTCTATTGATGGGGCTAATGGTCTTGCTTGCTCCGTCTCTAGCATGGCTGGCTXXXXXXXXXXGTGTGTGTTGTTCTGTTTTGCTTTGCTTTGGTTTATTTATGACTAAGTCTAAGGAATTGTGAATGTGTGACGATGCAGGTAGCAGGTAGGACTGTGGCTG	P,aa,ab,ae,ai,am,ao,ap,aq,at,au,aw,ba,bb,be,bg,bh,bl,bq,by,ce,cg,ch,cn,cq,ct,cv,cw,cy,da,db,dh,dk,dl,dn,dq,du,dw,ea	5,1,1,2,1,4,4,1,3,1,3,2,2,1,1,1,1,1,1,1,4,1,1,1,1,3,1,1,1,1,1,1,1,3,1,1,2,2,1
TGTGTTTGAGGGTGTGGAGTGGTGTTATCCTCATCGCTGCTTTGGCGCTCTATTGATGGGGCTAATGGTCTTGCTTGCTCCGTCTCTAGCATGGCTGGCTXXXXXXXXXXGTGTGTGTTGTTCTGTTTTGCTTTGCTTTGGTTTATTTATGACTAAGTCTAAGGAATTGTGAATGTGTGACGATGCAGGTAGCAGGTAGGACTGTGGCTG	M,ab,ac,ad,ae,ag,ah,aj,al,an,ap,ar,at,av,aw,ax,ay,az,ba,bc,bf,bh,bj,bl,bm,bn,bo,br,bs,bt,bv,by,bz,cb,cc,cf,ci,cl,cn,cr,cu,cv,cw,cy,da,db,df,dk,dn,do,dp,dt,dx,dz	10,1,4,3,1,2,1,2,2,3,1,1,1,1,1,2,1,1,3,6,1,1,3,1,2,2,1,1,2,1,3,1,1,3,3,1,2,2,1,1,1,3,1,2,2,2,1,1,1,2,2,1,2,2
>Marker5455	aaxbb	2
AGACTCAAATTGCTATTTACACCCCTATCTTGATAAGTTCACCCCACCTTCTTTCGTAATTTACGGAAAAGTTATGGAAGCCTTACGGAAGCATATATGAXXXXXXXXXXAAGCCACAGAAGCCTCGGAAATCATTTTTCAAAAACGTGGAGGAGCTTGCTGCCCAGTTGCTTCCTCCTTAAGCAACCCAGTTTCCAAAATGTTCCGGAA	P,ad,af,ag,ah,ai,ak,al,am,an,aq,ar,as,at,au,av,aw,ax,ay,az,ba,bb,bc,bd,be,bf,bg,bj,bk,bl,bm,bn,bo,bp,bq,bs,bt,bu,bv,bw,by,bz,ca,cb,cc,cd,ce,cf,cg,ch,ci,cj,ck,cm,cn,co,cp,cq,cs,ct,cv,cw,cx,cz,da,dd,df,dg,dh,di,dj,dl,dq,dr,ds,dt,du,dv,dw,dx,dy,dz,ea	164,11,10,10,22,16,7,15,23,11,15,15,17,7,10,27,5,4,9,4,7,35,7,5,12,9,21,25,7,13,10,2,7,11,5,12,7,26,7,5,15,3,9,15,11,1,25,11,26,9,6,6,9,7,15,6,1,29,19,14,9,7,12,13,31,8,10,9,10,11,1,19,13,8,11,10,9,7,18,12,5,16,7
AGACTCAAATTGCTATTTACACCCCTATCTTGATAAGTTCACCCCACCTTCTTTCGTAATTTACGGAAAAGTTATGGAAGCCTTACGGAAGCATATATGAXXXXXXXXXXAAGCCACAGAAGCCTTGGAAATCATTTTTCAAAAACGTGGAGGAGCTTGCTGCCCAGTTGCTTCCTCCTTAAGCAACCCAGTTTCCAAAATGTTCCGGAA	M,aa,ab,ac,ae,af,aj,ak,am,an,ao,ap,at,au,aw,ax,ay,az,ba,be,bf,bh,bi,bk,bm,bn,bo,bp,bq,br,bs,bt,bv,bw,by,bz,ca,cb,cc,cd,cf,ch,ci,cj,ck,cl,cm,cn,co,cp,cr,cs,cu,cv,cw,cx,cy,cz,db,dc,de,df,dg,dh,di,dj,dk,dm,dn,do,dp,dq,dt,dx,dy,dz,ea	148,8,11,7,19,3,13,4,19,7,21,11,8,9,13,7,6,6,3,9,8,17,10,8,10,8,4,6,9,23,9,9,6,6,11,25,9,13,9,13,10,17,13,9,9,21,3,1,8,2,18,11,16,10,9,5,18,9,17,14,20,12,10,12,3,15,14,31,21,23,20,8,4,10,5,8,6
>Marker5563	aaxbb	2
CCTAATGCTTATTGGATGATGTTACATGATACTCTATTAAGAGATTTCTTCTATAATGAGATTGTTCCTATTATGAGATTGCTTTATTATGAGATTAATTXXXXXXXXXXGAGCAAATTAATGTTAATGAATTGATTGTGTTTATGGTGATGATGTTGGTTGATTTGCTAATATAAGGAGTGAGCTTGCCTACTTAAGGGGCTATATTTA	M,ab,ac,aj,ak,ao,ap,at,aw,ax,ay,ba,bf,bh,bi,bm,br,bs,bw,bz,ca,cd,cm,co,cr,cs,cu,cv,cx,cy,db,de,dg,dm,dn,do,dp,dz	3,1,1,1,1,3,2,2,2,1,1,1,1,2,1,1,4,2,1,1,1,1,1,2,3,1,2,1,2,1,1,1,1,1,1,1,1,2
CCTAATGCTTATTGGATGATGTTAAATGATACTCTATTAAGAGATTTCTTCTATAATGAGATTGTTCCTATTATGAGATTGCTTTATTATGAGATTAATTXXXXXXXXXXGAGCAAATTAATGTTAATGAATTGATTGTGTTTATGGTGATGATGTTGGTTGATTTGCTAATATAAGGAGTGAGCTTGCCTACTTAAGGGGCTATATTTA	P,ad,ag,ah,ai,ak,aq,ar,at,au,av,ax,az,bb,bc,bf,bg,bj,bl,bm,bq,bv,bw,ca,cn,cq,cs,ct,cw,dl,ds,dt,dw,ea	8,1,2,1,1,1,1,2,1,1,1,1,1,1,3,1,1,2,4,1,4,2,1,1,3,1,1,3,2,4,1,2,1,1
>Marker5674	aaxbb	2
CTATATTTTACCAATATAATTAATGAGTACATAAAAAAAATTTCCAACGACAAAGGTTTTTTACATTAAGAAGATCAAAGAATGAAAAAATCAAGAGGTTXXXXXXXXXXAATTATTACAAATGCATACACACACACACAAGAGTAGACTTACAATAGCAACTGCAGGGTGAGTATAAACCCCTCCATGCGAATAAAATGCTGCATAAGG	P,ad,ae,af,ai,am,ao,ap,aq,as,au,aw,ba,bb,be,bk,bl,bo,bu,bw,ce,ch,cj,ck,cn,co,cq,ct,cw,dc,dg,dn,dp,dq,dr,ds,du,dv,dw	8,1,1,2,2,2,1,2,1,1,1,1,2,2,2,1,1,1,2,1,1,2,1,3,1,2,1,3,2,2,1,1,1,2,1,3,3,2,3
CTATATTTTACCAATATAATTAATGAGTACATAAAAAAAATTTCCAACCACAAAGGTTTTTTACATTAAGAAGATCAAAGAATGAAAAAATCAAGAGGTTXXXXXXXXXXAATTATTACAAATGCATACACACACACACAAGAGTAGACTTACAATAGCAACTGCAGGGTGAGTATAAACCCCTCCATGCGAATAAAATGCTGCATAAGG	M,aa,ab,ad,af,ah,ak,al,am,an,ap,aw,bc,bd,bf,bi,bn,br,bz,ca,cb,cf,cg,ci,cl,cn,cr,cv,cw,da,de,df,dg,dh,dm,dn,dt,dx,dy,dz	9,1,1,1,1,2,1,1,2,1,4,2,1,2,1,1,2,3,3,1,1,1,1,1,1,1,4,1,2,1,3,2,2,2,3,2,1,2,1,2
>Marker5780	aaxbb	2
TGAACCAGAAATCTGTACCTGTTGCAAGGGTCTGTGGTTTGTGCTCCTCTGCTGACCACCATACAGACCTTTGCCCTTCCATGCAGCAACCTGGAGCAATXXXXXXXXXXGCAACAGATACAACCCTGGATGGAGGAATCACCCTAATCTTATATGGTCTAGCCCTCAGCAACAACAACAACAGCCTGCTCCTTCCTTCCAAAATGCTGC	P,ac,ad,af,ag,ah,ai,al,am,an,aq,ar,as,at,au,av,aw,ax,ay,az,bb,bc,bd,be,bf,bg,bj,bk,bl,bm,bn,bo,bp,bq,bs,bt,bu,bv,bw,by,bz,ca,cb,cc,ce,cf,cg,ch,ci,cj,ck,cm,cn,co,cq,cs,ct,cu,cv,cw,cx,cz,da,dc,dd,df,dg,dh,di,dl,dq,dr,ds,dt,du,dv,dw,dx,dy,dz,ea	100,5,11,6,13,13,15,10,9,10,13,11,12,5,6,6,5,3,3,5,14,18,5,5,14,18,13,5,4,9,8,3,6,7,4,8,10,7,4,8,3,6,7,8,4,21,14,4,9,7,9,1,9,6,11,7,14,1,5,7,6,4,14,1,6,1,7,4,8,5,6,8,15,2,9,7,7,3,4,5,4
TGAACCAGAAATCTGTACCTGTTGCAAGGGTCTGTGGTTTGTGCTCCTCTGCTGACCACCATACAGACCTTTGCCCTTCCATGCAGCAACCTGGAGCAATXXXXXXXXXXACAACAGATACAACCCTGGATGGAGGAATCACCCTAATCTTATATGGTCTAGCCCTCAGCAACAACAACAACAGCCTGCTCCTTCCTTCCAAAATGCTGC	M,aa,ab,ac,ae,af,aj,ak,am,an,ao,ap,at,au,aw,ax,ay,az,ba,bb,be,bh,bi,bk,bm,bn,bo,bp,bq,br,bs,bt,bv,bw,by,bz,ca,cb,cc,cd,ch,ci,cj,ck,cl,cm,co,cp,cr,cs,cu,cv,cw,cx,cy,cz,db,dc,de,df,dh,di,dj,dk,dl,dm,dn,do,dp,dq,dt,dx,dz,ea	64,8,14,4,9,7,7,5,15,12,10,16,6,7,2,7,5,9,3,12,6,10,10,9,4,4,2,3,1,2,2,5,8,8,11,7,3,7,7,10,8,3,7,6,17,7,10,5,18,5,9,2,4,4,9,5,12,11,6,2,4,4,14,8,8,21,15,13,6,6,8,8,2,7
>Marker5792	aaxbb	2
CATCCAAGATTCTATTTTGGTTTGAAGGAACATCACATGTGCCTCCGCTAAAGTGATGCTAGATTGTTCCAAAGTTTCTTAAATAATCGTTCGGCTGCCAXXXXXXXXXXCTAAGCCAACTCTTTTAGCTTCTCTAAATACTTGTTAGTTGTGGGTCTTTTGCTTGGAAATCCCTTTTGGCTTGCAACATGACTACCTTAGAGTTGCCTT	P,ad,af,ag,ah,ai,ak,al,am,an,aq,ar,as,at,au,av,aw,ax,ay,az,ba,bb,bc,bd,be,bf,bg,bj,bl,bm,bn,bo,bp,bq,bs,bt,bu,bv,bw,by,ca,cb,cc,cd,ce,cf,cg,ch,ci,cj,ck,cm,cn,co,cp,cq,cs,ct,cv,cw,cx,cz,da,dd,df,dg,dh,di,dl,dq,dr,ds,dt,du,dv,dw,dx,dy,dz,ea	109,11,4,10,19,14,8,15,13,8,10,12,7,11,4,16,5,3,7,3,4,17,15,8,9,7,16,18,12,5,4,5,6,5,4,14,22,8,3,9,5,12,2,1,14,8,10,3,8,9,3,3,7,4,2,13,5,14,6,3,1,5,12,11,4,3,5,5,15,3,8,7,4,14,15,13,5,3,4,4
CATCCAAGATTCTATTTTGGTTTGAAGGAACATCACATGTGCCTCCGCTAAAGTGATGCTAGATTGTTCCAAAGTTTCTTAAATAATCGTTCGGCTGCCAXXXXXXXXXXCTAAGCCAACTCTTTTAGCTTCTCTAAATACTTGTTAGTTGTAGGTCTTTTGCTTGGAAATCCCTTTTGGCTTGCAACATGACTACCTTAGAGTTGCCTT	M,aa,ab,ac,ae,af,aj,ak,am,an,ao,ap,at,au,aw,ax,ay,az,ba,be,bf,bh,bi,bk,bn,bo,bp,bq,br,bs,bt,bv,bw,by,bz,ca,cb,cc,cd,cf,ch,ci,cj,ck,cl,cm,co,cp,cr,cs,ct,cu,cv,cw,cx,cy,cz,db,dc,de,df,dg,dh,di,dj,dk,dm,dn,do,dp,dq,dt,dx,dy,dz,ea	94,16,5,15,11,3,9,10,16,5,9,16,12,5,7,12,5,5,7,5,5,14,7,2,2,3,9,4,5,2,10,13,6,6,8,2,3,8,9,4,6,8,10,7,17,2,4,4,12,6,1,8,9,4,5,10,6,8,9,16,4,3,5,10,10,11,11,13,15,7,5,2,9,2,7,9
>Marker5994	aaxbb	2
TTAGCTCAGGTGCGAAGAGTGCTCTCATTTTTTATCTTGGTGGAGGGTCTTTTGATGTCTCTCTTCTCACCATTGAGGAGGGTAATTTTAAAGTGAAAGCXXXXXXXXXXCAGAGCATCGAACAACAAGTCCGGTATGTTGACTCAGTATGGAGCTGCCAACATTGCTAGGGTGGTGTTCGAAAAAATGCCTAATAGAGACAAGTCATCA	P,ad,af,ag,ah,ai,ak,al,am,an,aq,ar,as,at,au,av,aw,ax,ay,az,ba,bb,bc,bd,be,bf,bg,bj,bk,bl,bm,bn,bo,bp,bq,bs,bu,bw,by,ca,cb,cc,ce,cf,cg,ch,ci,cj,ck,cm,cn,co,cp,cq,cs,ct,cv,cw,cz,da,dd,df,dg,dh,di,dl,dq,dr,ds,dt,du,dv,dw,dx,dy,dz,ea	44,8,5,3,17,11,4,10,9,5,7,13,3,4,4,6,6,7,2,6,3,23,8,7,4,8,19,8,5,4,3,2,4,6,4,8,3,1,9,3,5,7,11,2,7,8,5,16,4,6,3,2,3,10,8,13,3,4,2,5,2,9,4,2,3,6,4,7,4,5,9,11,6,6,2,1,3
TTAGCTCAGGTGCGAAGAGTGCTCTCATTTTTTATCTTGGTGGAGGGTCTTTTGATGTCTCTCTTCTCACCATTGAGGAGGGTAATTTTAAAGTGAAAGCXXXXXXXXXXCAGAGCATCGAACGACAAGTCCGGTATGTTGACTCAGTATGGAGCTGCCAACATTGCTAGGGTGGTGTTCGACAAAATGCCTAATAGAGACAAGTCATCA	M,aa,ab,ac,ae,af,ai,aj,ak,am,an,ao,ap,at,au,aw,ax,ay,az,be,bf,bh,bi,bk,bm,bn,bo,bp,bq,br,bs,bt,bv,bw,by,bz,ca,cb,cc,cd,cf,ch,ci,ck,cl,cm,co,cr,cs,cu,cv,cw,cx,cy,cz,db,dc,de,df,dg,dh,di,dj,dk,dm,dn,do,dp,dq,dt,dx,dy,dz,ea	42,12,12,8,8,7,1,9,8,8,5,18,8,9,8,1,2,6,6,8,1,7,11,2,6,3,1,5,5,8,5,14,3,3,6,9,5,6,9,9,5,10,3,2,7,2,4,7,5,9,4,5,2,15,4,5,5,6,6,5,5,3,7,7,8,6,6,10,3,1,1,5,2,2
>Marker6003	aaxbb	2
AAAACCTATCGAAGAGTTTGTCAAGCTGTAACTCAAACCTAAACCCCGAAAGTACACGTGACTCAATAAGGATTACACTAGTTGTGAGCACCAACGCATCXXXXXXXXXXCGTAAAGCCTTCAAAGAAGAAGTTAACAAACTCCTTAATACAAACTTCATCAGAGAAGTCAGGCTTTCTACCTAGCTCGCCAGGGTCGTCTTGGTTAAAA	P,ad,af,ag,ah,ai,al,am,an,aq,ar,as,at,au,av,aw,ax,ay,az,ba,bb,bc,bd,be,bf,bg,bj,bk,bl,bm,bn,bo,bp,bq,bs,bt,bu,bv,bw,by,ca,cb,cc,ce,cf,cg,ch,ci,cj,ck,cm,cn,co,cp,cq,cr,cs,ct,cv,cw,cx,cz,da,dd,df,dg,dh,di,dl,dq,dr,ds,dt,du,dv,dw,dx,dy,dz	92,6,2,8,9,7,6,12,5,8,7,15,3,6,6,4,5,6,3,8,9,7,6,4,10,15,14,5,4,8,4,3,2,2,7,2,14,6,6,11,5,6,2,10,8,15,8,7,4,2,1,6,2,5,12,1,8,12,3,8,4,2,11,5,2,6,4,6,1,6,9,4,6,14,5,8,3,1,5
AAAACCTATCGAAGAGTTTGTCAAGCTGTAACTCAAACCTAAACCCCGAAAGTACACGTGACTCAATAAGGATTACACTAGTTGTGAGCACCAACGCATCXXXXXXXXXXCGTAAAGCCTTCAAAGAAGAAGTCAACAAACTCCTTAATACAAACTTCATCAGAGAAGTCAGGCTTTCTACCTAGCTCGCCAGGGTCGTCTTGGTTAAAA	M,aa,ab,ac,ae,af,aj,ak,al,am,an,ao,ap,at,au,aw,ax,ay,az,ba,bb,bh,bi,bk,bm,bn,bo,bp,bq,br,bs,bt,bv,bw,by,bz,ca,cb,cc,cd,ch,ci,cj,ck,cl,cm,co,cp,cr,cs,cu,cv,cw,cx,cy,cz,db,dc,de,dh,di,dj,dk,dl,dm,dn,do,dp,dq,dt,dx,dy,dz,ea	61,1,11,3,11,4,6,4,1,11,6,15,3,1,1,5,4,2,6,5,13,11,7,4,3,4,5,2,2,9,4,7,2,4,5,7,6,5,9,10,10,8,5,7,7,2,9,1,6,5,8,2,4,5,17,5,5,8,6,6,5,5,4,3,13,10,16,10,4,2,7,3,3,1
>Marker6085	aaxbb	2
GTTTTGATACATATAGTTGATCTGATCCCACTCAGTAGCCTAAGTGTTGGTTGTTGTCGTTAATATCTAAATTTTTCATTAAAATTAGATGAATATTAGCXXXXXXXXXXCTGCAAAAAAATGTGATTTCAAATAAATTTCAGCGAATAGTAGTGTGTGTTCAAAAGAGTGTTAGAATGTGTTGCTAGCATTTCTCCTAAAATTATTTAT	P,ac,ad,af,ag,ah,ai,al,an,ao,aq,ar,as,at,au,av,aw,ax,ay,az,ba,bb,bc,bd,be,bf,bg,bh,bj,bk,bl,bm,bn,bo,bp,bs,bt,bu,bv,bw,bz,ca,cb,cc,ce,cf,cg,ch,ci,cj,ck,cm,cn,cp,cq,cs,ct,cv,cz,da,db,dd,de,df,dg,dh,di,dj,dl,dp,dr,dt,du,dv,dw,dx,dy,ea	209,10,24,14,39,12,31,22,19,15,33,15,39,8,14,33,7,14,7,40,11,14,27,13,19,22,23,20,35,17,10,21,12,10,18,21,29,54,20,13,22,32,41,33,28,38,24,21,14,17,37,4,24,9,28,31,50,24,12,49,6,21,1,24,17,13,26,18,21,12,45,45,12,11,17,20,8,1
GTTTTGATACATATAGTTGATCTGATCCCACTCAGTAGCCTAAGTGTTGGTTGTTGTCGTTAATATCTAAATTTTTCATTAAAATTAGATGAATATTAGCXXXXXXXXXXCTGCAAAAAAATGTGATTTCAAATAAATTTCAGCCAATAGTAGTGTGTGTTCAAAAGAGTGTTAGAATGTGTCACTAGCATTTCTCCTAAAATTATTTAT	M,aa,ab,ac,ae,af,ah,aj,ak,am,an,ao,ap,ar,at,au,aw,ax,ay,ba,bb,bd,bh,bi,bk,bl,bm,bn,bo,bp,bq,br,bs,bt,bv,bw,by,bz,cd,cg,ch,ci,cj,cl,cm,co,cp,cq,cr,cs,cu,cv,cw,cx,cy,cz,db,dc,de,dg,dh,di,dj,dk,dl,dm,dn,do,dp,dq,ds,dt,du,dv,dw,dx,dy,dz,ea	258,15,28,13,33,12,12,35,14,58,16,10,31,18,13,7,16,19,3,12,12,12,15,26,17,13,17,19,19,18,27,23,25,24,10,7,47,25,42,27,21,11,24,50,12,24,10,23,42,41,62,12,27,27,35,19,31,25,37,8,20,17,18,35,13,44,32,36,31,33,22,1,15,22,16,16,11,24,6
>Marker6232	aaxbb	2
AAATAACTCTTGATGACATCGACAAAAAAATAACTCCTACCGAAATTGGTAAAAAAAAACCTAATTGTCATCATCCAAAAAATTAAATTGGATTTAAAAAXXXXXXXXXXATTAGATTTGGATATGAAACTAGACCATTTAAATAAATTTAAAGTAGATTAAATTGAATTGAATATGGATTTGATTTTATATATTTGGATTTTTTTGCAT	P,ad,ag,aq,as,at,ax,ay,bd,bj,bo,bs,bv,ca,cc,ch,ci,cj,ct,da,dh,dp,dt	5,3,1,2,3,1,1,3,1,2,1,2,1,1,2,1,1,1,2,2,1,1,1
AAATAACTCTTGATGACATCGACAAAAAAATAACTCCTACCGAAGTTGGTAAAAAAAAACCTAATTGTCATCATCCAAAAAATTAAATTGGATTTAAAAAXXXXXXXXXXATTAGATTTGGATATGAAACTAGACCATTTAAATAAATTTAAAGTAGATTAAATTGAATTGAATATGGATTTGATTTTATATATTTGGATTTTTTTGCAT	M,ab,ah,aj,ak,am,an,au,aw,bb,bd,bq,bv,bw,by,cd,ci,cj,cl,co,cp,cr,cw,de,dh,dm,do,dq,du,dv,dy	2,1,1,1,1,1,2,1,1,1,1,1,2,1,1,1,1,1,1,2,1,2,1,1,1,1,1,1,2,1,1
>Marker6348	aaxbb	2
ATCACAGTAATTCCGACCCGCACGGCTCATAGTAGCCTACAGCAGTGCCTATGTCTTGCAGAATGCAGAGTGCACCTAGCAACCTACCACTCCAACATTTXXXXXXXXXXCAATTCACTTTGATCATTGCATACTAATTTTGATGATCACGCTATCGAAGAAGGAGCATTTGTCTTACGTTGAAGATCTGTTTGGTAGAGAAAAATAGGG	M,aa,ab,ac,ae,af,ah,ai,aj,ak,am,an,ao,ap,ar,at,au,av,aw,ax,ay,az,ba,bb,bd,bh,bi,bk,bm,bn,bo,bp,bq,br,bs,bv,bw,by,bz,ca,cc,cd,ch,ci,cj,ck,cl,cm,co,cp,cr,cs,cu,cv,cw,cx,cy,cz,db,dc,de,dh,di,dk,dl,dm,dn,do,dp,dq,ds,du,dy,dz,ea	159,14,33,5,14,7,19,1,20,21,16,15,20,7,11,12,12,1,11,7,4,15,9,10,8,8,13,6,21,11,3,16,24,24,19,20,10,31,25,10,10,29,15,12,13,10,38,7,7,8,25,12,26,17,9,24,31,6,27,22,22,11,15,12,13,31,30,21,15,11,7,5,23,18,14
ATCACAGTAATTCCGACCCGCACGGCTCATAGTAGCCTACAGCAGTGCCTATGTCTTGCAGAATGCAGAGTGCACCTAGCAACCTACCACTCCAACATTTXXXXXXXXXXCAATTCACTTTGATCATTGCATACTAATTTTGATGATCACGCTATCGAAGAAGGAGCATTTGTCTTACGTTGAAGATCTGTTTGGTATAGAAAAATAGGG	P,ac,ad,af,ag,ah,ai,al,am,an,aq,ar,as,at,au,av,aw,ax,ay,az,ba,bb,bc,bd,be,bf,bg,bh,bj,bk,bl,bm,bn,bo,bp,bs,bt,bu,bv,bw,by,bz,ca,cb,cc,ce,cf,cg,ch,ci,cj,ck,cm,cn,co,cp,cq,cs,ct,cv,cw,cz,da,db,dd,df,dg,dh,di,dj,dl,dq,dr,ds,dt,du,dv,dw,dx,dz	160,9,15,9,21,10,23,25,25,15,22,9,28,13,14,25,6,9,7,4,12,23,29,9,22,21,21,15,24,16,23,15,9,13,13,12,28,36,11,5,1,9,12,21,16,20,27,26,16,11,10,13,7,26,14,7,21,8,30,13,16,3,36,2,11,5,24,8,16,23,4,23,12,7,17,14,28,15,33,9
>Marker6522	aaxbb	2
GCTTTTACATATTCTACTTGGTGTAAGTAAGAAGAGGTTCTCTTGTTTTTGTTTGATAGTTCGGAGAAGGTGAAAAATCTTGAGATTGTCTTCGTTTTTTXXXXXXXXXXTTACTTTTTATTTTTTTTGCTTGTTGAAGGTAGTTTTTCTTTTCTTTTCATTTTGGTGATACAATTGGTAAAAACAAAGATTTTATTGTTTAATGTTGAG	M,aa,ab,ac,ae,af,ah,aj,ak,am,an,ao,ap,ar,at,au,av,aw,ax,ay,ba,bb,bd,bh,bi,bk,bl,bm,bn,bo,bp,bq,br,bs,bt,bv,bw,by,bz,cd,cg,ch,ci,cj,cl,cm,co,cp,cq,cr,cs,cu,cv,cw,cx,cy,cz,db,dc,de,dg,dh,di,dj,dk,dl,dm,dn,do,dp,dq,ds,du,dv,dw,dx,dy,dz,ea	104,5,16,3,12,8,8,17,10,22,5,7,13,8,8,2,7,3,7,6,10,2,6,3,11,6,2,16,13,15,8,13,7,8,9,9,3,13,8,4,7,11,7,8,19,6,14,3,8,17,8,13,6,16,12,14,8,15,13,14,9,10,8,6,20,4,14,9,14,5,20,15,4,12,11,13,4,16,10
GCTTTTACATATTCTACTTGGTGTAAGTAAGAAGAGGTTCTCTTGTTTTTGTTTGATAGTTCGGAGAAGGTGAAAAATCTTGAGATTGTCTTCGTTTTTTXXXXXXXXXXTTACTTTTTATTTTTTTTGCTTGTTGAAGGTAGTTTTTCTTTTCTTTTCATTTTGGTGATACAATTGGTAAAAACAAAGATTTTATTGTTTAATGCTGAG	P,ac,ad,af,ag,ah,ai,al,an,ao,aq,ar,as,at,au,av,aw,ax,ay,az,ba,bb,bc,bd,be,bf,bg,bh,bj,bk,bl,bm,bn,bo,bp,bs,bt,bu,bv,bw,bz,ca,cb,cc,cd,ce,cf,cg,ch,ci,cj,ck,cm,cn,co,cp,cq,cs,ct,cv,cz,da,dd,df,dg,dh,di,dj,dl,dp,dr,dt,du,dv,dw,dx,dy	68,3,13,4,12,4,6,7,4,5,17,3,22,3,3,6,8,5,3,20,2,4,14,3,8,11,8,5,10,9,6,9,6,6,2,6,11,14,9,8,4,11,8,8,6,7,13,8,7,7,5,17,3,11,1,4,7,5,18,5,5,18,4,12,9,9,6,10,6,8,19,11,10,12,7,3,8
>Marker6604	aaxbb	2
TCTCTACAACACTCTTCAGAGCAAGGGAATCCACACTTTCATTGATGATGAGGAGCTTCCAAGAGGGGAGGAAATAACACCAGCACTTATGAAGGCAATTXXXXXXXXXXCATATCAGAGGCAACAAGCATGGCATCAGGAAACAAAGACATGAAGCAGAAGAAAGTACAGGAGGTGCAGATAGCAAAGAAGCCCAAAAGAAAGGTTAGA	M,aa,ab,ac,ae,af,ah,aj,ak,am,an,ao,ap,ar,at,au,aw,ax,ay,az,ba,bb,bh,bi,bk,bm,bn,bo,bq,br,bs,bt,bv,bw,by,bz,ca,cc,cd,ch,ci,cj,ck,cl,cm,co,cp,cr,cs,cu,cv,cw,cx,cy,cz,db,dc,de,dh,di,dk,dm,dn,do,dp,dq,ds,du,dy,dz,ea	27,1,3,2,5,3,1,6,1,7,5,10,5,2,4,2,7,5,4,1,1,1,2,4,1,1,2,2,4,6,4,5,1,1,7,4,3,3,5,5,3,3,2,9,1,4,5,2,4,8,2,1,3,4,1,5,3,4,1,3,2,5,2,6,1,3,2,1,1,2,9
TCTCTACAACACTCTTCAGAGCAAGGGAATCCACACTTTCATTGATGATGAGGAGCTTCCAAGAGGGGAGGAAATAACACCAGCACTTATGAAGGCAATTXXXXXXXXXXCATATCAGAGGCAACAAGCATGGCATCAGGAAACAAAGACGTGAAGCAGAAGAAAGTACAGGAGGTGCAGATAGCAAAGAAGCCCAAAAGAAAGGTTAGA	P,ac,ad,af,ag,ah,ai,al,am,an,aq,ar,as,at,au,av,aw,ax,ay,az,ba,bb,bc,be,bf,bg,bh,bj,bk,bl,bm,bo,bp,bs,bt,bu,bv,bw,bz,ca,cb,cc,ce,cf,cg,ch,ci,cj,ck,cm,cn,co,cp,cq,cs,ct,cv,cw,cz,da,dd,df,dg,dh,di,dj,dq,dr,ds,dt,du,dv,dw,dx,dz	34,1,7,4,3,4,10,3,10,4,4,2,5,1,2,7,3,1,1,2,1,4,3,10,2,10,4,5,1,6,2,4,1,4,4,5,3,2,4,1,10,1,3,6,4,3,5,2,2,1,7,1,1,3,3,5,2,2,3,4,4,4,5,1,3,2,2,5,2,4,2,6,5,3,3
>Marker6664	aaxbb	2
TGACATACCTCCGGTTTTCGAATATTTTCTTCATGAATGGAGTCATCCATCTCTGTTTTCCATGTCTCATTGGTTTCTTTTGCAAAATTCATGTTTATCCXXXXXXXXXXATGTTTTCCATTCTTGTTAGCATCTTTGAGCATCCTCTGACATTGCTTGGAGAGACCATCCTCACATGATATATACACAACTGCGTCCCTGTCAAATGCT	P,ac,ad,ag,ah,ai,al,an,aq,ar,as,at,au,av,aw,ax,ay,az,ba,bb,bc,bd,be,bf,bg,bh,bj,bk,bl,bm,bn,bs,bt,bu,bv,bw,bz,ca,cb,cc,ce,cf,cg,ch,ci,cj,ck,cm,cn,co,cp,cq,cs,ct,cv,cz,da,dd,df,dg,dh,dj,dl,dr,ds,dt,du,dv,dw,dx,dz,ea	29,2,4,4,3,6,6,5,7,1,9,4,2,5,4,2,3,1,2,3,5,4,8,6,2,2,8,4,3,3,5,4,6,5,1,2,1,1,10,2,9,4,3,7,5,2,3,2,7,3,2,5,1,1,3,3,5,3,7,6,2,1,1,7,1,2,1,6,4,5,1,1
TGACATACCTCCGGTTTTCGAATATTTTCTTCATGAATGGAGTCATCCCTCTCTGTTTTCCATGTCTCATTGGTTTCTTTTGCAAAATTCATGTTTATCCXXXXXXXXXXATGTTTTCCATTCTTGTTAGCATCTTTGAGCATCCTCTGACATTGCTTGGAGAGACCATCCTCACATGATATATACACAACTGCTTCCCTGTCAAATGCT	M,aa,ab,ac,ae,af,ah,aj,ak,al,am,ao,ap,ar,as,at,au,aw,ax,ay,az,ba,bb,bd,bi,bk,bm,bn,bo,bp,bq,br,bs,bv,bw,by,bz,ca,cc,cd,ch,cj,ck,cl,cm,co,cp,cr,cs,cu,cv,cw,cx,cy,db,dc,de,dh,di,dk,dm,dp,dq,ds,du,dy,dz,ea	27,1,2,3,4,1,4,3,7,1,11,2,4,2,1,5,4,3,3,3,1,2,8,1,7,1,1,3,1,4,2,4,3,2,2,3,1,1,3,3,3,2,1,8,1,1,2,3,2,7,1,2,4,4,3,2,4,3,1,3,8,4,4,1,1,7,11,5
>Marker6759	aaxbb	2
CACATTGATAGCTTGTTTCCTTTTCTAGCTATATCTTGTCATGTAATATGTCCTAATGTATTCTTGTTTTGACTTAATAGTGAACTTTTTAGTGAACAATXXXXXXXXXXTTGGGAATTTCTGATCTTGATTTAGCTTTATGATGCAATCCTATCCCGCAAAGGCATTGGGTAGAAGACTCCAAGTAGATTGGGCTAGAGATCCAAGGGT	M,aa,ab,ac,ae,af,aj,ak,al,am,an,ao,ap,au,av,aw,ax,ay,az,ba,bb,be,bf,bh,bi,bk,bm,bn,bo,bp,bq,br,bs,bt,bv,bw,by,bz,ca,cb,cc,cd,ch,ci,cj,ck,cl,cm,co,cp,cr,cs,cu,cv,cw,cx,cy,cz,db,dc,dd,de,df,dh,di,dj,dk,dl,dm,dn,do,dp,dq,ds,dt,dx,dz,ea	171,17,12,6,21,12,17,15,1,21,16,15,10,7,1,9,3,8,7,11,14,5,3,15,12,10,8,9,2,9,8,11,12,14,11,17,16,23,11,19,18,22,16,14,17,13,29,9,8,4,20,12,30,7,12,8,22,6,23,18,1,25,10,11,11,14,20,7,28,18,20,26,12,1,11,8,9,10
CACATTGATAGCTTGTTTCCTTTTCTAGCTATATCTTGTCATGTAATATGTCCTAATGTATTCTTGTTTTGACTTAATAGTGAACTTTTTAGTGAACAATXXXXXXXXXXTTGGGAATTTTTGATCTTGATTTAGCTTTATGATGCAATCCTATCCCGCAAAGGCATTGGGTAGAAGACTCCAAGTAGATTGGGCTAGAGATCCAAGGGT	P,ac,ad,af,ag,ah,ai,al,am,an,aq,ar,as,at,au,av,aw,ax,ay,az,ba,bb,bc,bd,be,bf,bg,bj,bk,bl,bm,bn,bo,bp,bq,bs,bt,bu,bv,bw,by,bz,ca,cb,cc,ce,cf,cg,ch,ci,cj,ck,cm,cn,co,cp,cq,cs,ct,cv,cw,cx,cz,da,db,dd,df,dg,dh,di,dj,dl,dq,dr,ds,dt,du,dv,dw,dx,dy,dz	188,5,20,10,25,17,26,12,28,14,23,17,19,14,15,19,17,3,6,6,8,12,20,23,11,8,20,18,5,14,9,12,13,8,9,18,12,37,11,8,11,4,13,10,7,19,31,28,12,8,10,20,5,17,10,7,25,12,35,7,3,10,8,20,2,7,8,21,9,9,8,9,13,18,13,7,18,28,15,13,7,10
>Marker6780	aaxbb	2
TTCCTTAGTAACTTCCTGAACCCAAATGAAGATGAGGCTTAGATATGTTATTGTGCATGTTTGTGCTATTTTATGGTCTTTCTATCATGTAATGTTCTGTXXXXXXXXXXCTTTGATTACAAAAGTTTATGTAATGTTTTTAAGTGTTAATGAATTATGGTTTATTTCTCTATTTAATTGTGTGTTTCGTTTAGCGTTTACTCAACTTTT	M,ac,am,ao,ap,ay,ba,bi,bn,bq,by,bz,cr,cs,cu,dc,di,dj,dm,dz	3,1,2,1,3,1,1,1,1,1,2,1,2,1,1,1,1,2,1,1
TCCCTTAGTAACTTCCTGAACCCAAATGAAGATGAGGCTTAGATATGTTATTGTGCATGTTTGTGCTATTTTATGGTCTTTCTATCATGTAATGTTCTGTXXXXXXXXXXCTTTGATTACAAAAGTTTATGTAATGTTTTTAAGTGTTAATGAATTATGGTTTATTTCTCTATTTAATTGTGTGTTTCGTTTAGCGTTTACTCAACTTTT	P,ad,af,ag,ah,al,an,aq,ar,as,av,ay,az,bb,bc,bd,be,bg,bj,bk,bp,bs,bu,bv,bw,cc,ce,cg,co,da,dd,df,dh,dl,ds,dz,ea	6,1,2,1,1,1,1,1,1,1,1,1,1,2,1,1,1,1,1,1,1,1,1,2,1,1,1,1,1,1,1,2,1,2,1,2,2
>Marker6870	aaxbb	2
CCATGATGTGCAAATTCAAAACAAGCATGCCTTTCCGCCATATGGCTTGCCTCTCAATTATACGCCACCCAATGTGGCGTACACTCCCAACAAGAATGTCXXXXXXXXXXATGAAAATCCCCATCACAATCTAGCCGACTTCGAGCCTTGGCTCGGATATGCCACTGAAGGGCAAGCAGTTGGTGGTATACCCCTTGAAAACACTTCGGA	M,aa,ab,ac,ae,af,aj,ak,am,an,ao,ap,at,au,aw,ax,ay,az,ba,be,bf,bh,bi,bk,bm,bn,bp,bq,br,bs,bt,bv,bw,by,bz,ca,cb,cc,cd,cf,ch,ci,cj,ck,cl,cm,co,cp,cr,cs,cu,cv,cw,cx,cy,cz,db,dc,de,df,dg,dh,di,dj,dk,dm,dn,do,dp,dq,dt,dx,dy,ea	57,7,9,6,10,3,13,1,6,5,5,12,5,2,8,2,5,8,5,2,10,7,4,2,3,2,6,5,3,5,8,7,5,13,12,3,4,7,7,3,12,3,6,7,9,3,5,3,13,5,3,1,3,4,8,2,6,6,8,1,3,3,5,8,4,11,3,13,7,7,7,7,4,4
CCATGATGTGCAAATTCAAAACAAGCATGCCTTTCCACCATATGGCTTGCCTCTCAACTATACGCCACCCAATGTGGCGTACACTCCCAACAAGAATGTCXXXXXXXXXXATGAAATTCCCCATCACAATCTAGCCGACTTCGAGCCTTGGCTCGGATATGCCACTGAAGGGCAAGCAGTTGGTGGTATACCCCTTGAAAACACTTCGGA	P,ad,af,ag,ah,ai,ak,al,am,an,aq,ar,as,at,au,av,aw,ax,ay,az,ba,bb,bc,bd,be,bf,bg,bj,bk,bl,bm,bn,bo,bp,bq,br,bs,bt,bu,bv,bw,by,bz,ca,cb,cc,ce,cf,cg,ch,ci,cj,ck,cm,cn,co,cp,cq,cs,ct,cv,cw,cx,cz,da,dd,df,dg,dh,di,dl,dq,dr,ds,dt,du,dv,dw,dx,dy,dz,ea	82,13,4,6,11,13,3,14,10,6,19,12,9,8,3,13,6,4,3,3,4,23,16,8,4,4,12,9,4,7,10,3,1,7,6,1,4,3,9,3,2,8,1,1,4,7,11,3,11,2,1,1,4,4,5,4,2,12,6,6,7,3,2,2,10,9,2,4,4,8,2,6,13,10,5,13,9,9,6,3,3,8
>Marker7283	aaxbb	2
TGGCTCATCTTTATGAGGAAAAATTGACGGACCAACACAACTCTAACCGCGGAAGGTTCAATGCCCCAGCCCCACCTCGGTCGACACTCGTGCCATCCACXXXXXXXXXXTCCTCCAAGTTCTTCCTTCTCATCGCTGAAGCTGACGATGTAGCCATAAGCTTGAACCCTATTGAAGACGAAGCTACTAATACTGACCCTGACCTGCTCC	P,ad,af,ag,ai,al,am,ar,at,av,bb,bc,be,bg,bj,bk,bl,bm,bn,bo,bp,bq,bs,bu,bv,cb,cc,ce,cf,cg,ch,cj,ck,cn,cq,cs,ct,cw,da,dh,dq,ds,dt,du,dv	12,1,1,2,2,1,1,1,1,1,2,1,1,2,3,1,1,4,1,1,1,1,1,2,1,3,1,1,3,2,1,4,1,1,1,1,1,2,1,1,1,2,1,1,2
TGGCTCATCTTTATGAGGAAAAATTGGCGGACCAACACAACTCTAACCGCGGAAGGTTCAATGCCCCAGCCCCACCTCGGTCGACACTCGTGCCATCCACXXXXXXXXXXTCCTCCAAGTTCTTCCTTTTCATCGCTGAAGCTGACGACGTAGCCATAAGCTTGAACCCTATTGAAGACGAAGCTACTAATACTGACCCTGACCCGCTCC	M,aa,ab,af,aj,am,an,ao,ap,au,ay,az,bf,bh,bi,bn,bq,bs,ca,cb,cc,cd,ci,cl,cn,cs,cu,cw,cx,db,de,dh,di,dj,dm,dn,do,dp,dq	4,5,1,2,2,5,1,2,3,1,1,2,2,1,3,1,1,1,1,1,2,1,1,3,1,1,1,1,1,1,1,1,2,1,1,2,2,1,1
>Marker7378	aaxbb	2
AATGGTCAGGTTGATCGGCTTAAGGCTCGCTTGGTGGCTAAGGGCTACACACAGGTATATGGCATTGATTACTGTGATACTTTCTCTCCTGTAGCCAAACXXXXXXXXXXCTACACACAGGTATATGGCATTGATTACTGTGATACTTTCTCTCCTGTAGCCAAACTCAACATTGTTCGTCTGTTTCTTGCTATGGCTGCTATTCGTCAC	P,ag,al,as,aw,ay,bc,bg,bq,bu,by,cb,cm,ct,cw,da,dl,dq,dv,dx	4,1,1,1,1,1,1,1,1,1,2,2,1,1,1,1,2,1,1,1
AATGGTCAGGTTGATCGGCTTAAGGCTCGCTTGGTGGCTAAGGGCTACACACAGGTATATGGCATTGTTTACTGTGATACTTTCTCTCCTGTAGCCAAACXXXXXXXXXXCTACACACAGGTATATGGCATTGTTTACTGTGATACTTTCTCTCCTGTAGCCAAACTCAACATTGTTCGTCTGTTTCTTGCTATGGCTGCTATTCGTCAC	M,am,ap,ay,az,be,bf,bi,bk,ci,cl,cy,dg,dj,dm,dp,dz,ea	4,2,1,1,1,1,1,1,1,1,1,1,1,2,1,1,3,2
>Marker7381	aaxbb	2
TCCGGGTACCGGTGGCATGAGCATAGGAGTATTCATGAGACATAGTTTGATCCTTCCAAACGCCTCTTGACAATCCTCGTTCCAGCAGACGGTTTGGTTTXXXXXXXXXXCAAATAGCAGTGAGCTGTGATATGAATCTGGCAATATAATTCAAACGTCCCAGGAAACCTCGGACTTGTCTCTCGGTACGGAGTTCCGGCATCTCAAGGA	M,ae,am,an,bi,bk,by,bz,cb,cf,ci,cl,cr,cu,de,dh,di,dq,dz,ea	5,1,5,1,1,2,2,1,1,1,1,4,1,2,1,1,1,1,2,5
TCCGGGTACCGGTGGCATGAGCACAGGAGTATTCATGAGACATAGTTTGATCCTTCCAAACGCCTCTTGACAATCCTCGTTCCAGCAGACGGTTTGGTTTXXXXXXXXXXCAAATAGCAGTGAGCTGTGATATGAATCTGGCAATATAATTCAAACGTCCCAGGAAACCTCGGACTTGTCTCTCGGTACGGAGTTCCGGCATCTCAAGGA	P,af,ah,al,aq,as,au,ay,bb,bl,bq,bu,ce,cf,cg,ci,cp,cq,cz,dd,dg,dw,dx,ea	8,1,2,2,1,1,1,1,1,1,1,1,2,1,3,1,1,1,1,1,1,1,1,2
>Marker7404	aaxbb	2
ATGCTTCTCTTATACATGTTACTACATTTTACTCAAAGGCAATGATTACTATAATTTTTTGAAACAGATACAGTTTGTTTCGATTCCTTAACACCACCAAXXXXXXXXXXCAACTGCAAACACAATTCCCCTGTTAACTATGCCAAATATGAAGTGCTTGTTGTTACAATATTATCATATACAGGGTCAAAGCTAGGAATTCACTTAGAG	M,ac,ah,aj,ak,am,an,ar,au,ax,ba,bi,bk,bo,bq,br,bs,bv,bw,by,bz,cd,cf,ch,ci,cj,cl,co,cp,cr,cs,cu,cv,cx,cy,db,de,di,dk,dl,dm,dn,do,dp,dz,ea	9,1,1,1,4,2,2,1,1,1,1,1,3,1,3,1,1,1,1,1,1,1,1,2,1,1,3,1,2,2,2,1,1,1,2,1,1,2,4,2,2,1,2,2,2,11
ATGCTTCTCTTATACATGTTACTACATTCTACTCAAAGGCAATGATTACTATAATTTTTTGAAACAGATACAGTTTGTTTCGATTCCTTAACACCACCAAXXXXXXXXXXCAACTGCAAACACAATTCCCCTGTTAACTATGTCAAATATGAAGTGTTTGTTGTTACAATATTATCATATACAGGGTCAAAGCTAGGAATTCACTTAGAG	P,af,ah,ai,al,am,an,aq,as,au,av,bc,bd,be,bf,bg,bj,bl,bs,bt,bu,cb,ce,cf,ch,ci,co,cq,cw,cz,da,df,dg,dh,di,dj,dl,dq,dt,dw,dx,dz	4,2,1,1,2,3,2,1,1,1,1,1,1,1,1,1,1,2,1,1,2,2,1,1,1,1,2,2,1,1,2,1,1,1,1,3,1,1,1,1,3,1
>Marker7495	aaxbb	2
TTGAGTTTGATGTGAAACTACTCAAAGTGTATGGAGACTCGGCTTTGGTGATATGCCAGTAGAAAGGAGAATGGGAAACTAGGGATCCGAAGTTGATACCXXXXXXXXXXGGAAGAGAATCAAATGGTTGATGCATTAGCTACCCTGGCATCCATGTTTCAACTTGCCCCACACGGGGATCTGCCGTACATCGAATTCAGATCTCAAGGC	M,aa,ab,ac,ae,af,aj,ak,al,am,an,ao,ap,at,au,aw,ax,ay,az,ba,bd,be,bf,bh,bi,bk,bm,bn,bo,bp,bq,br,bs,bt,bu,bv,bw,by,bz,ca,cb,cc,cd,cf,ch,ci,cj,ck,cl,cm,co,cp,cr,cs,cu,cv,cw,cx,cy,cz,db,dc,de,df,dg,dh,di,dj,dk,dm,dn,do,dp,dq,dt,dx,dy,dz,ea	111,18,11,14,12,8,7,3,1,8,8,17,8,6,8,6,4,5,12,2,1,10,6,10,13,7,8,5,7,4,5,11,9,16,1,3,6,13,19,8,8,10,10,5,10,10,13,6,25,8,6,4,10,9,17,9,9,5,14,12,16,13,16,5,3,8,9,24,6,21,14,21,12,14,3,11,4,12,3
TTGAGTTCGATGTGAAACTACTCAAAGTGTATGGAGACTCGGCTTTGGTGATATGCCAGTAGAAAGGAGAATGGGAAACTAGGGATCCGAAGTTGATACCXXXXXXXXXXGGAAGAGAATCAAATGGCTGATGCATTAGCTACCCTGGCATCCATGTTTCAACTTGCCCCACACGGGGATCTACCGTACATCGAATTCAGATCTCAGGGC	P,ab,ad,af,ag,ah,ai,ak,al,am,an,aq,ar,as,at,au,av,aw,ax,ay,az,ba,bb,bc,bd,be,bf,bg,bj,bk,bl,bm,bn,bo,bp,bq,bs,bt,bu,bv,bw,by,bz,ca,cb,cc,ce,cf,cg,ch,ci,cj,ck,cm,cn,co,cp,cq,cs,ct,cv,cx,cz,da,db,dc,dd,df,dg,dh,di,dl,dq,dr,ds,dt,du,dv,dw,dx,dy,dz,ea	94,1,8,3,11,23,9,7,11,19,10,5,9,9,5,7,12,5,4,7,5,6,14,12,7,6,8,17,15,8,17,10,5,3,8,7,4,7,16,6,1,10,4,3,1,2,14,3,20,4,10,6,5,2,7,5,2,11,3,10,2,5,11,14,1,2,9,4,2,4,8,9,4,8,8,3,8,14,8,5,1,3,5
>Marker7616	aaxbb	2
ATTTTCTGCCCATATTCAACCCATTTGTGCAACAACTCATGATCTTAAAAATAATACCCATGTTTTGATTAGCTTTGTGATGGACAAAGATCTATAAATAXXXXXXXXXXTAAAAATTATTTTTTTCTTCTTTGCTTCCGTTGTTCGGTTTGAATGTGTTGCTCATGGTTTAGACCAGTATAATTTTACAGAAAAATTTTTTTTGGAAGA	M,aa,ab,ac,ae,af,aj,ak,am,an,ao,ap,aq,as,at,au,av,aw,ax,ay,az,ba,be,bf,bh,bi,bk,bm,bn,bo,bp,bq,br,bs,bt,bv,bw,by,bz,ca,cb,cc,cd,cf,ch,ci,cj,ck,cl,cm,co,cp,cr,cs,cu,cv,cw,cx,cy,cz,db,dc,de,df,dg,dh,di,dj,dk,dm,dn,do,dp,dq,dt,dx,dy,dz	122,8,19,5,15,5,11,3,14,4,11,11,1,1,6,5,1,7,1,4,5,5,5,7,14,10,1,8,6,10,6,8,9,6,7,10,6,7,26,8,11,4,10,3,14,9,6,6,14,7,9,5,13,10,17,10,5,7,13,5,19,21,17,2,5,6,7,10,7,11,14,18,13,11,17,8,4,11
ATTTTCTGCCCATATTCAACCCATTTGTGCAACAACTCATGATCTTAAAAATAATACCCATGTTTTGATTAGCTTTGTGATGGACAAAGATCTATAAATAXXXXXXXXXXTAAAAATTATTTTTTTCTTCTTTGCTTCCGTTGTTCGGTTTGAATGTGTTGCTCATGGTTTAGACCAGTATAATTTTACAGAAAATTTTTTTTTGGAAGA	P,ad,af,ag,ah,ai,ak,al,am,an,aq,ar,as,at,av,aw,ax,ay,az,ba,bb,bc,bd,be,bf,bg,bj,bk,bl,bm,bn,bo,bp,bq,bs,bt,bu,bv,bw,by,bz,ca,cb,cc,ce,cf,cg,ch,ci,cj,ck,cm,cn,co,cp,cq,cs,ct,cv,cw,cx,cz,da,dd,df,dg,dh,di,dl,do,dq,dr,ds,dt,du,dv,dw,dx,dy,dz,ea	120,6,5,12,11,7,5,16,9,11,24,14,17,4,13,3,4,7,3,5,7,7,13,4,8,8,11,7,12,6,9,8,13,3,10,9,22,9,2,14,2,10,5,4,11,12,15,9,6,9,7,6,18,3,2,18,5,23,5,11,6,8,24,5,8,6,10,8,13,1,11,16,15,11,16,20,13,7,8,7,2
>Marker7750	aaxbb	2
CTCGGTGGGAAAAGGGGGGTAGGAGTCGACATCCCCATGAGTGCGCTCTCGAGGATCCTCGTGGGCACCATCGGGATGTCGAGGAGGCTGCCCTTCGAGGXXXXXXXXXXAATGTGTTTCTCCCTTGTCCCAAAATGTCTAGAATGGGATGATGTGTCGCGGTCGAGAGAACTGGGTTTGCTTCGGCGGCTGTGCTGACGGCGGTAGCTG	P,ad,af,ag,ah,ai,ak,al,am,an,aq,ar,at,av,aw,ay,ba,bb,bc,bd,bf,bg,bj,bl,bn,bo,bp,bq,bs,bt,bu,bv,by,bz,ca,cb,ce,cf,cg,ch,ci,cj,cm,cn,co,cq,cs,ct,cv,cw,cx,cz,da,dd,df,dh,di,dl,dq,dr,ds,dt,du,dv,dw,dx,dy,dz	25,5,1,3,2,7,3,2,1,1,1,6,4,6,1,3,4,8,4,2,2,1,1,5,3,2,1,2,1,1,3,1,1,1,1,3,4,2,4,1,2,2,4,2,2,1,1,3,1,1,2,1,2,1,1,1,1,2,3,1,3,2,2,4,5,1,3,3
CTCGGTGGGAAAAGGGGGGTAGGAGTCGACATCCCCATGAGTGCGCTCTCGAGGATCCTCGTGGGCACCATCAGGATGTCGAGGAGGCTGCCCTTCGAGGXXXXXXXXXXAATGTGTTTCTCCCTTGTCCCAAAATGTCTAGAATGGGATGATGTGTCGCGGTCGAGAGAACTGGGTCTGCTTCGGCGGCTGTGCTGACGGCGGTAGCTG	M,aa,ab,ac,ae,af,aj,ak,am,an,ao,ap,at,au,ay,be,bh,bi,bk,bm,bo,bp,bq,br,bt,bv,bw,by,bz,cb,cc,cd,cf,ci,ck,cl,co,cp,cr,cu,cv,cw,cy,cz,db,dc,de,df,di,dj,dk,dm,dn,do,dp,dq,dx,dy,dz,ea	19,9,6,9,1,2,3,2,2,2,2,4,3,1,3,2,4,3,1,3,1,2,5,2,2,1,1,1,1,2,1,8,1,2,1,5,1,3,11,4,2,1,2,2,5,1,2,1,2,3,2,4,2,4,1,1,2,1,2,2
>Marker7995	aaxbb	2
TTATCATTTCCACCTTATATATGTACCCAAACAGTCTAAGAATCATGCAAAATCAGGAAATTAAGAACAATCGCTCTCTCATAGTTACAAGGTCACACATXXXXXXXXXXTCATACTTCATCACTCATAATGACGCCTGCTCATTAGAAGAATCAAAACTATCACGTCAGTACATAGTATCTCATGCATCAATTCACCCAAAACAAGTTG	M,aa,ab,ac,ae,af,aj,ak,am,an,ao,ap,at,au,aw,ax,ay,az,ba,be,bf,bh,bi,bk,bm,bn,bo,bp,bq,br,bs,bt,bv,bw,by,bz,ca,cb,cc,cd,ce,cf,ch,ci,ck,cl,co,cp,cr,cs,cu,cv,cw,cx,cy,cz,db,dc,de,df,dg,dh,di,dj,dk,dm,dn,do,dp,dq,dt,dx,dy,dz,ea	51,13,5,10,8,4,11,1,9,5,11,9,5,5,4,8,3,3,7,7,6,11,6,4,5,4,7,2,3,5,7,10,6,5,10,14,11,7,4,5,1,3,3,4,8,10,2,1,7,7,13,4,1,3,4,4,14,14,4,4,7,6,1,9,7,16,6,6,13,8,1,2,3,2,9
TTATCATTTCCACCTTATATATGTACCCAAACAGTCTAAGAATCATGCAAAATCAGGAAATTAAGAACAATCGCTCTCTCATAGTTACAAGGTCACACATXXXXXXXXXXTCATACTTCATCACTCATAATGACGCCTGCTCATTAGAAGAATCAAAACTATCACGTCAATACATAGTATCTCATGCATCAATTCACCCAAAACAAGTTG	P,ad,af,ag,ah,ai,ak,al,am,an,aq,ar,as,at,au,av,aw,ax,az,ba,bb,bc,bd,be,bf,bg,bj,bk,bl,bm,bn,bo,bp,bq,bs,bt,bu,bv,bw,by,bz,ca,cb,cc,ce,cf,cg,ch,ci,cj,ck,cm,cn,co,cp,cq,cs,ct,cv,cw,cx,cz,da,db,dd,df,dg,dh,di,dl,dq,dr,ds,dt,du,dv,dw,dx,dy,dz,ea	60,15,8,9,11,9,5,4,13,3,12,12,7,10,7,11,6,3,2,4,17,16,16,3,3,6,11,6,11,5,7,4,5,3,5,9,14,13,7,8,2,1,8,9,4,3,13,3,9,12,9,3,12,10,1,12,5,13,3,6,7,3,7,1,6,4,4,3,1,12,3,9,8,2,9,10,3,4,1,7,3
>Marker8034	aaxbb	2
TGTGTATTGTTTTCATTTACACGCCTTTTTTTCCTCAGATTACAAACTCTTTCTAAAAATTAAAAAAGAAAACTAAAAAGCCAACACACTTTTGAAAAAGXXXXXXXXXXAATAGACTTGGATGTATGCGTGACATGATAAAGGAGCATTCTTTTGGAAACACTGGGTTGATTGAATGGGGGAAACAAACACTAAGCCTTAGTGTTTGCA	M,aa,ab,ac,ae,af,aj,am,an,ao,ap,au,aw,ax,ay,az,ba,be,bf,bh,bi,bk,bm,bo,bp,br,bs,bt,bv,bw,by,bz,ca,cb,cc,cd,ch,ci,cj,ck,cl,cm,co,cp,cr,cs,cu,cv,cw,cx,cy,db,dc,de,df,dg,dh,di,dj,dk,dm,dn,do,dp,dq,dt,dv,dx,dy,dz,ea	38,2,4,6,4,3,9,6,8,5,2,5,2,1,4,1,2,3,1,6,2,4,9,1,2,6,6,3,2,2,1,6,5,3,4,5,2,3,3,2,4,2,2,1,5,1,3,3,3,5,3,2,3,4,1,1,3,1,4,3,12,2,7,5,4,1,1,1,2,3,2
TGTGTATTGTTTTCATTTACACGCCTTTTTTTCCTCAGATTACAAACTCTTTCTAAAAATTAAAAAAGAAAACAAAAAAGAAAACTAAAAAGCCAACACAXXXXXXXXXXAATAGACTTGGATGTATGCGTGACATGATAAAGGAGCATTCTTTTGGAAACACTGGGTTGATTGAATGGGGGAAACAAACACTAAGCCTTAGTGTTTGCA	P,ad,af,ag,ah,ai,ak,al,am,an,aq,ar,as,at,au,av,aw,ax,ay,az,ba,bb,bc,bd,be,bg,bj,bl,bm,bn,bp,bq,bs,bt,bu,bv,bw,ca,cb,cc,ce,cg,ch,ci,cj,ck,cn,co,cp,cq,cs,ct,cw,cz,da,dd,df,dg,di,dl,dq,dr,ds,dt,du,dv,dw,dx,dz	37,2,1,4,11,5,3,8,3,3,4,4,6,2,2,3,6,2,4,2,3,7,5,5,4,4,7,2,5,2,2,3,4,4,8,2,2,3,2,3,5,8,2,1,1,5,8,3,3,6,7,4,1,2,3,2,2,1,1,9,1,4,2,1,9,8,2,1,2
>Marker8215	aaxbb	2
CGCAGACGGATATCCCTCGCGTGCCGGAGCCAGGAGCATTGTCGACATCTGTGGAGGATCCCAGACATGCAGTGGTAAGTAATACTAATAATTTACGTCAXXXXXXXXXXGTTTGTGATAACATTGCTGAGAGGTTGAAGCGCCATCTGAGTCTAGGGGTGGTCACGTCTGGCTCATCGACACATGAGGTGATCGAAGAATGCCTCAGAT	M,aa,ab,ac,ae,af,aj,ak,am,an,ao,ap,au,aw,ay,az,ba,bb,be,bh,bi,bk,bm,bn,bp,bq,br,bs,bt,bv,bw,by,ca,cb,cc,cd,ch,ci,cj,cl,cm,co,cp,cr,cs,cu,cv,cz,db,de,df,dh,di,dk,dm,dn,do,dq,dx,dy,ea	18,11,3,1,5,2,4,4,3,3,3,7,1,3,2,1,2,5,3,1,3,4,2,2,1,3,5,2,5,1,2,1,4,1,2,7,4,1,1,1,1,1,3,5,4,4,2,2,1,2,1,2,1,6,8,4,1,2,2,2,4
CGCAGACGGATATCCCTCCCGTGCCGGAGCCAGGAGCATTGTCGACATCTGTGGAGGATCCCAGACATGCAGTGGTAAGTAATACTAATAATTTATGTCAXXXXXXXXXXGTTTGTGATAACATTGCTGAGAGGTTGAAGCGCCATCTGAGTCTAGGGGTGGTCACGTCTGGCTCATCGACACATGAGGTGATCGAAGAATGCCTCAAAT	P,ac,ad,af,ag,ah,ai,al,am,an,aq,ar,as,at,au,av,aw,ax,ay,az,ba,bb,bc,bd,be,bf,bg,bh,bj,bk,bl,bm,bo,bp,bq,bs,bt,bu,bv,bw,cb,cc,ce,cf,cg,ch,ci,cj,ck,cn,co,cp,cs,ct,db,dd,df,dg,dh,dj,dq,dr,ds,du,dv,dx,dy,dz	13,3,7,4,2,6,7,2,2,3,5,1,2,4,2,2,4,1,2,1,1,1,9,2,2,3,4,3,4,1,1,2,4,4,4,2,1,2,3,3,3,1,2,3,4,3,1,2,2,2,3,1,3,2,1,5,1,4,1,2,6,2,2,2,5,2,5,4
>Marker8237	aaxbb	2
TCATAGGCTCGCTTAGTGCGACCTCCCTCGCTCAACCCCACTGGATCGTGCGCTTAGCAGGCTCCTCTCGCTTAGCGCACTTTGTTTTGTTGGATCACTCXXXXXXXXXXGGTTCTGTTTCTGTTGTGTGCACTTAGTGCGTGTTACGCACTTAGTGCCTTCTGTTTTGTCCACTTAGCGACCGTTGCATGTTGAGCGAGACACTGGACT	M,ac,af,ak,am,ap,au,aw,ax,bh,bi,bk,bo,bp,br,bs,bw,by,bz,cb,cc,ch,cj,cl,cp,cu,cx,db,dc,di,dj,dk,dm,do,dt,dx,ea	2,1,1,1,2,1,2,1,1,1,2,1,1,1,2,1,1,1,3,2,2,1,1,2,2,2,1,1,1,1,1,4,1,2,1,2,4
TCATAGGCTCGCTTAGTGCGACCTCCCTCGCTCAACCCCACTGGATCGTGCGCTTAGCAGGCTCCTCTCGCTTAGCGCACTTTGTTTTGTTGGATCACTCXXXXXXXXXXGGTTCTGTTTCTGTTGCGTGCACTTAGTGCGTGTTACGCACTTAGTGCCTTCTGTTTTGTCCACTTAGCGACCGTTGCATGTTGAGCGAGACACTGGACT	P,ad,af,ag,ah,al,am,ar,av,bb,bd,bk,bl,bq,bs,bu,bw,by,cc,ce,cf,ci,cn,co,cp,cq,ct,cw,df,dj,dq,dw,dx,dz	7,1,1,1,1,3,5,3,1,1,1,3,1,1,1,1,1,1,2,1,2,1,1,1,2,1,2,1,1,1,1,1,1,4
>Marker8330	aaxbb	2
TTGTTTGGAGCTGCATCCACAAGACAAAATACCTATGTCTATAACTCAACGCTACATATTGTAGCTTTAGCTTGGAGGTTGGTAGACATGAATAAACGCAXXXXXXXXXXGGATATCTAATTGTATTAATACTTTAAAAAATAATTTTGTCACTTATAATAATCTTAATCTTTTTGATAAAATTGTCTTTCATGATAAATAATGAATGTT	P,ac,ad,af,ag,ah,ai,al,am,an,aq,ar,as,at,au,av,aw,ax,ay,az,ba,bb,bc,bd,be,bf,bg,bj,bk,bl,bm,bn,bo,bp,bq,bs,bt,bu,bv,bw,by,bz,ca,cb,cc,ce,cf,cg,ch,ci,cj,ck,cm,cn,co,cp,cq,cs,ct,cu,cv,cw,cx,cz,da,db,dd,df,dg,dh,di,dl,dq,dr,ds,dt,du,dv,dw,dx,dy,dz,ea	131,6,8,7,13,9,18,9,12,10,15,20,20,10,4,22,3,9,4,7,7,9,22,11,5,9,11,11,9,8,12,16,11,10,6,8,13,19,10,6,17,3,12,6,4,16,20,22,20,6,12,9,5,21,7,5,25,17,23,1,12,7,4,11,24,3,5,8,21,12,7,8,12,17,13,7,20,21,8,5,4,9,3
TTGTTTGGAGCTGCATCCACAAGACAAAATACCTATGTCTATAACTCAACGCTACATATTGTAGCTTTAGCTTGGAAACGCAAATATTTAAAGCAAATTCXXXXXXXXXXGGATATCTAATTGTATTAATACTTTAAAAAAAAAATTTGTCACTTATAATAATCTTAATCTTTTTGATAAAATTGTCTTTCATGATAAATAATGAATGTT	M,aa,ac,aj,ak,ao,ap,ax,az,ba,be,bh,bi,bk,bm,bn,bq,br,bt,bv,bw,bz,cb,cc,cd,ch,cr,cs,cu,cw,cx,cy,db,dc,dh,dj,dk,dl,dm,do,dp,dq,dt,dy,dz,ea	13,1,1,1,2,2,2,1,1,1,1,1,2,1,1,2,1,1,1,1,1,3,1,1,1,1,1,1,2,1,1,3,1,1,1,3,2,1,6,2,4,4,4,2,2,2
>Marker8337	lmxll	2
CATTGTGCTATTGATTGTAAAACCACTGCCAAGCGCCTTCAGGTTTCATTCATCTATGGTCTTCACTCCATTATGGCAAGAAGATCTCTTTGGATAAATCXXXXXXXXXXCTCCCACCGACCGTTTCAATGGAGCTGAGCCCAATGCTTATGAGTTGCAAGATTTTGTTGATTGCTATTCTGACCTGGGGTTGGGGAGCATCAACACTCA	M,P,aa,ae,af,ai,ak,an,aq,ar,at,av,ax,az,bd,bf,bg,bi,bk,bo,bq,bs,bt,bu,bw,cf,cg,ch,cj,co,cp,cs,ct,cv,db,dn,dv	1,6,1,1,1,1,2,1,3,1,2,2,1,1,1,2,1,1,2,1,3,2,1,1,1,2,1,1,1,1,1,2,1,2,1,3,1
CATTGTGCTATTGATTGTAAAACCACTGCCAAGCGCCTTCAGGTTTCATTCATCTATGGTCTTCACTCCATTATGGCAAGAAGATCTCTTTGGATAAATCXXXXXXXXXXCTCCCATCGACCGTTTCAATGGAGCTGAGCCCAATGCTTATGAGTTGCAAGATTTTGTTGATTGCTATTCTGACTTGGGGTTGGGGAGCATCAACACTCA	P,aa,ab,ai,aj,am,ao,av,aw,ba,bb,bc,bf,bi,bl,bm,bn,bs,bt,bu,bv,bz,cf,ck,cn,co,cr,ct,cu,cw,dd,de,dh,dm,dq	2,4,3,3,1,1,1,1,1,1,1,2,1,1,2,2,1,2,1,2,1,1,1,1,2,2,2,1,1,1,3,1,1,1,1
>Marker8364	aaxbb	2
TATCAAGTATGGTTGCTACCATTTTTTGGAGGGTATCCTTTGACTATTTAGTCCTACTCCTGGTCATAGGTCCCTATATTTGGGCAGCATTGGGATTCTCXXXXXXXXXXTCAATCTCTAAGTCCATCCATGTAGGACCCCTTCCTAGGAAATCCATTACCATACAAGCACCCTCATGGACGATACATGACTATGAGCACACACCACCAG	P,ad,af,ag,ah,ai,ak,al,am,an,aq,ar,as,at,au,av,aw,ax,ay,az,ba,bb,bc,bd,be,bf,bg,bj,bk,bl,bm,bn,bo,bp,bq,bs,bt,bu,bv,bw,by,ca,cb,cc,ce,cf,cg,ch,ci,cj,ck,cm,cn,co,cp,cq,cs,ct,cv,cw,cx,cz,da,dd,df,dg,dh,di,dl,dq,dr,ds,dt,du,dv,dw,dx,dy,dz,ea	53,12,5,7,10,11,6,10,8,9,13,6,13,3,6,8,3,3,1,2,3,12,10,8,6,5,14,7,3,6,4,6,4,2,5,3,4,7,5,5,4,7,7,4,11,5,5,1,4,5,2,4,12,5,3,11,6,9,6,7,2,3,10,4,2,4,3,2,3,6,5,4,5,12,15,11,7,2,6,1
TATCAAGTATGGTTGCTACCATTTTTTGGAGGGTATCCTTTGACTATTTGGTCCTACTCCTGGTCATAGGTCCCTATATTTGGGCAGCATTGGGATTCTCXXXXXXXXXXTCAATCTCTAAGTCCATCCATGTAGGACCCCTTCCTAGGAAATCCATTACCATACAAGCACCCTCATGGACGATACATGACTATGAGCACACACCACCAG	M,aa,ab,ac,ae,af,ah,aj,ak,am,an,ao,ap,as,at,au,aw,ax,ay,az,ba,be,bf,bh,bi,bk,bm,bn,bo,bp,bq,br,bs,bt,bv,bw,by,bz,ca,cb,cc,cd,cf,ch,ci,cj,ck,cl,cm,co,cp,cr,cs,cu,cv,cw,cx,cy,cz,db,dc,de,df,dg,di,dj,dk,dm,dn,do,dp,dq,dt,dx,dy,dz,ea	59,13,6,15,13,2,1,7,11,9,8,9,5,1,5,7,4,5,2,5,12,4,5,7,6,6,3,7,6,5,2,5,3,7,4,7,3,8,4,3,5,10,4,15,9,7,8,12,2,4,3,9,8,12,3,3,4,14,2,5,4,4,3,2,5,11,9,5,6,9,6,4,1,6,1,9,1
>Marker8412	aaxbb	2
TCCGAAGTGTTTTCAAGGGGTATACCACCAACTGCTTGCCCTTCAGTGGCATATTCGAGCCAAGGCTCGAAGTCGGCTAGATTGTGATGGGGAATTTCATXXXXXXXXXXGATATTCTTATTGGGAGTGTACGCCACATTGGGTGACGTATAGTTGAGAGGCAAGCCATATGGCGGGAAGGCGTGCTCGTTTTGAATTTGCACATCTTGG	M,aa,ab,ac,ae,af,aj,ak,am,an,ao,ap,at,au,aw,ax,ay,az,ba,be,bf,bh,bi,bk,bm,bn,bo,bp,bq,br,bs,bt,bv,bw,by,bz,ca,cb,cc,cd,cf,ch,ci,cj,ck,cl,cm,co,cp,cr,cs,cu,cv,cw,cx,cy,cz,da,db,dc,de,df,dg,dh,di,dj,dk,dm,dn,do,dp,dq,dt,dx,dy,dz,ea	59,5,5,8,11,3,11,3,7,2,12,11,5,2,5,6,6,5,3,7,2,12,12,4,9,4,4,3,13,5,4,16,4,7,3,17,5,8,9,19,6,2,6,10,4,9,4,5,2,14,9,12,4,6,3,11,6,1,10,8,8,3,3,5,8,9,4,15,7,10,10,4,5,3,3,8,2
TCCGAAGTGTTTTCAAGGGGTATACCACCAACTGCTTGCCCTTCAGTGGCATATTCGAGCCAAGGCTCGAAGTCGGCTAGATTGTGATGGGGAATTTCATXXXXXXXXXXGACATTCTTATTGGGAGTGTACGCCACATTGGGTGACGTATAGTTGAGAGGCAAGCCATATGGCGGGAAGGCGTGCTCGTTTTGAATTTGCACATCTTGG	P,ad,af,ag,ah,ai,ak,al,am,an,aq,ar,as,at,au,av,aw,ax,ay,az,ba,bb,bc,bd,be,bf,bg,bj,bk,bl,bm,bn,bo,bp,bq,bs,bt,bu,bv,bw,by,ca,cb,cc,ce,cf,cg,ch,ci,cj,ck,cm,cn,co,cp,cq,cs,ct,cv,cw,cx,cz,da,dd,df,dg,dh,di,dl,dq,dr,ds,dt,du,dv,dw,dx,dy,dz,ea	87,5,4,5,11,13,5,14,10,8,8,9,11,12,7,14,3,2,10,4,9,25,14,16,5,6,11,10,5,16,7,3,2,5,8,3,3,8,5,2,10,1,9,7,9,7,13,4,3,6,7,3,8,8,5,12,5,7,8,5,4,3,14,3,3,6,4,8,13,3,4,11,7,17,21,10,4,5,5,5
>Marker8430	aaxbb	2
CCGCCACTGAATAATAAAGACTTGCAAGAGATAATCAAAGTGAGGCATCCGGATTTGGAGCTTCATGTTGGCAAACTAATAGGTATTGACATGATATTTTXXXXXXXXXXTCTATTTCCATGGTTCAAATAGCGGGTTTTCACCTGGGAAGTTCTGCTTCGGTTTATTGTCCCTGCAGGTTCTCATTAAGGTATTTAAAGTAATAATATT	P,ab,ad,an,at,av,bb,bw,cg,ck,cs,db,dl,dr	4,1,1,1,2,2,2,1,1,1,1,1,2,2
CCGCCACTGAATAATAAAGACTTGCAAGAGATAATCAAAGTGAGGCATCCGGATTTGGAGCTTCATGTTGGCAAACTAATAGGTATTGACATGATATTTTXXXXXXXXXXTCTATTTCCATGGTTCAAATAGCGGGTTTTCACCTGGGAAGTTCTGCTTCTGTTTATTGTCCCTGCAGGTTCTCATTAAGGTATTTAAAGTAATAATATT	M,ac,af,ah,ap,av,aw,ax,ay,bc,bm,bo,br,bt,bv,cf,cg,cn,cr,de,di,dm	1,1,1,3,1,1,1,1,1,1,1,2,2,1,1,1,1,1,1,2,1,1
>Marker8490	aaxbb	2
TTTTTGCTCCACTCAAATGGAGACATGTGGCATTGCTTAAATAAAATAATAGAAAAAGAGAAAACCCTTTTATTTAAGACCAAAAAGCTTTTCTCTCTCTXXXXXXXXXXCTCAGCCCCCACACTTTTTCAGACAGCTCTCTCTCTCCCTCACGTTGCCATTTTCTTCTTCTTCATTCTCCATTGAAGCTCCAAGCAGAGCTTCAACCTT	P,ah,al,am,av,bc,bk,bn,bq,bt,bv,cb,ce,cf,cq,cv,dd,df,dg,dr,dv,dz,ea	4,1,3,1,1,1,2,1,1,1,1,1,1,3,2,3,1,1,1,1,1,5,1
TTTTTGCTCCACTCAAATGGAGACATGTGGCATTGCTTAAATAAAATAATAGAAAAAGAGAAAACCCTTTTATTTAAGACGAAAAAGCTTTTCTCTCTCTXXXXXXXXXXCTCAGCCCCCACACTTTTTCAGACAGATCTCTCTCTCCCTCACGTTGCCATTTTCTTCTTCTTCATTCTCCATTGAAGCTCCAAGCAGAGCTTCAACCTT	M,ae,am,an,ax,bh,bi,bk,bs,bw,ch,co,cr,cu,cv,de,dj,dm,do,dq,dx,dz,ea	2,1,2,2,1,1,3,1,1,1,1,2,1,3,1,1,1,2,2,1,2,1,1
>Marker8564	aaxbb	2
ATTGGAAGTCGGTGATGAGGGGAGGGAAGAGCATCATATATGTATGCAGTCCGTGGATGAGAGAAGTTTTGGAAAGCCTAAACCTTTGGTGATATATTTCXXXXXXXXXXGGCCAAGGTAACCAATATCACGGGGCTGAGCGGTGTGACCCGCAGCGGTCGCGTGCTTGCACCTTCCGACCTGCCAACACACCTGTAAACATTAAGGGAA	P,ai,al,am,aq,ar,as,av,aw,ax,ay,bb,bc,bd,bj,bk,bl,bm,bn,bp,bt,bu,bv,bw,by,ca,cb,cc,ce,cf,cg,cj,cm,cn,co,ct,cw,da,dd,dh,dl,dt,du,dz	19,2,3,3,1,2,1,1,2,2,2,1,4,2,3,1,2,5,1,2,1,5,1,1,2,1,1,1,1,1,2,1,2,2,2,3,2,1,1,3,3,3,1,1
ATTGGAAGTCGGTGATGAGGGGAGGGAAGAGCATCATATATGTATGCAGTCCGTGGATGAGAGAAGTTTTGGAAAGCCTAAACCTTTGGTGATATATTTCXXXXXXXXXXGGCCAAGGTAACCAATATCACAGGGCTGAGCGGTGTGACCCGCAGCGGTCGCGTGCTTGCACCTTCCGACCTGCCAACACACCTGTAAACATTAAGGGAA	M,aa,ab,ac,ae,ai,aj,ak,am,an,ap,at,ax,az,ba,bf,bk,bp,br,bs,bt,bv,by,bz,ca,cb,cc,cd,cf,ci,cj,ck,cl,cr,cu,cv,cw,cy,db,dc,de,df,dg,dj,dk,dm,dn,do,dp,dt,dy,ea	16,1,2,1,2,1,2,2,3,2,2,1,2,2,1,1,1,1,2,4,5,1,4,1,1,2,1,3,1,2,1,1,3,1,1,1,2,3,4,1,2,2,3,2,1,1,1,3,4,1,3,1
>Marker8704	nnxnp	2
GTGTTTTAGTTTACATCTTTTGCACGAAGAACCATTCCGCAAATATCAACCCCCACACTCCACCGTGCAAATTCTGAATGATTGCAACAAACTCACTGCGXXXXXXXXXXGCCCCCCCCCCCCCACCGTCACCCCTCCATGGTCAAACGACGCCGTCACAGAGGTTCTCCGTTCCATCTCCCACTACACACTCCAATTCCCTCGCTCCAT	M,P,ac,ae,as,au,av,ay,ba,bc,bf,bh,bi,bj,bk,bq,bs,bt,bw,bz,cm,cn,cp,cq,ct,cw,da,dh,di,dj,dl,dr,dw,dz	1,2,2,1,1,1,1,2,4,1,1,1,1,1,1,1,1,1,1,1,1,2,1,1,1,1,2,1,1,2,1,1,1,2
GTGTTTTAGTTTACATCTTTTGCACGAAGAACCATTCCGCAAATATCAACCCCCACACTCCACCGTGCAAATTCTGAATGATTGCAACAAACTCACTGCGXXXXXXXXXXTGCCCCCCCCCCCCACCGTCACCCCTCCATGGTCAAACGACGCCGTCACAGAGGTTCTCCGTTCCATCTCCCACTACACACTCCAATTCCCTCGCTCCAT	M,ab,am,ar,at,ba,bb,bc,be,bf,bg,cc,ce,cn,cs,cw,dh,dk,dm,dp,ds,dy	1,1,1,2,1,1,2,1,1,1,1,1,1,3,1,1,1,1,1,1,2,1
>Marker8737	aaxbb	2
CTGATGTCAAGATAGTTGCTAACAAGGTGTATCCATGACTACCTATTTGTGATGCAGCCAAAAAGAAAAGGTTCAAGTTGTACTACACTGAAGAGATGCCXXXXXXXXXXAATTGGAGTTCCCTGTTTAGTGGGAATAAGCTTGTTTGTGCTCCTGATGCTTACAATGCTAAGACCTTCTAGATTCAAACCATGTGGATAGATGCTCTAA	M,am,an,ap,at,ax,ay,az,ba,bf,bi,bk,bm,bn,bp,bq,br,cc,cf,ck,cl,co,cp,cs,cu,cx,cy,dc,de,df,dg,di,dx,dz,ea	5,2,1,1,1,2,2,1,1,1,1,1,1,1,1,1,1,2,1,1,1,1,3,1,1,1,2,2,1,1,1,1,3,4,1
CTGATGTCAAGATAGTTGCTAACAAGGTGTATCCATGACTACCTATTTGTGATGCTGCCAAAAAGAAAAGGTTCAAGTTGTACTACACTGAAGAGATGCCXXXXXXXXXXAATTGGAGTTCCCTGTTTAGTGGGAATAAGCTTGTTTGTGCTCCTGATGCTTACAATGCTAAGACCTTCTAGATTCAAACCATGTGGATAGATGCTCTAA	P,ah,ak,am,ar,at,bb,bc,bg,bj,bl,bp,bq,by,ca,cc,cp,cs,ct,da,dr,dv,dz,ea	9,1,2,1,1,2,1,2,3,1,1,1,2,1,1,2,1,1,1,1,1,2,1,1
>Marker8819	aaxbb	2
TTTTAAGAGCAAAAAGAGTTTATGGTTGAGCAACAACCTTCCTTTTTTTCTTTAGAGAGGGGCAACCTTATCTTCCTAAGTTTCACTGAGGTCTCTAAGTXXXXXXXXXXCTTTGGACGCTTGCTCGAAGGACTAGATGTTGGTGAAAACTCATGTCTTTTCTTTGTCCTTTGCTTCTTTATGATAATTTCCTCCTCAACTTCATTTTTT	P,ac,ad,af,ag,ah,ai,al,am,an,aq,ar,as,at,au,av,aw,ax,ay,az,ba,bb,bc,bd,be,bf,bg,bh,bi,bj,bk,bl,bm,bn,bo,bp,bq,bs,bt,bu,bv,bw,by,bz,ca,cb,cc,cd,ce,cf,cg,ch,ci,cj,ck,cm,cn,co,cp,cq,cs,ct,cv,cw,cx,cz,da,db,dd,df,dg,dh,di,dj,dl,dq,dr,ds,dt,du,dv,dw,dx,dz	52,3,5,5,8,7,13,9,9,3,13,14,14,8,5,12,3,2,7,6,1,6,19,1,3,6,10,10,1,13,4,9,3,3,5,6,4,5,7,10,4,1,8,2,6,6,8,1,10,6,22,2,4,4,4,6,12,4,4,5,6,8,1,4,5,2,10,1,3,2,4,4,4,3,1,6,6,4,3,11,9,4,6,2
TTTTAAGAGCAAAAAGAGTTGATGGTTGAGCAACAACCTTCCTTTTTTTCTTTAGAGAGGGGCAACCTTATCTTCCTAAGTTTCACTGAGGTCTCTAAGTXXXXXXXXXXCTTTGGACGCTTGCTCGAAGGACTAGATGTTGGTGAAAACTCATGTCTTTTCTTTGTCCTTTGCTTCTTTATGATAATTTCCTCCTCAACTTCATTTTTT	M,aa,ab,ac,ae,af,aj,ak,am,an,ao,ap,au,aw,ax,ay,az,ba,bb,bd,be,bh,bi,bk,bm,bn,bo,bp,bq,br,bs,bt,bv,bw,by,bz,ca,cb,cc,cd,ch,ci,cj,ck,cl,cm,co,cp,cr,cs,cu,cv,cx,cy,cz,db,dc,de,df,dh,di,dj,dk,dl,dm,dn,do,dp,dq,dt,dx,dy,ea	57,3,6,4,8,4,12,7,8,8,13,8,3,8,6,3,4,6,3,2,2,2,9,3,9,3,6,8,5,7,5,10,4,1,7,11,1,6,7,6,6,8,7,6,7,3,4,3,7,8,13,10,5,4,8,14,5,3,2,5,7,2,3,4,11,9,6,7,5,4,6,15,3
>Marker8897	aaxbb	2
CAGGCATGAAGGTGCGAAGAACAAGCTTTCTAAGGTTAGCATGGTATGCTCCTTGGTGAAAGAAAATTGCTTGCTTTCCCAACATCCTCTCTTTGCTTGCXXXXXXXXXXACTTAAACATGGAGCCATACCTATTGAAAAAACACAAAAAAAAAGAGGGTACAAATTAACCCCAAGTACCAAATAGTGCATAATAGTATGTTAAGACAAG	M,aa,ab,ac,ae,af,aj,am,an,ao,ap,at,au,aw,ax,ay,az,ba,be,bf,bh,bi,bk,bm,bn,bo,bp,bq,br,bt,bv,bw,by,bz,ca,cb,cc,cd,cf,ch,ci,ck,cl,cm,co,cp,cr,cs,cu,cv,cw,cx,cy,cz,db,dc,de,df,dg,dh,di,dj,dk,dm,dn,do,dp,dq,dt,dx,dy,dz,ea	56,4,4,12,10,6,14,13,12,20,9,9,2,3,2,6,7,10,5,3,7,13,3,7,7,4,7,2,7,12,7,5,7,8,2,1,4,8,2,1,6,6,16,4,8,1,13,4,8,3,5,6,4,5,2,8,5,6,6,2,4,6,3,9,4,7,9,4,2,8,5,2,3
CAGGCATGAAGGTGCGAAGAACAAGCTTTCTAAGGTTAGCATGGTATGCTCCTTGGTGAAAGAAAATTGCTTGCTTTCCCAACATCCTCTCTTTGCTTGCXXXXXXXXXXACTTAAACATGGAGCCATACCTATTGAAAAAACACAAAAAAAAAGAGGGAACAAATTAACCCCAAGTACCAAATAGTGCATAATAGTATGTTAAGACAAG	P,ad,af,ag,ah,ai,ak,al,am,an,aq,ar,as,at,au,av,aw,ax,ay,az,ba,bb,bc,bd,be,bf,bg,bj,bk,bl,bm,bn,bo,bp,bq,bs,bu,by,bz,cb,cc,ce,cf,cg,ch,ci,cj,ck,cm,cn,co,cp,cq,cs,ct,cv,cw,cx,cz,da,dd,df,dg,dh,di,dl,dq,dr,ds,dt,du,dv,dw,dx,dy,dz,ea	74,5,5,7,12,16,2,12,9,6,13,12,8,3,5,10,4,4,5,3,4,22,17,10,5,6,14,12,1,9,1,5,5,5,9,3,8,2,2,8,9,6,2,14,9,4,11,3,2,5,8,5,12,7,8,4,3,7,3,11,2,9,1,5,4,11,9,10,8,3,10,16,6,11,3,3,4
>Marker8935	None	2
CATGTTTGTGGTTATGTTTCAGTCTTTCAAATACGTGAGATACCAAGTCAAATGAAAAAAGCTGATCCCATTAGTTTCTAAGTCTGAGGTAATTTGACGTXXXXXXXXXXAGTATTTTTCTATAAAAAAAAACACACACCCAAAATTTTTATTTATAAATTATAAAATTTAAATGTGTTATGCTATAACATTATTGATGTAAGATCTTTA	aa,ab,af,ai,ak,ap,ar,av,ay,bb,bf,bg,bh,bk,bp,bq,bs,ce,cg,cm,co,cu,cy,dk,dq,dr,dt,du,dv	1,3,1,3,1,1,1,1,1,1,1,1,2,2,1,2,4,1,1,1,1,1,1,1,1,2,2,2,1
CATGTTTGTGGTTATGTTTCAGTCTTTCAAATACGTGAGATACCAAGTCAAATGAAAAAAGCTGATCCCATTAGTTTCTAAGTCTGAGGTAATTTGACGTXXXXXXXXXXAGTATTTTTCTATAAAAAAAAACACACACCCAAAATTTTTATTTATAAATTATAAAATTTAAATGTGTTATGCTATAGCATTATTGATGTAAGATCTTTA	af,aj,al,an,at,au,aw,ax,ba,bf,bi,bj,bm,bn,br,bw,by,cd,ch,cn,cq,cr,cs,cw,dt,dv,dw,dz,ea	1,1,1,1,1,1,1,1,1,2,2,1,3,3,1,1,1,2,1,1,2,1,2,2,1,1,1,1,1
>Marker8999	aaxbb	2
ATAAATAGGTGACTTGGGAAACGAAATTCCAGAAAAAGTTTTTTTGAACTGAAATGTCTTATCCTCCTAAAAAGATTCCTTGGTCAAATACTTGCATATTXXXXXXXXXXAAGGGTTGTCCCTATGTGGTTCAGACTTTGTAAAAGACATTTTATAAGATAGTGAAAATTTCAAGTGGGTTGCTTGAGGATTAGACGTAGGCACGAAAAG	P,ac,ad,af,ag,ah,ai,al,am,an,aq,ar,as,at,au,av,aw,ax,ay,az,ba,bb,bc,bd,be,bf,bg,bh,bj,bk,bl,bm,bn,bo,bp,bs,bt,bu,bv,bw,bz,ca,cb,cc,ce,cf,cg,ch,ci,cj,ck,cm,cn,co,cp,cq,cs,ct,cv,cw,cz,da,db,dd,df,dg,dh,di,dj,dl,dm,do,dq,dr,ds,dt,du,dv,dw,dx,dz,ea	60,10,10,8,10,7,2,9,4,7,8,5,16,4,5,8,6,10,1,5,4,6,9,6,15,5,9,8,16,2,6,3,2,5,4,3,7,12,6,4,9,8,18,6,8,12,10,5,2,7,4,5,8,8,1,14,11,18,2,5,1,10,2,3,7,16,4,4,12,4,1,1,5,12,8,12,7,11,8,13,5,1
ATAAATAGGTGACTTGGGACACGAAATTCTAGAGAGAGTTTTTTTGAACTGAAATGTCTTATCCTCTTAAAAAGATTCCTTGGTCAAATACTTGCATATTXXXXXXXXXXAAGGGTTGTCCCTATGTGATTCAGACTTTGTAAAAGACATTTTATAAGATAGTGAAAATTTCAAGTGGGTTGCTTGAGGATTAGACGTAGACACGGAAAG	M,aa,ab,ac,ae,af,ah,aj,ak,am,an,ao,ap,ar,at,au,aw,ax,ay,az,ba,bb,bd,bh,bi,bk,bl,bm,bn,bo,bp,bq,br,bs,bt,bv,bw,by,bz,ca,cc,cd,ch,ci,cj,ck,cl,cm,co,cr,cs,cu,cv,cw,cx,cy,cz,db,dc,de,dh,di,dk,dl,dm,dn,do,dp,dq,ds,du,dy,dz,ea	59,7,9,4,11,7,4,14,13,8,6,12,8,6,9,5,3,3,2,1,3,5,5,7,12,4,1,9,6,4,8,12,9,11,6,5,5,14,8,7,3,12,9,4,7,5,11,1,7,7,4,12,3,5,8,5,4,9,5,17,8,9,8,6,20,11,8,10,8,5,10,8,6,2
>Marker9003	aaxbb	2
ACCTCGAGCAAGACTATTTTTGTCCGACCTCATATAAGGCTATTTTTGGTCAACCTCAGCTAGGGTTAATTTTGGTCGACCTTGACCAAGGTTCTTTTCAXXXXXXXXXXACCTCGACCAAGACTATTTTTGTTTGACTTCGATTAAGGTTATTTTTTTGGTCGACATCAACTAGGACTATTTTTAGTCAATCTCAGTTAGGGTTAGTTT	M,aa,ae,aj,am,ao,ap,at,au,az,ba,bb,be,bh,by,cb,cd,cs,cv,cz,dj,dk,dl	2,2,3,2,1,1,1,2,2,2,1,1,2,1,1,1,2,1,1,1,1,1,1
ACCTCGAGCAAGACTATTTTTGTCCGACCTCATATAAGGCTATTTTCGGTCAACCTCAGCTAGGGTTAATTTTGGTCGACCTTGACCAAGGTTCTTTTCAXXXXXXXXXXACCTCGACCAAGACTATTTTTGTTTGACTTCGATTAAGGTTATTTTTTTGGTCGACATCAACTAGGACTATTTTTAGTCAATCTCAGTTAGGGTTAGTTT	P,ad,ag,ah,ai,ar,at,au,av,ay,az,bc,bd,bf,bj,bl,bm,bp,bs,bt,cb,ce,ct,da,dg,dl,dr	5,1,1,3,1,2,1,2,3,1,1,2,1,1,1,1,1,1,1,1,1,2,1,1,1,1,1
>Marker9044	aaxbb	2
AGAATCACATTTAATACATGTCGTCAATATCTATTCCCCGTGCAATCTTCACGAAAAAAGGGTATTGTGGGATAGTGTAGCTCAGTTGAAAAATCAAAACXXXXXXXXXXGTAGAAGAGGCATCTTGGGTGGGAAAGTGATTCACATGGTTTAGACCAAATGGTACAGCTAAAAGCAAGTTGGATAGATTCATGGTTTCCCCAGAATGGC	P,ac,ad,af,ag,ah,ai,al,am,an,aq,ar,as,at,au,av,aw,ax,az,ba,bb,bc,bd,be,bf,bg,bh,bj,bk,bl,bm,bo,bq,bs,bt,bu,bw,by,ca,cb,cc,ce,cf,cg,ch,ci,cj,ck,cm,cn,co,cq,cs,ct,cv,cw,cz,da,dd,df,dg,dh,di,dj,dl,dq,dr,ds,dt,du,dv,dw,dx,dz	37,7,6,1,11,6,5,11,6,1,4,4,6,3,4,3,1,1,3,4,6,7,3,4,4,3,1,3,4,3,1,3,6,6,2,5,2,7,2,5,2,7,3,8,1,2,1,1,2,6,3,3,5,5,3,4,4,2,2,1,5,2,1,4,2,1,5,3,3,2,7,2,3,3
AGAATCACATTTAATACATGTCGTCAATATCTATTCCCCGTGCAATCTTCACGAAAAAAGGGTATTGTGGGATAGTGTAGCTCAGTTGAAAAATCAAAACXXXXXXXXXXGTAGAAGAGGCATCTTGGGTGGGAAAGAGATTCACATGGTTTAGACCAAATGGTACAGCTAAAAGCAAGTTGGATAGATTCATGGTTTCCCCAGAATGGC	M,aa,ab,ac,ae,af,aj,ak,am,an,ao,ap,ax,ay,az,ba,bb,bd,be,bh,bi,bk,bm,bn,bo,bp,bq,br,bs,bt,bv,by,bz,cb,cc,cd,cf,ch,ci,ck,cl,cm,co,cr,cs,cu,cv,cw,cx,cy,cz,db,dc,de,df,dh,di,dk,dl,dm,dn,do,dp,dq,dt,dx,dy,dz,ea	29,3,4,1,7,1,7,2,5,5,3,9,4,2,1,4,5,3,4,1,6,4,6,2,1,3,2,5,2,3,2,1,3,3,1,11,1,6,2,3,3,1,1,4,3,8,4,4,2,1,5,4,3,5,3,1,4,6,2,6,6,6,7,1,2,3,5,2,3
>Marker9068	aaxbb	2
AAGATATCTCTATAGAAGGTTTTGGAGGACTCGTAAATAACATCACCGCCAACAACTATCTCTCCTTCGCCGAAGAAGAAATCCCTGTCGAGGGGAGAGGXXXXXXXXXXCGTTTAATGCTTCCCATCTAAAGCCAAGTTCCATGGTGGTCCGTGCCTTCGACGGTACCCGCCAAGAAGTTAGGGGAGAGATTGTTCTCCCTGTACAGAT	P,ad,af,ag,ah,ai,al,am,an,aq,ar,as,at,au,av,aw,ax,ay,az,ba,bb,bc,bd,be,bf,bg,bj,bk,bl,bm,bn,bo,bp,bq,br,bs,bt,bu,bv,bw,by,bz,ca,cb,cc,ce,cf,cg,ch,ci,cj,ck,cm,cn,co,cp,cq,cs,ct,cv,cw,cx,cz,da,db,dc,dd,df,dg,dh,di,dl,dm,dq,dr,ds,dt,du,dv,dw,dx,dy,dz,ea	249,18,17,26,17,18,15,26,15,24,22,31,10,11,26,6,11,8,8,11,16,29,19,14,25,20,16,6,27,13,7,8,23,15,1,12,28,40,20,13,23,2,12,18,12,24,22,37,13,25,27,15,7,20,8,13,36,19,50,14,17,10,13,27,1,1,16,15,21,9,20,10,1,16,35,23,17,23,19,15,11,12,11,8
AAGATATCTCTATAGAAGGTTTTGGAGGACTCGTAAATAACATCACCGCCAACAACTATCTCTCCTTCGCCGAAGAAGAAATCCCTGCCGAGGGGAGAGGXXXXXXXXXXCGTTTAATGCTTCCCATCTAAAGCCAAGTTCCATGGTGGTCCGTGCCTTCGACGGTACCCGCCAAGAAGTTAGGGGAGAGATTGTTCTCCCTGTACAGAT	M,aa,ab,ac,ae,af,ag,aj,ak,am,an,ao,ap,at,au,aw,ax,ay,az,ba,bb,be,bf,bh,bi,bk,bm,bn,bo,bp,bq,br,bs,bt,bv,bw,by,bz,ca,cb,cc,cd,ch,ci,cj,ck,cl,cm,co,cp,cq,cr,cs,cu,cv,cw,cx,cy,cz,db,dc,de,df,dh,di,dj,dk,dl,dm,dn,do,dp,dq,dt,dx,dy,dz,ea	245,18,25,24,27,7,1,24,20,20,18,27,21,12,18,16,7,12,7,3,11,8,1,23,20,15,10,7,14,14,13,11,16,12,11,6,16,33,12,14,11,13,11,17,16,10,35,10,11,11,1,28,12,38,7,11,5,25,13,34,15,22,12,10,13,24,18,4,39,22,32,21,16,6,16,8,6,3
>Marker9125	aaxbb	2
ACAATTTAACAGATGAAACATCTGCACCCATACCCACAATCTTTTCCCTTGCTCACAAAAACTTTGTCGAAAGAATAATGAATTAATGTCTTCCAATGTTXXXXXXXXXXTGCTATGTGCATGAACTCGTGGTGTTGCACCGTTTAGACCCAGAATGATGTCGCTTGATAAACAAATTATGTAGTGTCGAACCCAATAGGCACACACATG	M,aa,ae,af,an,ao,ap,at,ba,bf,bi,bk,bm,bo,bp,bq,br,bt,bz,cf,ch,ck,co,cr,cv,cw,db,di,dm,dn,dp,dx	5,2,2,1,1,1,1,1,1,1,1,2,2,3,3,1,1,1,1,1,1,1,4,4,1,1,1,1,2,3,2,1
ACAATTTAACAGATGAAACATCTGCACCCATACCCACAATCTTTTCCCTTGCTCACAAAAACTTTGTCGAAAGAATAATTAATTAATGTCTTCCAATGTTXXXXXXXXXXTGCTATGTGCATGAACTCGTGGTGTTGTACCGTTTAGACCCAGAATGATGTCGCTTGATAAACAAATTATGTAGTGTCGAACCCAATAGGCACACACATG	P,ah,ai,ak,ar,at,ay,ba,bb,bj,bk,bl,bm,bq,bs,bu,cb,ce,cg,ci,cp,cs,da,dh,dl,dq,dr,dy	5,1,2,1,2,1,1,1,1,1,1,2,1,2,1,2,1,1,1,1,1,1,1,1,1,1,1,2
>Marker9197	aaxbb	2
ACAAATTTAGAAAAAGCTTCCTACAATACAACAAGAGATTTTGATTTGGTTAGATTGTAATTATGGATGGAAATGGTGATCCGAAGTTGTAACTTATGTTXXXXXXXXXXCAACCAAATAGCGTTGAATGCCATTCCTAGGGTTTTGGATCATTTCTTCTTCTTCGTCAATGTCACTGTCAATGGGATACTCGATTATTGATATCTTTGA	M,aa,ac,ad,ag,ah,aj,ak,al,am,an,ap,aq,ar,as,at,au,av,ax,ay,ba,bb,bc,bd,bi,bj,bl,bn,bo,bp,br,bs,bt,bv,by,bz,cb,cc,cf,ci,cn,cr,cs,cv,cw,cx,cz,da,dc,dd,de,dg,dh,di,dt,dv,dx,dy,dz,ea	12,5,5,2,7,2,4,4,3,1,1,2,2,4,1,3,2,4,1,3,4,4,9,1,4,4,2,3,1,2,3,1,1,2,1,2,2,1,1,4,1,7,3,2,1,3,1,1,1,2,1,2,3,7,1,1,1,4,2,2
ACAAATTTAGAAAAAGCTTCCTACAATACAACAAGAGATTTTGATTTGGTTAGATTGTAATTATGGATGGAAATGGTGATCCGAAGTTGTAACTTATGTTXXXXXXXXXXCAACCAAATAGCGTTGAATGCCATTCCTAGGGTTTTTGATCATTTCTTCTTCTTCGTCAATGTCACTGTCAATGGGATACTCGATTATTGATATCTTTGA	P,ab,ad,ae,af,ai,ak,am,ao,ap,aq,ar,at,au,aw,ay,az,ba,bb,be,bf,bg,bh,bi,bj,bk,bm,bo,bp,bq,bu,bw,ce,cg,ch,cl,cs,ct,cw,cy,da,dc,dj,dk,dl,dn,do,dp,dq,dr,ds,dt,du,dw,dx,ea	12,3,3,2,3,6,3,3,6,4,1,2,3,1,1,2,4,2,5,4,1,3,3,1,3,1,1,1,1,7,1,1,1,1,1,1,1,3,1,1,2,3,1,3,2,4,3,3,6,5,1,3,2,1,1,1
>Marker9202	aaxbb	2
TACTGTTTTAAATAGCTCATATCCATTGAAGTAGGTGAATTAGAATATTGATCCCACTTAAAGCGTTCTGCGCATGATCCTGAACTACTACTATTAAAGCXXXXXXXXXXAATGGGGATATTAATGCTAGTAAAATTCAGAATTTGAGGCAGCAACTAAATGACTTGGAAACCATAGCTGGTGATAGAACCTTGTCTGAAGATGAGGTTA	P,af,ag,al,am,aq,ar,as,at,au,av,aw,ax,ay,az,ba,bb,bc,bd,be,bf,bj,bl,bm,bn,bp,bq,bu,cb,ce,cg,ck,cm,cn,cq,cs,ct,cv,cw,cx,cz,da,db,dg,dh,di,dr,ds,dt,du,dv,dw,dx,dz	17,1,1,3,1,1,3,2,1,1,3,2,1,2,1,1,2,1,2,1,2,1,1,2,1,1,1,1,3,3,2,1,2,4,2,1,1,1,2,1,1,3,1,2,1,1,2,2,3,1,1,2,2,1
TACTGTTTTAAATAGCTCATATCCATTGAAGTAGGTGAATTAGAATATTGATCCCACTTAAAGCGTTCTGCGCATGATCCTGAACTACTACTATTAAAGCXXXXXXXXXXAATGGGGATATTAATGCTAGTAAAATTCAGAATTTGAGGCAGCAACTAAATGACTTGGAAACCATAGCTGGTGATAGAACCTTGTCTAAAGATGAGGTTA	M,aa,ab,ac,ae,af,ak,am,an,ao,ap,au,aw,be,bf,bh,bi,bm,bq,br,bs,bt,bv,by,bz,cb,cc,cd,cj,ck,cm,co,cs,cu,cw,cx,cy,db,dc,de,dh,dj,dk,dm,do,dp,dq,dy,dz,ea	18,1,1,1,1,1,1,3,1,2,2,1,1,2,2,2,2,2,2,1,3,1,2,1,2,1,2,2,1,1,1,1,1,3,1,1,1,1,2,1,2,1,5,2,1,1,1,1,2,1
>Marker9222	None	2
CCTTATCCTCTTTACTAATAGCTTCTCTGCGTCTTAATAAGTGCATGTTTTGTAATGCTTAAATTTGGAAAAATAATTCTTAATTCAAATTCTCTCTAAAXXXXXXXXXXATAATTGTTTATTCTCTTATGTTGTTTTGCAGTTCTATCTATCCAGATGGATGATCAAATAGATGGTAGAACATTAGTTGGGGCTTATGTCAGTGCAGAT	P,aa,ab,ad,am,ao,ap,av,az,bb,bj,bp,bs,bu,bw,cg,cp,cz,dh,dn,ds,du	6,1,1,4,1,1,2,2,1,2,2,1,1,1,1,1,1,2,2,1,1,2
CCGTATCCTCTTTACTAATAGCTTCTCTTCGTCTTAATAAGTGCATGTTTTGTAATGCTTAAATTTGGAAAAATAATTCTTAATTCAAATTCTCTCTAAAXXXXXXXXXXATAATTGTTTATTCTCTTATGTTGTTTTGCAGTTCTATCTATCCAGATGGATGATCAAATAGATGGTAGAACATTAGTTGGGGCTTATGTCTGTGCAGAT	ad,ag,ah,am,ar,at,av,ba,bi,bl,bn,bo,ca,cc,cd,cn,cr,cx,dd,di,dm,dp,dv	2,1,1,2,1,1,2,1,1,2,8,2,1,1,1,1,1,1,1,2,1,1,1
>Marker9293	None	2
CACCTTTCCTAGTTGGCTCAAGACTCAAAGTTCTTTGTTTGGTCTTGATATTTCTGATAACGGGATTAATGACTCTGTACCAGACTGGTTTTGGAATAACXXXXXXXXXXATTCCGTCATTTTTACTACAAGCTTCCGAGCTGATTCTCTCTGAAAATAATTTTTCAGATATGTTTTCATTCTTATGTGACCAAAGCACAGCTGCATATT	M,aa,ab,ac,ae,af,ah,aj,ak,am,an,ao,ap,ar,at,au,aw,ax,ay,az,ba,bb,bc,bd,bh,bk,bm,bn,bo,bp,bq,br,bs,bt,bv,by,ca,cb,cc,cd,ch,ci,cj,ck,cl,cm,co,cp,cr,cs,cu,cv,cw,cx,cy,cz,db,dc,de,dh,di,dk,dl,dm,dn,do,dp,dq,ds,du,dy,dz	29,9,5,3,13,2,1,7,3,3,6,12,6,3,1,3,1,2,1,1,4,6,3,2,3,5,3,1,4,5,10,4,2,5,4,1,2,2,1,8,1,1,3,2,2,2,3,1,6,4,6,5,3,7,4,1,7,5,7,4,3,6,1,1,2,6,3,1,1,4,3,3
CACCTTTCCTAGTTGGCTCAAGACTCAAAGTTCTTTGCGTGAGCTTGATATTTCTGATAACGGGATTAATGACTCTGTACCAGACTGGTTTTGGAATAACXXXXXXXXXXATTCCGTCATTTTTACTACAAGCTTCCGAGCTGATTCTCTCTGAAAATAATTTTTCAGATATGTTTTCATTCTTATGTGACCAAAGCACAGCTGCATATT	M,aa,ab,ac,ae,af,ah,aj,ak,am,an,ao,ap,ar,at,au,aw,ay,az,ba,bb,bd,bh,bi,bk,bn,bo,bp,bq,br,bs,bt,bv,bw,by,bz,ca,cc,cd,ch,ci,cj,ck,cl,cm,co,cr,cs,cu,cv,cw,cx,cy,cz,db,dc,de,dh,di,dk,dl,dm,dn,do,dp,dq,ds,du,dy,dz,ea	30,7,4,4,13,4,7,3,7,9,6,7,3,3,2,3,7,5,1,3,4,3,1,7,1,4,1,3,10,10,3,6,4,1,6,5,4,2,9,2,2,5,4,2,2,4,6,1,5,2,3,7,1,4,3,6,5,4,1,4,2,2,5,10,5,2,5,4,1,2,1
>Marker9451	aaxbb	2
CATCAATCCCTTTAAATTAAACAAAATAGAAATACAATTAAAATCTAGCAAGGGGGCAACATACGTGAAAATAAAAATGACACCTTTATTCTTTAACACCXXXXXXXXXXGGAAATGAAACAATATTCCAGCTGACCAAAATGAAACAACTTTCGTTCTAAAACTCAGTAAGCATGCATGTAACAAAACCTTGTGTGCGGCTGAAGAAAT	P,ad,af,ag,ah,ai,ak,al,am,an,aq,ar,as,at,au,av,aw,ax,ay,az,ba,bb,bc,bd,be,bf,bg,bj,bk,bl,bm,bn,bo,bp,bq,bs,bt,bu,bv,bw,by,ca,cb,cc,ce,cf,cg,ch,ci,cj,ck,cm,cn,co,cp,cq,cs,ct,cv,cw,cx,cz,da,dd,df,dg,dh,di,dl,dq,dr,ds,dt,du,dv,dw,dx,dy,dz,ea	61,9,3,4,7,9,1,7,8,4,13,8,13,2,1,5,3,6,3,2,1,5,15,10,3,1,9,6,2,4,5,3,3,6,3,4,3,10,3,3,3,4,1,11,9,5,6,5,2,4,3,2,6,2,2,9,5,4,7,8,1,8,5,2,2,2,4,3,8,2,11,5,3,4,15,2,1,3,2,3
CATCAATCCCTTTAAATTAAACAAAATAGAAATACAATTAAAATCTAGCAAGGGGGCAACATACGTGAAAATAAAAATGACACCTTTATTCTTCAACACCXXXXXXXXXXGGAAATGAAACAATATTCCAGCTGACCAAAATGAAACAACTTTCGTTCTAAAACTCAGTAAGCATGCATGTAACAAAACCTTGTGTGCGGCTGAAGAAAT	M,aa,ac,ae,af,aj,ak,am,an,ao,ap,at,au,aw,ax,ay,az,ba,be,bf,bh,bi,bm,bn,bo,bp,bq,br,bs,bt,bv,bw,by,bz,ca,cb,cc,cd,cf,ch,ci,cj,ck,cl,cm,co,cr,cs,cu,cv,cw,cx,cy,cz,db,dc,de,df,dg,dh,di,dj,dk,dm,dn,do,dp,dq,dt,dx,dy,dz,ea	53,4,3,4,3,6,5,11,3,9,5,7,4,4,3,11,2,2,4,8,2,8,3,5,2,4,4,6,2,7,5,8,6,9,6,6,3,8,4,5,2,10,9,8,7,3,12,8,9,6,5,4,8,1,11,6,7,3,3,6,5,5,12,10,8,7,5,5,4,3,2,4,2
>Marker9473	aaxbb	2
GACATCTCATCTCATAAATGTCTCGAACCCATCCTAGTCGTACATATGCCCTACGTGTCAATGTTGCCTTGGCTCTAGCCTCCTCGACAGACACCTCAAGXXXXXXXXXXCCACGAATGCGGATATCAGTCCAGGATCGCCAGTAATAACTGAACAATCGATCAGTGGACTTAATCCTGTGGCAGCAACCAGTCCTTCAATCTCAGGCAC	M,aa,ab,ac,ae,af,aj,am,an,ao,ap,as,at,au,aw,ax,ay,ba,bb,be,bf,bh,bi,bm,bn,bo,bp,bq,br,bs,bt,bv,bw,by,bz,ca,cb,cc,cd,ch,ci,cj,ck,cl,cm,co,cp,cr,cs,cu,cv,cw,cx,cy,cz,db,dc,de,df,dh,di,dj,dk,dl,dm,dn,do,dp,dq,dx,dy,dz	41,4,5,3,3,1,2,1,1,3,3,1,1,6,1,4,2,1,3,3,1,5,3,2,3,2,1,1,4,1,1,2,1,1,1,2,2,2,7,2,5,3,1,6,2,1,2,6,2,3,1,3,4,3,2,3,4,2,2,4,1,4,4,4,6,6,6,2,3,2,2,2
GACATCTCATCTCATAAATGTCTCGAACCCATCCTAGTCGTACATATGCCCTACGTGTCAATGTTGCCTTGGCTCTAGCCTCCTCGACAGACACCTCAAGXXXXXXXXXXCCACGAATGCGGATATCAGTCCAGGATCGCCAGTAATAACTGAATAATCGATCAGTGGACTTAATCCTGTGGCAGCAACCAGTCCTTCAATCTCAGGCAC	P,ad,af,ag,ah,ai,al,am,an,aq,ar,as,at,au,av,aw,ay,ba,bc,bd,be,bf,bg,bk,bl,bm,bn,bo,bp,bq,bs,bt,bu,bv,by,bz,ca,cc,ce,cf,cg,ch,ci,cj,ck,cm,cn,co,cq,cs,ct,cw,cx,cz,da,dd,df,dg,dh,di,dl,dq,dr,ds,dt,du,dv,dw,dx,dy,dz,ea	34,1,1,1,2,5,3,1,3,2,1,7,4,1,3,4,2,1,7,4,1,5,6,2,1,3,2,1,1,3,2,1,3,1,3,2,3,4,5,2,7,3,3,3,1,1,3,8,3,4,7,1,2,6,3,4,2,5,2,2,1,3,1,2,1,3,4,1,2,2,2,1
>Marker9478	aaxbb	2
ATAAGGTGTCGAATTGTGATGTTGGATCTTGAAATCCTCACGCATTTCTTTCATCATTTTCTTGTTCAGATTGGTGGCGTTATCTATGATAATCTTCCTAXXXXXXXXXXCCCACTTGGTGAAGTAGTCAATGACAACCAAAATGAAGCGGTGTTTATTCGAAGCTTTGGGTTCAATAGCTTCAATCACATCTGTTCCCCACATAGAGAA	M,aa,ab,ac,ae,af,aj,ak,am,an,ao,ap,as,at,au,aw,ax,ay,az,ba,bb,be,bh,bi,bk,bm,bn,bo,bp,bq,br,bs,bt,bv,bw,by,bz,ca,cb,cc,cd,cg,ch,ci,cj,ck,cl,cm,co,cp,cr,cs,cu,cv,cw,cx,cy,cz,db,dc,de,df,dh,di,dj,dk,dl,dm,dn,do,dp,dq,dt,dv,dx,dy,dz,ea	165,16,8,13,16,11,22,18,20,7,27,26,1,9,13,5,9,12,11,13,9,3,21,18,7,21,10,10,9,11,12,9,12,10,16,14,26,13,12,10,17,1,14,8,13,8,20,8,8,10,26,13,26,6,7,11,20,6,16,19,21,5,7,12,20,17,15,28,21,22,18,9,4,1,15,2,7,7
ATAAGGTTTCGAATTGTGATGTTGGATCTTGAAATCCTCACGCATTTCTTTCATCATTTTCTTGTTCAGATTGGTGGCGTTATCTATGATAATCTTCCTAXXXXXXXXXXCCCACTTGGTGAAGTAGTCAATGACAACCAAAATGAAGCGGTGTTTATTCGAAGCTTTGGGTTCAATAGCTTCAATCACATCTGTTCCCCACATAGAGAA	P,ad,af,ag,ah,ai,al,am,an,aq,ar,as,at,au,av,aw,ax,ay,az,ba,bb,bc,bd,be,bf,bg,bj,bk,bl,bm,bn,bo,bp,bq,br,bs,bt,bu,bv,bw,by,bz,ca,cb,cc,cd,ce,cf,cg,ch,ci,cj,ck,cm,cn,co,cp,cq,cs,ct,cv,cw,cx,cz,da,db,dd,df,dg,dh,di,dl,dq,dr,ds,dt,du,dv,dw,dx,dy,dz,ea	174,10,4,13,24,14,15,16,12,25,8,15,5,16,26,12,8,12,11,13,15,13,13,12,12,31,15,11,17,14,14,6,5,16,1,12,11,27,7,13,12,5,12,13,12,3,22,19,20,12,11,10,12,8,25,11,5,27,15,23,11,12,10,6,24,4,12,2,19,8,9,6,15,15,20,9,30,20,7,14,5,9,4
>Marker9949	aaxbb	2
CTCTCTTGCTCTTCCGATAAAATCGTGATCTTCTCCACATAAGGCACGAGATCATCAACTGTCCATGTGTTCCTCCCTTGCAGTGACACCATATATTGTAXXXXXXXXXXAAAAATTAATACCAATGTAGCTGTGTTAGCATTGTTTGGGTCGACAAACATCTTTGTTTTTCGCCTATACCACACCATGTAGTTGGAGTTAAAACTCAAT	P,ac,ah,al,am,ar,au,av,aw,ax,ay,bb,bf,bl,bo,bp,bs,bv,cc,cm,cq,cv,cw,cx,dd,df,ds,dx,dy,ea	3,1,1,1,1,1,1,2,1,1,1,1,1,5,2,4,1,1,1,1,1,1,1,1,2,1,1,1,1,2
CTCTCTTGCTCTTCCGATAAAATCGTGATCTTCTCCACATAAGGCACGAGATCATCAACTGTCCATGTGTTCCTCCCTTGCAGTGACACCATATACTGTAXXXXXXXXXXAAAAATTAATACCAATGTAGCTGTGTTAGCATTATTTGGGTCGACAAACATCTTTGTTTTTCGCCTATACCACACCATGTAGTCGGAGTTAAAACTCAAT	M,aa,ac,af,aj,an,ao,ap,at,au,aw,bh,bm,bn,bo,br,bt,bv,bw,ca,ch,cm,cs,cv,dc,de,dk,dl,dm,dn,do,dp,dx	3,2,1,1,1,1,1,2,3,1,1,1,4,1,1,1,1,1,4,2,1,1,2,2,2,1,3,1,1,2,1,1,1
>Marker10176	aaxbb	2
CCCAGCGAAGGTTTTGTGGTATCTTCCAATCATTCCAAGGTTTAAGCATCTATTTGCTAACGAGGACGACGCAAAAGACCTTACATGGCATGCAAATGGAXXXXXXXXXXTTTGTATCCGGATTTCGGGAATGAGCCAAGAAATCTTAGACTTGGACTAGCCAGTGATGGAATGAATCCATATTGCACCTTAAGCACTCAACAGAGTTCA	M,aa,ab,ac,ae,af,aj,ak,am,an,ao,ap,at,au,av,aw,ax,ay,az,ba,be,bf,bh,bi,bk,bm,bn,bo,bp,bq,br,bs,bt,bv,bw,by,bz,ca,cb,cc,cd,cf,ch,ci,cj,ck,cl,cm,co,cp,cr,cs,cu,cv,cw,cx,cy,cz,db,dc,de,df,dg,dh,di,dj,dk,dm,dn,do,dp,dq,dt,dx,dy,dz,ea	95,8,11,14,14,5,17,8,12,10,18,9,7,3,1,5,3,4,9,10,4,4,9,12,3,6,3,6,8,6,14,8,19,3,1,8,21,7,11,12,10,5,9,7,12,4,16,2,4,3,7,9,13,5,7,3,15,6,16,8,13,9,5,11,7,13,8,20,8,14,11,7,12,6,2,8,5
CCCAGCGAAGGTTTTGTGGTATCTTCCAATCATTCCAAGGTTTAAGCATCTGTTTGCTAACGAGGACGACGCAAAAGACCTTACATGGCATGCAAATGGAXXXXXXXXXXTTTGTATCCGGATTTCGGGAATGAGCCAAGAAATCTTAGACTTGGACTAGCCAGTGATGGAATGAATCCATATTGCACCTTAAGCACTCAACACAGTTCA	P,ad,af,ag,ah,ai,ak,al,am,an,aq,ar,as,at,au,av,aw,ax,ay,az,ba,bb,bc,bd,be,bf,bg,bj,bk,bl,bm,bn,bo,bp,bq,bs,bt,bu,bv,bw,by,bz,ca,cb,cc,ce,cf,cg,ch,ci,cj,ck,cm,cn,co,cp,cq,cs,ct,cv,cw,cx,cz,da,dc,dd,df,dg,dh,di,dl,dq,dr,ds,dt,du,dv,dw,dx,dy,dz,ea	101,14,3,15,21,18,2,11,17,7,16,7,11,12,5,14,10,10,5,5,9,25,17,20,7,6,14,12,7,24,9,11,6,8,11,7,7,19,1,8,10,5,5,5,15,20,9,13,5,6,14,7,5,8,13,4,12,5,17,10,5,2,3,17,1,11,8,6,7,6,10,7,13,13,5,21,22,15,8,1,11,4
>Marker10402	aaxbb	2
TGGGTGAGCTTATCCCAATTCAAATTGATCTGAATTGGGATAAGCGAGAGTACATTCGCTAAGCGCATCGTGTTTGTTGGCTAAGCGCGACCCATTCGCGXXXXXXXXXXCCAGCTTAGCGAGAGTTGCAGGATTCCTTATCTGCACAACTTGCTTAGCACGCTGCTTTGTGCTAAGTGCATTTCAAAAAAAATATTTGAATTTGAAATT	M,ac,ae,am,an,ap,bh,bm,bz,ch,cr,cu,db,dp,dq,dy	6,1,1,1,1,1,1,1,3,1,2,1,1,1,1,1
TGGGTGAGCTTATCCCAATTCAAATTGATCTGAATTGGGATAAGCGAGAGTACACTCGCTAAGCACATCGTGTTTGTTGGCTAAGCGCGACCCATTCGCGXXXXXXXXXXCCAGCTTAGCGAGAGTTGCAGGATTCCTTATCTGCACAACTTGCTTAGCACGCTGCTTTGTGCTAAGTGCATTTCAAAAAAAATATTTGAATTTGAAATT	P,ad,ag,ah,ai,an,aq,au,ax,ay,bd,bf,bg,bk,bl,bo,bp,bs,bv,by,cf,cg,cq,dg,dr,dz	4,1,1,1,1,1,1,1,1,2,1,1,1,1,2,1,1,1,1,1,1,1,2,1,1,1
>Marker10561	aaxbb	2
TCATCCTTGCCATTGCCTCCTCGACTTCTGTGTGGCAAGTTGCTTGAGACCGGACATCTATCATCGTATCTGGCTGGCGGCAGATCAATGACTCACCAAAXXXXXXXXXXCCTTTCATCTAAGAACTATAGATGTATGGTTTTGCAAACCTATAGAGGTAAGTCAATACCCACACTTATCTATATTTGATAAAATCCCACTTCCTTCATA	M,aa,ab,ac,ae,af,ai,aj,ak,am,an,ao,ap,at,au,aw,ax,ay,az,ba,be,bf,bh,bi,bk,bm,bn,bo,bp,bq,br,bs,bt,bv,bw,by,bz,ca,cb,cc,cd,cf,ch,ci,cj,ck,cl,cm,co,cp,cr,cs,cu,cv,cw,cx,cy,cz,db,dc,de,df,dg,dh,di,dj,dk,dm,dn,do,dp,dq,dt,dx,dy,dz,ea	89,11,11,13,17,2,2,11,7,12,13,9,8,2,9,9,2,3,5,6,5,4,16,24,2,10,4,7,6,5,12,3,5,3,7,15,16,2,6,15,15,6,17,6,12,7,15,2,7,2,20,12,12,11,8,6,13,7,17,10,6,3,7,7,3,13,11,15,13,13,11,5,8,7,3,6,2
TCATCCTTGCCATTGCCTCCTCGACTTCTGTGTGGCAAGTTGCTTGAGACCGGACATCTATCATCGTATCTGGCTGGCGGCAGATCAATGACTCACCAAAXXXXXXXXXXCCTTTCATCTAAGAACTATAGATGTATGGTCTTGCAAACCTATAGAGGTAAGTCAATACCCACACTTATCTATATTTGATAAAATCCCACTTCCTTCATA	P,ad,af,ag,ah,ai,ak,al,am,an,aq,ar,as,at,au,av,aw,ax,ay,az,ba,bb,bc,bd,be,bf,bg,bj,bk,bl,bm,bn,bo,bp,bq,bs,bt,bu,bv,bw,by,bz,ca,cb,cc,cd,ce,cf,cg,ch,ci,cj,ck,cm,cn,co,cp,cq,cr,cs,ct,cv,cw,cx,cz,da,db,dc,dd,df,dg,dh,di,dl,dq,dr,ds,dt,du,dv,dw,dx,dy,dz,ea	118,10,7,12,14,11,7,12,12,7,15,14,9,4,5,16,3,4,5,9,9,18,23,12,1,7,13,10,7,10,10,6,10,5,4,2,3,14,12,4,15,3,7,9,9,1,18,9,25,7,10,10,13,2,24,6,8,9,1,8,20,13,12,4,4,11,3,1,6,1,4,3,5,11,5,9,9,6,9,20,9,5,4,5,3
>Marker10599	aaxbb	2
CGGGAAAAGATTGGCTGACTTTGCTGGTGCATAGTGTACCGATAGAATGTCTCATTTAGTTGCACCTGACCCCTGTGATTAGTCGTCTGCTGGCTAGTCAXXXXXXXXXXCTGTAGCTGGCTGCTGCTGATCCTCCTTGAGCTGTTGCGGTGCCTGACCCTGCACCTGCCTGGGCATGCAATATTTCTCTACGAAGGCTCTGCTGATGGG	M,aa,ab,ac,ae,aj,ak,am,an,ao,ap,at,au,aw,ax,ay,az,ba,bb,be,bh,bi,bk,bm,bn,bo,bp,bq,br,bs,bv,bw,by,ca,cc,cd,ch,ci,ck,cl,cm,co,cr,cs,cu,cv,cx,cy,cz,db,dc,de,dh,di,dj,dk,dm,dn,do,dp,dt,dx,dy	29,6,7,3,7,6,5,7,4,2,7,4,1,3,2,3,2,2,4,4,4,3,2,4,7,1,4,4,2,1,5,1,2,1,3,9,6,3,3,7,1,5,8,1,3,2,4,6,2,3,2,3,2,4,5,2,3,7,1,2,1,1,1
CGGGAAAAGATTGGCTGACTTTGCTGGTGCATAGTGTACCGATAGAATGTCTCATTTAGTTGCACCTGACCCCTGTGATTAGTCGTCTGCTGGCTAGTCAXXXXXXXXXXCTGTAGCTGGTTGCTGCTGATCCTCCTTGAGCTGTTGCGGTGCCTGACCCTGCACCTGCCTGGGCATGCAATATTTCTCTACGAAGGCTCTGCTGATGGG	P,ad,af,ag,ah,ai,al,am,an,aq,ar,as,at,au,av,aw,ax,ay,az,ba,bb,bc,bd,bf,bg,bj,bk,bl,bm,bn,bo,bp,bq,bt,bu,bw,by,cb,cc,ce,cf,cg,ch,ci,cj,cm,cn,co,cp,cq,cs,ct,cv,cw,cz,da,dd,df,dg,di,do,dq,dr,dt,du,dv,dw,dx,dy,dz,ea	22,10,1,3,2,9,3,4,2,5,5,5,4,1,7,2,2,14,7,2,4,8,2,2,4,4,3,2,3,2,2,4,2,3,2,1,2,2,1,3,3,4,2,1,2,3,3,2,1,5,6,6,2,1,2,1,3,4,5,5,1,4,4,1,2,6,2,1,4,4,1
>Marker10783	aaxbb	2
CCATTTTGGAGAATGAGACTTTGCGGTGGGGGAATGGGGGTGTTCACAAAACACAAGAGGAGATAAATCGCAACGTGGTCGTGTTTGGCTTTGGTCACATXXXXXXXXXXCTCAAACTGATTTGTATTCAGAAGTATAGATGGTCTGTTACGAAGCTTCAATTATATATTAGGAATTGCACCAAAGAGATGATTGAAAGACATATTTAAG	M,ab,ac,ae,aj,ak,am,an,ap,aw,ax,ay,bi,bn,bq,ca,cd,cm,cr,cu,cx,cz,db,de,dj,dk,dm,dp,dy,dz	4,5,1,1,1,2,1,1,2,1,1,2,3,1,2,1,4,2,3,3,1,1,1,1,1,1,1,3,1,2
CCATTTTGGAGAATGAGACTTTGCGGTGGGGGAATGGGGGTGTTCACAAAACACAAGAGGAGATGAATCTCAACGTGGTCGTGTTTGACTTTGGTCACATXXXXXXXXXXCTCAAACTGATTTGTATTCAGAAGTATAGATGGTCTGTTACGAAGCTTCAATGATATATTAGGAATTGCACCAATGAGATGATTGAAAGACATATTTAAG	P,ah,am,aw,bf,bn,bo,bu,bv,bw,cb,cw,da,dl,ds,dv,dy	2,1,1,1,2,1,1,1,1,1,1,2,2,2,1,2,2
>Marker10796	aaxbb	2
CAGTCTAGCAAACCTGGAGTAAGAGGGCAAGCTCTCCCCTTGCTCCATGACCACTGGAGTCTCCAAAAAGTTGTTGAGGGAATCAACATCAAATTTTATCXXXXXXXXXXATCAATTCTCTTCTGAAATCATCAAACTCATTGATATACAGCTTGACATTTCTTTTTGGCAGAATGTTCCTGGCAAGCACATTATATGAGTAATGGTCCT	M,aa,ab,ac,ae,af,aj,ak,am,an,ao,ap,as,at,au,aw,ax,ay,az,ba,be,bf,bh,bi,bk,bm,bn,bp,bq,br,bs,bt,bv,bw,by,bz,ca,cb,cc,cd,cf,ch,ci,cj,ck,cl,cm,co,cr,cs,cu,cv,cw,cx,cy,cz,db,dc,de,df,dg,dh,di,dj,dk,dm,dn,do,dp,dq,dt,dx,dy,dz,ea	34,3,5,5,5,3,4,1,4,3,9,5,1,1,4,1,2,4,1,3,4,5,8,5,4,9,4,1,8,6,3,4,2,4,5,13,1,6,8,11,4,7,4,3,2,8,4,2,10,7,6,7,3,3,4,3,9,12,5,2,4,1,9,6,3,6,9,4,7,1,2,2,1,3,3
TAGTCTAGCAAACCTGGAGTAAGAGGGCAAGCTCTCCCCTTGCTCCATGACCACTGGAGTCTCCAAAAAGTTGTTGAGGGAATCAACATCAAATTTTATCXXXXXXXXXXATCAATTCTCTTCTGAAATCATCAAACTCATTGATATACAGCTTGACATTTCTTTTTGGCAGAATGTTCCTGGCAAGCACATTATATGAGTAATGGTCCT	P,ad,af,ag,ah,ai,ak,al,am,an,aq,ar,as,at,au,av,aw,ax,ay,az,ba,bb,bc,bd,be,bf,bg,bj,bk,bl,bm,bn,bo,bp,bq,bs,bt,bu,bv,bw,by,bz,ca,cb,cc,ce,cf,cg,ch,ci,cj,ck,cm,cn,co,cp,cq,cs,ct,cv,cw,cx,cz,da,dd,df,dg,dh,di,dl,dm,dq,dr,ds,dt,du,dv,dw,dx,dy,dz,ea	117,13,2,6,13,18,4,14,6,15,14,14,13,6,4,14,12,8,3,1,8,15,7,10,5,7,12,8,3,14,4,10,6,7,5,7,6,19,5,2,12,3,7,12,7,16,3,17,10,12,5,9,3,5,3,4,20,8,21,7,6,5,8,13,6,7,8,4,4,10,2,6,7,16,6,11,14,8,8,2,6,6
>Marker10949	aaxbb	2
CTCCACTAAGTGTGCTTAGGTATCATGAGACATGTAAAGCATGAAGGACATACACAAAGTATGACTATATGATGTGGCAATGGGATGTAGGAAGCAAATGXXXXXXXXXXAATGCATGTGAAATTACAAAACTACCCCTAATACAAAAACTAGTCTAGGTGCTCTTACATTAATAGGGCACCCACCCTACACTATGGAGCCCTAAATACA	M,aa,af,az,br,bw,ch,ci,co,cr,cw,cx,cz,de,dk	5,2,2,1,3,1,1,1,2,3,1,1,1,1,2
CTCCACTAAGTGTGCTTAGGTATCATGAGACATGTAAAGCATGAAGGACATACACAAAGTATGACTATATGATGTGGCAATGGGATGTAGGAAGCAAATGXXXXXXXXXXAATGCATGTGAAATTACAAAACTACCCCTAATACAAAAACTAGTCTAGGTGCTCTTACATTAATAGGGCACCCACCCTACATTATGGAGCCCTAAATACA	P,aa,ah,ai,at,au,av,aw,ax,bf,bg,bl,by,ca,ce,cn,cw,cz,da,dd,dw	6,2,1,1,2,2,4,2,1,1,2,2,2,3,1,1,2,1,1,2,2
>Marker11125	aaxbb	2
TGCTTGATGTATATACATATATTGCCTAATTGTTGCTTTATTTTCAAATGCTTTCAAATGCTAATGTTCACGTTAAAAAAAACGAAAAAAAAAAGAAGAAXXXXXXXXXXTGGGGTTTATTATTCTTTCTTAGTTCCCACTTATTCCCCATTGCTCCTCTACTCCTTTGGGTTTTAGCTGCTTATCGCATACTTTCCTCTACCTTATCCT	M,aa,ac,ad,ae,aj,ak,am,an,ao,ap,at,au,ay,ba,bb,bd,be,bf,bh,bi,bj,bk,bm,bn,bp,bq,bs,bt,bv,bw,bz,ca,cb,cd,cf,ch,cj,ck,cl,cm,co,cp,cr,cs,cu,cv,cw,cy,cz,db,dc,de,dg,dh,dj,dl,dm,dn,do,dp,dt,dx,dy,dz	21,3,7,1,4,5,2,2,2,5,7,4,3,2,5,1,1,4,3,2,4,1,1,1,1,3,4,1,4,2,1,5,2,1,1,1,1,1,1,5,2,2,2,4,3,4,2,2,3,1,2,1,3,1,2,4,2,3,3,5,5,1,4,1,3
TGCTTGATGTATATACATATATTGCCTAATTGTTGCTTTATTTTCAAATGCTTTCAAATGCTAATGTTCACGTTAAAAAAAACGAAAAAAAAAAAGAAGAXXXXXXXXXXTGGGGTTTATTATTCTTTCTTAGTTCCCACTTATTCCCCATTGCTCCTCTACTCCTTTGGGTTTTAGCTGCTTATCGCATACTTTCCTCTACCTTATCCT	P,ad,ag,ah,ai,al,am,an,aq,ar,as,at,av,aw,ax,ay,ba,bb,bc,bd,be,bj,bk,bl,bn,bo,bp,bs,bt,bu,bv,bw,by,bz,ca,cc,ch,cj,cm,co,cq,cs,ct,cv,cw,cx,cz,da,dd,df,dg,dh,di,dr,ds,dt,du,dv,dw	17,3,1,1,1,1,4,3,1,3,1,1,2,3,2,1,4,6,3,3,3,3,2,1,2,1,3,1,2,5,3,2,1,1,1,1,1,1,3,1,3,2,1,1,2,3,3,1,2,1,1,1,1,3,2,2,1,2,1
>Marker11136	aaxbb	2
ATGGTGGCACCTATGAGGGCATAAAGTTGGAGGAGCTTGTTTTGGGGGTTGAAAACTTGGGGGTCCCTTGATGGTTGAAGAGAGGGGAAAGCCACCTTGGXXXXXXXXXXGTGGTGTGGTGGGCTTGTTGAGATTCTTGAGTGATTGTTGGTCATGTTGCTCTTTGAAACCTAGTTCTTGTTCTTTTGGGAGGCTAATGTCACACCCTGT	M,ac,ah,aj,am,an,ao,ar,at,au,av,aw,ay,ba,bb,be,bf,bi,bk,bm,bn,bo,bp,bs,bv,by,ce,ch,ci,ck,co,cv,cw,cx,cy,dc,dj,dl,dm,dn,do,dq,dr,dv,dy,dz,ea	12,1,4,2,2,2,1,3,1,1,3,4,1,2,6,2,1,2,4,1,4,2,2,1,2,1,2,7,1,1,2,4,1,3,2,1,1,1,2,3,2,3,4,1,2,1,1
ATGGTGGCACCTATGAGGGCATAAAGTTGGAGGAGCTTGTTTTGGGGGTTGAAAACTTGGGGGTCCCTTGATGGCTGAAGAGAAGGGAAAGCCACCTTGGXXXXXXXXXXGTGGTGTGGTGGGCTTGTTGAGATTCTTGAGTGATTGTTGGTCATGTTGCTCTTTGAAACCTAGTTCTTGTTCTTTTGGGAGGCTAATGTCACACCCTGT	P,ac,ad,af,ag,ah,ai,aj,al,an,ao,ap,aq,ar,au,av,ax,ay,bc,be,bg,bj,bm,bp,bq,br,bt,bu,bw,ca,cb,cc,cf,cg,ci,ck,cm,cn,co,cs,ct,dc,dd,di,dj,dk,dl,dq,du,dv,dx,dy	14,1,4,1,4,1,3,3,1,2,1,6,1,3,1,1,1,4,9,1,5,2,7,3,1,3,1,1,2,2,5,3,1,2,1,1,2,1,2,1,3,1,1,4,1,3,2,4,2,3,1,1
>Marker11181	aaxbb	2
ATGCACGATGCCCCTCATTGCCCCAGTGTAAGGCTTTGAGGTACCAATTGTTATCTTTTGTCATGACCTTGTAGCTGGGAACCTATTGGGTGAGAACTTCXXXXXXXXXXTCGTTGTCTTTCGTCATGATCTTATAGCATGGAACCTATTGGATGAGAACTTCTAATCTGCCCCTAGGTTCGCTTGAGGTTTATGCATGGTGCCTTTCAT	M,aa,ab,ac,ae,af,aj,ak,am,an,ao,ap,at,au,aw,ax,ay,az,ba,be,bf,bh,bi,bk,bm,bn,bo,bp,bq,br,bs,bt,bv,bw,by,bz,ca,cb,cc,cd,ce,cf,cg,ch,ci,cj,ck,cl,cm,co,cp,cr,cs,cu,cw,cx,cy,cz,da,db,dc,de,df,dg,dh,di,dj,dk,dm,dn,do,dp,dq,dt,dx,dy,dz,ea	79,9,5,11,10,6,12,4,18,10,13,13,3,7,9,8,2,4,9,8,5,13,7,3,1,3,6,4,7,8,8,10,4,1,10,2,4,8,12,6,1,3,1,3,3,12,2,11,2,5,4,9,6,6,4,6,16,1,1,12,7,4,2,2,3,6,7,9,10,12,11,9,8,10,10,9,7,5
ATGCACGATGCCCCTCATAGCCCCAGTGTAAGGCTTTGAGGTACCAATTGTTATCTTTTGTCATGACCTTGTAGCTGGGAACCTATTGGGTGAGAACTTCXXXXXXXXXXTCGTTGTCTTTCGTCATGATCTTATAGCATGGAACCTATTGGATGAGAACTTCTAATCTGCCCCTAGGTTCGCTTGAGGTTTATGCATGGTGCCTTTCAT	P,ad,af,ag,ah,ai,ak,al,am,an,aq,ar,as,at,au,av,aw,ax,ay,az,ba,bb,bc,bd,be,bf,bg,bj,bk,bl,bm,bn,bo,bp,bq,bs,bt,bu,bv,bw,by,ca,cb,cc,ce,cf,cg,ch,ci,cj,ck,cm,cn,co,cp,cq,cs,ct,cv,cw,cx,cz,da,dd,df,dg,dh,di,dl,dq,dr,ds,dt,du,dv,dw,dx,dz,ea	89,12,11,11,9,12,4,10,9,6,17,4,11,1,2,11,5,5,6,6,12,25,7,8,5,3,11,15,4,9,7,4,3,3,9,9,5,18,8,4,12,9,14,7,13,4,13,6,11,6,3,1,13,5,6,8,4,23,2,6,2,3,11,3,5,3,1,3,6,4,3,11,3,9,13,12,7,8,2
>Marker11337	ccxab	3
TCTTGGATGACTCCAATGTCTAAGCTTGTTAAGGCGTGGAAAAGGCAATTAGTTGGAAATTATGATTGCTTTACATTTCTTCACTGGCAATTGAGATACTXXXXXXXXXXATATAAATTACTATGTATTATATCATTAATTTACATGCATCTTTCTCATAATCAAAATTTCGGTTTGACAAAGACATTGTTGAGTTAAACATTTTGATAA	M,aa,ab,ac,ae,af,ah,aj,ak,am,an,ao,ap,ar,at,au,av,aw,ay,az,ba,bb,bd,be,bf,bg,bh,bi,bk,bl,bm,bn,bo,bp,bq,br,bs,bt,bv,bw,by,bz,cd,cg,ch,ci,cj,ck,cl,co,cp,cq,cr,cs,ct,cu,cv,cw,cx,cy,cz,db,dc,de,df,dg,dh,dj,dk,dl,dm,dn,do,dq,dr,ds,dt,du,dv,dw,dx,dy,dz,ea	81,4,9,4,11,9,7,14,13,21,7,1,6,4,4,9,8,12,4,2,9,7,10,8,1,3,12,13,2,8,5,11,7,8,5,5,8,6,6,6,19,12,6,6,8,6,4,9,17,5,9,4,12,3,2,16,14,9,14,6,6,9,8,11,2,5,8,2,6,8,16,9,11,7,12,12,7,7,5,2,3,2,11,1
TCTTGGATGACTCCAATGTCTAAGCTTGTTAAGGCTTGGAAAAGGCAATAAGTTGGAAATTATGATTGTTTTACATTTCTTCACTAGCAATTGAGATACTXXXXXXXXXXATATAAATTACTATGTATTATATCATTAATTTACGTGCATCTTTGTCATAATCAAAATTTCAGTTTGTCAAAGACATTGTTGAGTTGAATATTTTGATAA	P,aa,ac,ad,af,ag,ah,ai,aj,al,an,ao,ap,aq,ar,as,at,au,av,ax,ay,az,ba,bb,bc,be,bf,bg,bh,bj,bk,bm,bo,bp,bq,br,bs,bt,bu,bv,bw,bz,ca,cb,cc,cd,ce,cf,cg,ch,ci,cj,ck,cm,cn,co,cp,cq,cs,ct,cx,cy,cz,da,db,dc,dd,df,dg,dh,di,dj,dl,dp,dq,dt,du,dv,dw,dx,dy,ea	76,3,9,13,4,7,9,15,1,9,7,7,3,15,3,12,1,6,10,14,11,8,5,4,12,8,5,4,3,16,4,7,3,9,2,2,8,11,13,3,10,8,10,17,12,5,9,11,10,1,5,5,10,9,13,3,3,4,7,9,1,6,7,20,1,2,3,6,8,6,15,4,8,18,7,3,8,9,6,4,5,1
TCTTGGATGACTCCAATGTCTAAGCTTGTTAAGGCTTGGAAAAGGCAATAAGTTGGAAATTATGATTGCTTTACATTTCTTCACTAGCAATTGAGATACTXXXXXXXXXXATATAAATTACTATGTATTATATCATTAATTTACGTGCATCTTTGTCATAATCAAAATTTCAGTTTGTCAAAGACATTGTTGAGTTGAATATTTTGATAA	M,aa,ab,ac,ae,af,ah,aj,ak,am,an,ao,ap,ar,as,at,au,av,aw,ay,az,ba,bb,bd,be,bf,bh,bi,bl,bm,bn,bo,bp,bq,br,bs,bt,bv,bw,by,bz,cd,ce,cg,ch,ci,cj,ck,cl,co,cp,cq,cr,cs,ct,cu,cv,cw,cx,cy,cz,db,dc,de,dg,dh,dj,dk,dl,dm,dn,do,dq,dr,ds,dt,du,dv,dw,dx,dy,dz,ea	85,3,10,6,12,2,3,12,13,26,7,7,5,9,1,3,8,3,10,5,6,4,5,14,8,4,5,8,8,7,9,3,3,11,7,6,9,4,4,19,7,12,1,6,19,8,11,5,12,8,6,9,9,10,11,18,11,15,10,7,6,7,9,6,5,6,8,11,11,10,11,16,6,19,14,5,3,5,10,7,3,14,2
>Marker11449	aaxbb	2
ATTTTAAAGAATTGTGGAATTGTGAAACTTTGTGTGTGCACTTGTTGAACTGTATAAAATGTAAATAACTGTTGTCTATTTCGCATTTTTTACACTACATXXXXXXXXXXTGTGTGTGCACTTGTTGAACTGTATAAAATGTAAATAACTGTTGTCTATTTCGCATTTTTTACACTACATTCTAAGCACCCACAGGTTTGAGTAAAAAAG	P,ag,ai,al,am,as,ax,bc,bu,by,cc,ce,cp,cq,cs,df,dg,dh,di,dl,dv,ea	3,2,1,1,1,2,1,2,1,1,2,3,1,2,1,1,1,1,1,3,1,3
ATTTTAAAGAATTGTGGAATTGTGAAACTTTGTGTGTGCACTTGTTGAACTGTATAAAATGTAAATAACTGTTTTCTATTTCGCATTTTTTACACTACATXXXXXXXXXXTGTGTGTGCACTTGTTGAACTGTATAAAATGTAAATAACTGTTTTCTATTTCGCATTTTTTACACTACATTCTAAGCACCCACAGGTTTGAGTAAAAAAG	M,ab,af,am,br,bt,bz,cj,cl,cp,dm,dn,do,dz	7,2,2,1,1,1,2,1,1,1,1,1,1,4
>Marker11625	aaxbb	2
TTTATCTGAGGATGCTCAACAAAAGTCACAAGATGGTTGACACCTAGCCTTAACAGGAATTCCTCGTAGGCTCGAGCTTTGAATTGGGTGTTGTTGTCAGXXXXXXXXXXTTGATACATTTGGTAAAATAGTCGATGGCGACCATCAAGAACTTGACATATCATGGGGATTTTGGTAATGACCCCAGTATGTCCATCCCCACGGGGCAAA	P,ac,ad,af,ag,ah,ai,al,am,an,aq,ar,as,at,au,av,aw,ax,ay,az,ba,bb,bc,bd,be,bf,bg,bj,bk,bl,bm,bn,bo,bp,bq,bs,bt,bu,bv,bw,by,bz,ca,cb,cc,ce,cf,cg,ch,ci,cj,ck,cm,cn,co,cp,cq,cs,ct,cv,cw,cx,cz,da,dd,df,dg,dh,di,dj,dl,dq,dr,ds,dt,du,dv,dw,dx,dy,dz	101,7,11,9,14,22,11,12,9,4,23,9,9,10,2,15,2,10,7,8,2,15,19,14,7,14,10,17,6,16,18,9,3,5,8,6,5,20,9,7,13,3,11,8,8,16,21,20,7,7,5,12,7,16,9,8,23,6,23,11,6,4,12,24,2,5,16,1,9,8,10,12,14,10,4,10,15,4,15,2,9
TTTGTCTGAGGATGCTCAACAAAAGTCACAAGGTGGTTGACACCTAGCCTTAACAGGAATTCCTCGTAGGCTCGAGCTTTGAATTGGGTGTTGTTGTCAGXXXXXXXXXXTTGATACATTTGGTAAAATAGTCGATGGCGACCATCAAGAACTTGACATATCATGGGGATTTTGGTAATGACCCCAGTATGTCCATCCCCACGGGGCAAA	M,aa,ab,ac,ae,af,aj,ak,am,an,ao,ap,as,au,aw,ax,ay,az,ba,bb,be,bf,bh,bi,bk,bm,bn,bo,bp,bq,br,bs,bt,bv,bw,by,bz,ca,cb,cc,cd,ce,ch,ci,cj,ck,cl,cm,co,cp,cr,cs,cu,cv,cw,cx,cy,cz,db,dc,dd,de,df,dh,di,dj,dk,dl,dm,dn,do,dp,dq,dt,dx,dy,dz,ea	71,8,8,4,7,13,11,8,8,16,12,7,1,5,6,5,8,6,8,12,3,1,16,7,2,6,6,9,4,5,12,6,10,10,7,10,25,9,6,9,9,1,7,10,9,5,21,9,6,6,11,5,18,4,5,8,20,2,13,13,1,9,1,5,7,14,9,10,27,7,11,9,4,7,11,6,5,10
>Marker11822	aaxbb	2
AAGAATAAGGATTATGTGAGAGTAGAACTGCGGATTTGGATGTCGTGAGCGATGTATGTTAGAATTCGGGGGTGGGTATATGGACCCATATCTGTTGACCXXXXXXXXXXTATCTATATCCATTGAAGGTGAGAGAAAACACTAATTGAAAAGAGAGAGAAATGGAAAACCTTCAAGAACATGGTCTTCACTCTTCATATCCAAGATAAG	M,aa,am,bm,bn,bq,bs,bt,bz,co,cr,cv,cw,cx,de,dh,dl,dp,dx,ea	1,1,1,1,2,1,1,1,1,1,3,1,1,1,1,1,1,1,1,1
ACGAATAAGGATTATGTGAGAGTAAAACTGCGGATTTGGATGTCGTGAGCGATGTATGTTAGAATTCGGGGGTGGGTATATGGACCCATATCCGTTGACCXXXXXXXXXXTATCTATATCCATTGAAGGTGAGAGAAAACACTAATTGAAAAGAGAGAGAAATGGAAAACCTTCAAGAACATGGTCTTCACTCTTCATATCCAAGAGAAG	P,af,ah,ai,at,ba,bg,bh,bl,bn,bp,ca,ce,cm,co,ct,cw,dl,dw,dy,dz	2,1,1,3,3,1,1,1,1,1,1,1,1,1,2,2,1,1,1,2,1
>Marker11870	aaxbb	2
GGAAAGGGGTTTTCAGTTCTTACCATACTCTAACATACCCAACATCACTAACACATATGTTTTTATTCTTTTTACAGGTGTTGAGGAAAGAATCCATGTGXXXXXXXXXXTCAAGAACCTCTGGATTTGAGGTCAAATCCTTTTCAAGGGGGAGGGAATGATGCAATCCTACCTCCCAAGGGGCATTGGATAGAAGACTCCAAGAAGATT	M,ae,ak,ao,au,be,bh,bi,bq,bs,bz,ck,cu,de,dk,dm,dn,dq,ea	7,2,1,1,1,1,1,1,1,1,1,1,3,1,3,4,1,1,6
GGAAAGGGGTTTTCAGTTCTTACCATACTCTAACATACCCAACATCACTAATACATATGTTTTTATTCTTTTTACAGGTGTTGAGGAAAGAATCCATGTGXXXXXXXXXXTCAAGAACCTCTGGATTTGAGGTCAAATCCTTTTCAAGGGGGAGGGAATGATGCAATCCTACCTCCCAAGGGGCATTGGATAGAAGACTCCAAGAAGATT	P,ac,ah,ai,am,an,aq,as,bg,bk,bu,cb,ce,cf,ch,cj,co,dg,dr,ds,dw,dx,dz,ea	2,1,1,1,1,1,1,1,1,1,1,2,1,1,1,1,1,1,1,1,1,1,3,3
>Marker11914	nnxnp	2
TTCCGTGGAAGTATACCCCTCCCGTATCCAGCGAAAGAGTTGCAACCGACGTTGACTCCCTATCAGCTAAGGTAACCAACATCACCGGCCTCAGTGGCGTXXXXXXXXXXCCCACAGACATAGCCACCCCCTCGAAGGAAGTAGACCCTCCCATGGCAAAAGGAGCCGAAAGGAAAGAGGGACTTCAAGGAAAAAACGTGACTTTGGAAG	M,aa,ab,ae,af,ak,am,an,ao,ap,au,aw,ax,ay,be,bf,bh,bi,bo,bs,bt,bv,bw,by,bz,cb,cd,cf,ch,ck,cl,cm,co,cr,cu,cv,cw,cy,cz,de,df,dh,dj,dk,dm,do,dt,dx,ea	16,2,4,2,3,1,1,1,3,2,1,1,2,2,1,2,4,1,2,4,1,1,1,1,2,1,1,2,1,1,1,2,1,1,1,1,2,1,1,1,2,1,2,4,4,3,1,1,1
TTCCGTGGAAGTATACCCCTCCCGTATCCAGCGAAAGAGTTGCAACCGACGTTGACTCCCTATCAGCTAAGGTAACCAACATCACCGGCCTCAGTGGCGTXXXXXXXXXXCCCACAGACATAGCCACCCCCTCGAAGGAAGTAGATCCTCCCATGGCAAAAGGAGCCGAAAGGAAAGAGGGACTTCAAGGAAAAAACGTGACTTTGGAAG	M,P,aa,ac,ae,ag,ah,aj,ak,am,ao,ap,aq,as,at,au,av,aw,ax,ay,az,ba,bb,bc,bd,be,bf,bg,bh,bj,bk,bl,bm,bn,bo,bp,bq,br,bs,bt,bu,bw,by,bz,cb,cc,cd,ce,cf,cg,ch,ci,cj,ck,cl,cm,cn,co,cp,cq,cr,cs,ct,cu,cv,cw,cx,cy,cz,da,db,dc,dd,de,df,dg,dh,di,dj,dk,dl,dm,dn,do,dp,dr,ds,dt,du,dv,dw,dx,dy,dz,ea	15,31,3,3,2,2,6,1,3,2,3,4,3,4,2,3,3,1,2,1,1,1,6,3,3,1,2,4,2,2,1,2,3,2,2,1,2,3,2,3,1,4,4,1,2,4,2,1,2,4,1,5,1,1,2,2,2,3,1,1,2,2,3,2,1,2,4,3,1,2,2,3,1,3,4,1,1,2,1,4,1,2,1,3,1,1,4,2,1,2,1,1,2,4,1
>Marker12025	aaxbb	2
ATTTGGTGAATTTGGATATAGATTGTCGGGTATTTTTTTAGTGAATTTGGGTTACCCCCAGCCGAGATCTAGAAACTAATTCCTCTGGGTACTTAGATCCXXXXXXXXXXTTGCTCTTCCTTACACATTGACTTGGAGGTCGAACTCCTAATCACATGTTTAAGGGACATGGTTATCTACCAACCATACCATACCTCACCATGGTGATTT	M,aa,ac,ak,am,ap,au,ax,bi,bt,bv,ci,cq,cs,dc,de,dk,dl,dm,dn,dz,ea	1,1,1,1,3,1,2,2,1,1,1,1,1,1,1,3,1,1,1,1,2,3
ATTTGGTGAATTCGGATATAGATTGTCGGGTATTTTTTTAGTGAATTTGGGTTACCCCTAGCCGAGATCTAGAAACTAATTCCTCTGGGTACTTAGATCCXXXXXXXXXXTTGCTCTTCCTTACACATTGACTTGGAGGTCGAACTCCTAATCACATGTTTAAGGGACATGGTTATCTACCAACCATACCATACCTCACCATGGTGATTT	P,ak,ap,bf,bg,bh,bj,bm,bo,bq,ce,cg,cj,cl,co,cp,cu,cv,cw,dk,dp,ds,du,ea	6,1,1,2,2,2,1,1,1,2,5,1,2,2,1,1,5,1,1,1,1,1,1,2
>Marker12322	aaxbb	2
AGGGGAAGGAAAAAGAGGAAAGGGATTCCTCCAAGAAGATTGTTAAGAAGAAAAATAATTTTGCAACAAAAGGTGATATCAAAAGAGCACTCCTTCTTAAXXXXXXXXXXATTTGGTGATATATTTCCCAAAGAGATACCCCCTGGGCTACCTCCTATTAGTGGAATAGAACACCAAATAGACTTAGTCCCAAGAGCAAGCCTTCCTAAT	M,aa,ac,ae,af,aj,ak,am,an,ao,ap,at,au,aw,ax,ay,az,ba,be,bf,bh,bi,bm,bn,bo,bp,bq,br,bt,bv,bw,by,bz,ca,cb,cc,cd,cf,ch,ci,ck,cl,cm,cp,cr,cs,cu,cv,cw,cx,cy,cz,db,dc,de,df,di,dj,dk,dm,dn,do,dp,dq,dt,dx,dy,dz	32,3,6,8,3,5,8,4,9,10,2,7,3,4,1,4,6,2,5,1,2,6,2,2,3,1,2,4,4,2,2,4,3,3,2,1,2,3,4,3,2,9,2,4,5,2,2,3,2,3,3,4,5,2,8,2,2,4,5,6,8,3,4,3,3,3,7,2
AGGGGAAGGAAAAAGAGGAAAGGGATTCCTCCAAGAAGATTGTTAAGAAGAAAAATCATTTTGCAACAAAAGGTGATATCAAAAGAGCACTCCTTCTTAAXXXXXXXXXXATTTGGTGATATATTTCCCAAAGAGATACCCCCTGGGCTACCTCCTATTAGTGGAATAGAACACCAAATAGACTTAGTCCCAAGAGCAAGCCTTCCTAAT	P,ad,af,ag,ah,ai,ak,al,am,an,aq,ar,as,at,au,av,aw,ax,ay,az,ba,bb,bc,bd,be,bf,bg,bi,bj,bl,bm,bn,bo,bq,bs,bu,bv,bw,by,bz,ca,cb,cc,ce,cf,cg,ch,ci,cj,ck,cm,cn,cp,cq,cs,ct,cv,cw,cx,cz,da,dd,df,dg,dh,di,dl,dq,dr,ds,dt,du,dv,dw,dx,dy,dz	44,1,1,4,5,12,1,6,5,4,6,2,8,2,4,5,3,4,2,4,7,16,11,5,1,4,5,1,11,11,4,2,2,7,1,11,1,3,3,1,3,2,1,4,1,7,4,1,6,3,2,1,1,4,5,8,4,5,3,1,5,5,2,2,3,6,6,3,2,1,1,6,7,7,3,2,1
>Marker12493	aaxbb	2
TTGGGTGGACACTTGTTGACCTTCCAAGAATAAATACTTCCATATGCATGCATCGGGTGCTCTTGGAAGGTGACTTCAAGACTGCAAGGCAACCACAAAGXXXXXXXXXXATTTCGAATAGCAGTTGGGTTTCACTTGTCCAAGTGGTCCCTAAGAAGTCAGATATCACTATTGTGAGGAACCATGATAATGAGTTGATATTGACTAAAG	M,aa,ab,ac,ae,af,aj,ak,am,an,ao,ap,as,at,au,aw,ax,ay,az,ba,bb,be,bf,bh,bi,bk,bm,bn,bo,bp,bq,br,bs,bt,bv,bw,by,bz,ca,cb,cc,cd,ch,ci,cj,ck,cl,cm,co,cp,cr,cs,cu,cv,cw,cx,cy,cz,da,db,dc,de,df,dh,di,dj,dk,dl,dm,dn,do,dp,dq,dt,dx,dy,dz,ea	62,15,4,9,10,7,16,14,14,7,22,14,1,9,6,6,13,2,7,5,7,2,1,18,8,7,8,5,8,9,5,17,5,5,14,7,10,11,6,3,4,17,3,16,5,3,14,3,3,2,16,10,8,2,4,4,14,5,1,10,6,12,2,5,5,9,7,2,14,15,10,14,4,2,6,3,5,12
TTGGGTGGACACTTGTTGACCTTCCAAGAATAAATACTTCCATATGCATGCATCGGATGCTCTTGGAAGGTGACTTCAGGACTGCAAGGCAACCACAAAGXXXXXXXXXXATTTCGAATAGCAATTGGGTTTCACTTGTCCAAGTGGTCCCTAAGAAGTCAGATATCACTATTGTGAGGAACCATGATAATGAGTTGATATTGACTAAAG	P,ac,ad,af,ag,ah,ai,al,am,an,ao,aq,ar,as,at,au,av,aw,ax,ay,az,ba,bb,bc,bd,be,bf,bg,bj,bk,bl,bm,bn,bo,bp,bq,bs,bt,bu,bv,bw,by,ca,cb,cc,ce,cf,cg,ch,ci,cj,ck,cm,cn,co,cp,cq,cs,ct,cv,cw,cx,cz,da,db,dd,df,dg,dh,di,dj,dl,dn,dq,dr,ds,dt,du,dv,dw,dx,dy,dz	93,4,10,13,18,18,10,11,22,9,1,15,17,7,15,7,10,4,4,11,6,3,11,20,15,8,11,17,16,5,5,14,4,3,9,9,10,10,20,8,1,11,3,6,16,11,9,11,7,14,8,1,5,12,7,5,11,6,12,6,3,4,8,10,1,7,1,5,4,4,4,3,1,4,16,4,7,6,13,8,12,3,6
>Marker12580	aaxbb	2
ACCAGTACCACCAATCACTAACCTTGATCGCCCTTAGGATTTAGGAAGATATTACATTACTTGTTTTCAAATCTCCATTGGTATGATGAACAACTTGATGXXXXXXXXXXAGCATTTGCTTCAGACCAACTAATCTTGTAGGCTCATACTATCAATTTGAAGGAGAATATTTTCTTTCTTGTGACTAATCTCCATTATGATATTTTTCTT	P,ab,ad,ae,af,ai,ak,am,an,ao,aq,ar,as,at,ay,az,ba,bb,bd,be,bf,bg,bh,bj,bl,bm,bo,bp,bq,bs,bu,bw,by,bz,ca,ce,cg,cj,ck,cl,cm,cn,co,cp,cq,cs,ct,cu,cv,cw,cy,cz,da,db,dc,dg,dh,dj,dk,dl,dn,do,dp,dq,dr,dt,du,dv,dw,dx,ea	24,5,1,9,2,2,1,3,3,2,3,1,1,2,2,8,1,15,1,2,4,3,4,2,3,2,2,7,7,1,6,1,1,1,2,3,5,6,3,7,3,3,2,2,1,1,7,1,2,2,5,3,1,1,3,2,3,3,5,2,3,1,1,2,3,6,1,2,5,3,1
ACCAGTACCACCAATCACTAACCTTGATCGCCCTTAGGATTTAGGAAGATATTACATTACTTGTTTTCAAATCTCCATTGGTATGATTAACAACTTGATGXXXXXXXXXXAGCATTTGCTTCAGACCAACTAATCTTGTAGGCTCATACTATCAATTTGAAGGAGAATATTTTCTTTCTTGTGATTAATCTCCATTATGATATTTTTCTT	M,aa,ac,ad,af,ag,ah,aj,ak,al,an,ap,ar,as,at,au,av,aw,ax,ay,ba,bc,bd,bi,bj,bk,bl,bm,bn,bo,br,bs,bt,bv,bw,by,bz,ca,cb,cc,cd,cf,ch,ci,cm,cn,co,cq,cr,cs,ct,cu,cw,cx,da,db,dd,de,df,dg,dh,di,dj,dk,dl,dm,dn,dt,dw,dx,dy,dz,ea	26,3,3,5,3,5,4,4,3,2,4,2,1,1,1,2,3,3,4,2,3,2,3,2,4,1,1,1,4,3,3,2,6,4,2,3,6,1,6,2,5,2,7,1,2,3,1,3,4,3,1,2,1,3,4,2,1,3,2,2,4,2,1,1,5,4,1,3,4,4,1,2,2
>Marker12708	aaxbb	2
TCAGCCCCAGGACACTTATCCCCTCCACAACTCCACACTGCTTGTTTGATCTCTTGGTCAGAGAATGGGACAGTCAGCTGTTCTCTTTGCCTCTAAGAAAXXXXXXXXXXTCCCCATATATAAATATACCTGGAATATTATTATAAGCTCTCCTGAAATTCATGTATTTGTGAAAGTAAGCAGTGTTGTAGTCCCCCTCCTTCAGCCATC	M,aa,ab,ac,ae,af,aj,ak,am,an,ao,ap,at,au,aw,ax,ay,az,ba,be,bf,bh,bi,bk,bm,bn,bo,bp,bq,br,bs,bt,bv,bw,bz,ca,cb,cc,cd,cf,ch,ci,cj,ck,cl,cm,co,cp,cr,cs,cu,cw,cx,cy,cz,db,dc,de,df,dg,dh,di,dj,dk,dm,dn,do,dp,dq,dx,dy,dz,ea	45,6,7,8,6,4,7,2,11,6,15,4,4,3,4,3,4,4,1,4,7,6,3,2,8,2,3,2,5,7,5,8,1,3,5,6,3,1,7,2,2,4,5,3,16,1,6,1,7,2,5,2,4,3,5,6,4,3,4,3,5,4,13,8,10,13,3,6,5,6,2,4,3
TCAGCCCCAGGACACTTATCCCCTCCACAACTCCACACTGCTTGTTTGATCTCTTGGTCAGAGAATGGGACAGTCAGCTGTTCTCTTTGCCTCTGAGAAAXXXXXXXXXXTCCCCATATATAAATATACCTGGAATATTATTATAAGCTCTCCTGAAATTCATGTATTTGTGAAAGTAAGCAGTGTTGTAGTCCCCCTCCTTCAGCCATC	P,ad,af,ag,ah,ai,ak,al,am,an,aq,ar,as,at,au,av,aw,ax,ay,az,ba,bb,bc,bd,be,bf,bg,bj,bk,bl,bm,bn,bo,bp,bq,bs,bt,bu,bv,by,bz,ca,cb,cc,ce,cf,cg,ch,ci,cj,ck,cm,cn,co,cp,cq,cs,ct,cv,cw,cx,cz,da,dd,df,dg,dh,dl,dq,dr,ds,dt,du,dv,dw,dx,dy,dz,ea	61,8,3,9,10,12,3,7,11,3,10,8,10,3,2,14,1,4,4,7,9,13,12,6,7,8,13,13,1,6,4,1,2,9,3,7,5,6,3,7,1,6,5,4,6,1,10,5,4,2,3,1,3,2,4,4,3,6,4,5,7,4,12,2,4,1,4,3,8,3,6,2,10,8,3,4,1,11,1
>Marker12830	aaxbb	2
CGATTGACAAAGGGTGCAAAAGACGACATTAGTCTCTGCATGCTATCATGCGTTGAGTCTTAGAGATAGCAAAAGAATGTTTATACGGATAACCACTTGGXXXXXXXXXXAGGGTGTAGAGGACGACGTTAGTCACTGCATGGTATCATGCGTTGAGTCTTAGAGATAGCAAAAGAATGTTTATACGGACAACCAATTGGGTATTTCCGC	P,ag,ah,ai,ak,am,an,ar,as,au,av,ba,bb,bd,be,bf,bg,bj,bl,bo,bp,bs,bt,bw,ca,cf,cg,cn,cq,ct,cv,cw,cx,da,dd,dl,dq,ds,du,dv,dw,dx,ea	14,4,4,4,1,1,1,1,3,2,3,2,3,2,3,1,5,2,3,1,1,2,1,1,2,2,1,3,5,3,3,4,1,1,3,1,2,1,5,1,1,1,1
CAATTGACAAAGGGTGCAAAAGACGACATTAGTCTCTGCATGCTATCATGCGTTGAGTCTTAGAGATAGCAAAAGAATGTTTATACGGATAACCACTTGGXXXXXXXXXXAGGGTGTAGAGGACGACGTTAGTCTCTGCATGGTATCATGCGTTGAGTCTTAGAGATAGCAAAAGAATGTTTATACGGACAACCACTTGGGTATTTCCGC	M,aa,ac,ae,af,aj,am,ap,at,aw,ax,ay,be,bf,bh,bi,bk,bn,bo,bp,br,bs,bt,bv,by,bz,cb,cc,ch,cl,cm,co,cr,cs,cv,cx,cy,db,dc,de,dh,dj,dk,dm,dn,do,dp,dq,dx,dy,dz,ea	14,2,1,2,3,4,4,4,4,2,1,2,2,2,1,6,2,1,1,1,4,4,5,1,1,1,4,3,1,1,1,1,2,1,1,1,4,5,1,1,1,3,3,1,4,2,4,2,1,2,1,1
>Marker13199	aaxbb	2
TGTATTTAGGGCTCCATAGTCTCGAGAGGGTACCCTAGTAATGTAGGATTTTTCAGCCCTTGTATTTTAGGGCACCTAGACTAGTTTTTGTATTAGGGGTXXXXXXXXXXGCATTTTCTTGCTACACCTTATTGTCAATCATATAGTCACACTTTGTGCATGTCCTTCATGCTTTACATGCCTCATGACACCTAAGCACACTTAGTGGAG	P,ad,ar,as,at,av,bb,bc,bf,bg,bj,bl,bs,bu,ca,ce,cg,cn,co,cp,ct,du,dx	5,1,1,1,1,3,1,2,2,1,2,1,1,2,1,1,1,3,1,1,1,1,1
TGTATTTAGGGCTCCATAGTCTAGGGAGGGTACCCTAGTAATGTAGGATTTTTCAGCCCTTGTATTTTAGGGCACCTAGACTAGTTTTTGTATTAGGGGTXXXXXXXXXXGCATTTTCTTGCTACACCTTATTGTCAATCATATAGTCACACTTTGTGCATGTCCTTCATGCTTTACATGCCTCATGACACCTAAGCACACTTAGTGGAG	M,ab,ac,af,am,ap,at,az,ba,bf,br,cd,ck,cr,cx,dj,dp,ea	1,1,2,1,3,1,1,2,1,1,1,3,1,4,1,1,1,1
>Marker13290	aaxbb	2
TGCAAGGTCGAACCGATCCTATCAACCATTAAGCATGTCTAGGGAAGAATGAAGCTGGGTTCATACAAATTACATGATCCATTGCTCTCTGATCGTAGTTXXXXXXXXXXGATACATTCCCCCTACCACCCCTCTTGCACTTTTTAGCTGTGTAATCACTCTTTTGAACAGCTAAGTTTCTCTTCTTCAATATTTGTAAGATGAGATTCA	P,aa,ab,ad,ae,af,ah,ai,ak,am,ao,ap,aq,ar,as,at,au,av,ax,ay,az,ba,bb,bd,be,bf,bg,bh,bj,bk,bl,bm,bo,bp,bq,bs,bu,bw,by,ca,ce,cf,cg,ch,cj,ck,cl,cm,cn,co,cp,cq,cs,ct,cu,cv,cw,cx,cy,cz,da,db,dc,dg,dh,dj,dk,dl,dn,do,dp,dq,dr,ds,dt,du,dv,dw,ea	50,5,1,2,6,4,10,16,5,12,10,2,12,2,5,5,2,5,1,5,10,6,12,3,6,7,17,7,6,6,2,5,5,8,12,6,9,4,8,4,12,4,1,6,8,11,5,6,5,1,2,3,5,8,10,4,4,9,11,20,5,3,13,4,2,8,1,11,12,4,2,9,12,1,4,16,11,3,2
TGCAAGGTCGAACCGATCCTATCAACCATTAAGCATGTCTAGGGAAGAATGAAGCTGGGTTCATACAAATTACATGATCCATTGCTCTCTGATCGTAGTTXXXXXXXXXXGATACATTCCCCTTACCACCCCTCTTGCACTTTTTAGCTGTGTAATCACTCTTTTGAACAGCTAAGTTTCTCTTCTTCAATATTTGTAAGATGAGATTCA	M,aa,ab,ac,ad,ae,af,ag,ah,aj,ak,al,am,an,ap,ar,as,at,au,av,aw,ax,ay,ba,bc,bd,bf,bh,bi,bj,bk,bl,bm,bn,bo,br,bs,bt,bv,bw,by,bz,cb,cc,cd,cf,cg,ch,ci,ck,cl,cm,cn,co,cp,cq,cr,cs,cu,cv,cw,da,db,dd,de,df,dg,dh,di,dm,dn,do,dp,dt,dx,dy,dz,ea	48,2,3,11,5,9,3,6,9,8,7,6,7,13,5,4,5,6,4,5,5,7,5,10,23,3,6,10,6,1,9,2,6,5,1,12,3,10,4,3,3,12,11,7,13,6,4,5,3,1,3,4,3,2,4,4,5,5,3,6,7,5,4,11,11,7,3,3,7,5,7,1,1,5,7,6,4,1
>Marker13343	aaxbb	2
CTAGCTCCGACAACTGAGGAAGATCCTGCTAGTTGGTGCACTAAGAAAGTGAAGACACGAGATAGTGAGGCTGTAGTGATAGAAACCTTGAAGGTGGAGGXXXXXXXXXXCAGGAGTCAAAGGAACAACTCCAGGTTTGGAGACAACAGTGCCAGGGAAGATTGATTTCCAGAGTGTGAAAACGAATAGCTCAAATAAACAGGGCTTGCA	M,aa,ab,ae,aj,ak,am,an,ao,au,ax,az,ba,bb,bh,bi,bk,bm,bn,br,bs,bv,bw,by,bz,cb,ci,cl,cm,co,cp,cq,cr,cs,cu,cx,db,dc,de,dh,di,dk,dl,dm,dn,do,dq,dt,dx,dz,ea	15,3,1,2,4,1,1,1,2,2,1,1,2,3,1,3,1,1,1,1,1,2,1,1,3,1,1,1,1,2,1,1,4,1,5,1,2,2,3,1,1,1,1,4,3,2,3,2,1,3,2
CTAGCTCCGACAAGTGAGGAAGATCCTGCTAGTTGGTGCACTAAGAAAGTGAAGACACGAGATAGTGAGGCTGTAGTGATAGAAACCTTGAAGGTGGAGGXXXXXXXXXXCAGGAGTCAAAGGAACAACTCCAGGTTTGGAGACAACAGTGCCAGGGAAGATTGATTTCCAGAGTGTGAAAACGAATAGCTCAAATAAACAGGGCTTGCA	P,ad,af,ag,ai,al,am,aq,as,at,au,ay,bb,bc,be,bf,bg,bh,bj,bk,bl,bo,bq,bs,bt,bu,bw,ca,cb,ce,cf,cm,cn,co,cp,cq,cv,da,dg,dh,di,dl,dr,dt,du,dv,dw,dx,dz	30,1,1,2,1,2,3,5,3,1,1,2,2,1,1,2,2,2,1,1,4,2,1,1,2,6,1,1,1,2,1,1,2,2,1,4,2,1,2,2,1,1,2,1,3,3,2,1,2
>Marker13604	aaxbb	2
ATAAGTATATAATTCCTGATATCTAGCCTCTCAAAGTGGCATAGTAAGTTTCTTGCTATAGCATCCGATACCCCAAAAAGATTTACTAAGAAGACACTACXXXXXXXXXXGGATGTACTTCTCTGAAACAAAAATCAAACCATTTTAAACTACTCAAAGGTTGCATTTCCAAAATATTGAAGTCCAGAGACTTTTCCTCTAGTAATTTAG	M,ac,ad,af,aj,am,ap,av,aw,ax,bc,bi,bk,bl,bm,bs,bw,cd,cg,cn,cw,cx,dc,dd,de,dm,dn,dy,dz	3,1,2,1,3,1,1,2,1,1,3,2,2,1,1,1,1,1,2,1,1,2,1,5,1,1,1,1,1
ATAAGTATATAATTCCTGATATCTAGCCTCTTAAAGTGGCATAGTAAGTTTCTTGCTATAGCATCCGATACCCCAAAAAGATTTACTAAGAAGACACTACXXXXXXXXXXGGATGTACTTCTCTGAAACAAAAATCAAACCATTTTAAACAACTCAAAGGTTGCATTTCCAAAATATTGAAGTCCAGAGACTTTTCCTCTAGTAATTTAG	P,af,ai,aq,at,au,av,bb,bf,bg,bk,bl,bm,bp,bq,bs,ck,cm,ct,dg,dh,dl,dn,dp,dq,du,dw	4,1,1,2,3,1,1,1,2,1,1,1,1,1,3,2,2,1,1,2,1,1,1,1,1,1,1
>Marker13789	aaxbb	2
AGTCTTACATGAGGGATCTGCAGACAAAGCTTAGGCTAAATTAGGCTACACTTTCATAAGTTACTTAAGCTGAGTTTAGTCTTACATGAGGGATCTGCAGXXXXXXXXXXACCTAGGAGGGATGTCTAAATTGGGTGGAGTCTTAAATGAGGGATCTGCGGATGAAGCTTGGATATTCATCCTGACGAGCGATTGGGGGTTTAGTAATTT	M,ae,af,am,ao,ax,ay,be,bi,bk,bo,br,bt,bz,cc,cd,cp,cu,cw,dc,de,df,dg,dh,dj,dk,dm,dn,dq,dx,dz	10,4,1,1,2,1,1,1,2,3,1,1,1,5,1,1,2,7,1,2,3,3,1,1,6,6,1,1,2,2,2
AGTCTTACATGAGGGATCTGCAGACAAAGCTTAGGCTAAATTAGGCTACACTTTCATAAGTTACTTAAGCTGAGTTTAGTCTTACATGAGGGATCTGCAGXXXXXXXXXXACCTAGGAGGGATGTCTAAATTGGGTGGAGTCTTAAATGAGGGATCTGCGAATGAAGCTTGGATATTCATCCTGACGAGCGATCGAGGGTTTAGTAATTT	P,ad,ag,ah,ai,ak,al,am,an,aq,ar,at,av,ax,ba,bd,be,bg,bj,bk,bq,bt,bw,bz,cb,cc,ce,cf,cg,ch,ci,cn,co,cq,cs,cv,da,dc,dd,df,dg,dq,dr,ds,dt,du,dz,ea	17,2,1,1,2,1,1,8,1,2,4,1,1,1,1,1,1,2,2,3,1,1,1,2,1,2,4,4,1,2,1,2,1,1,1,1,2,1,1,1,1,3,2,1,1,2,1,6
>Marker13830	aaxbb	2
CTTCCCGGTTAGAAGCTCCAGCAACACGATGCCGAAGCTGTACACGTCACACTCCTTCGTGGCTTCCCCGGTTAAAGTAGCTTCCGGTGACACGTAACCCXXXXXXXXXXCAAAAAGCACGTTTTGGGGTTTGATGTCACCGTGGATAAGTGAAGATTGGTGCAAAAACGCTATGCCGCGAGCAATTCCTAGTGCAATGAGGTGTCGCAT	P,ac,ad,af,ag,ah,ai,al,am,an,aq,ar,as,at,au,av,aw,ax,ay,az,ba,bb,bc,bd,be,bf,bg,bh,bj,bk,bl,bm,bn,bo,bp,bq,bs,bt,bu,bv,bw,bz,ca,cb,cc,ce,cf,cg,ch,ci,cj,cm,cn,co,cp,cq,cs,ct,cv,cw,da,dd,df,dg,dh,di,dj,dl,dq,dr,ds,dt,dv,dw,dx,dz	41,3,3,2,3,3,7,5,6,9,5,3,4,6,1,2,6,2,3,4,5,6,13,2,3,2,9,6,9,1,5,5,2,8,5,1,3,6,6,3,3,2,1,4,3,9,2,7,5,3,5,3,3,5,3,9,4,8,3,2,2,2,3,2,3,1,7,4,4,5,3,4,7,3,3,2
CTTCCCGGTTAGAAGCTCCAGCAACACGATGCCGAAGCTGTACACGTCACACTCCTTCGTGGCTTCCCCGGTTAAAGTAGCTTCCGGTGACACGTAACCCXXXXXXXXXXCAAAAAGCACGTTTTGGGGTTTGATGTCACCGTGGATAAGTGAAGATTGGTGCAAAAACGCTATGCCGCGAGCGATTCCTAGTGCAATGAGGTGTCGCAT	M,aa,ab,ac,ae,af,ah,aj,ak,am,an,ao,ap,ar,at,au,ax,ay,az,ba,bb,bh,bi,bk,bm,bn,bo,bp,bq,bs,bt,bv,bw,by,bz,ca,cc,cd,ch,ci,cj,ck,cl,cm,co,cr,cs,cu,cv,cw,cx,cy,cz,db,dc,de,dh,di,dk,dl,dm,dn,do,dp,dq,ds,du,dy,dz,ea	21,7,3,3,7,3,5,2,5,2,7,6,8,8,1,6,3,6,3,4,5,4,4,3,7,2,2,4,6,1,8,5,2,7,2,3,4,3,3,10,5,4,3,2,1,4,3,6,6,1,3,3,2,5,5,4,1,2,8,1,6,1,1,4,3,3,2,3,1,7
>Marker13920	aaxbb	2
TGGATCCCAAGCTTTGTGAGCATCACTGATGTTCGCAACATAATCATCATAAACTTCAACATCTGTGGCATCATCATCAGCAACACCAAAGGTGTCATCCXXXXXXXXXXCCGGTTGAGAAAAAAAGCAAAGAATGGCCGGTAGGTGGAGGAGAGACGTCTGGAGGAGGGACCGCTGATGGAGGATCTGGTGGAATATCTTGAGTGGCTT	P,ad,ah,al,am,an,aq,ar,au,ba,bc,bd,be,bf,bg,bj,bl,bt,bu,bv,cc,ce,cg,ci,cj,cm,cp,cq,ct,cz,da,df,dh,di,dq,ds,du,dw,dz	7,2,3,2,3,1,2,1,1,1,3,1,1,1,3,1,1,2,1,1,1,2,1,1,3,1,1,1,1,1,1,1,2,1,1,1,1,1,1
TGGATCCCAAGCTTTGTGAGCATCACTGATGTTCGCAACATAATCATCATAAACTTCAACATCTGTGGCATCATCATCAGCAACACCAAAGGTGTCATCCXXXXXXXXXXCCGGTTGAGAAAAAAAGCAAAGAATGGCCGGTAGGTGGAGGAGAGACGCCTGGAGGAGGGACCGCTGATGGAGGATCTGGTGGAATATCTTGAGTGGCTT	M,ab,ac,ae,am,ay,az,bh,bi,bn,bo,bp,br,by,cb,cc,ch,cm,co,cr,cs,cu,cv,cx,cy,db,dc,de,dg,di,dk,dm,dn,do,dt,dz	7,1,1,1,1,2,3,1,1,3,2,1,1,1,1,2,1,1,1,1,2,1,1,1,1,1,1,1,1,1,1,1,1,1,1,1
>Marker14029	lmxll	2
TCGACCACAATCAAAGCAATTACTGGATGCATCCGTAGGAGGGAAGATCAAGCTAAAGACACCGGAGGAGGCAATGGAACTCATAGAAAACATGGCAGCTXXXXXXXXXXCTTCCACAGCAACTACAAGCGGTAAGTCCTTCTCACTCTTCTATTATGCAGGTAAGGGGATGTCACATATGTGGAGGAACACATGAGTCAGGCTTATGCA	M,P,ae,aj,aw,az,be,bj,bk,bm,ca,ce,ci,cn,cs,ct,cx,dj,dl,dm,dn,dw,dx	1,3,1,1,1,1,1,1,1,1,2,1,1,1,1,1,1,2,1,1,1,1,1
ACGACCACAATCAAAGCAATTACTGGATGCATCCGTAGGAGGGAAGATCAAGCTAAAGACACCGGAGGAGGCAATGGAACTCATAGAAAACATGGCAGCTXXXXXXXXXXCTTCCACAGCAACTACAAGCGGTAAGTCCTTCTCACTCTTCTATTATGCAGGTAAGGGGATGTCACATATGTGGAGGAACACATGAGTCAGGCTTATGCC	P,ag,ah,ai,al,ar,as,ay,bd,be,bf,bj,bo,bu,ci,cm,cn,ct,cv,dg,dh,dm	6,1,1,1,1,1,2,1,1,1,1,1,1,1,1,1,1,1,1,1,1,1
>Marker14204	aaxbb	2
AACCTTTGCTAAATCAATTAGGAATTCCCTTCTAAAAATACTAGTGATCATCTTGATGTTGTGGCTTGTATTCTTGAATCATTTGCATCAAATCGTCATGXXXXXXXXXXTTGGACTGCGGTCTTAACCCATCTATAAAAATGTTGAGCTATATCGGTTCTGAGAATCCATGAGTGGGGGTCTTTCTCAATAAACCACGAAATCTTTCTA	P,ad,ag,ah,ai,am,aq,ar,as,at,au,av,aw,ay,bb,bc,bd,be,bf,bj,bl,bt,bu,bv,bw,ca,cc,ce,cf,cg,ch,cn,co,cq,cs,cv,cw,cz,da,dd,dg,dh,dl,dq,dr,ds,du,dv,dw,dy,dz	16,3,4,1,2,1,3,1,1,1,1,1,1,2,1,2,3,3,1,1,1,3,1,1,2,3,1,1,1,2,1,1,4,3,1,4,4,1,2,3,3,2,1,1,1,2,2,1,2,2,2
AACCTTTGCTAAATCAATTAGGAATTCCCTTCTAAAAATACTAGTGATCATCTTGATGTTGTGGCTTGTATTCTTGAATCATTTGCATCAAATCGTCATGXXXXXXXXXXTTGGACTGCGGTCTTAACCCATCTATAAAAATGTTGAGCTATATCGGTTCTGAGAATCCATGAGTGGGGGTCTTTCTCATTAAACCACGAAATCTTTCTA	M,ab,ac,ae,ak,an,ao,ap,at,aw,ax,az,be,bh,bk,br,bt,bv,bw,by,bz,ca,cb,cc,cd,ch,cj,ck,cl,cr,cs,cu,cx,cy,dk,dm,dn,do,dt,dz,ea	9,2,1,1,1,1,3,1,1,1,1,1,1,2,2,1,1,1,2,1,1,1,1,1,3,4,3,1,1,1,1,2,1,4,1,3,1,4,1,1,1
>Marker14520	aaxbb	2
CTCGATCCAACAGTATTTGGTGATAAAGGACTATGAAATGAGGAAGAGTTTGACTTGGGTGACCAATCACTAGTGCAAGGAGTGAGAGATTTCAAGAAGAXXXXXXXXXXTTTGTTTTTAATTATATTTTTGGACCTATTTTTGGACTTGTAATGGGCGGCTCCCTTTTTTATGTTAGTTTTAAGTCTTTTAATTATTAGATTAGTTATT	M,aa,ab,ac,ae,af,aj,ak,am,an,ao,ap,at,au,aw,ax,ay,az,ba,bb,be,bh,bi,bk,bm,bn,bo,bp,bq,br,bs,bt,bv,bw,by,bz,ca,cb,cc,cd,ch,ci,cj,ck,cl,cm,co,cp,cr,cs,cu,cv,cw,cx,cy,cz,db,dc,de,df,dh,di,dj,dk,dl,dm,dn,do,dp,dq,dt,dx,dy,dz,ea	103,15,15,12,15,7,12,11,12,6,16,9,6,5,4,3,13,8,8,6,11,10,8,5,5,8,7,7,4,15,13,13,8,3,11,14,6,11,8,15,8,4,5,3,18,4,7,4,14,20,7,6,9,8,7,5,19,10,12,6,7,8,12,17,8,21,14,20,11,4,10,5,2,7,2
CTCGATCCAACAATATTTGGTGATAAAGGACTATGAAATGAGGAAGAGTTTGACTTGGGTGACCAATCACTAGTGCAAGGAGTGAGAGATTTCAAGAAGAXXXXXXXXXXTTTGTTTTTAATTATATTTTTGGACCTATTTTTGGACTTGTAATGGGCGGCTCCCTTTTTTATGTTAGTTTTAAGTCTTTTAATTATTAGATTAGTTATT	P,ad,af,ag,ah,ai,al,am,an,aq,ar,as,at,au,av,aw,ax,ay,az,ba,bb,bc,bd,be,bf,bg,bj,bk,bl,bm,bn,bo,bp,bq,bs,bt,bu,bv,bw,by,bz,ca,cb,cc,ce,cf,cg,ch,ci,cj,cm,cn,co,cp,cq,cs,ct,cv,cw,cx,cz,da,db,dd,de,df,dg,dh,di,dl,dq,dr,ds,dt,du,dv,dw,dx,dy,dz,ea	107,12,9,15,10,17,7,5,5,11,13,21,3,9,12,9,7,4,5,7,6,11,13,5,14,8,14,5,9,10,5,4,7,9,7,8,14,5,6,6,1,9,7,9,12,13,13,6,5,10,6,13,5,1,8,9,21,11,6,5,6,17,1,11,1,2,19,2,6,6,10,11,13,1,17,11,18,5,3,5,3
>Marker14599	aaxbb	2
ACAAGCTCTACACAGAGCTACATTAATTTGATGCCAAAAAAAGCCCTTTAGTGTGTTGGGTAGTTTTCATATGAGCTAACTCCCCTTGATTTTAGTTTCAXXXXXXXXXXCTTTGTTGACCCATCCTTAAACATTATGGTACTTTTTTTCAATGTGGCGGCTCTCTTATGGTCACTGCCATACTATTTGTAGTCTCTTTCAACTCTGGGT	M,ae,ak,am,ao,ap,ba,bf,bi,bk,bq,br,bz,cf,cl,cu,de,dk,dm,dn,dp,dz	2,1,1,1,1,1,1,1,2,1,1,1,1,1,1,1,1,1,2,1,1,1
ACAAGCTCTACACAGAGCTACATTAATTTGATGCCAAAAAAAGCCCTTTAGTGTGTTGGGTAGTTTTCATATGAGCTAACTCCCCTTGATTTTAGTTTCAXXXXXXXXXXCTTTGTTGACCCATCCTTAAACATTATGGTACTTTTTTTCAACGTGGCGGCTCTCTTATGGTCACTGCCATACTATTTGTAGTCTTTTTCAACTCTGGGT	P,ah,al,am,bb,bf,bg,bk,bl,bt,bu,ca,co,dl,dq,dw	4,1,1,1,3,1,1,1,1,1,2,1,1,2,1,1
>Marker14991	aaxbb	2
TTTTCTCATTGCCATTCACTTCACCATCCTTCTTCCCAGCCTCCATCCTCGACAACATCATCTTTTATCCAAAAAAATAAATAAAGTAAACTCACATGAAXXXXXXXXXXTAAGTACCTGGTAGTGTTGGAAATGAAATCTAGTTCTGCTAATTTAATCCATGCACACCCACCTTCTCAAATTCAAAATTGAAACTCTGTAACCCAAAAG	P,af,ag,ah,al,am,ar,as,at,av,aw,ax,az,bc,bd,bf,bj,bl,bs,bu,bw,ca,cf,cm,cn,cp,cs,ct,cw,da,dr,ds,dw,dz	5,2,1,1,1,1,2,1,3,2,2,1,1,3,1,1,1,2,1,1,1,1,1,1,2,1,1,1,2,1,1,2,2,1
TTTTCTCATTGCCATTCACTTCACCATCCTACTTCCCAGCCTCCATCCTCGACAACATCATCTTTGATCCAAAAAAATAAATAAAGTAAACTCAAATGAAXXXXXXXXXXTAAGTACCTGGTAGTGTTGGAAATGAAATCTAGTTCTGCTAATTTAATCCATGCACACCCACCTTCTCAAATTCAAAATTGAAACTCTGTAACCCAAAAG	M,aa,ab,ae,ak,am,ax,ba,bi,bk,bn,br,bw,cd,cm,co,cr,cw,cy,db,de,dh,dk,dm,dn,dt,ea	3,1,1,4,1,1,2,1,2,1,1,1,1,2,1,1,3,1,2,1,1,1,1,1,1,1,1
>Marker15068	aaxbb	2
ATCACATTGCCTAAAAGACTAATCTGAGTTGTTTTATTAGCTAGTAATCAGTGCTAGTCATTAGCTGATAATCAGTAAAGTCTAATCCATGTAAACACAGXXXXXXXXXXACCTGTGTACCAGCAAAGAGCATATCATTATTCACAACAAGTGCATAAACTTGTCCAACAGGACCATTAAGACTTAGCTCTGATAAATTTTGTGTGTTCC	M,ac,ae,aj,ak,am,an,ao,ap,ar,at,au,av,aw,ay,az,ba,bb,bd,be,bf,bg,bi,bk,bl,bm,bn,bo,bp,bq,br,bs,bt,bv,bw,by,bz,ca,ce,cg,ch,ci,cj,ck,cl,cq,cr,cu,cv,cw,cy,cz,dc,de,df,dg,dl,dm,dn,do,dq,dr,ds,dt,dv,dw,dy,dz,ea	14,3,3,1,1,7,1,3,1,1,2,1,2,3,5,1,6,6,1,2,4,3,2,4,4,2,4,1,1,2,2,1,3,1,1,4,2,1,1,1,1,2,1,2,1,3,3,3,3,7,3,1,1,5,2,2,3,6,1,2,3,3,3,1,5,2,4,1,3
ATCACATTGCCTAAAAGACTAATCTGAGTTGTTTTATTAGCTAGTAATCAGTGCTAGTCATTAGCTGATAATCAGTAAAGTCTAATCCATGTAAACACAGXXXXXXXXXXACCTGTGTACCAGCAAAGAGCATATCATTATTCACAACAAGTGCATATACTTGTCCAACAGGACCATTAAGACTTAGCTCTGATAAATTTTGTGTGTTCC	P,aa,ac,ad,af,ag,ah,ai,aj,ak,al,an,ao,ap,aq,as,au,av,ax,ay,az,bc,be,bh,bj,bm,bp,bq,br,bs,bt,bu,bv,bw,bz,ca,cb,cc,cd,ce,cf,ci,cm,cn,co,cq,cs,ct,cy,cz,da,dd,df,dg,dh,di,dl,dp,dq,dt,du,dw,dy,ea	16,4,3,6,1,1,4,3,1,2,3,1,3,4,4,1,5,4,6,2,1,3,4,2,6,1,1,4,2,1,3,4,1,5,1,1,4,1,2,1,4,2,6,3,3,2,1,5,1,3,5,1,1,2,2,2,1,4,1,3,2,1,2,1
>Marker15112	aaxbb	2
ACATTTCTCTCTACTTTGAGCTAACGTTGATGTTGATGTGCATGTGGAGTAACATTTGTCTGTGGAAAAGTTTAATGAAAATAATGTCACTATTTCTCTTXXXXXXXXXXATAATGAAGAATCTATTCTAGTTCTAGATTATCCCATGACAGAATTTAATCAATACATTGTGGTTGAGGTGGTTGAGAGGAACATAATGATGAATTTATG	M,ab,ac,ae,af,ah,aj,am,an,ao,ap,ar,as,at,au,av,aw,ay,az,ba,bb,bc,bd,be,bf,bg,bh,bi,bl,bm,bn,bo,bp,bq,br,bs,bt,bv,bw,by,bz,cd,ce,cg,ch,ci,cj,ck,cl,co,cp,cq,cr,cs,ct,cu,cv,cw,cx,cy,cz,db,dc,de,df,dg,dh,dj,dk,dl,dm,dn,do,dq,dr,ds,dt,du,dv,dw,dx,dy,dz,ea	79,10,3,8,1,6,4,17,5,3,1,4,1,1,4,5,11,2,1,2,4,2,15,2,7,3,1,3,7,3,16,6,2,4,5,3,6,5,1,15,7,4,3,3,17,5,4,6,7,4,1,10,6,7,4,5,8,8,6,2,3,10,2,12,2,4,6,5,3,8,15,6,9,4,13,4,6,5,3,2,7,7,3,1
ACATTTCTCTCTACTTTGAGCTAACGTTGATGTTGATGTGCATGTGGAGTAACATTTGTCTGTGGAAAAGTTTAATGAAAATAATGTCACTATTTCTCTTXXXXXXXXXXATAATGAAGAATCTATTCTAGTTCTAGATTATCCCATGACAAAATTTAATCAATACATTGTGGTTGAGGTGGTTGAGAGGAACATAATGATGAATTTATG	P,aa,ac,ad,af,ag,ah,ai,aj,ak,al,an,ao,ap,aq,ar,as,at,au,av,ax,ay,az,bc,be,bf,bg,bh,bj,bk,bm,bp,bq,br,bs,bt,bu,bw,bz,ca,cb,cc,cd,ce,cf,cg,cj,ck,cl,cm,cn,co,cp,cq,cs,ct,cy,cz,da,dc,dd,df,dg,dh,di,dj,dk,dl,dp,dq,dt,du,dv,dw,dx,dy	56,7,6,10,1,8,4,9,1,2,7,7,6,2,9,3,16,1,3,3,6,3,2,5,3,2,3,1,6,3,4,4,2,1,4,7,15,2,2,7,5,4,8,2,13,1,5,6,6,4,3,4,1,1,8,5,3,7,12,9,4,3,4,3,15,5,2,4,10,8,5,5,3,3,8,3
>Marker15220	aaxbb	2
CGCCGGCGGTCTTCGTCGACAAGAGCACGCGCGTGATCTGCCAAGGCATCACCGGCAAAAACGGCACCTTCCACACCGAACAAGCCATCGAATACGGCACXXXXXXXXXXTTACGCCATCATCGCATGCACGCTTTCGCTTTTGCTAACCCTAACTTCTAACGTAACAGGTTGGTGGTGTGACTCCTAAGAAAGGTGGAACCGAACACTT	P,aa,ac,ad,ag,ah,ai,ak,al,an,ao,ap,aq,as,au,av,ax,ay,az,bc,bd,be,bf,bh,bj,bk,bm,bq,br,bs,bt,bv,bw,bz,cb,cc,cd,ce,cf,ci,cj,cl,cm,cn,co,cp,cq,ct,cy,cz,da,db,dd,df,dh,di,dl,do,dq,dt,du,dv,dx,dy,ea	18,5,3,4,5,5,2,3,7,7,2,4,4,3,2,3,5,3,3,2,1,3,1,1,8,1,6,4,2,3,2,3,3,3,3,7,3,2,4,3,4,2,1,9,2,2,3,1,3,1,3,2,4,1,2,2,4,1,4,2,2,5,2,1,1
CGCCGGCGGTCTTCGTCGACAAGAGCACGCGCGTGATCTGCCAAGGCATCACCGGCAAGAACGGTACCTTCCACACCGAACAAGCCATCGAATACGGCACXXXXXXXXXXTTACGCCATCATCGCATGCACGCTTTCGCTTTTGCTAACCCTAACTTCTAACGTAACAGGTTGGTGGTGTGACTCCTAAGAAAGGTGGAACCGAACACTT	M,ab,ac,ae,af,ah,ai,aj,ak,am,ao,ap,ar,at,au,av,aw,ay,az,ba,bb,bd,be,bf,bg,bh,bi,bk,bl,bm,bn,bo,bp,br,bs,bt,bu,bv,bw,by,ca,cd,cg,ch,ci,cj,ck,cl,cn,co,cr,cs,ct,cu,cv,cw,cx,cy,cz,db,dc,dd,de,df,dg,dh,dj,dk,dl,dm,dn,dr,du,dv,dw,dx,dy,dz,ea	30,2,2,5,2,3,4,2,3,4,1,1,3,7,5,5,6,3,1,7,9,3,2,2,7,2,5,3,3,2,2,4,2,4,3,2,2,4,1,5,2,5,8,3,5,4,2,2,2,2,5,3,3,1,4,8,1,4,3,3,2,1,1,2,1,2,2,5,1,4,5,5,2,3,3,2,1,3,2
>Marker15633	aaxbb	2
CACTTGATGTACATTGTATATTGGTTAAATGTTGGACATGCTGAATGAGATGCTGTTTCTCAAAGGCTACAAAGCAAAAAATAAAAAATAAAAAATAAAAXXXXXXXXXXATTTTTTTTTCATTTTTTCTTATTATGCACTTATTCCCCATTGCTCCTCTATTCCTTTGGGATTTAGCCACTTATTCCATATTTTTCCATACCTTGTCCT	P,ad,af,ag,ah,ai,al,am,aq,ar,at,au,av,aw,ax,ay,az,ba,bc,bd,be,bf,bg,bi,bj,bl,bm,bn,bs,bt,bu,bv,by,ch,ci,ck,cn,cq,cs,cv,cx,da,db,dd,dh,dl,dq,du,dv,dw,dx,dz	8,3,1,2,2,2,2,2,3,1,3,1,4,3,1,2,1,1,2,1,4,1,1,1,5,2,1,1,1,1,4,2,1,4,2,1,1,1,1,1,1,2,1,3,2,1,1,1,4,1,1,1
CACTTGATGTACATTGTATATTGGTTAAATGTTGGACATGCTGAATGAGATGTTGTTTCTCAAAGGCTACAAAGCAAAAAATAAAAAATAAAAAATAAAAXXXXXXXXXXTATTTTTTTTCATTTTTTCTTATTATGCACTTATTCCCCATTGCTCCTCTATTCCTTTGGGATTTAGCCACTTATTCCATATTTTTCCATACCTTGTCCT	M,ac,ae,af,aj,ak,am,ao,ap,at,aw,ax,ba,be,bf,bh,bi,bm,bo,bs,bt,bw,bz,cb,cc,cd,cj,ck,cl,cm,cr,cs,cu,cv,cw,cy,db,dc,df,dj,dk,dm,dn,dq,dy,ea	10,4,1,1,2,1,3,2,4,1,2,3,3,4,1,1,1,1,2,2,5,1,2,1,1,1,1,1,3,2,2,2,2,3,1,1,1,2,1,1,1,2,1,1,1,1
>Marker15656	aaxbb	2
TCCTTGAGATGCCGGAACCCCGTACCGAGATGCAGGTCCGGGGTTTCCTGAGACGTTTGAATTATATTGCCAGATTCATATCACAGCTCACGGCTATTTGXXXXXXXXXXAAACCAGTCCATCCGCTGGAACGAGGATTGTCAAGAGGCGTTTGGAAGGATCAAACAGTGTCTCATGAACCCTCCTGTGCTTATGCCACCGATACCCGGA	P,ah,ar,aw,ay,bf,bg,by,cb,ce,ch,cp,cq,da,dd,df,dq,dr,ea	7,1,1,1,1,1,2,1,1,2,1,1,1,1,1,1,1,1,4
TCCTTGAGATGCCGGAACCCCGTACCGAGATGCAGGTCCGGGGTTTCCTGAGACGTTTGAATTATATTGCCAGATTCATATCACAGCTCACGGCTATTTGXXXXXXXXXXAAACCAGTCCATCCGCTGGAACGAGGATTGTCAAGAGGCGTTTGGAAGGATCAAACAGTGTCTCATGAACCCTCCTGTGCTTATGCCACCGATACTCGGA	M,ak,am,ao,bk,bm,bo,by,bz,cb,cj,cl,co,cp,cu,dc,de,df,dh,di,dk,dn,dp,dz,ea	3,1,2,1,1,1,1,2,1,1,1,1,1,2,1,2,1,1,1,1,2,1,1,2,3
>Marker15669	aaxbb	2
ATTCAAATAATTTGATGTTTTTAATCTAATTTCAGGAATTAATGAAGCATTGAGCTTGAATCCAGAATTGGGCTTGGACTTGAAGAGGGCAAACTATTTTXXXXXXXXXXTATCTAGATTTTATTTTATTTTATTTATGGGCTTGGATTTAAAACAGATTTGTAAGCTTTGGGGCTGGAAAACTATATAACAGCACCAAGGTTCTAGTTT	P,ak,am,au,av,ay,bk,bm,bo,bs,bt,cb,cc,ce,ch,cn,co,cw,df,dl,ds,dw,dz	7,1,1,1,1,1,1,1,1,1,1,1,1,2,1,1,1,1,1,2,1,1,1
ATTCAACTAATTTGATGTTTTTAATCTAATTTCAGGAATTAATGAAGCATTGAGCTTGAATCCAGAATTGGGCTTGGACTTGAAGAGGGCAAACTATTTTXXXXXXXXXXTATCTAGATTTTATTTTATTTTATTTATGGGCTTGGATTTAAAACAGATTTGTAAGCTTTGGGGCTGGAAAACTATATAACAGCACCAAGGTTCTAGTTT	M,aj,ak,am,an,ao,ap,au,ax,ay,ba,be,bh,bk,bq,bt,by,cb,cc,ch,ci,cl,cr,cu,db,de,dh,dk,dm,dn,dz,ea	6,1,1,1,2,1,1,1,1,1,1,1,1,1,4,2,2,1,1,1,2,1,1,1,1,1,1,2,1,1,1,1
>Marker15753	aaxbb	2
GTGCTTTGTGGGGGGGGAAACATGGCATGTTGGGTTGGCTAATGATGAAAATTTTCCTATTTGGTGATATGTATTTGGAGCAGTGGCTGCTGGAAAATTAXXXXXXXXXXGTTCAGAATATGCAACTTTTTATCCATTTCTCATTTGGATAAGTATATTAAATAAATGAAATAAATAAAAGTAAAAAACAGATACTAGAGGTGACAAACA	M,aa,ac,ad,af,ag,ah,aj,ak,al,am,an,ap,aq,ar,as,at,au,av,aw,ax,ay,ba,bb,bc,bd,be,bi,bj,bk,bl,bm,bn,bo,bp,br,bs,bt,bv,bw,by,bz,ca,cb,cc,cd,ce,cf,cg,ch,ci,cm,cn,co,cp,cq,cr,cs,cv,cw,cx,cz,da,db,dc,dd,de,df,dg,dh,di,dk,dl,dm,dn,dp,dt,du,dv,dw,dx,dy,dz,ea	84,8,7,9,2,7,10,12,4,10,9,5,5,7,6,9,4,3,4,4,16,7,5,3,8,5,6,15,7,5,3,7,6,11,6,9,9,19,12,5,16,10,4,9,9,17,1,9,12,16,4,6,10,6,3,13,9,8,4,11,8,6,10,5,7,6,12,2,10,4,14,9,3,18,6,7,2,6,8,10,6,7,8,1
GTGGTTTGTGGGGGGGGAAACATGGCATGTTGGGTTGGCTAATGATGAAAATTTTCCTATTTGGTGATATGTATTTGGAGCAGTGGCTGCTGGAAAATTAXXXXXXXXXXGTTCAGAATATGCAACTTTTTATCCATTTCTCATTTGGATAAGTATATTAAATAAATGAAATAAATAAAAGTAAAAAACAGATACTAGAGGTGACAAACA	P,aa,ab,ad,ae,af,ai,ak,al,am,an,ao,ap,aq,ar,as,at,au,av,aw,ay,az,ba,bb,bd,be,bf,bg,bh,bj,bk,bl,bm,bo,bp,bq,bs,bu,bw,by,ca,ce,cg,ch,cj,ck,cl,cm,co,cp,cq,cs,ct,cu,cv,cw,cy,cz,da,db,dc,df,dg,dh,dj,dk,dl,dn,do,dp,dq,dr,ds,dt,du,dv,dw,dx,ea	75,3,12,6,17,5,22,3,1,8,4,7,6,8,5,1,5,5,3,4,10,9,9,9,7,2,20,14,19,8,8,2,12,3,7,7,14,24,3,1,7,9,13,5,11,15,20,5,8,1,7,8,11,16,11,6,4,9,6,9,3,7,4,8,14,4,6,14,13,4,15,14,16,3,10,3,2,7,3
>Marker15916	aaxbb	2
ATTCCCACCCCTACATGTCAGTGAAAAACCTCGTCGAACGCCTAGGAGTACATGACAAGACAAACCACACACTAGTAAGTCAGGTCACTCTTACTAGGTAXXXXXXXXXXGGGAGACCAGTCAGGGTCGCGCTGTTCTGCGAGAATGCTCCAACCATATGGGATCAACATAGGCTTAAAGGAGCACTCAAACCAGGTGTATTTACCCCCA	M,ak,ao,au,be,by,cb,cd,ch,db,dj,dp,dz,ea	5,1,1,1,2,1,1,2,1,1,1,1,2,3
ATTCCCACCCCTACATGTCAGTGAAAAACCTCGTCGAACGCCTAGGAGTACATGACAAGACAAACCACACACTAGTAAGTCAGACCATTCTTACTAGGTAXXXXXXXXXXGGGAGACCAATCAGGGTCGCGCTGTTTTGCGAGAATGCTCCAACCATATGGGATCAACATAGGCTTAAAGGAGCACTCAAACCAGGTGTATTTACCCCCA	P,ah,am,ar,as,at,bi,bk,bv,cb,ce,cf,ch,ci,cq,cw,da,dw,dx,dz	5,1,1,1,2,1,1,2,1,1,1,1,1,1,3,1,1,1,1,3
>Marker16153	aaxbb	2
CTTTTCAACTCACCGTGTGTACAAATAGTGTTGGTGTTTGTGTGCATCAAATGAATAAATATCTATCTCATGCATACATTTCAAAAACACACTAAAAGCAXXXXXXXXXXCAAAAACACACTAAAAGCATCAGAGAGTTATATATAAGAACGTAATAGAAATAAAAGGAAACCGAAAAAAGAGGAAGTCATGATATTGCACGAGATTAGA	P,af,al,ar,as,au,av,bb,bd,bg,bq,bs,ca,cb,cg,cn,co,cp,cq,cs,dh,di,dl,dq,dr,dx,dz,ea	4,1,1,1,2,1,1,2,1,1,1,1,2,3,1,1,1,1,1,1,1,1,1,1,1,2,1,1
CTTTTCAACTCACCGTGTGTACAAATAGTGTTGGTGTTTGTGTGCATCAAATGAATAAATATCTATCTCATGCATACATTTCAAAAACACACTAAAAGCAXXXXXXXXXXCAAAAACACACTAAAAGCATCAGAGAGTTATATATAAGAACGTAATAGAAATAAAAGGAAACCGACAAAAGAGGAAGTCATGATATTGCACGAGATTAGA	M,ac,am,at,az,ba,be,bt,bw,by,bz,ca,cf,ch,cp,cs,cw,cy,cz,dc,df,dj,do,dq,dy	4,1,1,1,1,1,1,1,1,1,2,1,1,1,2,1,1,1,1,1,1,3,3,1,1
>Marker16161	aaxbb	2
TGTGTGTGCATTTTCTTGAACTTTGATCATTTGAGAATTACACTTCAAAGTTCAGACCTCATTTGAGGCACAAAAGTTTGTGTTCTTTCTCTCCTTCTCCXXXXXXXXXXCTTCTCCTTGAAGTGGCATCTCTAATCATCTTTCTTCCTTCTCCATTCCGCTTCCATTGAACTTGAAGAAGCAAAGGACTCCATTGATGAAGAAGATCCA	P,ad,af,ag,ah,ai,al,am,an,aq,ar,as,at,au,av,aw,ax,ay,az,ba,bb,bc,bd,be,bf,bg,bj,bk,bl,bm,bn,bo,bp,bq,bs,bt,bu,bv,bw,by,ca,cb,cc,ce,cf,cg,ch,ci,cj,ck,cm,cn,co,cp,cq,cs,ct,cv,cw,cx,cz,da,dd,df,dg,dh,di,dl,dp,dq,dr,ds,dt,du,dv,dw,dx,dy,dz,ea	149,12,11,15,20,25,16,15,7,15,14,17,11,9,18,7,7,9,9,6,19,16,5,13,6,30,24,9,19,3,8,4,5,5,6,5,29,8,5,13,3,13,11,24,13,15,11,15,9,5,8,19,5,5,18,7,16,4,8,7,9,22,7,7,13,6,12,8,3,8,17,17,6,20,17,10,7,4,1,8
TGTGTGTGCATTTTCTTGAACTTTGATCATTTGAGAATTACACTTCAAAGTTCAGACCTCATTTGAGGCACAAAATTTTGTGTTCTTTCTCTCCTTCTCCXXXXXXXXXXCTTCTCCTTGAAGTGGCATCTCTAATCATCTTTCTTCCTTCTCCATTCCGCTTCCATTGAACTTGAAGAAGCAAAGGACTCCATTGATGAAGAAGATCCA	M,aa,ab,ac,ae,af,ai,aj,ak,am,an,ao,ap,at,au,aw,ax,ay,az,ba,bb,be,bh,bi,bk,bl,bm,bn,bo,bp,bq,br,bs,bt,bv,bw,by,bz,ca,cb,cc,cd,cf,ch,ci,cj,ck,cl,cm,cn,co,cp,cq,cr,cs,cu,cv,cw,cx,cy,cz,db,dc,de,df,dh,di,dj,dk,dl,dm,dn,do,dp,dq,dt,dw,dx,dy,dz,ea	99,11,7,18,9,9,1,13,15,10,13,16,10,5,7,14,7,7,9,8,9,4,16,12,7,1,10,7,4,7,9,13,5,10,5,4,13,21,9,7,7,5,1,2,15,11,12,20,4,1,9,6,1,18,10,18,12,7,3,19,4,12,14,15,3,8,5,17,9,9,26,14,15,12,9,3,1,13,6,8,5
>Marker16241	aaxbb	2
TAACTCATTCAATTATGTGATATATATGTATGACCCAAAATCGCTAACAATCTCTCACTAGTCACAAATATATATATACCCTTACATCCTTATGAATGTGXXXXXXXXXXTGTATCAATCACAACTAAACCCATCAATGATCGCTAATGCTGATAGAATCAAATGACATAGACTCATCATGAAATGTGTAGCATTAAAATTATGTGAAGG	M,aa,ab,ac,ae,af,aj,ak,am,an,ao,ap,at,au,av,aw,ax,ay,az,ba,bb,be,bf,bh,bi,bk,bm,bn,bo,bp,bq,br,bs,bt,bv,bw,by,bz,ca,cb,cc,cd,ch,ci,cj,ck,cl,co,cp,cr,cs,cu,cv,cw,cx,cy,cz,db,dc,de,df,dh,di,dj,dk,dl,dm,dn,do,dp,dq,dt,dx,dy,dz,ea	41,8,2,17,11,1,7,6,5,12,7,11,5,8,2,3,3,3,9,3,4,8,1,14,8,2,3,7,3,8,4,9,1,7,1,2,6,7,3,6,3,4,7,4,10,3,13,4,1,12,2,7,1,3,5,14,7,13,12,8,1,3,5,6,8,3,11,3,5,3,6,2,3,1,1,1
TAACTCATTCAATTATGTGATATATATGTATGACCCAAAATCGCTAACAATCTCTCACTGGTCACAAATATATATATACCCTTACATCCTTATGAATGTGXXXXXXXXXXTGTATCAATCACAACTAAACCCATCAATGATCACTAATGCTGACAGAATCAAATGACATAGACTCATCATGAAATGTGTAGCATTAAAATTACGTGATGG	P,ad,af,ag,ah,ai,al,am,an,aq,ar,as,at,au,av,aw,ay,ba,bb,bc,bd,be,bf,bg,bj,bk,bl,bm,bn,bo,bp,bq,bs,bt,bu,bv,bw,by,ca,cb,cc,ce,cf,cg,ch,ci,cj,cm,cn,cp,cq,cs,ct,cw,cx,cz,da,dd,df,dg,dh,di,dk,dl,dq,dr,ds,dt,du,dv,dw,dx,dy,dz,ea	45,9,3,6,9,13,3,6,3,10,8,4,7,5,10,7,3,3,12,8,5,3,3,7,17,1,7,9,3,3,1,9,7,6,9,8,1,2,2,4,3,5,3,8,2,6,4,1,12,1,4,1,5,3,4,1,4,6,2,5,3,1,1,1,8,7,2,1,13,6,10,3,2,3,2
>Marker16741	aaxbb	2
AAGCTGTGTTTCATACCCTTATTTGATAAGTTTGCAATTTGGTGATTAACACTAATGTGAACCTTTTACCCATGCTACCAGATTGGCAAGTGTACCAATTXXXXXXXXXXTGTGAAATTTGGAGTAAGGCAAAGAAAAGAAGAAAGATATCAAGAAAAATAAATAATAGTTTACATGCGGAAAGATGAAGTCATAATGCAATAATGTTGG	M,aa,ab,ac,ae,af,ai,aj,ak,am,an,ao,ap,at,au,aw,ax,ay,az,ba,bf,bh,bi,bk,bn,bo,bp,bq,br,bs,bt,bw,by,bz,ca,cb,cc,cd,ch,ci,ck,cl,cm,co,cr,cs,cu,cx,cy,cz,db,dc,de,dh,di,dj,dk,dm,dn,do,dp,dt,dx,dy,dz	16,3,1,7,7,3,1,6,1,2,4,6,4,2,2,3,2,1,2,3,1,3,4,1,3,1,4,3,7,2,3,3,7,4,3,1,2,3,1,2,4,2,1,1,5,1,4,3,2,5,2,5,1,1,1,3,3,4,4,2,5,1,1,2,4
AAGCTGTGTTTCATACCCTTATTTGATAAGTTTGCAATTTGGTGATTAACACTAATGTGAACATTTTACCCATGCTACCAGATTGGCAAGTGTACCAATTXXXXXXXXXXTGTGAAATTTGGAGTAAGGCAAAGAAAAGAAGAAAGATATCAAGAAAAATAAATACTAGTTTACATGCGGAAAGATGAAGTCATAATGCAATAATGTTGG	P,ad,af,ag,ah,ai,ak,al,am,an,aq,ar,as,at,au,av,aw,ax,ay,az,ba,bb,bc,bd,be,bf,bg,bj,bl,bm,bn,bo,bp,bq,bs,bt,bu,bv,by,ca,cb,cc,ce,cf,cg,ch,ci,cj,ck,cm,cn,co,cp,cq,cs,ct,cv,cw,cx,cz,da,dd,df,dg,di,dl,dq,dr,ds,dt,du,dv,dw,dx,dy,dz,ea	29,7,1,2,9,7,5,3,6,1,5,4,4,1,4,3,3,1,3,2,2,11,7,4,3,2,5,2,3,1,1,3,5,3,3,4,2,5,1,1,1,3,7,4,5,8,2,3,1,2,3,1,2,5,1,7,3,1,1,3,4,3,1,2,2,1,2,1,2,1,7,8,3,2,4,3,1
>Marker16845	aaxbb	2
AGACTAAACAGCATTATTGTAACAATGTAATTAAAACCAAAACTTAATCCATAGATCCCTCTTGTAAGACTAAGTTTCGATCCTGCTTCAATCCAGTTCTXXXXXXXXXXTGCTAAAGTCACCTAACTATGCACACCAATTGATGCAATCCTACCCCCCAAGGGTATTGGATAGAAGACTCCAAGAGGCTTGGGCTAGAGCTACTAAAGA	P,ah,ak,am,an,aw,ay,bc,bd,bk,bm,bs,bw,by,ca,ce,cf,ci,cj,ck,cn,co,cp,cs,cv,da,dg,di,ds,dv,dw,dx,dy,dz,ea	14,5,2,1,1,1,1,1,1,2,1,1,1,2,1,3,2,1,1,1,2,1,2,1,1,1,1,2,1,1,1,3,1,1,6
AGACTAAACAGCATTATTGTAACAACGTAATTAAAACCAAAACTTAATCCATAGATCCCTCTTGTAAGACTAAGTTTCGATCCTGCTTCAATCCAGTTCTXXXXXXXXXXTGCTAAAGTCACCTAACTATGCACACCAATTGATGCAATCCTACCCCCCAAGGGTATTGGATAGAAGACTCCAAGAGGCTTGGGCTAGAGCTACTAAAGA	M,aa,ac,aj,ak,am,ap,aw,ax,bh,bi,bm,br,bt,bz,cc,cd,cf,ci,cl,co,cp,cr,cu,cw,cy,db,de,df,dh,di,dj,dm,dn,do,dq,dz	13,1,1,1,1,2,1,1,2,1,1,1,1,1,4,1,1,2,2,3,1,1,1,2,1,3,1,2,1,1,1,1,3,1,1,2,2
>Marker17201	aaxbb	2
AAAAAAAGAAAAAAAAAAAACATAAAAAGGGAAAATACATAGAAACATAAAAAGGGGGAAAATATGTAGTTTGGAAGTGCTCCCTTGTGACAGACGCGTGXXXXXXXXXXCCTTCCTTGGAAGACGCACCCATGAGCCCCGCATCGCCCTCCCGCCGAAGGGTAGGTTGCGATAGTTGGCGACTCCACTGGGGACTATTTTTGGAGAGTT	P,ad,af,ag,ah,ai,al,am,an,aq,ar,as,at,au,av,aw,ax,ay,az,ba,bb,bc,bd,be,bf,bg,bj,bk,bm,bn,bo,bp,bq,bs,bt,bu,bv,bw,by,ca,cb,cc,ce,cf,cg,ch,ci,cj,ck,cm,cn,co,cp,cq,cs,ct,cv,cw,cx,da,dd,df,dg,dh,di,dl,dq,dr,ds,dt,du,dv,dw,dx,dy,dz,ea	33,3,6,7,5,3,1,2,5,3,3,4,3,1,4,2,3,1,2,1,2,5,5,4,4,4,3,1,5,6,5,2,4,3,4,8,4,1,2,2,3,4,5,3,8,8,4,5,3,2,6,2,3,3,3,9,4,4,6,6,3,4,4,3,2,2,2,6,5,1,4,10,2,3,1,2,3
AAAAAAAGCAAAAAAAAAAAACATAAAAAGGGAAAATACATAGAAACATAAAAAGGGGAAAATATGTAGTTTGGAAGTGCTCCCTTGTGACAGACGCGTGXXXXXXXXXXCCTTCCTTGGAAGACGCACCCATGAGCCCCGCATCGCCCTCCCGCCGAAGGGTAGGTTGCGATAGTTGGCGACTCCACTGGGGACTATTTTTGGAGAGTT	M,aa,ab,ae,af,aj,ak,am,an,ao,ap,at,au,aw,ax,ay,az,bb,be,bh,bi,bm,bn,bo,bq,br,bs,bt,bv,bw,by,bz,ca,cb,cc,cd,ch,ci,cj,ck,cl,co,cp,cr,cs,cu,cv,cw,cx,cy,cz,db,dc,de,df,dh,di,dj,dk,dl,dm,dn,do,dp,dq,dt,dx,dz,ea	34,3,5,5,4,6,3,1,4,8,5,1,4,3,6,2,3,2,4,8,1,2,4,1,4,6,4,1,3,1,2,6,4,1,4,6,5,3,4,1,7,1,3,3,2,6,4,4,3,6,6,3,2,2,4,1,2,3,2,3,9,2,4,4,1,1,3,1,2
>Marker17211	aaxbb	2
TTCTAAACCCCAGCATAAGCCATTAAGGGTGGGGAACTCTGCCACACTTGTCTTCATTCGCCAATATCTTACTGAAATCACCAATGACGCATCAGAGAGAXXXXXXXXXXAGCCCAAAAAATCCAACTAGAACCCACTTGCCTTTACCATGTTCTTAAATGTCCAAATTAATGAAGTTTTGGCTAAAACTGATGATATTCCCTGAAAAAG	P,ad,af,ah,al,bc,bd,bg,bj,bl,bm,bo,bp,bq,bt,bu,ca,cc,ch,ci,cm,cn,cp,cq,cv,cx,dd,di,dl,dr,ds,dz,ea	8,4,1,1,2,3,1,1,1,1,2,1,2,3,2,1,1,1,1,1,1,2,1,2,4,2,1,2,1,1,1,1,1
TTCTAAACCCCAACATAAGCCATTAAGGGTGGGGAACTCTGCCACACTTGTCTTCATTCGCCAATATCTTATTGAAATCACCAATGACGCATCAGAGAGAXXXXXXXXXXAGCCCAAAAAATCCAACTAGAACCCACTTGCCTTTACCATGTTCTTAAATGTCCAAATTAATGAAGTTTTGGCTAAAACTGATGATATTCCCTGAAAAAG	M,aj,ak,ax,ba,bb,be,bh,bi,bk,bm,bo,bq,bs,bw,cb,cc,ck,cm,cp,cr,cv,cw,cy,de,dk,dm,dn,dp,dx,dy,ea	2,1,2,1,1,1,1,1,1,3,1,1,2,1,2,1,1,1,2,1,2,3,1,2,1,2,2,2,1,1,1,1
>Marker17469	aaxbb	2
CTCCACTAAGTATGCTTAGGTGTCATGAGACATGAAAAGTATGAAGGACATGCACAAAGTGTGACTATATGATGTGGCAATGAGGTGTAGCAAGCAAATGXXXXXXXXXXACCCCTAATACAAAAGCTAGTCTAGGTGCCCTAAAATACAAGGGCTGAAAAATCCTACAATTCAAGGGTACCCTACCTACATTACGGAACCCTAAATACA	M,ac,af,aj,at,az,bh,bn,bq,co,cz,db,de,dm,dn	1,1,1,1,1,1,1,1,1,2,2,2,2,1,1
CTCCACTAAGTATGCTTAGGTGTCATGAGACATGAAAAGTATGAAGGACATGCACAAAGTGTGACTATATGATGTGGCAATGAGGTGTAGCAAGCAAATGXXXXXXXXXXACCCCTAATACAAAAGCTAGTCTAGGTGCCCTAAAATACAAGGGCTGAAAAATCCTACATTTCAAGGGTACCCTACCTACATTACGGAACCCTAAATACA	P,ak,an,ar,at,av,ba,bc,bl,cg,ck,co,cx,cy,dt,dv,dy	3,2,1,1,2,2,1,3,1,1,1,1,1,1,2,2,2
>Marker17835	aaxbb	2
ATATTTATGCTCCTTGTGATATAGAAGGTAAAAGACAGTTATGGCAGTCTTTGAGTAGAAGGAAGCTTCAATCCCAAGTGGACTGCTAGTGTCTTGTAGGXXXXXXXXXXTAGTAATTCAGATTCTAACCTTATAACTGAATTCAATGATTGGCTACATGATATGGAGGTTGATGACATTCCTTGTGTGGGTAAGCCTTTTACCTGGTTT	P,ad,af,ag,ah,ai,ak,al,am,an,aq,ar,as,at,au,av,aw,ax,ay,ba,bb,bc,bd,be,bf,bg,bj,bo,bp,bq,br,bs,bu,by,bz,cb,ce,cg,ch,ci,cj,ck,cm,cn,cp,cs,cv,cz,da,dd,dh,di,dl,dq,dr,ds,du,dv,dw,dx,dz,ea	20,2,2,4,2,2,1,2,1,1,1,1,1,3,2,4,1,2,1,2,2,4,4,2,1,3,1,1,1,3,1,1,3,3,1,1,3,5,2,3,3,1,1,4,1,2,1,1,2,2,1,1,2,1,1,2,5,2,2,3,1,3
ATATTTATGCTCCTTGTGATATAGAAGGTAAAAGACAGTTATGGCAGTCTTTGAGTAGAAGGAAGCTTCAATCCCAAGTGGACTGCTAGTGTCTTGTAGGXXXXXXXXXXTAGTAATTCAGATTCTAACCTTATAACTGAATTCAATGATTGGCTACATGATATGGAGGTTGATGACATTCCTTGTGTGGGTAAGCCTTTTACCTAGTTT	M,aa,ab,ac,ae,af,aj,ak,am,an,ao,ap,au,aw,ay,be,bf,bh,bk,bo,bp,bq,br,bs,bt,bv,by,bz,ca,cc,cd,cf,ch,cj,cl,cm,co,cp,cr,cs,cu,cv,cw,cx,cy,cz,db,dc,de,df,dg,di,dj,dk,dm,dn,do,dp,dt,dy,dz	16,1,3,1,1,2,3,5,4,2,1,1,1,1,3,2,2,5,2,1,2,1,3,2,3,2,1,4,2,2,2,1,2,3,3,1,3,2,2,1,3,1,3,1,1,3,4,3,2,5,2,1,3,1,4,1,4,2,1,1,1
>Marker18000	hkxhk	2
GGATCTTAGACTCTGTCGATCCCAACATTGTCCTGAATCTTCGGCCTTACAAGACAGCAGCCACAATGTGGAATTACTTGAAGAAAGTCTACAGTGAGAAXXXXXXXXXXCCTTTAGATAGGATAGTCACTCCATCTCTGATTTTTACTCTCAATTCATGAATCTTTGGGCTGAATACACTGATATAGTTTATGCGGACTTGCCTTTTGA	M,P,ac,af,ag,ah,an,aq,as,ax,bf,bg,bk,bm,bn,bw,by,ca,cc,ce,ci,cj,cm,co,cp,cu,cx,dg,di,dj,dq,dz	3,6,1,1,1,1,1,1,1,1,1,1,2,1,2,1,1,2,1,3,1,2,1,4,1,1,1,1,2,1,4,1
GGATCCTAGGCTCTGTCGATCCCAACATTGTCCTGAATCTTCGGCCTTACAAGACAGCAGCCACAATGTGGAATTACTTGAAGAAAGTCTACAGTCAAAAXXXXXXXXXXCCTTTAGATAGGATAGTCTCTCCATCTCTGATTTTTACTCTCAATTCATGAATCTTTGGGCTGAATACACTGATATAATTTATGCGGACTTGCCTTCTGA	M,P,ak,am,an,aq,au,ax,ay,bg,bj,bk,bp,bz,cf,cg,cy,df,dh,dk,dn,dw,dx,ea	2,4,2,4,1,1,1,1,1,1,1,1,1,1,1,1,1,1,1,2,1,2,1,2
>Marker18045	aaxbb	2
AATTCAAAATTTAGAAATTGCTATTTGCACCCCCCAATTTTGATAAGTTCACCCCTTCTTTCGTAATTTACGGAAAAGTTACGGAAGCCTTACGGAAGCAXXXXXXXXXXCATTTTTCAACAAAACGGGGGGTGTGGTTGCCACCTAGCTCGCCCAGGCGAGCTAGGTTACTTCAACCTTAAGCAAGAGATTGCCCAGAAACCTCTAGAA	P,ad,af,ag,ah,ai,ak,al,am,an,aq,ar,as,at,au,av,aw,ax,ay,az,ba,bb,bc,bd,be,bf,bg,bj,bk,bl,bm,bn,bo,bp,bq,bs,bt,bu,bv,bw,by,bz,ca,cb,cc,ce,cf,cg,ch,ci,cj,ck,cm,cn,co,cp,cq,cs,ct,cv,cw,cx,cz,da,db,dd,df,dg,dh,di,dl,dq,dr,ds,dt,du,dv,dw,dx,dy,dz,ea	121,8,5,16,11,19,8,15,11,8,16,12,17,7,5,17,7,6,6,5,5,17,18,11,3,11,12,14,2,13,6,8,5,8,5,12,12,13,10,9,10,1,2,4,6,11,6,11,7,5,8,7,8,16,1,2,22,9,17,6,5,4,5,17,1,10,4,6,8,8,12,13,8,14,5,17,11,7,7,1,9,3
AATTCAAAATTTAGAAATTGCTATTTGCACCCCCCAATTTTGATAAGTTCACCCCTTCTTTCGTAATTTACGGAAAAGTTACGGAAGCATATAGGACTTGXXXXXXXXXXCATTTTTCAACAAAACGGGGGGTGTGGTTGCCACCTAGCTCGCCCAGGCGAGCTAGGTTACTTCAACCTTAAGCAAGAGATTGCCCAGAAACCTCTAGAA	M,aa,ab,ac,ae,af,ag,aj,ak,am,an,ao,ap,at,au,aw,ax,ay,az,ba,be,bf,bh,bi,bk,bl,bm,bn,bo,bp,bq,br,bs,bt,bv,bw,by,bz,ca,cb,cc,cd,cf,ch,ci,cj,ck,cl,cm,co,cp,cr,cs,cu,cv,cw,cx,cy,cz,db,dc,de,df,dg,dh,di,dj,dk,dm,dn,do,dp,dq,dt,dx,dy,dz,ea	164,11,18,14,20,10,1,15,7,16,19,14,19,4,14,10,8,12,8,3,8,5,19,7,13,1,16,9,6,14,1,21,12,12,7,8,16,27,7,11,7,17,18,15,5,17,9,26,5,11,4,20,21,17,6,12,6,19,11,18,15,23,15,8,11,7,20,22,25,18,32,29,12,4,9,7,6,3
>Marker18126	aaxbb	2
GCCTGATGAGGTGGTGGTGGCGCGCCCGCGGCTTGTGGAGCATCCCCCTGAGCCTGCCTCTGGGTGCATCACTTTTCAATAAAAGCCCGGGTGATGGGCAXXXXXXXXXXATTGCTTGACGACATCAGAATTCACGGGTGAAGGTAGCTCTTCGCCATCCATGTTGGTAAGCACCAGGGCTCCTCCGGAAAAAGCCCTCTTCACAACAAA	M,aa,ac,ae,af,aj,am,an,ap,at,aw,ax,ay,ba,be,bf,bh,bm,bn,bo,br,bs,bt,bz,cc,cd,ch,ci,cj,ck,cl,cm,co,cr,cu,cv,cw,cx,cy,cz,db,dc,de,df,dg,dh,di,dj,dk,dm,dn,do,dp,dq,dt,dx,ea	15,5,2,2,1,2,3,1,1,1,1,1,1,1,3,2,1,2,1,1,2,1,1,1,3,3,1,1,3,3,3,3,3,4,1,1,1,1,2,3,3,1,1,1,3,2,1,2,2,5,3,1,2,2,2,1,1
GCCTGATGAGGTGGTGGTGGCGCGCCCGCGGCTTGTGGAGCATCCCCCTGAGCCTGCCTCTGGGTGCAGCACTTTTCAATAAAAGCCCGGGTGATGGGCGXXXXXXXXXXATTGCTTGACGACATCAGAATTCACGGGTGAAGGTAGCTCTTCGCCATCCATGTTGGTAAGCACCAGGGCTCCTCCGGAAAAAGCCCTCTTCACAACAAA	P,ad,af,ag,ah,ai,al,am,an,aq,ar,as,au,aw,ax,az,ba,bb,bc,bd,bf,bg,bj,bk,bl,bn,bo,bp,bs,bt,bu,bv,by,ca,cb,ce,cf,cg,ch,ci,cj,cn,cq,cs,cv,cw,cz,df,dh,di,dq,dr,ds,dt,du,dv,dw,dx,dy,dz	22,2,1,1,1,2,5,1,1,5,2,2,1,1,2,1,3,7,2,1,1,3,3,2,1,2,1,2,1,3,2,1,1,3,2,1,1,4,1,1,2,2,2,3,2,2,2,1,1,1,2,2,1,1,1,3,2,3,1,1
>Marker18360	aaxbb	2
CTGTCATATGATGGAGTTTTTGCAGATTGCAATCGGTGAAATCAAACGAAAAATGAAAAAGAGGAAGATTGCAAGTTACGGGAGTCGATTTGATGAAGAAXXXXXXXXXXTCTAAAAAACGTGGTATTTATAGACCAGGACACATTGTAATCGATTACAGGTGGAGGCAGCCTACTGGTAATCGATTACATGAATACTGTAATCGATTAC	M,ab,am,ap,at,aw,ba,bi,bk,bq,br,bw,bz,cl,cy,df,dn,dq,ea	4,2,1,4,1,2,1,1,1,2,1,3,1,1,1,1,1,1,2
CTGCCATATGATGGAGTTTTTGCAGATTGCAATCGGTGAAATCAAACGAAAAATGAAAAAGAGGAAGATTGCAAGTTACGGGAGTCGATTTGATGAAGAAXXXXXXXXXXTCTAAAAAACGTGGTATTTATAGACCAGGACGCATTGTAATCGATTATAGGTGGAGGCAGCCTACTGGTAATCGATTACATGAATACTGTAATCGATTAC	P,ai,at,av,az,ba,bc,bj,bl,bm,bn,bo,bq,bu,ci,cn,co,ct,cz,dd,dr,dv,dz,ea	5,1,1,1,1,1,2,2,3,1,2,1,2,1,1,2,2,1,1,1,1,1,1,2
>Marker18555	aaxbb	2
TCTCTTGGACTTCTTCTCTAATATCAAGTTCAACCTTCATGTTTTCCTTATTCTGCTGAGTATGGAAAAATATATTTCTTGTCAAGGGCTCCCCGACCTCXXXXXXXXXXTCATGGCATCTATGCCATATGTATGATGAAAAGGAGTCTCATTAGCTGTTTGGGGCAAATAGTGGTTGCCCATAGTATACTGGGGAGTTTTTCTTTCCAC	P,ad,ag,ah,am,an,ar,as,au,ba,bg,bk,bl,cb,ce,cf,cg,cn,cp,df,dl,dr,ds,dz	2,1,1,3,4,1,1,3,1,1,1,1,1,2,3,2,1,1,2,1,1,1,1,1
TCTCTTGGACTTCTTCTCTAATATCAAGTTCAACCTTCATGTTTTCCTTATTCTACTGAGTATGGAAAAATATATTTCTTGTCAAGGGCTCCCCGACCTCXXXXXXXXXXTCATGGCATCTATGCCATATGTATGATGAAAAGGAGTCTCATTAGCTGTTTGGGGCAAATAGTGGTTGCCCATAGTATACTGGGGAGTTTTTCTTTCCAC	M,ak,am,at,aw,ay,bh,bk,bo,bz,cc,cj,ck,co,cv,cw,db,dc,de,dm,dn,dp,dx,ea	2,2,4,1,1,1,1,6,1,2,2,1,2,1,2,2,1,1,2,1,1,2,1,2
>Marker18577	aaxbb	2
AAATGGTCAATCTAAGCAGGTATCATACAACTCTTCTGGTTACTTTAACTATTGACTACTAATAACTCCTCTGACATAATTTCTTTTGTTTGAGTTTTCAXXXXXXXXXXGTGTTGTTTTTCAAGTGAGTTTTCTTTTGTAAACCCCATCTTGTTTATCGTATTTCAGACATGCTGATGATACCTTCTTCATTTTATTAATGCTTTTATC	P,ab,ad,af,ai,ak,an,ao,as,av,az,bf,bg,bh,bl,bm,bq,ce,cj,ck,cq,ct,dj,dk,dn,dp,dq,ds,dt,dw	2,1,1,1,1,1,1,1,1,2,1,1,2,1,1,1,2,1,1,2,1,2,1,2,1,1,1,2,1,1
AAATGGTCAATCTAAGCAGGTATCATACAACTCTTGTGGTTACTTTAACTATTGACTACTAATAACTCCTCTGACATAATTTCTTTTGTTTGAGTTTTCAXXXXXXXXXXGTGTTGTTTTTCAAGTGAGTTTTCTTTTGTAAACCCCATCTTGTTTATCGTATTTCAGACATGCTGATGATACCTTCTTCATTTTATTAATGCTTTTATC	M,ac,ad,ag,aj,ak,an,as,ba,bb,bc,bi,bj,bk,bl,bo,br,bt,bw,cc,cf,ci,cn,co,cp,cr,cs,cx,dc,dd,dh,di,dk,dl,dn,dp,dy	1,2,1,1,1,1,2,2,2,2,4,2,1,1,1,1,1,2,1,2,1,2,2,1,1,1,1,1,1,1,1,1,1,1,1,2,2
>Marker18620	aaxbb	2
TAATGCACAACAAGAGTGAAATGGTAACTGCCTAAGGCAAGTACCTTATAATCTTTGGCAGTTTCGTATGATGCGCTTAGCGTGCCCATATGACGTTTGAXXXXXXXXXXGGTCACGCTTAGCGGGTATTGCAGCTTTGATTGGTCCTGCAACTTGCGCTTAGCCGCCAAAGCCTGCGCTTTGCAAATTGATGCTCATTAAATGCAGTAG	P,ad,af,ag,ah,ai,ak,al,am,an,aq,ar,as,at,au,av,aw,ax,ay,az,ba,bb,bc,bd,be,bf,bg,bj,bk,bl,bm,bn,bo,bp,bq,bs,bt,bu,bv,bw,by,bz,ca,cb,cc,ce,cf,cg,ch,ci,cj,ck,cm,cn,co,cp,cq,cs,ct,cv,cw,cx,cz,da,dd,df,dg,dh,di,dl,dq,dr,ds,dt,du,dv,dw,dx,dy,dz,ea	83,11,7,14,9,14,8,16,6,8,9,14,5,7,4,23,2,6,6,4,3,18,11,8,7,4,17,11,3,6,6,4,2,4,7,11,14,9,3,2,11,3,2,7,9,12,3,13,3,8,12,3,2,10,7,5,8,9,7,5,6,11,8,6,5,3,4,5,3,12,4,6,8,6,6,8,6,5,7,8,5
TAATGCACAACAAGAGTGAAATGGTAACTGCCTAAGGCAAGTACCTTATAATCTTTGGCAGTTTCGTATGGTGCGCTTAGCACATAGCTGCGCTTAGCGTXXXXXXXXXXGGTCACCCTTAGCGGGTATTGCAGCTTTGATTGGTCCTGCAACTTGCGCTTAGCCGCCAAAGCCTGCGCTTAGCAAATTGATGCTCATTAAATGCAGTAG	M,aa,ab,ac,ae,af,aj,ak,am,an,ao,ap,as,at,au,aw,ax,ay,az,ba,bc,be,bf,bh,bi,bk,bm,bn,bo,bp,bq,br,bs,bt,bv,bw,by,bz,ca,cb,cc,cd,cf,ch,ci,ck,cl,cm,co,cr,cs,cu,cv,cw,cx,cy,db,dc,de,df,dg,dh,di,dj,dk,dm,dn,do,dp,dq,dt,dx,dy,dz,ea	50,6,7,11,16,5,10,2,16,3,12,10,1,3,9,10,3,2,4,2,1,4,3,11,8,3,10,4,2,10,5,8,4,8,4,4,7,6,5,2,5,4,3,5,4,3,10,2,5,10,5,9,8,2,2,5,6,9,7,2,4,2,5,7,6,15,6,6,8,11,2,4,1,2,4
>Marker18765	aaxbb	2
TCTACTACAACCAGAAGCTGCTGTTTTACAAGGGTGAAGATTTTGAGGGTATGGTCCAAAAACTCAAAGTTGGACTTGGTGTGGTGCTGAAGGAGTTTCAXXXXXXXXXXTGAGATTGGTGTGGATGATCTAACTGTGGCTGAAATTAGTAACACTAATTTGAAGGAGCTGATACCTTATAGTGGTATCTTGAATTTGGAAGGCATGCAT	P,aa,ac,ad,af,ag,ah,ai,aj,ak,al,an,ao,ap,aq,ar,as,at,au,av,ax,ay,az,bb,bc,be,bf,bg,bh,bi,bj,bk,bm,bp,bq,br,bs,bt,bu,bw,bz,ca,cb,cc,cd,ce,cf,cg,ci,cj,ck,cl,cm,cn,co,cp,cq,cs,ct,cv,cy,cz,da,db,dc,dd,df,dg,dh,di,dj,dk,dl,dm,dp,dq,dt,du,dv,dw,dx,dy,dz	154,21,10,19,13,15,11,20,10,9,19,19,10,6,21,9,40,11,12,11,15,5,15,18,32,12,13,19,8,1,28,15,15,13,14,6,19,20,39,8,20,28,35,31,12,16,16,13,17,22,18,13,16,27,12,6,16,12,21,1,10,9,19,3,8,13,5,8,16,24,9,12,9,1,32,6,8,16,23,7,15,17,1
TCTACTACAACCAGAAGCTGCTGTTTTACAAGGGTGAAGATTTTGAGGGTATGGTCCAAAAACTCAAAGTTGGACTTGGTGTGGTGCTGAAGGAATTTCAXXXXXXXXXXTGAGATTGGTGTGGATGATCTAACTGTGGCTGAAATTAGTAACACTAATTTGAAGGAGCTGATACCTTATAGTGGTATCTTGAATTTGGAAGGCATGCAT	M,ab,ac,ae,af,ah,ai,aj,ak,al,am,an,ao,ap,ar,as,at,au,av,aw,ay,az,ba,bb,bc,bd,be,bf,bg,bh,bi,bk,bl,bm,bn,bo,bp,bq,br,bs,bt,bv,bw,by,bz,cd,ce,cg,ch,ci,cj,ck,cl,co,cp,cq,cr,cs,ct,cu,cv,cw,cx,cy,cz,db,dc,de,df,dg,dh,dj,dk,dl,dm,dn,do,dq,dr,ds,dt,du,dv,dw,dx,dy,dz,ea	164,19,6,27,13,10,2,12,8,1,54,19,11,11,10,1,11,9,8,21,8,7,17,17,1,18,9,15,14,13,17,12,28,13,24,23,12,15,11,6,22,32,8,38,17,22,16,21,35,21,15,13,10,7,9,12,20,11,17,30,30,27,27,14,16,28,9,16,8,8,14,9,9,9,37,22,22,17,15,25,18,10,17,10,16,11,15,17
>Marker19157	aaxbb	2
TTGAGGGCTTTACACTAGATGGGGTATAAGAACTGATGGAAGGAAAGGGGTGAAAGAAAGAAAGGGAAGAAATGGTGAAAGACATAAGAGAATTCCCTAAXXXXXXXXXXAGAGTTCTCAGATTTTAGGTAGTAATTAGAATATTCTGAGACTCGGTGTGTCGTTTCCCCTTGGTATGACTCTCTATTTATAACTGTTGAAGTAAGCTTT	P,ai,aq,as,bd,bf,bh,bk,bl,bu,cb,cc,ci,cq,da,dd,dg,dl,ds,dx	4,1,1,2,1,1,1,1,1,1,1,2,2,1,2,1,1,1,1,2
TTGAGGGCTTTACAGTAGATGGGGTATAAGAACTGATGGAAGGAAAGGGGTGAAAGAAAGAAAGGGAAGAAATGGTGAAAGACATAAGAGAATTCCCTAAXXXXXXXXXXAGAGTTCTCAGATTTTAGGTAGTAATTAGAATATTCTGAGACTCGGTGTGTCGTTTCCCCTTGGTATGACTCTCTATTTATAACTGTTGAAGTAAGCTTT	M,am,ao,aw,bd,bv,ci,cs,cy,de,dk,dm,dp,dy,dz,ea	2,5,1,1,1,1,1,1,1,1,1,1,1,1,2,3
>Marker19187	aaxbb	2
AAGGTCCCTACAGGAAGAAATTAAGAACATATTTGGGGATTGCGGCGCGTGATAAGGTGGACGTCACGTACGAGAACTGAAAGGAGGTCCCTACAGCTCAXXXXXXXXXXTTTGAAATCCCAGAGGCTTCTGATAGTAGGACGAAAAAGAAGTTGCTTTAGACTGTCGGCGAGAGATTGAGGCAGTTTAAATCAGACCTCACGAGGAAAT	P,ad,af,ag,ah,ai,ak,al,am,an,aq,ar,at,au,av,aw,ax,ay,az,ba,bb,bc,bd,be,bf,bg,bj,bk,bl,bm,bn,bo,bp,bq,bs,bt,bu,bv,bw,by,bz,ca,cb,cc,ce,cf,cg,ch,ci,cj,ck,cm,cn,co,cq,cs,ct,cv,cw,cx,da,dd,dg,dh,di,dl,dq,dr,ds,du,dv,dw,dx,ea	39,4,1,3,5,6,2,4,7,2,4,3,2,5,8,1,5,1,5,3,11,6,2,2,5,8,6,3,4,4,4,3,3,3,2,4,5,3,2,4,1,4,6,2,5,4,4,6,3,3,2,1,7,1,3,5,2,1,2,3,7,3,1,2,1,1,4,3,1,4,2,4,4,2
AAGGTCCCTACAGGAAGAAATTAAGAACATATTTGGGGATTGCGGCGCGTGATAAGGTGGACGTCACGTACGAGAACTGAAAGGAGGTCCCAACAGCTCAXXXXXXXXXXTTTGAAATCCCAGAGGCTTCTGATAGTAGGACGAAAAAGAAGTTGCTTTAGACTGTCGGCGAGAGATTGAGGCAGTTTAAATCAGACCTCACGAGGAAAT	M,aa,ab,ac,ae,af,aj,ak,am,an,ao,ap,at,au,aw,ax,az,ba,be,bf,bh,bi,bk,bm,bn,bo,bp,bq,br,bs,bt,bv,bw,by,bz,ca,cb,cc,cd,cf,ch,ci,cj,ck,cl,cm,cn,co,cp,cr,cs,cu,cv,cw,cx,cy,cz,db,dc,de,df,dg,dh,di,dj,dk,dm,dn,do,dp,dq,dt,dx,dy,dz,ea	108,9,9,14,8,6,18,1,8,3,12,12,7,9,11,7,7,5,6,6,7,8,5,10,5,6,6,2,25,10,7,4,4,13,21,8,7,9,13,3,15,11,7,5,12,6,1,3,4,18,11,13,4,8,7,12,7,6,8,16,3,5,13,8,15,11,24,9,14,11,13,2,4,3,7,7
>Marker19204	aaxbb	2
CGAACTGTGTTGAGTGCTTAAACTGCCATATGGATTCATTCCATCAGTGGCAAGTCCCAGCCTAAGATTTCTTGCCCCTTTGCCGAAGTCCGAATACAAAXXXXXXXXXXTCCCATTTGCATGCCATGTAAGGTCTTTTGTGTCGTCTCCATTAGCAAATAGACGCTTAAACCTTTGAATGATTGGAAGATACCACAACACCTTCACTGG	P,ac,ad,af,ag,ah,ai,aj,al,am,an,aq,ar,as,at,au,av,aw,ax,ay,az,ba,bb,bc,bd,be,bf,bg,bh,bj,bk,bl,bm,bn,bo,bp,bq,bs,bt,bu,bv,bw,by,ca,cb,cc,ce,cf,cg,ch,ci,cj,ck,cm,cn,co,cp,cq,cs,ct,cv,cw,cx,cz,da,dd,df,dg,dh,di,dl,dq,dr,du,dv,dw,dx,dz,ea	44,5,7,2,2,18,8,1,9,5,3,6,8,7,2,4,7,2,2,3,2,4,2,10,3,6,6,8,1,13,1,3,2,3,4,2,2,1,3,7,2,6,3,1,3,2,5,3,8,2,2,5,3,3,4,2,2,4,5,11,5,2,1,7,5,2,2,4,1,3,3,5,7,9,12,3,3,3,3
CGAACTGTGTTGAGTGCTTAAACTGCCATATGGATTCATTCCATCAGTGGCAAGTCCCAGCCTAAGATTTCTTGCCCCTTTGCCGAAGTCCGAATACAAAXXXXXXXXXXTCCCATTTGCATGCCATGTAAGGTCTTTTGTGTCGTCTCCATTAACAAATAGACGCTTAAACCTTTGAATGATTGGAAGATACCACAACACCTTCACTGG	M,aa,ac,ae,af,aj,ak,am,an,ao,ap,at,au,aw,ax,ay,az,ba,bb,be,bh,bi,bk,bm,bn,bo,bp,bq,br,bs,bt,bv,by,bz,cb,cc,cd,ch,ci,ck,cl,cm,co,cp,cr,cs,cu,cw,cx,cy,cz,db,dc,de,df,dh,di,dj,dk,dl,dm,dn,do,dp,dq,dt,dx,dz,ea	27,6,4,3,1,9,6,3,1,4,9,3,2,6,4,1,3,3,9,3,5,6,2,4,5,2,5,3,6,4,4,1,1,1,5,3,9,7,3,5,2,1,4,1,5,5,7,1,3,8,1,5,2,9,6,1,4,3,5,1,4,5,9,5,6,5,8,3,3
>Marker19363	aaxbb	2
AAGGTTGAAGCTTTGTTGGGAGCTTCAATGGAGAATGAGGGAGAAGAAAATGGCAACGTGAGGGAGAGAGAGAGCTGTCTGAAAAAGTGTGGGGGCTGAGXXXXXXXXXXAAGAGAGAGAAAAGCTTTTTGGTTTTAAATAAAAGGGTTTTCTCTTTTTCTATTATTTTATTCAAGCTCTGCCACATGTCCCTATTTGAGTGGAGCAAAA	M,ae,ak,am,an,bm,by,bz,cl,cr,cy,db,de,dj,dn,dq,dx,ea	3,1,2,2,1,1,1,2,1,2,1,2,3,1,1,2,2,1
AAGGTTGAAGCTTTGTTGGGAGCTTCAATGGAGAATGAGGGAGAAGAAAATGGCAACGTGAGGGAGAGAGAGAGCTGTCTGAAAAAGTGTGGGGGCTGAGXXXXXXXXXXAAGAGAGAGAAAAGCTTTTTGGTTTTAAATAAAAGGGTTTTCTCTTTTTCTATTATTTTATTCAAGCTTTGCCACATGTCCCTATTTGAGTGGAGCAAAA	P,ag,ah,al,am,as,au,bd,bk,bu,bv,cf,ci,ck,cp,cs,cu,cv,dw,dz,ea	10,1,1,1,2,2,1,1,2,1,1,1,1,1,1,1,1,1,2,1,2
>Marker19872	nnxnp	2
AAATCCATTTCCCCAGCAAGGCTATATTTAATTTAGAGATGTCTTTAATCCCTAGACCCCCTTCAGACTTGGACAGGCAAACGGTCTCCCATTTCACCCAXXXXXXXXXXACCCTTTGTGGGATCTTGAAGAAGGATAGTAAATATATTGGTGCAGCATTGAGGACAGAATTGATTAAAGTTATCTTTCCTCCCATTGATATGTTTTTCT	M,P,aa,ab,ac,ad,ae,af,ag,ah,ai,aj,ak,al,am,an,ao,ap,aq,ar,as,at,au,av,aw,ax,ay,az,ba,bb,bc,bd,be,bf,bg,bh,bi,bj,bk,bl,bm,bn,bo,bp,bq,br,bs,bt,bu,bv,bw,by,bz,ca,cb,cc,cd,ce,cf,cg,ch,ci,cj,ck,cl,cm,cn,co,cp,cq,cr,cs,ct,cu,cv,cw,cx,cy,cz,da,db,dc,dd,de,df,dg,dh,di,dj,dk,dl,dm,dn,do,dp,dq,dr,ds,dt,du,dv,dw,dx,dy,dz,ea	82,134,10,11,8,5,9,10,5,12,14,16,8,12,41,12,13,22,9,13,16,13,15,16,13,8,15,9,14,9,15,13,14,20,13,14,11,14,17,11,24,17,17,14,20,9,20,25,15,15,12,10,13,19,21,9,12,15,16,19,24,14,16,9,15,7,11,9,9,11,14,27,23,7,26,7,22,11,15,14,14,7,5,5,13,9,19,22,21,10,10,12,11,9,16,15,13,8,12,9,15,10,14,7,18,7
AAATCCATTTCCCCAGCAAGGCTATATTTAATTTAGAGATGTCTTTAATCCCTAGACCCCCTTCAGACTTGGGCAGGCAAACAGTCTCCCATTTTACCCAXXXXXXXXXXACCCTTTGTGGGATCTTGAAGAAGGATAGTAAATATATTGGTGCAGCATTGAGGACAGAATTGATTAAAGTTATCTTTCCTCCCATTGATATGTTTTTCT	M,aa,ad,ae,ag,ah,ai,aj,ak,al,an,ap,aq,ar,as,at,au,av,aw,ax,ba,bb,bd,be,bf,bg,bh,bi,bj,bk,bl,bn,bo,bp,bq,br,bt,bu,bw,by,bz,cb,cd,cf,cg,ch,ci,ck,cl,cm,cn,co,cq,ct,cv,cw,cx,cy,cz,da,db,dc,dd,de,dh,dk,dl,dm,dn,do,ds,dt,du,dw,dx,dy,ea	110,6,7,10,10,5,1,3,5,5,17,9,6,8,9,2,10,3,1,8,6,11,4,5,5,8,10,4,7,9,9,6,7,9,16,6,10,13,5,28,2,12,8,9,20,7,9,7,8,7,19,3,18,10,6,9,8,6,25,10,7,7,2,10,7,12,4,13,13,13,13,11,21,1,7,5,4
>Marker19992	aaxbb	2
ATACTTCTCTCGCTTTCTTTGTTACTATCATCAAATAAATATATTGACGATGGCACAAGGGGTACCATAACCCATATAGAAAAGAAAATAAACACATCATXXXXXXXXXXAACGGGTCATATACCAAGAAACCAATTAGTAAACCTACACACCACCTATCGCAATAGCTTCTTTGTCTTCTCTCATTTAATTCCTCCCGAAGCCTTCGCT	P,ac,ad,af,ag,ah,ai,al,am,an,aq,ar,as,at,au,av,aw,ax,ay,az,ba,bb,bc,bd,be,bf,bg,bj,bk,bl,bm,bn,bo,bp,bq,bs,bt,bu,bv,bw,by,ca,cb,cc,ce,cf,cg,ch,ci,cj,ck,cm,cn,co,cp,cq,cs,ct,cv,cx,cy,cz,da,df,dg,dh,di,dj,dl,dq,dr,ds,dt,du,dv,dw,dx,dy,ea	69,5,8,3,8,7,15,6,7,11,15,8,6,6,4,11,2,8,3,5,8,9,9,9,8,11,10,16,2,8,5,2,7,3,8,4,5,13,4,1,5,2,5,4,10,5,8,7,4,5,5,6,11,1,2,4,4,12,3,7,1,3,11,4,4,2,2,4,4,2,9,9,5,10,13,9,3,4,2
ATACTTCTCTCGCTTTCTTTGTTACTATCATCAAATAAATATATTGACGATGGCACAAGGGGTACCATAACCCATATAGAAAAGAAAATAAACACATCATXXXXXXXXXXAACGGGTCATATACCAAGAAACCAATTAGTAAACCTACACACCACCTATCACAATAGCTTCTTTGTCTTCTCTCATTTAATTCCTCCCGAAGCCTTCGCT	M,aa,ab,ac,ae,af,aj,ak,al,am,an,ao,ap,at,au,aw,ax,ay,az,ba,bb,be,bh,bi,bk,bm,bn,bo,bp,bq,br,bs,bt,bv,bw,by,bz,ca,cb,cc,cd,ch,ci,cj,ck,cl,cm,co,cp,cr,cs,cu,cv,cw,cx,cy,cz,db,dc,de,df,dg,dh,di,dj,dk,dl,dm,dn,do,dp,dq,dt,dx,dy,dz,ea	57,9,1,5,8,8,10,5,1,5,4,11,6,5,5,10,5,7,2,3,9,3,10,7,5,7,4,16,5,5,17,9,3,5,8,3,7,2,5,5,4,4,3,4,7,12,4,2,5,9,4,17,1,5,3,11,6,10,4,3,5,1,5,3,5,5,6,11,7,7,9,2,1,7,4,2,1
>Marker20056	aaxbb	2
AGGATGTGGTTTAGTAGCTAAATTTAGCTTTGACACTAATCTAGAACTAGCCACATTGGTGCAACTACCTCCATCAATGATCACCATGCACACCTTGCCAXXXXXXXXXXCTCACTCTCCTCTTCCTCTTCAACATCAGATTCACTTATATATTCTCCATCTCTAAGAACCATGGATCTTTTGTTAGGGCACTTAAAAGCATAGTGTCCT	M,aa,ab,ac,ae,af,aj,ak,am,an,ao,ap,at,au,aw,ax,ay,az,ba,bb,be,bh,bi,bk,bm,bn,bo,bp,bq,br,bs,bt,bv,bw,by,bz,ca,cb,cc,cd,ch,ci,cj,ck,cl,cm,co,cp,cr,cs,cu,cv,cw,cx,cy,cz,db,dc,de,df,di,dj,dk,dl,dm,dn,do,dp,dq,dt,dx,dy,dz,ea	92,13,9,9,10,7,11,12,15,12,12,7,6,8,11,7,5,8,9,8,6,7,6,3,7,5,6,2,5,19,8,12,8,6,12,7,5,5,8,6,7,6,9,8,16,5,1,4,15,7,10,7,7,3,16,6,13,9,10,4,3,14,19,3,27,11,14,17,5,4,6,4,7,3
AGGATGTGGTTTAGTAGCTAAATTTAGCTTTGACACTAATCTAGCACTAGCCACATTGGTGCAACTACCTCCATCAATGATCACCATGCACACCTTGCCAXXXXXXXXXXCTCACTCTCCTCTTCCTCTTCAACATCAGATTCACTTATATATTCTCCATCTCTAAGAACCATGGATCTTTTGTTAGGGCACTTAAAAGCATAGTGTCCT	P,ac,ad,af,ag,ah,ai,al,am,an,aq,ar,as,at,au,av,aw,ax,ay,az,ba,bb,bc,bd,be,bf,bg,bj,bk,bl,bm,bn,bo,bp,bq,bs,bt,bu,bv,bw,by,bz,ca,cb,cc,ce,cf,cg,ch,ci,cj,ck,cm,cn,co,cp,cq,cs,ct,cv,cw,cx,cy,cz,da,db,dd,df,dg,dh,di,dl,do,dq,dr,ds,dt,du,dv,dw,dx,dy,dz,ea	91,4,11,7,16,8,14,13,20,10,11,9,14,4,6,11,5,3,4,5,10,5,12,12,7,19,17,11,4,14,10,2,8,7,6,7,12,16,5,5,12,2,5,9,10,19,9,18,11,5,14,5,8,2,5,7,13,10,23,6,9,2,1,9,13,1,3,4,9,4,2,4,1,7,10,7,7,13,9,10,7,1,6,3
>Marker20138	aaxbb	2
CCTGTGTCTGAAACTCCTCCACGGTCATGATGGAAGGCAGGTCGAGGCTCTGAAGACTCTGCATAAGGATGACCTGCCCTCTATGGAGGCTTTGTAGCATXXXXXXXXXXGGAGCAGGAATAGCTGGAGTTTGTGCTGGAGTCAAACTGGGAGGATCTGGAGCTGTGGATGAAGAAGGAGTTGAAGTGTCTGGCACTACTGAAGTAGTGG	M,aa,ab,ac,ae,af,aj,ak,am,an,ao,ap,as,at,au,aw,ax,ay,az,ba,be,bf,bh,bi,bk,bm,bn,bo,bp,bq,br,bs,bt,bv,bw,by,bz,cb,cc,cd,cf,cg,ch,ci,ck,cl,cm,co,cr,cs,cu,cv,cw,cx,cy,cz,da,db,dc,de,df,dg,dh,di,dj,dk,dm,dn,do,dp,dq,dt,dx,dy,dz,ea	40,8,6,8,8,7,5,2,8,6,12,13,1,4,3,4,6,6,1,10,6,4,9,6,1,6,8,7,4,2,4,2,4,2,1,2,8,5,6,5,2,1,7,7,3,4,4,2,16,3,3,7,3,1,5,4,1,5,6,6,3,4,2,4,3,4,12,3,9,7,1,2,4,1,4,2
CTTGTGTCTGAAACTCCTCCACGGTCATGATGGAAGGCAGGTCGAGGCTCTGAAGACTCTGCATAAGGATGACCTGCCCTCTATGGAGGCTTTGTAGCATXXXXXXXXXXGGAGCAAGAATAGTTGGAGTTTGTGCTGGAGTCAAACTGGGAGGATCTGGAGCTGTGGATGAAGAAGGAGTTGAAGTGTCTGGCACTACTGAAGTAGTGG	P,ad,af,ag,ah,ai,ak,al,am,an,aq,ar,as,at,au,av,aw,ax,ay,az,ba,bb,bc,bd,be,bf,bg,bj,bk,bl,bm,bn,bo,bp,bq,bs,bt,bu,bv,bw,by,bz,ca,cb,cc,ce,cf,cg,ch,ci,cj,ck,cn,co,cp,cq,cs,ct,cv,cw,cx,cz,da,dd,df,dg,dh,di,dl,dq,dr,ds,dt,du,dv,dw,dx,dy,dz,ea	64,4,4,7,11,11,5,18,12,6,15,9,3,9,6,14,6,6,9,5,7,22,18,5,10,6,9,16,5,4,6,7,5,3,3,4,10,5,9,3,8,2,3,6,7,10,8,4,5,4,7,7,6,5,1,16,6,11,1,4,5,5,7,5,4,4,3,6,9,7,7,9,1,6,8,8,9,4,3,6
>Marker20219	None	2
CTTATATCATCTTAGAATTTTTGTTTGAATATAACTCAAATCCAAAAGATAACTCAACGGCAAGATGACTTATATATACTATTTTGACCATATGACTAGTXXXXXXXXXXCGTTAAAACACAACAAGAGAGAGAACAAAACACATGCCTGCTCTCACAAGCGCCTCCCAAAGCTCCTCGGGCAAAATGCACCCATTATGCGCAACATCAA	aj,an,at,au,ax,ba,bd,bh,bk,br,bt,bv,cm,co,cq,cr,cx,da,dd,dh,dx,dy	4,1,2,1,1,1,1,3,1,2,2,2,1,1,1,2,2,2,2,1,1,1
CTTATATCATCTTAGAATTTTTGTTTGAATATAACTCAACTCCAAAAGATAACTCAGCGGCAAGATGAGGTGAGATCACTTCAACTTATATATACTATTTXXXXXXXXXXCGTTAAAACACAACAAGAGAGAGAACAAAACACATGCCTGCTCTCACAAGCGCCTCCCAAAGCTCCTCGGGCAAAATGCACCCATTATGCGCAACATCAA	P,ai,ao,ap,aq,av,be,bj,bo,cn,ct,cv,cz,da,du,dv	2,1,1,1,1,1,1,1,2,1,1,1,1,1,1,1
>Marker20233	aaxbb	2
GGTACCTTCACGATTTGCCCAGGAAGTGCCAGAACAAGATACTCTTTGATTCTGCCATTCTGAACATGGATGGCAAGTTGCTCTTCATCATGCTTACCATXXXXXXXXXXTTCTCCCCATTACCTTGGGGTCAGGAAGGGGGTTTAGCTTCTCTACAACCTCGAGGACTTGTCATGTCCCTCGTAGATGGACTAGTTATGGGACAAGTGT	M,aa,ab,ac,ae,af,aj,ak,am,an,ao,ap,as,at,au,aw,ax,ay,az,ba,bb,bc,bd,be,bf,bg,bh,bi,bk,bm,bn,bo,bp,bq,br,bs,bt,bv,bw,by,bz,ca,cb,cc,cd,ch,ci,cj,ck,cl,cm,co,cp,cq,cr,cs,cu,cv,cw,cx,cy,cz,da,db,dc,dd,de,df,dh,di,dj,dk,dl,dm,dn,do,dp,dq,dt,dx,dy,dz,ea	144,21,26,8,21,5,23,16,19,12,30,15,1,1,9,9,15,11,8,8,14,5,13,8,1,1,8,14,6,21,12,8,12,13,15,14,12,8,3,16,35,10,15,19,20,16,19,18,6,30,7,12,7,2,20,14,27,11,8,27,22,9,1,17,15,2,20,9,7,13,12,15,9,43,20,19,29,17,16,11,12,9,15
GATACCTTCACGATTTGCCCAGGAAGTGCCAGAACAAGATACTCTTTGATTCTGCCATTCTGAACATGGATGGCAAGTTGCTCTTCATCATGCTTACCATXXXXXXXXXXTTCTCCCCATTACCTTGGGGTCAGGAAGGGGGTTTAGCTTCTCTACAACCTCGAGGACTTGTCATGTCCCTCGTAGATGGACTAGTTATGGGACAAGTGT	P,aa,ac,ad,af,ag,ah,ai,al,am,an,aq,ar,as,at,au,av,aw,ax,ay,az,ba,bb,bc,bd,be,bf,bg,bh,bj,bk,bl,bm,bn,bo,bp,bq,bs,bt,bu,bv,bw,by,bz,ca,cb,cc,ce,cf,cg,ch,ci,cj,ck,cm,cn,co,cp,cq,cs,ct,cv,cw,cz,da,dd,df,dg,dh,di,dj,dl,dq,dr,ds,dt,du,dv,dw,dx,dz	245,1,25,36,23,34,46,37,37,37,23,30,42,48,26,12,26,6,17,11,16,7,24,20,14,15,26,50,15,39,11,21,22,22,13,23,8,21,23,56,15,8,23,5,13,24,31,49,36,45,22,12,31,20,20,33,35,7,47,28,42,17,23,9,36,17,20,45,10,18,25,10,31,42,28,16,35,33,24,15,19
>Marker20269	aaxbb	2
ACGGTCCCCACAATAAGAAATTAAGAACATATTTGGGGATTGTGGCACGTGATAAGGTGGACATCACCTACGAGAACTGGAAGGAGGTCCCTATTGCTCAXXXXXXXXXXTTTGATATCCCAGAGGCTTCTGACAGTAGGACGAAAAGGAAGTTACTACAGACCGTGGGGGAGAGATGAAGGCAGTTTAAATCAGACCTCACGAGGAAAT	M,aa,ab,ac,ae,af,aj,am,an,ao,ap,at,au,aw,ax,ay,ba,bf,bh,bi,bm,bn,bo,bp,bq,br,bs,bt,bv,bw,by,bz,ca,cb,cc,cd,cf,ch,ci,ck,cl,cm,cp,cr,cs,cu,cv,cw,cx,cy,cz,db,dc,de,df,dh,di,dj,dk,dm,dn,do,dp,dq,dt,dy,dz,ea	33,4,2,4,10,1,7,5,6,6,6,4,1,3,4,1,2,2,4,2,2,3,2,2,3,7,4,6,1,1,4,5,1,3,2,7,3,1,2,4,8,3,1,5,2,4,2,1,7,5,5,2,4,11,1,1,1,3,1,5,8,6,3,3,1,1,1,1
ACGGTCCCCACAATAAGAAATTAAGAACATATTTGGGGATTGTGGCACGTGATAAGGTGGACATCACCTACGAGAACTGGAAGGAGGTCCCTATTGCTCAXXXXXXXXXXTTTGATATCCCAGAGGCTTCTGACAGTAGGACGAAAAGGAAGTTACTACAGACCGTGGGGGAGAGATGGAGGCAGTTTAAATCAGACCTCACGAGGAAAT	P,ad,af,ag,ah,ai,ak,al,am,aq,ar,as,at,au,av,aw,ay,az,ba,bb,bc,bd,be,bf,bg,bj,bk,bl,bm,bn,bo,bp,bq,bs,bu,bv,bw,by,ca,cc,ce,cf,cg,ch,ci,cj,ck,cn,co,cq,ct,cv,cw,cx,da,dd,df,dg,dh,di,dl,dq,dr,ds,dt,du,dv,dw,dx,dy,dz,ea	46,7,3,4,3,9,3,6,8,5,5,4,2,2,7,5,4,3,8,10,11,5,6,1,4,6,3,7,8,3,8,3,4,2,8,5,3,2,4,3,8,1,5,2,1,8,2,11,4,4,8,2,4,3,4,5,4,3,1,3,5,1,2,2,5,9,4,4,3,2,3,2
>Marker20582	aaxbb	2
TATACTTGGGTCTGTGTGAGACATAGGGAGTGGAGGTCGATCTGTGGTCATGCTGGGTCTCCGACTCGCTTGATAACAGTGAAGCCTCATCTAGAGTTTTXXXXXXXXXXTAGAAGGGGGCTTTTGGATCCTTTCCATTAGGTTCTTGAATTAGGAGCACAGAGTAAACTCACTTTGGCTTGTTCCTTGATCGCATCATGCATATCTTCA	P,ac,ad,af,ag,ah,ai,al,am,an,aq,ar,as,at,au,av,aw,ax,ay,az,ba,bb,bc,bd,be,bf,bg,bh,bj,bk,bl,bm,bn,bo,bp,bq,bs,bt,bu,bv,bw,by,ca,cb,cc,ce,cf,cg,ch,ci,cj,ck,cm,cn,co,cp,cq,cs,ct,cv,cw,cx,cz,da,dd,df,dg,dh,di,dj,dl,dq,dr,ds,dt,du,dv,dw,dx,dz	98,8,10,4,18,12,10,7,11,6,14,9,13,15,8,15,3,8,10,5,5,11,18,10,5,16,21,10,10,4,13,2,10,9,3,4,10,8,11,1,4,10,3,6,4,14,8,19,6,4,6,2,1,10,8,6,15,4,17,7,13,3,2,17,3,1,17,6,5,2,7,1,3,12,4,9,15,10,4,3
TATACTTGGGTCTGTGTGAGACATAGGGAGTGGAGGTCGATCTCTGGTCATGCTGGGTCTCCGACTCGCTTGATAACAGTGAAGCCTCATCTAGAGTTTTXXXXXXXXXXTAGAAGGGGGCTTTTGGATCCTTTCCATTAGGTTCTTGAATTAGGAGCACAGAGTAAACTCACTCTGGCTTGTTCCTTGATCGCATCATGCATATCTTCA	M,aa,ab,ac,ae,af,aj,ak,am,an,ao,ap,au,aw,ax,ay,az,ba,bb,bd,be,bh,bi,bk,bm,bn,bo,bp,bq,br,bs,bt,bv,by,bz,ca,cb,cc,cd,ch,ci,cj,ck,cl,cm,co,cp,cr,cs,cu,cv,cw,cx,cy,cz,da,db,dc,de,df,dh,di,dj,dk,dl,dm,dn,do,dp,dq,dt,dx,dy,dz,ea	71,10,9,4,11,6,7,8,18,13,8,23,7,6,7,4,3,7,9,5,7,12,12,5,11,7,4,7,5,9,5,8,7,14,9,4,7,8,12,7,6,5,5,9,2,8,3,5,7,14,3,2,4,11,5,1,8,7,9,1,3,3,10,18,9,15,8,8,12,11,4,10,13,4,7
>Marker20937	aaxbb	2
GATGCCCTTGCTGGAGGTGACAGGCACTCCGTAGAACTGACAGAGACCCGTAATCAGAGCTTGACAACTCTAAGACCCTGCTGAACTGCTTCGGGTCCACXXXXXXXXXXAACAATAGAGGAAATCAGAAATCAGTTTAGCGATGTGCATACTTACCTATGCCATGATGATGTGACCTTGCCGGGGAATGGGCACCCTGTAGGACTATAG	M,aj,an,ao,bi,bk,bo,bp,bq,bs,bt,bv,by,bz,ca,cb,cl,cp,cr,cu,cv,cy,cz,de,dh,dj,dk,dm,do,dp,ea	4,2,3,1,5,1,4,1,1,1,1,1,1,1,1,3,3,1,1,1,2,1,1,1,1,1,3,1,1,1,3
GATGCCCTTGCTGGAGGTGACAGGCACTCCGTAGAACTGACAGAGACCCGTAATCAGAGCTTGACAACTCTAAGACCCTGCTGAACTGCTTCGGGTCCACXXXXXXXXXXAACAATAGAGGAAATCAGAAATCAGTTTAGCGATGTGCATACTTACCTATGCCATGATGACGTGACCTTGCCGGGGAACGGGCACCCTGTAGGACTATAG	P,ah,al,am,an,aq,au,bd,bg,bk,bp,bs,bv,cc,ci,ck,co,cs,ct,da,dg,dl,dq,dt,dv,dx,dz,ea	9,3,1,3,1,1,1,1,3,4,1,1,1,1,1,1,1,1,1,1,1,2,1,1,1,1,1,6
>Marker21005	aaxbb	2
AGTGTTCCGATGTTCATGTACTTTTTCCAAATGAATTTGATTGAAAGATTGGTTGGGTGTTGTTGAATAGTGTTTTCAAGAAGATGTTTGAGTTCAACTCXXXXXXXXXXACCCATGCAAGGTTCAAGTCCTTTGAAGAGCATCTAATGTCTTTGGAGGAGAGGGTAGACACGACTATATTGGAATAGTTGCCAGCCTTGCTTGACGCAT	P,ab,ad,af,ag,ah,ai,al,am,an,aq,ar,as,at,au,av,aw,ax,ay,az,ba,bb,bc,bd,be,bf,bg,bj,bk,bl,bm,bn,bo,bp,bq,bs,bt,bu,bv,bw,by,ca,cb,cc,ce,cf,cg,ch,ci,cj,ck,cm,cn,co,cp,cq,cs,ct,cv,cw,cx,cz,da,db,dd,df,dg,dh,di,dl,dq,dr,ds,dt,du,dv,dw,dx,dy,dz,ea	143,2,15,12,19,22,19,10,14,13,26,18,34,4,13,12,21,11,10,9,5,7,15,14,13,19,18,14,9,19,11,15,10,11,11,15,11,28,15,7,13,8,8,14,29,37,36,15,10,16,12,13,12,10,6,29,16,40,21,16,12,12,27,1,10,4,24,6,15,5,20,22,23,12,32,28,10,6,8,9,8
AGTGTTCCGATGTTTATGTACTTTTTCCAAATGAATTTGATTGAAAGATTGGTTGGGTGTTGTTGAATAGTATTTTCAAGAAGATGTTTGAGTTCGACTCXXXXXXXXXXACCCTCGCAAGGTTCAAGTCCTTTGAAGAGCATCTAATGTCTTTGGAGGAGAGGGTAGACACGACTATATTGGAATAGTTGCTAGCCTTGCTTGACGCAT	M,aa,ab,ac,ae,af,ai,aj,ak,al,am,an,ao,ap,at,au,av,aw,ax,ay,az,ba,bb,be,bh,bi,bk,bm,bn,bo,bp,bq,br,bs,bt,bv,bw,by,bz,ca,cb,cc,cd,ch,ci,cj,ck,cl,cm,co,cp,cr,cs,cu,cv,cw,cx,cy,cz,db,dc,de,df,dh,di,dj,dk,dl,dm,dn,do,dp,dq,dt,dx,dy,dz,ea	170,14,18,16,22,10,1,31,11,1,18,9,18,14,5,6,1,14,6,2,6,3,13,8,22,24,6,11,5,12,8,12,19,13,24,5,6,13,29,9,9,7,33,18,7,13,13,35,4,6,5,12,18,25,10,10,5,16,11,20,9,27,7,11,11,19,6,9,44,24,17,17,14,12,11,10,13,12
>Marker21058	None	2
TGTATTTAGGGCTCCATAATGTAGGTAGGGTACCCTAGAAATATAGGATTTTTTTTCAGCCCTTGTATTTTAGGGCACCTAGACTAGTTTTTGTATTAGGXXXXXXXXXXCATTTGCTTACTACACCCCATTGCCACATCATATAGTCACACTTTGTGCATGTCCTTCATGCTTTTCATGCCTCATGACACCTAAGCACACTTAGTGGAG	P,aa,ac,ad,ae,af,ah,aj,ap,ar,as,ax,bf,bg,bh,bj,bl,bm,bo,bq,br,by,cb,cj,ck,cm,co,cv,cw,cx,dc,dd,dp,ds,dv,dx	6,1,1,1,1,1,1,3,1,1,1,3,1,1,1,2,3,1,2,1,1,2,1,2,1,1,1,1,2,1,1,2,1,1,1,1
TGTATTTAGGGCTCCATAATGTAGGTAGGGTACCCTAGAAATATAGGATTTTTTTTCAGCCTTTGTATTTTAGGGCACCTAGACTAGTTTTTGTATTAGGXXXXXXXXXXCATTTGCTTACTACACCCCATTGCCACATCATATAGTCACACTTTGTGCATGTCCTTCATGCTTTTCATGCCTCATGACACCTAAGCACACTTAGTGGAG	P,ac,ah,aj,an,ao,ar,at,aw,az,bf,bg,bh,bi,bj,bm,bo,bq,br,bt,bw,ca,cf,cg,ci,ck,cm,co,cy,df,dn,du,dw,dx,ea	3,1,1,1,1,1,3,1,1,3,1,1,1,2,1,1,2,2,1,1,1,1,1,1,1,1,2,1,1,1,2,1,1,2,1
>Marker21180	aaxbb	2
AAAAAGATTGTCGGTCGAAGTCTTCCAAAAAGCATCACTAGATTAAGCCAATCGAACATTTCGTAATCGACATCATCATAAAATTATTTGGGAATTGAACXXXXXXXXXXTTTGTACGGACGAGGGAGTTTTCTTGTTCAATGTCGCTCAAAAAACTTACCATCAAGGTTGTCTAAGGTATTTCTTACGAACTCAACCGACATAGTGTTT	P,ac,ad,af,ag,ah,ai,al,am,an,aq,ar,as,at,au,av,ax,ay,az,ba,bb,bc,bd,bf,bg,bi,bj,bl,bm,bp,bq,bs,bu,bv,bw,by,bz,ca,cb,cc,ce,cf,cg,ch,cj,ck,cm,cn,co,cq,cs,ct,cv,cw,cx,cz,da,dd,df,dg,dj,dl,dq,dr,dt,du,dw,dx,dy	27,2,5,2,1,5,8,5,1,2,6,3,1,3,4,3,2,4,1,2,2,11,2,2,2,1,3,3,1,3,2,4,4,1,1,1,1,3,2,3,2,3,1,3,3,1,3,1,3,4,1,6,1,3,1,1,2,1,1,1,1,1,2,2,1,5,4,1,1
AAAAAGATTGTCGGTCGAAGTCTTCCAAAAAGCATCACTAGATTAAGTCAATCGAACATTTCGTAATCGACATCATCATAAAATTATTTGGGAATTGAACXXXXXXXXXXTTTGTACAGACGAGGGAGTTTTCTTGTTCAATGTCGCTCAAAAAACTTACCATTAAGGTTGTCTAAGGTATTTCTTACGAACTCAACCGACATAGTGTTT	M,aa,ac,ae,af,aj,ak,am,an,ao,ap,at,au,ax,az,ba,bb,be,bi,bk,bm,bn,bo,bp,bq,br,bs,bt,bv,bw,by,bz,ca,cb,cc,cd,ch,ci,cj,ck,cl,cm,co,cr,cs,cu,cv,cw,cx,cy,db,de,di,dk,dm,dn,do,dp,dq,dt,dx,dy,dz,ea	12,2,1,1,2,5,5,1,1,1,5,3,3,3,1,2,1,3,2,2,2,5,2,1,1,1,2,3,3,3,2,5,2,6,1,4,2,1,2,2,5,1,1,2,2,1,1,2,2,4,3,1,2,2,5,2,1,3,2,1,1,2,1,3
>Marker21324	aaxbb	2
AGGTGATTGCTGACGCCATCTATTTGTTTGCAGGTATGCCTCCCAGCAGGCACCCTCTGGACCCAGATAAGTCTAACATATCCCTGGGGTTTTTGGCTCTXXXXXXXXXXGCACCTCAGGGTGTGGGCGCACCGCCACCACCTCGACAGGCTGATCCGGCTAAGCCACTGGGCGTGGAGCGGTATCTACAGCATTTGGTTCGCCAGCAGG	P,ad,af,ag,ah,ai,ak,al,am,an,aq,ar,as,at,au,av,aw,ax,ay,az,ba,bb,bc,bd,be,bf,bg,bj,bk,bl,bm,bn,bo,bp,bs,bt,bu,bv,bw,by,bz,ca,cb,cc,ce,cf,cg,ch,ci,cj,ck,cn,co,cp,cq,cs,ct,cv,cw,cx,cz,da,dd,df,dg,dh,di,dl,dp,dq,dr,ds,du,dv,dw,dx,dy,dz,ea	52,7,1,5,9,5,3,3,4,3,4,8,8,4,1,2,7,3,1,1,3,8,8,8,5,4,5,7,3,3,5,1,1,1,5,5,5,4,1,1,1,2,4,2,9,1,14,5,7,4,4,1,2,2,7,1,3,2,2,3,4,4,2,3,2,2,3,2,1,1,3,7,5,10,3,3,3,1,4
AGGTGATTGCTGACGCCATCTATTTGTTTGCAGGTATGCCTCCCAGCAGGCACCCTCTGGACTCGGATAAGTCTAACATATCCCTGGGGTTTTTGGCTCTXXXXXXXXXXGCACCTCAGGGTGTGGGCGCACCGCCACCACCTCGACAGGCTGATCCGGCTAAGCCACTGGGCGTGGAGCGGTATCTACAGCATTTGGTTCGCCAGCAGG	M,aa,ab,ac,ae,af,aj,ak,am,an,ao,ap,at,au,aw,ax,ay,az,ba,be,bf,bh,bi,bk,bm,bn,bo,bp,bq,br,bs,bt,bv,bw,by,bz,ca,cb,cc,cd,cf,ch,ci,cj,ck,cl,cm,co,cr,cs,cu,cv,cw,cx,cy,cz,db,dc,de,df,dg,dh,di,dj,dk,dm,dn,do,dp,dq,dx,dy,dz,ea	34,2,2,1,8,4,1,3,7,1,6,6,1,2,6,1,1,1,3,4,3,1,3,3,2,4,1,2,1,2,3,2,5,2,1,6,5,3,6,7,5,1,1,1,3,7,2,2,3,2,6,1,3,7,5,1,9,3,7,1,2,4,4,3,1,11,6,5,1,3,8,2,3,2
>Marker21458	aaxbb	2
TCTTTTCCCTCAACGAACCTCCCTGTCGGAACATCCCTGTCCGGTGTGGGGATCACTTTGATGTTTTGTCCTTTGATCACCTTCGCTTTCCCTTTACAGTXXXXXXXXXXAGTTTCCTCCTTCCTGTCACCTGGAGGGGCGTACCTCCATAGGACTGTGCGGCTGTTTTTGTAAGGGAAAGGAAAAGGTCTAATGCCCGATACCGCCGAG	P,ad,af,ag,ah,ai,ak,al,am,an,aq,ar,as,at,au,av,aw,ax,az,ba,bb,bc,bd,be,bg,bj,bl,bm,bn,bo,bp,bs,bt,bu,bv,bw,by,bz,ca,cb,cc,ce,cf,cg,ch,ci,cj,ck,cm,cn,co,cq,cs,ct,cv,cw,cx,cz,da,de,df,dg,dh,di,dl,dq,dr,ds,du,dv,dw,dx,dy,dz,ea	37,2,1,2,4,6,2,4,4,2,3,4,6,1,1,3,1,1,4,3,4,2,2,3,3,5,6,3,1,1,1,1,2,6,1,1,6,1,1,2,7,10,3,8,2,2,3,2,1,7,1,2,2,13,1,1,2,5,3,1,1,7,4,2,3,6,3,4,2,3,3,2,2,1,4
TCTTTTCCCTCAACGAACCTCCCTGTCGGAACATCCCTGTCCGGTGTGGGGATCACTTTGATGTTTTGTCCTTTGATCACCTTCGCTTTCCCTATACAGTXXXXXXXXXXAGTTTCCTCCTTCCTGTCACCTGGAGGGGCGTACCTCCATAGGACTGTGCGGCTATTTTTGTAAGGGAAAGGAAAAGGTCTAATGCCCGATACCGCCGAG	M,aa,ab,ac,ae,af,aj,ak,am,an,ao,ap,at,au,aw,ax,ay,be,bh,bi,bk,bm,bn,bo,bp,bq,br,bs,bt,bv,by,bz,ca,cb,cc,cd,cf,ch,ci,ck,cl,cm,co,cp,cs,cu,cv,cw,cy,cz,db,dc,de,df,dg,dh,dj,dk,dm,dn,do,dp,dq,dt,dx	33,1,2,4,3,1,1,1,9,1,6,2,2,1,1,2,5,1,6,7,2,1,2,2,1,1,4,4,1,4,4,3,2,3,2,2,5,3,2,1,5,2,2,1,2,4,2,2,1,1,7,5,7,4,1,1,4,2,5,8,8,5,4,1,1
>Marker21635	None	2
GCAAGGGAATTAAGTGAAATTTGGGCTGAGTATGAAGGTGGGCTTTCGGGTGGGTCTGTGGGTTGGATAGGTACCGGGTCATGAGTTAAAGTAATGGGCGXXXXXXXXXXTATATGAGAAAGGGGTGGGTCTTCCTCATCAGTTATGAGGAGAAAAAACCTAGAGGAGCAGCGGTGCCCTCGATGGAATTTCTCCTCACAATTGAAACAG	ag,ak,am,bj,bl,cc,cf,cg,cr,cu,df,ds,ea	1,1,1,1,1,1,1,2,1,1,1,1,1
GCAAGGGAATTAAGTGAAATTTGGGCTGAGTATGAAAGTGGGCTTTCGGGTGGGTCTGTGGGTTGGATAGGTACCGGGTCATGAGTTAAAGTAATGGGCGXXXXXXXXXXTATATGAGAAAGGGGCGGGTCTTCCTCATCAGTTATGAGGAGAAAAAACCTAGAGGAGCAGCGGTGCCCTCGATGGAATTTCTCCTCACAATTGAAACAG	P,ah,am,an,as,bb,be,bg,bj,bk,bo,bv,cc,cg,cm,cn,cr,cs,cu,cw,cy,da,de,df,dn,do,dw,dz,ea	2,1,1,2,1,1,1,1,1,1,1,1,1,1,1,2,1,1,1,1,1,1,1,1,1,1,1,2,4
>Marker21893	aaxbb	2
ACGGTCCCCACAGGAAGAAATTAAGAACATATTTAGGGATTGTGGTGCGTGATAAGGTGGACATGACGTACGAGAACTGGAAGGAGGTCCCTACTGCTCAXXXXXXXXXXTTTGAAATCCCAAAGGCTTCTGACAGTAGGACGAAAAAGAAGTTACTTCAGACTGTTGGTGAGAGATGGAGGCAATTTAAATCAGACCTCACGAGGAAAT	M,aa,ab,ac,ae,af,ai,aj,ak,am,an,ao,ap,at,au,aw,ax,ay,az,ba,be,bf,bh,bi,bk,bm,bn,bo,bp,bq,br,bs,bt,bv,bw,by,bz,ca,cb,cc,cd,cf,ch,ci,cj,ck,cl,cm,co,cp,cr,cs,cu,cv,cw,cx,cy,cz,db,dc,de,df,dg,dh,di,dj,dk,dm,dn,do,dp,dq,dx,dy,dz,ea	72,10,3,6,13,5,1,11,4,10,7,8,4,2,2,2,3,6,2,5,4,7,9,9,5,4,5,2,6,3,3,3,3,1,5,2,11,2,9,3,9,4,3,5,4,1,7,6,5,1,9,2,7,1,3,4,5,6,10,8,4,8,2,8,2,4,3,16,10,6,7,2,1,2,3,3
ACGGTCCCCACAGGAAGAAATTAAGAACATATTTAGGGATTGTGGTGCGTGATAAGGTGGACATGACGTACGAGAACTGGAAGGAGGTCCCTACTGCTCAXXXXXXXXXXTTTGAAATCCCAAAGGCTTCTAACAGTAGGACGAAAAAGAAGTTACTTCAGACTGTTGGTGAGAGATGGAGGCAATTTAAATCAGACCTCACGAGGAAAT	P,ad,af,ag,ah,ai,ak,al,am,an,aq,ar,as,at,au,av,aw,ax,ay,az,ba,bb,bc,bd,be,bf,bg,bj,bk,bl,bm,bn,bo,bp,bq,bs,bt,bu,bv,bw,by,bz,ca,cb,cc,ce,cf,cg,ch,ci,cj,ck,cm,cn,co,cp,cq,cs,ct,cv,cw,cx,cz,da,dd,dh,di,dl,do,dq,dr,ds,dt,du,dv,dw,dx,dy,dz	61,7,2,9,3,6,1,5,8,1,11,4,7,2,5,8,1,6,6,3,2,12,15,8,4,2,12,18,1,7,6,5,3,4,6,4,1,8,8,4,4,1,2,4,4,8,3,9,5,3,6,2,2,4,3,2,13,3,7,2,5,2,6,11,3,6,1,7,1,5,10,2,1,3,8,7,6,3,6
>Marker21910	aaxbb	2
CACTCCCGACAACAACATCAACAACACCAACTTCACCTCCTCCAGTTTCTCCAAAACCAAACCGGTTCAACTTCCCAATCCGGTACGCCGCAAACACCTCXXXXXXXXXXCTCCTCTTTTTCCTCTACACTCTCTACTCCCACCACTCCTCCCCCAAATACTACGTCGTTCTCGACTGCGGCAGCACCGGGACACGTGTCTACGTCTACA	M,aa,ab,ac,ae,af,am,au,aw,bk,bp,br,bt,bv,by,bz,cb,cc,cl,cr,cu,cy,db,de,df,dj,dm,ea	6,1,1,1,1,1,1,1,1,1,1,1,1,2,2,1,1,1,1,1,1,1,1,1,1,1,1,4
CACTCCCGACAACAACATCAACAACACCAACTTCACCTCCTCCAGTTTCTCCAAAACCAAACCGGTTCAACTTCCCAATCCGGTTCGCCGCAAACACCTCXXXXXXXXXXCTCCTCTTTTTCCTCTACACTCTCTACTCCCACCACTCCTCCCCCAAATACTACGTCGTTCTCGACTGCGGCAGCACCGGGACACGTGTCTACGTCTACA	P,ah,ak,an,ar,as,au,av,ay,ba,bb,bc,bg,bk,bq,bs,bu,by,cc,ce,cj,ck,da,dg,dl,dv,ea	2,1,1,1,2,1,1,1,1,1,4,1,1,1,1,3,2,1,2,1,1,1,1,2,3,2,3
>Marker21925	aaxbb	2
GACACCCCATCATCGTCATCTTGCTTCCTCTTAGCCAAAACAGAGGAAGGAACGTCGGGAGAGACCTCAACAACACCAGTATTAGGGCTAACTTCAACGGXXXXXXXXXXTAGGGCTAACTTCAACGGAAGGTTGACCTCTTTCTCTAATAGAAACAGCAATAGTACACGGTGGCATAGTCCAACCAGCAGGTCTGGCTTGCTTCACAAG	M,af,ak,am,ao,bh,bi,bv,bw,bz,cb,ch,cp,cr,cu,cy,cz,dc,de,df,di,dj,dk,dl,dn,do,dq,dz,ea	8,1,1,5,1,2,1,2,1,1,1,1,1,1,2,1,1,1,1,1,1,1,2,1,1,1,1,2,2
GACACCCCATCATCGTCATCTTGCTTCCTCTTAGCCAAAACAGAGGAAAGAACGTCGGGAGAGACCTCAACAACACCAGTATTAGGGCTAACTTCAACGGXXXXXXXXXXTAGGGCTAACTTCAACGGAAGGTTGACCTCTTTCTCTAATAGAAACAGCAATAGTACAAGGTGGCATAGTCCCACCAACAGGTCTGGCTTGCTTCACAAG	P,af,ah,al,am,ar,as,bb,bg,bu,bz,cc,ce,cf,cn,cq,cv,dg,dh,dj,dq,dt,dx,dy,dz	5,2,1,1,1,1,1,1,1,2,1,1,2,2,1,1,2,1,1,1,1,1,1,1,1
>Marker22000	aaxbb	2
CTTACATTGAAATATGCAAGACTATTCGATTGGCTGGTGTGCTTGAAGATGCAATTCGATTGAGCTTGTTTTCATTCTCATTGTCTTGAGAAGCTAAGAGXXXXXXXXXXCCTGAGTGAGGCATTAGAAAGATTCTGTGGTCTATTGAGAAAGACACCCACTCACAAATTCTCAGAATCGATTCAGCTTAATATTTTTATTGATGGGTTA	P,ad,af,ag,ah,ai,al,am,an,aq,ar,as,at,au,av,aw,ax,ay,az,bb,bc,bd,be,bf,bg,bj,bk,bl,bm,bn,bo,bp,bq,bs,bt,bu,bv,by,bz,ca,cb,cc,ce,cf,cg,ch,ci,cj,ck,cm,cn,co,cq,cs,ct,cv,cw,cx,cz,da,db,dd,df,dg,dh,di,dl,dq,dr,ds,dt,du,dv,dw,dx,dy,dz,ea	70,3,6,10,6,12,9,6,6,10,6,13,4,9,12,5,3,3,4,9,15,6,2,6,7,10,4,11,3,5,1,3,1,9,11,9,2,6,3,5,5,3,6,3,11,6,5,6,4,4,8,1,14,5,9,5,5,4,3,6,1,5,1,6,1,6,5,1,3,9,4,8,10,4,6,4,4,1
CTTACATTGAAATATGCAAGACTATTCGATTGGCTGGTGTGCTTGAAGATGCAATTCGATTGAGCTTGTTTTCATTCTCATTGTCTTGAGAAGCTAAGAGXXXXXXXXXXCCTGAGTGAGGCATTAGAAAGATTCCGTGGTCTATTGAGAAAGACACCCACTCACAAATTCTCAGAATCGATTCAGGTTAATATTTTTATTGATGGGTTA	M,aa,ab,ac,ae,af,aj,ak,am,an,ao,ap,as,at,au,aw,ax,ay,az,ba,bb,be,bh,bi,bk,bm,bn,bo,bp,bq,br,bs,bt,bv,bw,by,bz,ca,cb,cc,cd,ce,ch,ci,cj,ck,cl,co,cr,cs,cu,cv,cw,cx,cy,cz,db,dc,de,df,dh,di,dj,dk,dl,dm,dn,do,dp,dq,dt,dx,dy,dz	41,2,6,5,5,5,9,9,9,6,3,6,1,5,4,3,5,4,2,4,3,6,6,5,8,2,3,2,6,10,4,2,7,6,5,3,7,5,3,5,4,1,3,4,4,4,6,6,10,3,12,2,5,2,8,2,10,8,6,4,5,2,8,7,3,11,6,6,5,5,3,6,2,4
>Marker22008	aaxbb	2
GTTGAAGATGATGTTTGAGTTGGCATAAAGCCTCATCTCAATCCAGCAACTCCCGCTGAACAGCTCAAGAGACCACCGGAGGCTTGTGACCATACACCACXXXXXXXXXXTAGTCAATGGGCATGCCCCTTTACTGTAATCACAAATGAACTTCCAATAGTAAACAGTTAAGCCTAAGAAACCACGGACTCCCTTTACATTCTGAGGTCT	M,aa,ab,ac,ae,af,aj,ak,am,an,ao,ap,au,aw,ax,ay,az,ba,be,bf,bh,bi,bk,bn,bo,bp,bq,br,bs,bt,bv,bw,by,bz,ca,cb,cc,cd,cf,ch,ci,cj,ck,cl,cm,cn,cp,cr,cu,cv,cw,cx,cy,cz,db,dc,de,df,dg,dh,dj,dk,dm,dn,do,dp,dq,dt,dx,dz,ea	40,3,3,4,10,3,2,2,8,1,6,1,5,2,3,3,2,3,5,1,2,2,1,1,2,2,1,3,2,4,1,3,3,5,1,2,5,4,3,5,1,4,3,9,1,1,4,4,5,3,3,1,6,5,9,5,6,3,5,2,9,5,6,5,6,4,3,3,4,2,9
GTTGAAGATGATGTTTGAGTTGGCATAAAGCCTCATCTCAATCCAGCAACTCCCGCTGAACAGCTCAAGAGACCACCGGAGGCTTGTGACCATACACCACXXXXXXXXXXTAGTCAATGGGCATGCCACTTTACTGTAATCACAAATGAACTTCCAATAGTAAACAGTTAAGCCTAAGAAACCACGGACTCCCTTTACATTCTGAGGTCT	P,ad,af,ag,ah,ai,ak,al,am,an,aq,ar,as,at,av,aw,ax,ay,ba,bb,bc,bd,be,bf,bg,bh,bi,bj,bk,bl,bm,bn,bo,bp,bq,bs,bt,bu,bv,bw,by,ca,cb,cc,ce,cf,cg,ch,ci,cj,ck,cm,cn,co,cp,cq,cs,ct,cv,cw,cz,da,dd,df,dg,dh,di,dl,dq,dr,ds,dt,du,dv,dw,dx,dy,dz,ea	44,3,3,5,13,7,4,7,7,5,9,3,6,2,5,2,1,8,3,5,3,7,4,2,8,1,1,8,2,2,3,4,1,5,4,1,5,7,3,2,4,2,3,4,7,2,10,2,4,4,1,1,6,1,1,7,2,2,4,4,3,4,6,2,3,5,1,6,4,1,4,6,4,5,6,6,4,8,2
>Marker22097	aaxbb	2
CTATTGCAAATGCCCAATCTTACAAACTTTAAACTTGAGATGTTCAATTCTCAACGTGAGGGGTGTGTGTTGAAGATCTCACATAGTCTAGTGATATTGCXXXXXXXXXXGAACTGCAAATCTCATCTTACAAGTTGGTTTTATAGAATTGAGTAAGGTCCAAACTCACATTCTAAAATGTTATGAGAGTTTATCCTAACAATTATTGTT	M,aa,ae,ak,am,ao,be,bk,bv,bz,ci,cl,co,cr,cu,cw,cx,cy,cz,de,dh,di,dj,dk,dn,dz,ea	8,1,1,2,2,1,1,1,2,2,1,2,1,2,3,1,1,1,1,1,1,2,1,5,1,1,3
CTATTGCAAATGCCCAATCTTACAAACTTTAAACTTGAGATGTTCAATTCTCAACGTGAGGGGTGTGTGTTGAAGATCTCACATAGTCTAGTGATATTGCXXXXXXXXXXGAACTGCAAATCTCATCTTACAAGTTGGTTTTGTAGAATTGAGTAAGGTCCAAACTCACATTCTAAAATGTTATGAGAGTTTATCCTAACAATTATTGTT	P,ad,af,ai,al,am,ar,as,au,bb,bd,bv,ca,ce,cg,ci,ck,cn,co,ct,cv,da,dg,dq,dw,dz,ea	9,1,1,1,1,2,1,1,1,1,1,1,1,2,1,1,1,3,2,1,1,1,2,2,1,1,1
>Marker22256	aaxbb	2
GTTTCTCAAAGATGTATTTCACGGGATCCATTTTGGAAATAAGCCACGTGGTATGACTGAGCATGTACTGCCTAAGACGATGTGACGCCCATACCAAGGCXXXXXXXXXXATAGACTCAACTAACACAGTCATGTACAAGAAAAGAGGTCTTCTTGTCACAGGTGGCATGAGCACTGGGGGATTCGCGAGGTTCTGTTTCATTTTTTCGA	P,ad,af,ag,ah,ai,al,am,an,aq,ar,as,at,au,av,aw,ax,ay,az,ba,bb,bc,bd,be,bf,bg,bj,bk,bl,bm,bn,bo,bp,bq,bs,bt,bu,bv,bw,by,bz,ca,cb,cc,ce,cf,cg,ch,ci,cj,ck,cm,cn,co,cp,cq,cs,ct,cv,cw,cx,cz,da,db,dd,df,dg,dh,di,dl,dq,dr,ds,dt,du,dv,dw,dx,dy,dz,ea	129,11,10,14,23,12,15,12,11,14,18,22,6,5,13,2,9,6,4,6,13,14,10,4,9,7,13,12,10,10,6,6,1,3,11,4,20,8,3,12,2,4,8,12,18,11,18,8,5,9,6,3,15,3,8,16,5,24,7,6,6,6,15,1,5,5,14,9,13,5,5,21,14,5,10,16,10,10,1,5,1
GTTTCTCAAAGATGTATTTCACGGGATCCATTTTGGAAATAAGCCACGTGGTATGACTGAGCATGTACTGCCTAAGATGATGTGACGCCCATACCAAGGCXXXXXXXXXXATAGACTCAACTAACACAGTTATGTACAAGAAAAGAGGTCTTCTTGTCACAGGTGGCATGAGCACTGGGGGATTCGCGAGGTTCTGTTTCATTTTTTCGA	M,aa,ab,ac,ae,af,aj,ak,am,an,ao,ap,at,au,aw,ax,ay,az,ba,bb,bd,be,bh,bi,bk,bm,bn,bo,bp,bq,br,bs,bt,bv,bw,by,bz,ca,cb,cc,cd,ch,ci,cj,ck,cl,cm,co,cp,cr,cs,cu,cv,cw,cx,cy,cz,db,dc,de,df,dh,di,dj,dk,dl,dm,dn,do,dp,dq,dt,dx,dy,dz,ea	100,15,12,10,11,8,10,11,12,6,7,8,3,10,8,6,7,3,3,16,1,6,14,8,7,7,13,5,11,8,11,9,11,6,7,8,12,3,11,11,12,3,4,16,4,21,7,4,9,19,6,17,7,6,4,11,5,11,8,10,9,6,7,15,5,7,12,7,22,12,6,5,5,4,4,2
>Marker22300	aaxbb	2
TGCTTCTCCATACAAAATAAGAATAGGTACAATGACATAGGATCTCCCTGACGATGATCATGGCGAGAAGAAAAAAAGGGATACAAAAAGTCTTCCTCAGXXXXXXXXXXAAACCAGTCTTACCTATCTTCTTGTGCATATGGTGGACAATCTCTTGGGTAATAATAGCATTATCACATGTACCCCATTTTGGTATAAAAAACTCTGAAG	P,ac,ad,af,ag,ah,ai,al,an,aq,ar,as,at,au,av,aw,ax,ay,az,ba,bb,bc,bd,be,bf,bg,bh,bj,bk,bl,bm,bn,bo,bs,bt,bu,bv,bw,bz,ca,cb,cc,ce,cf,cg,ch,ci,cj,ck,cm,cn,co,cp,cq,cs,ct,cv,cw,cz,da,db,dd,df,dg,dh,di,dj,dl,dr,ds,dt,du,dv,dw,dx,dy	56,5,7,5,8,4,12,6,5,11,4,14,5,7,4,8,4,1,6,5,6,12,6,11,6,7,8,15,1,1,6,5,2,1,12,12,5,4,3,4,7,2,10,4,8,2,1,3,3,3,4,1,2,1,3,8,3,8,2,9,1,8,5,8,6,2,10,3,7,4,5,2,8,8,6,1
TGCTTCTCCATACAAAATAAGAATAGGTACAATGACATAGGATCTCCCTGACGATGATCATGGCGAGAAGAAAAAAAGGGATACAAAAAGTCTTCCTCAGXXXXXXXXXXAAACCAGTCTTACCTATCTTCTTGTGCATATGGTGGACAATCTCTTGGGTAATAATAGCATTATCACATGTACCCCATTTTGGTAAAAAAAACTCTGAAG	M,aa,ab,ac,ae,af,ah,aj,ak,am,an,ao,ap,ar,at,au,aw,ax,ay,az,ba,bb,bd,bh,bi,bk,bm,bn,bo,bp,bq,br,bs,bv,bw,by,bz,ca,cc,cd,ch,ci,ck,cl,cp,cq,cr,cs,cu,cv,cw,cx,cy,cz,db,dc,de,dg,dh,di,dk,dl,dm,dn,do,dp,dq,ds,du,dy	54,6,3,6,14,4,8,6,6,24,4,13,6,5,5,4,1,2,4,4,3,8,4,5,11,7,3,2,2,7,10,4,2,2,3,11,8,7,6,9,4,4,6,12,3,5,5,5,10,2,3,5,3,2,6,10,8,1,3,1,7,2,9,4,9,12,11,3,1,3
>Marker22303	aaxbb	2
GGAAAGCAGCCACTGATCCGAGACCAGAAAACGATCAAGCCTGCTCTTCACACTTCCGTTAGGACGAATCCAGGTGAAACTACTGCCAGCACATTTAATTXXXXXXXXXXATTAAATGCAGAGATACCCAGAGTGTCAGCAGATCTTTGGGATAGGCTGAGTCTTTCATCTTGGCTTCTAATACTGTTAAAATCCCCCATGAAACACCAA	P,ae,ag,ai,am,an,ao,as,au,ba,bb,bh,bk,bn,bo,bp,bt,bv,bw,by,cb,cc,ce,cf,cg,co,cq,cu,cw,cz,dd,df,dh,dl,dm,do,ds,dv,dw,dx,dz,ea	11,1,1,1,2,1,1,1,1,1,1,1,3,1,1,1,1,1,1,1,1,1,4,1,2,1,1,2,2,1,1,1,1,1,1,1,1,1,1,3,3,2
GGAAAGCAACCACTGATCCGAGACCAGAAAACGATCAAGCCTGCTCTTCACACTTCCGTTAGGACGAATCCAGGTGAAACTACTGCCAGCACATTTAATTXXXXXXXXXXATTAAATTCAGAGATACCCAGAGTGTCAGCAGATCTTTGGGATAGGCTGAGTCTTTCATCTTGGCTTCTAATACTGTTAAAATCCCCCATGAAACACCAA	M,al,au,bi,bk,bp,br,bt,bu,cb,cd,ci,cm,cn,cq,cx,cz,dc,dk,do,ds,ea	3,1,1,1,3,1,1,1,1,5,1,1,2,1,2,1,1,1,5,3,1,1
>Marker22319	aaxbb	2
TCCTCTTGAAACGATAGCCAGCCGGCACTGATTAGGTGTTGTACCTTATACTTGAACGGGCAGCAGGAGTCAATGTTGTGTCCGGGAACTCCACTATGGTXXXXXXXXXXGGAGAGAAGTTATCTTTTGGGAGTGGGCTCTATGCATTATTATAGCTCGTGCCAGGGGTCGTATTGTTGACTAGCCGGGGCGTGGCTGGAGCTGTGCGTT	M,aa,ab,ac,ae,af,aj,ak,am,an,ao,ap,at,au,aw,ax,ay,az,ba,bb,be,bh,bi,bk,bm,bn,bo,bp,bq,br,bs,bt,bv,bw,by,bz,ca,cb,cc,cd,ch,ci,cj,ck,cl,cm,co,cp,cr,cs,cu,cv,cw,cx,cy,cz,db,dc,de,df,dh,di,dj,dk,dl,dm,dn,do,dp,dq,dt,dx,dy,dz,ea	66,4,10,9,11,4,2,9,12,3,13,7,1,2,7,5,4,1,1,10,7,7,4,6,5,4,6,4,5,4,3,4,7,2,10,14,5,4,4,9,4,8,7,5,19,3,3,12,12,9,17,6,1,6,4,3,8,4,16,4,6,2,13,5,5,7,6,17,5,3,4,8,3,6,2
TCCTCTTGAAACGATAGCCAGCCGGCACTGATTAGGTGTTGTACCTTATACTTGAACGGGCAGCAGGAGTCAATGTTGTGTCCGGGAACTCCACTATGGTXXXXXXXXXXGGAGAGAAGTTATCTTTTGGGAGTGGGCTCTGTGCATTATTATAGCTCGTGCCGGGGGTCGTATTGTTGACTAGCCGGGGCGTGGCTGGAGCTGTGCGTT	P,ad,af,ag,ah,ai,al,am,an,aq,ar,as,at,au,av,aw,ax,ay,ba,bb,bc,bd,be,bf,bg,bj,bl,bm,bn,bo,bp,bq,bs,bt,bu,bv,bw,by,ca,cb,cc,ce,cf,cg,ch,ci,cj,ck,cm,cn,co,cp,cq,cs,ct,cu,cv,cx,cz,da,db,dd,df,dg,dh,di,dl,dq,dr,ds,dt,du,dv,dw,dx,dy,dz,ea	70,8,1,6,10,8,11,12,5,7,4,8,5,5,7,2,2,3,3,10,4,7,3,7,12,11,7,3,3,4,3,6,7,4,17,2,5,10,4,9,7,11,10,13,9,2,6,9,1,7,2,2,22,8,16,1,4,5,4,13,2,4,4,6,6,4,2,7,8,7,2,13,12,7,6,6,4,2
>Marker22337	aaxbb	2
TTGGTGTGTCGGACCGGTGGACTCATGATGCTTCCAATTACCTCAATTGTAGCTTGATGTCTTTCCCGTTCTCATATCTAGGCATTCCTATTGGAGCCAAXXXXXXXXXXACAGGTGGCTCACAAGCTCCTTAAATTACAGAGGAATTTCCTATGGGGAGGTGTGGCTGATCAAAAAAAGATTGCTTGGGTCCGATGGGATAAGGTTTGC	P,ae,an,ao,bb,bf,bg,bj,bq,bs,cg,ck,cl,cw,da,dj,dk,dl,ds,dt	1,2,1,1,1,2,1,1,1,1,1,1,2,1,1,1,2,1,1,1
TTGGTGTGTCGGACCGGTGGACTCATGATGCTTCCAATTACCTCAATTGTAGCTTGATGTCTTTCCCGTTCTCATATCTAGGCATTCCTATTGGAGCCAAXXXXXXXXXXACAGGTGGCTCACAAGCTCCTTAAATTACAGAGGAATTTCCTATGGGGAGGTGCGGCTGATCAAAAAAAGATTGCTTGGGTCCGATGGGATAAGGTTTGC	M,ac,ag,ah,aj,be,bk,bp,ca,cb,cc,cf,cm,cn,co,cq,dm	4,3,1,1,1,1,1,1,1,2,1,1,1,1,1,1,1
>Marker22399	aaxbb	2
TGATCACATTTATCCCCCACATGGAGAAGGACCATGGCGCTGCCAATACGTTCAATGGCAGGGGCGAAGCATTGACATTGTCTGCAAATGTCTGACATTTXXXXXXXXXXACCTCCACCAGCATGCCTTCATCTTCCTTAGCATCCACGCATCGGAGTAAAACCATGTCATGGTTTCTCTTGTATAGTATACTTCCGCTTAAGAAGAAAC	M,aa,ab,ac,ae,aj,ak,am,an,ao,ap,as,at,au,aw,ax,ay,ba,be,bf,bh,bi,bk,bm,bn,bo,bp,bq,br,bs,bt,bv,bw,by,bz,ca,cb,cc,cd,cf,ch,ci,ck,cl,cm,co,cp,cr,cs,cu,cv,cw,cx,cy,cz,db,dc,de,df,dg,dh,di,dj,dk,dm,dn,do,dp,dq,dt,dx,dy,dz,ea	56,5,5,3,6,1,4,1,10,3,6,1,2,1,3,3,4,1,2,3,5,8,1,5,3,2,2,2,3,4,4,4,2,2,8,1,1,4,9,1,4,6,1,9,2,2,2,3,5,4,3,2,3,3,1,7,5,4,1,2,1,7,8,1,12,2,2,2,1,3,2,3,3,2
TGATCACATTTATCCCCCACATGGAGAAGGACCATGGCACTGCCAATACATTCAATGGCAGGGGCAAAGCATTGACATTGTCTGCAAATGTCTGACATTTXXXXXXXXXXACCTCCACCAGCATGCCTTCATCTTCCTTAGCATCCACGCATCGGAGTAAAACCATGTCATGGTTTCTCTTGTATAGTATACTTCCGCTTAAGAAGAAAC	P,ad,af,ag,ah,ai,ak,al,am,an,aq,ar,as,at,au,av,aw,ax,ay,az,ba,bb,bc,bd,bf,bg,bj,bk,bl,bm,bn,bq,bs,bt,bu,bv,bw,by,ca,cb,cc,ce,cf,cg,ch,ci,cj,cm,cn,co,cp,cq,cs,ct,cv,cw,cx,cz,da,dd,df,dg,dh,di,dl,dq,dr,ds,du,dv,dw,dx,dy,dz,ea	46,4,1,3,2,5,2,10,5,5,5,7,4,1,2,5,2,1,2,3,2,7,12,3,3,8,6,2,6,5,7,1,2,3,4,3,3,2,5,3,2,2,4,4,5,6,8,6,1,2,1,9,3,5,4,3,2,7,5,2,1,1,2,8,5,3,8,5,9,6,6,3,2,2,2
>Marker22454	aaxbb	2
ATAAATAAGTGACTTGAGACACGAAATTTCTAAGAGAGTTTTTCTGAACTGAGATGTCTTATCCTCTCAAAAGGATTCCTTGGTCAAACACTTGCATATTXXXXXXXXXXAATGGTTGTCCCTGTGTGGTTCAAACTTTGTAAAAGGCATTTTACAAGAGAGTGGAAATCTCAAGCGGGTTGCTTGGGGACTGGACGTAGGCACAGGACG	M,aa,ab,ac,ae,af,aj,ak,am,an,ao,ap,at,au,aw,ax,ay,az,ba,be,bf,bh,bi,bm,bn,bo,bp,bq,br,bs,bt,bv,bw,by,bz,cb,cc,cd,cf,ch,ci,ck,cl,cm,co,cp,cr,cs,cu,cv,cw,cx,cy,cz,db,dc,de,df,dg,dh,di,dj,dk,dm,dn,do,dp,dq,dt,dx,dy,dz,ea	65,7,11,12,6,7,20,3,11,6,3,12,4,6,8,7,6,5,3,3,2,10,5,8,5,7,3,3,15,6,9,8,3,3,6,11,5,10,4,5,5,6,14,2,4,2,10,6,13,6,3,3,3,3,6,6,12,1,4,5,7,8,5,16,5,15,12,11,3,3,2,8,2
ATAAATAAGTGACTTGAGACACGAAATTTCTAAGAGAGTTTTTCTGAACTGAGATGTCTTATCCTCTCAAAAAGATTCCTTGGTCAAATACTTTCATATTXXXXXXXXXXAATGGTTGTCCCTGTGTGGTTCAAACTTTGTAAAAGGCATTTTACAAGAGAGTGAAAATCTCAAGCGGGTTGCTTGGGGACTGGACGTAGGCACAGGACG	P,ad,ag,ah,ai,al,am,an,aq,ar,as,at,au,av,aw,ax,ay,az,ba,bb,bc,bd,be,bf,bg,bj,bk,bl,bm,bn,bo,bp,bq,bs,bt,bu,bv,bw,by,bz,ca,cb,cc,ce,cf,cg,ch,ci,cj,ck,cm,cn,co,cp,cq,cs,ct,cv,cw,cx,cz,da,db,dd,df,dg,dh,di,dl,dq,dr,ds,dt,du,dv,dw,dx,dy,dz,ea	55,8,10,14,9,14,12,1,8,11,10,5,4,9,5,7,5,6,5,9,8,6,2,5,8,12,8,5,5,2,1,7,6,6,3,11,3,3,6,1,5,7,2,15,4,11,3,6,10,3,4,9,2,2,9,9,5,8,5,6,8,11,1,4,3,2,3,4,4,5,4,8,3,12,7,5,7,3,3,4
>Marker22505	aaxbb	2
TCCAAGGTGTTTTGCAGGGGTATACCACCAACTGCTTGCCCTTCAGTGGCATATCCGAGGCAAGGCTCGAAGTCGACTAGATTGTGGTGGGGCATTTCATXXXXXXXXXXGATATTCTCACTGGGAGTGTACGCCACATTGGGTGGTGTATAGTTGGGAGGCAAGCCATATGGCGGGAAGGCGTGCTTGTTTTGAATTTGTGCATAATGG	M,aa,ab,ac,ae,af,aj,ak,am,an,ao,ap,at,au,aw,ax,ay,az,ba,bc,be,bf,bh,bi,bk,bm,bn,bo,bp,bq,br,bs,bt,bv,bw,by,bz,ca,cb,cc,cd,cf,ch,ci,cj,ck,cl,cm,co,cp,cr,cs,cu,cv,cw,cx,cy,cz,db,dc,de,df,dh,di,dj,dk,dm,dn,do,dp,dq,dt,dx,dy,dz,ea	74,10,18,8,10,4,15,3,12,5,5,10,6,5,2,2,4,3,6,1,5,2,18,8,7,8,12,6,8,3,8,6,9,8,5,10,11,3,3,8,8,9,4,2,6,2,16,4,6,6,18,5,8,6,1,8,15,6,11,8,1,1,2,5,7,9,20,8,12,10,4,6,6,6,8,5
TCCAAGGTGTTTTGCAGGGGTATACCACCAACTGCTTGCCCTTCAGTGGCATATCCGAGGCAAGGCTCGAAGTCGACTAGATTGTGGTGGGGCATTTCATXXXXXXXXXXGATATTCTTACTGGGAGTGTACGCCACATTGGGTGGTGTATAGTTGGGAGGCAAGCCATATGGCGGGAAGGCGTGCTTGTTTTGAATTTGTGCATAATGG	P,ad,af,ag,ah,ai,ak,al,am,an,aq,ar,as,at,au,av,aw,ax,ay,az,ba,bb,bc,bd,be,bf,bg,bj,bk,bl,bm,bn,bo,bp,bq,bs,bt,bu,bv,bw,by,bz,ca,cb,cc,ce,cf,cg,ch,ci,cj,ck,cn,co,cp,cq,cs,ct,cv,cw,cx,cz,da,db,dd,df,dg,dh,di,dl,dq,dr,ds,dt,du,dv,dw,dx,dy,dz,ea	94,4,9,7,16,12,5,9,19,6,12,18,12,7,4,10,6,7,3,4,4,21,15,2,12,3,15,14,7,9,8,2,3,6,1,6,4,20,1,2,9,1,3,7,10,12,9,31,6,8,11,4,10,7,5,7,6,9,13,4,3,3,14,2,4,3,10,12,2,11,7,11,9,4,14,13,13,7,5,3,5
>Marker22521	aaxbb	2
GATATGGGTGGAGTGACAAAAGCTTTAGTTCACTGCTTCAAGTAGTGCACGATATGCTTCCAAAGGAAAACATGTTGCCTAAAAGTTACTATCAGGCGAAXXXXXXXXXXGACTTGAATTTGAAGAATTGTCCAAATGCCCTAGGTGTGGGGTATCATAGTACAAAGTCAAGGATGATGAGGATTGTAGTAGTGATGAAAACTCAAAGAA	P,ad,ae,af,ag,ah,ai,aj,al,am,an,aq,ar,as,at,au,av,aw,ax,ay,az,ba,bb,bc,bd,be,bf,bg,bj,bk,bl,bm,bn,bo,bp,bq,bs,bt,bu,bv,bw,by,bz,ca,cb,cc,ce,cf,cg,ch,ci,cj,ck,cm,cn,co,cp,cq,cs,ct,cv,cw,cx,cy,cz,da,db,dd,df,dg,dh,di,dl,dp,dq,dr,ds,dt,du,dv,dw,dx,dy,dz,ea	367,28,1,15,38,52,34,1,33,45,20,39,44,57,18,20,39,27,21,18,11,14,29,34,44,16,26,23,32,5,19,28,25,18,17,18,18,29,55,21,10,32,6,21,29,34,35,31,55,38,14,23,33,19,30,19,10,39,29,55,16,20,10,1,13,39,3,13,13,50,13,19,17,1,26,47,27,18,37,44,30,25,10,17,11
GATATGGGTGGAGTGACAAAAGCTTTAGTTCGCTGCTTCAAGTAGTGCACGATATGCTTCCAAAGGAAAACATGTTGCCTAAAAGTTACTATCAGGCGAAXXXXXXXXXXGACTTGAATTTGAAGAATTGTCCAAATGCCCTAGGTGTGGGGTATCATAGTACAAAGTCAAGGATGATGAGGATTGTAGTAGTGATGAAAACTCAAAGAA	M,aa,ab,ac,ae,af,aj,ak,am,an,ao,ap,ar,as,at,au,aw,ax,ay,az,ba,bb,be,bh,bi,bk,bl,bm,bn,bo,bp,bq,br,bs,bt,bv,bw,by,bz,ca,cb,cc,cd,ch,ci,cj,ck,cl,cm,co,cp,cr,cs,cu,cv,cw,cx,cy,cz,db,dc,de,df,dh,di,dj,dk,dl,dm,dn,do,dp,dq,dt,dx,dy,dz,ea	341,36,40,20,33,8,31,28,41,25,38,30,1,1,11,13,20,17,19,15,12,21,23,36,29,22,1,33,17,18,25,20,41,22,28,32,11,31,56,13,27,20,40,33,17,33,14,50,9,24,13,32,27,73,16,19,17,37,13,32,30,46,11,13,25,53,43,24,69,27,75,48,42,15,24,15,22,11
>Marker22545	aaxbb	2
TCAAACAATGGTCCCCGGATGAAATTAGGGTATGACACTGGTACGCTGACTTTACAAATGTGTTTCATAGGAGATGGTCCCAAGAAAGCTTCCATCAAAGXXXXXXXXXXAGCATCAGTAGTGCTTTGAGACCATCAAGGGATGGTCATTCCTCAAAGAGAGGTAGGTCCAGTTGAGGGACGATGAGTTCCCTAATTTTCAGGAGGAGAT	P,ad,af,ag,ah,ai,al,am,an,aq,ar,as,at,au,av,aw,ax,ay,az,ba,bb,bc,bd,be,bf,bg,bj,bk,bl,bm,bn,bo,bp,bq,bs,bt,bu,bv,bw,by,bz,ca,cb,cc,ce,cf,cg,ch,ci,cj,ck,cm,cn,co,cp,cq,cs,ct,cv,cw,cx,cz,da,db,dc,dd,df,dg,dh,di,dl,dq,dr,ds,dt,du,dv,dw,dx,dy,dz,ea	162,8,8,13,22,20,25,21,6,13,15,11,6,5,10,8,14,10,3,11,12,21,12,6,14,24,24,5,18,7,8,9,6,12,10,7,18,14,5,15,2,8,11,14,25,14,20,11,11,12,11,3,11,11,6,17,8,20,9,6,4,4,21,2,1,11,7,10,8,11,6,9,15,12,6,15,16,10,6,6,9,6
TCAAACAATGGTCCCCGAATGAAATTAGGGTATGACACTGGTACGCTGACTTTACAAATGTGTTTCATAGGAGATGGTCCCAAGAAAGCTTCCATCAAAGXXXXXXXXXXAGCATCAGTAGTGCTTTGAGACCATCAAGGGATGGTCATTCCTCAAAGATAGGTAGGTCCAGTTGAGGGACGATGAGTTCCCTAATTTTCAGGAGGAGAT	M,aa,ab,ac,ae,af,aj,ak,am,an,ao,ap,ar,at,au,aw,ax,ay,az,ba,bb,be,bh,bi,bk,bm,bn,bo,bp,bq,br,bs,bt,bv,bw,by,bz,ca,cb,cc,cd,ch,ci,cj,ck,cl,cm,co,cp,cr,cs,cu,cv,cw,cx,cy,cz,db,dc,de,df,dh,di,dj,dk,dl,dm,dn,do,dp,dq,dt,dx,dy,dz,ea	113,10,8,14,14,7,15,11,14,11,16,10,1,8,2,7,2,2,6,4,14,7,6,7,12,13,10,10,12,14,12,9,10,5,3,15,33,2,5,6,9,15,10,9,12,20,4,8,3,15,5,13,4,1,4,9,8,12,10,18,3,11,5,14,16,2,30,19,15,11,10,9,7,6,4,3
>Marker22569	aaxbb	2
TAAATAGATCCATTGACTGCCACACTAAAGGAAGTGGAAGAAACACATTCCATGATCCAAGTACAAAACTGGGCTGGGAAGCCAATGGACTTAAGCATCCXXXXXXXXXXATCTCTTGAACTATGAAGATGTTATCCATCATCTTTCTGTTCTTAATGAAGGCAGTTTGAGTTTCCCCAATAATAGTCTCAAGCACTAGGGCTATGCGGT	M,aa,ab,ac,ae,af,aj,ak,am,an,ao,ap,au,aw,ax,ay,az,ba,bb,bd,be,bh,bi,bk,bm,bn,bo,bp,bq,br,bs,bt,bv,by,bz,ca,cb,cc,cd,ch,ci,cj,ck,cl,cm,co,cp,cr,cs,cu,cv,cw,cx,cy,cz,db,dc,de,dh,di,dj,dk,dl,dm,dn,do,dp,dq,dt,dx,dy,dz,ea	42,11,3,8,4,2,16,4,10,2,10,6,10,8,6,4,4,3,10,2,7,5,7,5,5,7,9,1,5,7,7,3,8,3,8,4,4,4,5,4,7,5,5,6,5,3,3,10,6,6,4,2,5,11,3,4,8,3,2,4,3,13,2,11,5,7,4,1,2,1,5,3,3
TAAATGGATCCATTGACTGCCACACTAAAGGAAGTGGAAGAAACACATTCCATGATCCAAGTACAAAACTGGGCTGGGAAGCCAATGGACTTAAGCATCCXXXXXXXXXXATCTCTTGAACTAGGAAGATGTTATCCATCATCTTTCTGTTCTTAATGAATGCAATTTGAGTTTCCCCAATAATAGTCTCAAGCACTAGGGCTATGCGGT	P,ac,ad,af,ag,ah,ai,al,am,an,aq,ar,as,at,au,av,aw,ax,ay,az,ba,bb,bc,be,bf,bg,bh,bj,bl,bm,bn,bo,bp,bq,bs,bt,bu,bv,bw,by,ca,cb,cc,ce,cf,cg,ch,ci,cj,ck,cm,cn,co,cp,cq,cs,ct,cv,cw,cz,da,dd,df,dg,dh,di,dj,dl,dn,dq,dr,ds,dt,du,dv,dw,dx,dz	71,5,5,2,5,13,11,14,8,4,9,7,5,13,4,13,6,6,2,1,7,9,14,2,12,16,7,9,10,6,3,5,2,8,3,10,2,5,4,6,2,6,5,8,5,6,2,3,5,2,3,10,1,1,8,1,9,4,2,3,7,9,5,3,4,5,7,3,1,3,6,7,1,6,9,4,8,5
>Marker22824	None	2
AGTATTTAGAGCTCCATAATATAGGTAAGGTATCCTAGAAATGTAGGATTTTTCAGCCCTTGTATTTTAGGGCACCTAGACTAGTTTTTGTATTAGGCGTXXXXXXXXXXAATTTGCTTGCTACACCCCATTGCCACATCATATAATCACACTTTGTGTATGTCCTTCATGCTTTACATGCCTCATGACACCTAAGCACACTTAGTGGAG	ai,aq,ar,as,ay,be,bg,bk,bl,bp,bt,bu,bw,cn,co,cq,ct,cz,dg,du	1,2,3,1,1,1,1,1,5,1,1,1,1,2,1,2,1,1,1,1
AGTATTTAGAGCTCCATAATATAGGTAAGGTATCCTAGAAATGTAGGATTTTTCAGCCCTTGTATTTTAGGGCACCTAGACTAGTTTTTGTATTAGGCGTXXXXXXXXXXAATTTGCTTGCTACACCCCATTGCCACATCATATAATCACACTTTGTGCATGTCCTTCATGCTTTACATGCCTCTTGACACCTAAGCACACTTAGTGGAG	M,ae,ak,ap,at,aw,ay,ba,bb,be,bi,bm,bo,br,bs,bz,ci,ck,cy,db,dk,dz	3,3,1,2,1,1,1,1,1,1,1,1,3,1,2,2,1,2,1,1,1,1
>Marker22838	aaxbb	2
CGCCAAGACCGTAGAGAACACACTGAGCATGTTGAAGGATGAAGGTTCCCTTCAGGGCGTTACAATTTTTCGATGCTGGGTGCGGTACCGATTCTCTCTCXXXXXXXXXXAACGAGCTCGTTGTCGGATAGGGCGAGGTACTGGAGGTGCTGCCAGGTGCCGTACTCGGGAGGGATCTGGTCGGAGAAGAAGTTGTCGTCGAGGTGAAGG	P,ad,af,ag,ah,ai,al,am,an,as,at,av,aw,ay,bb,bc,bd,bg,bk,bm,bn,bq,bu,cb,cg,ci,dg,dh,di,dl,dq,dr,ds,dt,du,dv,dz	9,1,1,2,1,1,1,1,1,1,1,2,1,3,1,2,1,1,1,1,1,1,1,4,2,1,1,1,1,1,2,1,1,2,1,2,1
CGCCAAGACCGTAGAGAACACACTGAGCATGTTGAAGGATGAAGGTTCCCTTCAGGGCGTTACGATTTTTCGATGCTGGGTGCGGTACCGATTCTCTCTCXXXXXXXXXXAACGAGCTCGTTGTCGGATAGGGCGAGGTACTGGAGGTGCTGCCAGGTGCCGTACTCGGGAGGGATCTGGTCGGAGAAGAAGTTGTCGTCGAGGTGAAGG	M,ab,ae,ak,am,ao,ay,ba,be,bh,bk,bm,bo,bq,br,bt,bw,bz,ca,cb,cd,ck,cl,cr,cv,cw,cy,dc,dh,di,dj,dk,dm,dn,do,dp	8,1,1,1,2,2,1,1,1,1,1,5,1,2,2,1,1,1,1,1,2,1,1,1,1,2,1,1,1,1,2,1,2,1,2,2
>Marker22949	aaxbb	2
TGTATTTAGGGCTCCATAATATAGGTAGGGTACCCTAGAAATATAGGATTTTTCAGCCCTTGTATTTTAGGGCACCTAGACTAGTTTTTGTATTAGGGGTXXXXXXXXXXCATTGGCTTACTACACCCCATTGCCACATCATATAGTCACACTTTGTGCATTTCCTTCATGCTTTACATGCCTCATGACACCTAAGCACACTTAGTGAAG	M,ao,ap,at,aw,bf,bi,bm,bq,br,bz,ca,ck,cl,cu,cx,db,dk,dm,dy,ea	1,1,1,1,1,2,2,1,1,3,1,1,1,1,1,1,1,1,2,1,1
TGTATTTAGGGCTCCATAATATAGGTAGGGTACCCTAGAAATATAGGATTTTCAGCCCTTGTATTTTAGGGCACCTAGACTAGTTTTTGTATTAGGGGTAXXXXXXXXXXCATTGGCTTACTACACCCCATTGCCACATCATATAGTCACACTTTGTGCATTTCCTTCATGCTTTACATGCCTCATGACACCTAAGCACACTTAGTGAAG	P,ah,ai,ar,as,ax,bb,bg,bj,bk,bl,bm,bn,bq,bt,bu,cb,ce,ci,cm,cn,co,cq,cs,da,dl,dr,ds,dv	10,1,2,2,1,1,3,2,1,1,1,1,1,3,1,1,1,1,2,1,2,1,1,1,2,1,1,2,1
>Marker22986	aaxbb	2
TTGCAACGGATCAGGACGGTGTGGACGACACTGTCTGTGAGAAATACGACATAAGCAAGGAAAAATGGACCCATTTTTGCAAGACTCGTAGAGACCCTTCXXXXXXXXXXAATTTAAGTTGTTTTTCAAAAAACATTAACTTGTTATAATTCATTCTAGCAATTTGAAAGATTATTGTTTTATTTTTGCAGGATGTGCAGAAAAAGGCAC	P,ah,al,am,ar,as,ay,az,bc,bd,bf,bg,bk,bo,bp,bq,bu,cf,ch,co,cp,cq,dd,dg,di,ds,dx,dy,dz,ea	13,2,3,4,1,2,1,1,1,1,1,1,2,1,1,1,1,1,2,2,2,1,1,1,1,1,1,1,2,5
TTGCAACGGATTAGGACGGTGTGGACGACACTGTCTGTGAGAAATACGACATAAGCAAGGAAAAATGGACCCATTTTTGCAAGACTCGTAGAGACCCTTCXXXXXXXXXXAATTTAAGTTGTTTTTCAAAAAACATTAACTTGTTATAATTCATTCTAGCAATTTGAAAGATTATTGTTTTATTTTTGCAGGATGTGCAGAAAAAGGCAC	M,at,au,az,bk,br,bt,bv,bz,cb,cc,ci,cl,co,cr,cw,dk,dm,dn,do,ea	3,1,1,1,4,1,1,2,1,1,1,1,2,1,1,1,4,1,5,1,4
>Marker23051	None	2
TGAGGGAAAATGCATTTTTTGAAGAAAATAAAATTATAAAAAATTGTTTTAAATTAACATTAGCTAAATAATGACGTACCCGTAAAATATTTAATAACACXXXXXXXXXXCGAGAAATAATATATAACTCTTTAGTGGACAATTGGTGTTCTTTTGTGCATTCAGTTGAAAGAAGTTCCCAGAATGGTAGAAAGCAAGGGACAGATGAAA	P,aa,ac,ad,af,ag,ah,ai,aj,ak,al,an,ao,ap,aq,ar,as,at,au,av,ax,ay,az,bc,bd,be,bf,bg,bh,bj,bk,bm,bp,bq,br,bs,bt,bu,bw,bz,ca,cb,cd,ce,cf,cg,ci,cj,ck,cl,cm,cn,co,cq,cs,ct,cy,cz,da,db,dc,dd,df,dh,di,dj,dk,dl,dp,dq,dt,dv,dx,dy	38,8,6,8,6,10,2,7,2,7,7,4,3,3,12,2,8,7,4,3,7,2,4,6,1,4,4,2,2,9,2,8,4,2,1,3,2,6,2,3,9,4,1,1,2,4,1,2,4,3,2,9,6,6,9,3,3,1,6,1,2,4,1,6,10,4,2,4,11,3,1,3,3,5
TGAGGGAAAATGTATTTTTTGAAGAAAATAAAATTATAAAAAATTGTTTTAAATTAACATTAGCTAAATAATGACGTACCCGTAAAATATTTAATAACACXXXXXXXXXXCGAGAAATAATATATAACTCTTTAGTGGACAATTGGTGTTCTTTTGTGCATTCAGTTGAAGGAAGTTCCCAGAATCATAGAAAGCAAGGGACAGATGAAA	P,aa,ac,ad,af,ag,ah,ai,aj,ak,al,an,ao,ap,aq,ar,as,at,au,av,ax,ay,az,bc,be,bh,bj,bk,bm,bp,bq,bs,bt,bu,bw,cb,cc,cd,ce,cf,cg,ci,cj,ck,cl,cm,cn,cq,cs,ct,cz,da,dc,dd,df,dg,dh,di,dj,dk,dl,dp,dq,dt,du,dv,dw,dx	30,10,13,9,3,2,5,9,3,3,5,3,3,2,9,4,4,3,3,3,8,3,5,4,3,4,7,1,3,5,2,4,5,1,2,3,5,1,1,3,5,2,3,1,1,5,12,2,7,1,2,6,5,6,5,2,1,3,4,1,1,5,7,3,4,3,2,2
>Marker23145	None	2
ATGCTGAAATCCATGAGTTCAGACTTGAAGTTCTTGTTCATCTTGGTTTGTGTACAAGATGATAGACTGTGACAAAATTTAAATCACAACCTTTCTTCTCXXXXXXXXXXAGTTATGGAAAATATATAAAAGGAGATGCATAGATTATGCTAATCCATTATATGCTTTTTGTTAAGAGCAAAGAAAACACTACTTTTGAGTTGCTTCTTG	ac,az,bg,bk,bl,bm,bu,bv,cf,cn,co,cv,cx,dl,ds,du,dw,dz	1,2,1,1,1,1,1,1,1,2,1,1,1,1,1,1,1,1
ATGCTGAAATCCATGAGTTCATACTTGAAGTTCTTGTTCATCTTGGTTTGTGTACAAGATAGTAGACTGTGACAGAATTTAAATCACAACCTTTCTTCTCXXXXXXXXXXAGTTATGGAAAATATATAAAAGGAGATGCATAGATTATGCTAATCCATTATATGCTTTTTGTTAAGAGCAAAGAAAACACTACTTTTGAGTTGCTTCTTG	M,aa,ab,ae,aj,ak,ap,au,ay,az,ba,bd,bn,bp,bq,br,bs,bw,cd,cr,cz,db,do,dz,ea	1,1,1,1,1,1,2,2,1,2,1,1,1,1,1,2,1,1,1,3,1,1,1,1,1
>Marker23156	nnxnp	2
TTGACAATATGTTAGATAATGATTGGAGAAAGTCCATTATCGAATATTTGGAAAATCCAGTAGGCAATGTGGCTCGAAAGATCAAATATAGGGCTTTAAAXXXXXXXXXXAAAAGACTGCAGAAGGAGTATTGCTGAAATGTCTAAGTGAATCAGAAGCATACTTGGCAGTTTCCCATGTTCACAGTGGGGCTTGTGGATCACATCAAGC	M,P,ad,af,ag,ah,ak,al,am,ao,as,ay,bb,bf,bg,bh,bi,bk,bl,bm,bp,bq,br,bs,bu,bz,ca,cb,ce,cf,cg,ci,ck,cn,cp,ct,cu,cv,cy,cz,da,db,dc,dd,de,df,dg,dh,dk,dl,dm,dp,dq,dr,ds,dt,du,dv,ea	3,6,1,1,3,1,1,2,1,1,5,2,1,1,1,1,1,2,1,4,1,4,1,1,4,1,2,5,4,1,1,2,2,2,2,1,1,1,1,1,2,1,1,3,1,1,2,1,1,2,1,1,3,1,1,2,2,1,3
TTGACAATATGTTAGATAATGATTGGAGAAAGTCCATTATCGAATATTTGGAAAATCCAGTAGGCAATGTGGCTCGAAAGATCAAATATAGGGCTTTAAAXXXXXXXXXXAAAAGACTGCAGAAGGAGTGTTGCTAAAATGTCTAAGTGAATCAGAAGCATACTTGGCAGTTTCCCATGTTCACAGTGGGGCTTGTGGATCACATCAAGC	M,ab,af,ah,ak,am,ao,ar,ay,az,bb,bh,bi,bk,bo,bs,bv,by,bz,cd,ch,cj,cl,co,cu,cx,de,di,dk,dn,do,dp,dz,ea	3,1,1,1,1,2,1,1,1,2,2,1,1,1,1,1,1,2,1,1,1,1,2,2,2,1,1,2,6,1,1,1,1,5
>Marker23213	aaxbb	2
TGTTAGGCATATCCGGGTCTAGAGGGTGTCTGGTGAGTGGCATACCTGCAAATAAATAGATGGCGTCAGCAATCAACTGAGCCACATGGACGCCCATCCGXXXXXXXXXXATCTGGGTCAAGGTGGTCAAGCTGGTGCACATGATCCGCACCCGCCTCCCTGCAGCGGTTCGAGCGAAATCCTGACCCGGTATTCATAATAGCTGGGCAA	M,aa,ab,ac,ae,af,aj,ak,am,an,ao,ap,at,au,aw,ax,ay,az,ba,be,bf,bh,bi,bk,bm,bn,bo,bp,bq,br,bs,bt,bv,bw,by,bz,ca,cb,cc,cd,cf,ch,ci,ck,cl,cm,co,cr,cs,cu,cv,cw,cx,cy,cz,db,dc,de,df,dg,dh,di,dj,dk,dm,dn,do,dp,dq,dt,dx,dy,dz,ea	76,17,3,16,9,11,11,3,14,9,8,11,8,8,2,3,6,1,4,10,3,11,14,6,10,6,3,7,10,8,3,11,7,1,4,10,3,5,11,11,5,1,5,7,12,7,5,9,15,8,6,4,5,12,4,17,14,10,3,8,4,3,11,9,13,5,8,6,1,1,7,5,6,4
TGTTAGACATATCCGGGTCTAGAGGGTGTCTGGTGAGTGGCATACCTGCAAATAAATAGATGGCGTCAGCAATCAACTGAGCCACATGGACGCCCATCCGXXXXXXXXXXATCTGGGTCAAGGTGGTCAAGCTGGTGCACATGATCCGCACCCGCCTCCCTGCAGCGGTTCGAGCGAAATCCTGACCCGGTATTCATAATAGCTGGGCAA	P,ad,af,ag,ah,ai,ak,al,am,an,ap,aq,ar,as,at,au,av,aw,ax,ay,az,ba,bb,bc,bd,be,bf,bg,bj,bk,bl,bm,bn,bo,bp,bq,bs,bu,bv,bw,by,bz,ca,cb,cc,ce,cf,cg,ch,ci,cj,ck,cm,cn,co,cp,cq,cs,ct,cu,cv,cw,cx,cz,da,db,dd,df,dg,dh,di,dl,dq,dr,ds,dt,du,dv,dw,dx,dy,dz,ea	83,10,3,8,22,10,6,10,11,5,1,18,17,7,6,3,9,3,5,4,3,5,17,18,9,5,6,14,12,7,14,8,3,4,8,3,8,11,5,3,4,2,3,6,9,12,3,15,7,8,15,3,3,9,6,4,8,5,13,1,7,4,5,6,12,2,5,3,4,3,5,13,4,5,5,5,14,14,7,2,2,8,5
>Marker23231	aaxbb	2
CCTTCCCCACTCCTTGGTTTGCTAATATTGTGAATTATTTGGTTGCTTCTGTTTTTCCTCCCTTAGCATCTAAAGCTCAAAATGATAAAATTAAGAGCGAXXXXXXXXXXCGAGATTGACTCAGTCCTGCAATTCTGTCATTCTTCCGCACCAGGTGGTCATCTTGGCATACAGAGGACAGCTCGCAAGGTGCTTGAATGCGGTTTCTAT	M,aa,ac,ao,ap,ba,bf,bm,br,cf,cs,dc,de,dh,dn,dp,dz	1,2,4,1,3,1,1,1,1,1,2,1,1,1,1,1,1
CCTTCCCCACTCCTTGGTTTGCTAATATTGTGAATTATTTGGTTGCTTCTGTTTTTCCTCCCTTAGCATCTAAAGCTCAAAATGATAAAATTAAGAGCGAXXXXXXXXXXCGAGATTGACTTAGTCCTGCAATTCTGTCATTCTTCCGCACCAGGTGGTCATCTTGGCATACAGAGGACAGCTCGCAAGGTGCTTGACTGCGGTTTCTAT	P,ad,ai,ak,al,au,aw,ba,bb,bd,bg,bj,bl,bq,bt,bu,bw,cn,co,cz,dd,ds,dv,dz	3,1,1,1,3,1,1,2,1,1,1,1,1,1,1,3,1,2,1,1,1,2,1,1
>Marker23484	aaxbb	2
ACTTCCCTCGATTATCTTTAACAGCATGGGATATCTTTTTCAGCACAAGGTTTCCCTCGTTGAACTTGCAAGGGCGCACCTTCTTGTCGAACACGTTCTTXXXXXXXXXXCCTTTGTTGATACAGGCACCCATGGCTCATGGTCGTCAAACGCTTACCTTCAATAAGGTTGAGTTGGTCGTAGCGTGTTTGAGCCCACTCTAATTCCTCT	P,ag,al,am,au,aw,ay,be,bl,bm,ca,cb,ce,cf,cg,ch,cp,cq,cw,dr,du,dv,dz,ea	6,1,1,1,1,1,1,1,1,1,1,2,1,1,1,1,1,1,1,2,1,1,1,1
ACTTCCCTCGATTATCTTTAACAGCATGGGATATCTTTTTCAGCACAAGGTTTCCCTCGTTGAACTTGCAAGGGCGCACCTTCTTGTCGAACACGTTCTTXXXXXXXXXXCCTTTGTTGATACAGGCACCCATGGCTCATGGTCGTCAAACGCTTACCTTCAATAAGGTTGAGTTGGTCGTAGCGTGTTTGAGCCCACTCTAATTCTTCT	M,am,an,ap,au,bi,bk,bn,bv,bz,cb,ci,co,cr,cu,dk,dm,dt,dx,ea	5,2,1,1,1,2,1,1,2,1,1,1,1,1,2,3,2,1,1,7
>Marker23934	aaxbb	2
CTTATGGGAGATTATGCACTAGTTTAGTGTGTGTTCGTATAACTTTATTATGGGGAGCTACCTTTTGTCAAGTCCTATAGGTGTATTATAAGAAAAGAGCXXXXXXXXXXGCATTTTAGCATTGGTCAAAACCGACCACTTCAGAATCCCAAAAGCACAAAGAAAAGGTGAGACTTCATGTCACCATAATGAAAATAATTTCAGCTAAGG	P,ai,aj,ak,ap,bq,bz,co	5,3,1,2,1,2,1,2
CTTATGGGAGATTATGCACTAGTTTAGTGTGTGTTCGTATAACTTTATTATGGGGAGCTACCTTTTGTCAAGTCCTATAGGTGTATTATAAGAAAAGAGCXXXXXXXXXXGCATTTTAGCATTGGTCAAAACCGACCCCTTCAAAATCCCAAAAACACAAAGAAAAGGTGAGACTTCATGTCACCATGATGGAAATAGTTTCAGCTAAGG	M,ae,ai,ap,ar,at,av,aw,ba,bb,bg,bh,bi,bl,bp,bq,br,bt,bv,bz,cd,ch,ck,cp,cq,cr,cu,cv,cx,cz,de,dn,dq,ds,du	3,2,2,2,1,3,1,2,1,1,1,2,2,1,1,2,3,1,2,1,1,2,1,1,1,2,1,2,2,1,1,2,2,1,1
>Marker24039	aaxbb	2
TGGTTCCTCATATGAACCCTAAGCGTAGTTAGAAGGGGGAAGGGACAGAGGTTACCCAAAATTAGGGATTCCAGAATTGAAATAAAACTTAAATGCAAAAXXXXXXXXXXAAAATAAATGAATTTAGCTGTAAAAAATGTTAATAATAATAAAACTTTTAACAAATTCCTAATTAAGATATCCTTCTATAATCGTTAAAATACTGAAAGA	P,ak,al,am,an,au,av,bd,bf,bs,bu,by,cb,cf,cg,cn,dl,dr,dv,dx,dz,ea	3,3,1,1,1,1,1,1,1,1,1,1,1,1,1,1,1,1,1,1,2,1
TGGTTCCTCATATGAACCCTAAGCGTAGTTAGAAGGGGGAAGGGACAAAGGTTACCCAAAATTAGGGATTCCAGAATTGAAATAAAACTTAAATGCAAAAXXXXXXXXXXAAAATAAATGAATTTAGCTTTAAAAAATGTTAATAATAATAAAACTTTTAACAAATTCCTAATTAAGATATCCTTCTATAATCGTTAAAATACTGAAAGA	M,ac,aj,ak,am,ao,ap,au,bf,bk,bz,ch,co,cu,cv,cz,db,dc,dk,dm,dp,dq,dy,ea	4,1,2,2,1,2,1,3,2,1,1,1,1,1,1,1,1,1,1,1,1,1,1,1
>Marker24061	aaxbb	2
TAATCTCATTTGCGTTTTCCCTTCAACCATATAAAAAAGAGGTAAAGAAAAAGGTTTAGATTTATGTTTAGGATGCTTAAGGATTGCAGGCAATAAGTTTXXXXXXXXXXTCACTGACATTTGGAAATAAAGTGAATGATGTTTCACAATACTGTGCAAAGCCAAAGACCAAAGTAAAAATCTTGCAAAGTAAGAGATTAAATCATCGCA	M,aa,ab,ac,ae,af,ah,aj,ak,am,an,ao,ap,ar,at,au,aw,ax,ay,ba,bb,bd,bh,bi,bj,bk,bl,bm,bn,bo,bp,bq,br,bs,bt,bv,bw,by,bz,cb,cd,cg,ch,ci,cj,cl,cm,cn,co,cp,cq,cr,cs,cu,cv,cw,cx,cy,cz,db,dc,de,dg,dh,di,dj,dk,dl,dm,dn,do,dp,dq,dr,ds,du,dv,dw,dx,dy,dz,ea	90,8,15,6,10,6,4,18,11,29,7,5,16,6,7,9,4,5,3,9,10,6,9,13,1,5,4,4,10,4,7,13,13,5,10,10,4,14,5,1,9,6,17,8,11,11,4,1,14,3,8,14,8,18,12,10,8,5,4,18,18,3,7,8,8,5,11,12,16,11,13,9,10,1,9,8,9,11,5,8,11,5
TAATCTCATTTGCGTTTTCCCTTCAACCATATAAAAAAGAGGTAAAGAAAAAGGTTTAGACTTATGTTTAGGATGCTTAAGGATTGCAGGCAATAAGTTTXXXXXXXXXXTCACTGACATTTGGAAATGCAGTAAATGATGTTTCGCAATACTGTGCAAAGCCAAAGACCAAAGTAAAAATCTTGCAAAGTAAGAGATTAAATCATCACA	P,ac,ad,af,ag,ah,ai,al,am,an,ao,ap,aq,ar,as,at,au,av,aw,ax,ay,az,ba,bb,bc,bd,be,bf,bg,bh,bj,bk,bl,bm,bn,bo,bp,bs,bt,bu,bv,bw,bz,ca,cb,cc,ce,cf,cg,ch,ci,cj,ck,cm,cn,cp,cq,cs,ct,cu,cv,cz,da,db,dc,dd,df,dg,dh,di,dj,dl,dp,dr,dt,du,dv,dw,dx,dy,ea	151,10,20,13,19,5,16,18,1,13,8,1,20,8,34,14,7,19,8,9,3,23,6,9,31,11,15,9,14,11,18,7,5,14,14,6,9,16,13,23,15,7,8,28,15,23,20,22,8,14,4,12,15,4,17,6,11,13,28,1,9,12,17,6,1,8,14,8,12,9,4,6,19,24,12,16,8,8,8,10,2
>Marker24250	aaxbb	2
ACATTGTCCAAGTCCCGAAAAAGGAAGGCAAGGTGCGAATGTGTGTAGACTATCGGGACTTAAACCGAGCCAGTCCTAAAGACAATTTTCCTCTGCCACAXXXXXXXXXXATGGACGGTTTTTCGGGGTATTATCAAATAAAGATGGCACCCGAAGATGTAGAGAAGACCACTTTCGTCACCCTATGGGGGACGTTCTGCTATAAAGTGA	P,ad,af,ag,ah,ai,ak,al,am,an,aq,ar,as,at,au,av,aw,ax,ay,az,ba,bb,bc,bd,be,bf,bg,bj,bk,bl,bn,bo,bp,bq,bs,bt,bu,bv,bw,by,ca,cb,cc,ce,cg,ch,ci,cj,ck,cm,cn,co,cp,cq,cs,ct,cv,cw,cx,cz,da,dd,df,dg,dh,di,dl,dq,dr,ds,dt,du,dv,dw,dx,dy,dz	56,3,4,9,9,9,3,7,8,1,4,6,7,6,2,7,2,3,3,2,3,11,10,3,7,3,6,1,4,5,1,2,2,3,9,2,8,2,4,9,3,3,6,9,7,2,4,5,2,2,8,3,3,7,4,4,1,2,2,1,2,3,3,3,3,3,6,1,3,3,2,4,5,4,2,6,2
ACATTGTCCAAGTCCCGAAAAAGGAAGGCAAGGTGCGAATGTGTGTAGACTATCGGAACTTAAACCGAGCCAGTCCTAAAGACAATTTTCCTCTGCCACAXXXXXXXXXXATGGACGGTTTTTCGGGGTATAATCAAATAAAGATGGCACCCGAAGATGTAGAGAAGACCACTTTCGTCACCCTATGGGGGACGTTCTGCTATAAAGTGA	M,aa,ab,ac,ae,af,aj,ak,am,an,ao,ap,at,au,aw,ax,ay,az,ba,be,bf,bh,bi,bk,bm,bn,bo,bp,bq,br,bs,bt,bv,bw,by,bz,ca,cb,cc,cd,cf,ch,ci,cj,ck,cl,cm,co,cr,cs,cu,cv,cy,cz,db,dc,de,df,dg,di,dj,dk,dm,dn,do,dp,dq,dt,dx,dy,dz,ea	45,5,2,13,2,6,5,3,6,3,9,4,3,7,2,2,3,3,5,5,1,5,3,10,5,1,4,3,4,3,3,6,1,3,4,4,3,5,4,5,4,10,4,6,5,6,7,3,6,8,6,1,8,1,2,4,6,2,1,4,7,5,15,5,9,7,3,1,8,1,6,4
>Marker24252	efxeg	3
CATGTCCACCCTCGAATTTAATCTCCATTATCCTTCTAACGGCTTCCGCCATGTCTAACCGCCACTGAGGGTTGCTTTCAGTGCAAGCAGCACCAATGTGXXXXXXXXXXCCCACCCTTTCCATTGCTGAGATACTGAGAAGGGAACCTCCCTGTCAGTATCTCAATTATCACAACACCAAGACAGTAAACATCGCAACTGCGCGAAACC	M,P,ab,ad,an,bg,bj,bv,ci,db,dd,dj,dk,du,dv	1,1,1,1,2,1,1,2,1,1,1,1,1,2,1
CATGTCCACACTCGAATTTAATCTCCATTATCCTTCTAACGGCTTCCGCCATGTCTAACCGCCGCTGAGGGTTGCTTTCAGTGCAAGCAACACCAATGTGXXXXXXXXXXCCCACCCTTTCCATTGTTGAGATACTGAGAAGGGAACCTCCCTATCAATATCTCAATTATCACAACACCAAGACAGTAAACAGCGCAATTGCGCGAAACC	M,ai,an,az,bi,bj,bm,bp,bq,bs,cd,cm,cw,dd,dn,ds,dv,dx	2,1,1,1,1,1,2,1,2,1,1,1,2,2,2,1,1,2
CTTGTCCACCTTCGAATTTAATCTCCATTATCCTTCTAACGGCTTCCGCCATGTGTAACCGCCACTGAGGGTTGCTTTCAGTGCAAGCAACACCAATGTGXXXXXXXXXXCTCACCCTTTCCATTGCTGAGATACTGAGAAGGGAACCTCCCTGTTAGTATCTCAATTATCACAACACCAAGACAGTAAACATCGCAACTGCGCGAAACC	P,aa,am,ao,az,ba,bf,bg,bj,bn,bs,cd,ci,ck,cl,cm,ct,cv,dd,dj,dk,dm,dn,dp,du,dy	8,4,2,1,2,1,1,1,1,2,1,5,1,1,1,6,2,1,2,1,1,1,1,1,1,2
>Marker24258	aaxbb	2
GCCAGGTTCCCATAGTCATGAGAGGCTTTACACTTTAGGGGCTAATGTGGGGTGAAAAAGGGGCTGGATGACTAAAAGAAAAAGGAGGAATGGCTAAAGAXXXXXXXXXXATTTCCCTTCTGCTTCATACTCCTTAAGGTAGCTTACTTTTTACACTGACTTCGAGCTTAGCGCGGGCTTTCGCGCTAAGCACGCTTTTGGACTTTTTCA	M,aa,ab,ae,af,ah,aj,ak,am,an,ao,ap,ar,at,au,av,aw,ax,ba,bb,bc,bd,bg,bh,bi,bk,bl,bm,bn,bo,bp,bq,br,bs,bt,bu,bv,bw,by,bz,cd,cg,ch,ci,cj,ck,cl,cm,co,cp,cq,cr,cs,ct,cu,cv,cw,cx,cy,cz,db,dc,dd,de,dg,dh,di,dj,dk,dl,dm,dn,do,dp,dq,ds,du,dv,dw,dx,dy,dz,ea	89,9,13,10,9,13,8,9,26,10,4,10,5,7,2,7,6,8,5,13,2,9,2,9,6,8,1,10,13,5,3,9,8,4,9,1,8,5,23,14,4,11,10,5,8,1,13,5,6,3,5,12,12,1,17,7,13,9,14,2,17,8,1,10,1,6,4,7,4,8,19,12,12,5,12,9,8,4,9,8,5,13,11
GCCAGGTTCCCATAGTCATGAGAGGCTTTACACTTTAGGGGCTAATGTGGGGTGAAAAAGGGGCTGGATGACTAAAAGAAAAAGGAGGAATGGCTAAAGAXXXXXXXXXXATTTCCCTTCTGCTTCATACTCCTTAAGGTAGCTTACTTTTTACACTGACTTTGAGCTTAGCGCGGGCTTTCGCGCTAAGCACGCTTTTGGACTTTTTCA	P,ac,ad,af,ag,ah,ai,al,an,ao,aq,ar,as,at,au,av,aw,ax,ay,az,ba,bb,bc,bd,be,bf,bg,bh,bj,bk,bl,bm,bn,bo,bp,bs,bt,bu,bv,bw,bz,ca,cb,cc,cd,ce,cf,cg,ch,ci,cj,ck,cm,cn,cp,cq,cs,ct,cv,cz,da,dd,df,dg,dh,di,dj,dl,dp,dr,dt,du,dv,dw,dx,dy	89,4,5,6,9,7,13,13,14,9,16,2,11,2,5,6,8,4,5,5,7,10,15,3,20,17,20,4,13,5,7,8,5,4,7,5,5,11,3,1,6,3,15,13,10,7,12,8,12,6,7,6,6,15,7,6,8,13,4,6,9,6,13,8,5,2,7,6,2,8,6,4,9,6,5,2
>Marker24291	aaxbb	2
TGCTTGATGTATATACATATATTGCCTAATTGTTGCTTTATTTTTCAAGTGCTTTCAATTGCTACTGTTCACGTTCAAAAAAAATTAAAAAAATGATGAAXXXXXXXXXXTTGGGGTTTACTACTTTTTCTTACTTCCCACTTATTCCCCATTGCTCCTCTATTCCTTTGGGTTTTAGCTACCATCCCATACTTTCATCTACCTTGTCCT	M,aa,ab,ac,ae,af,aj,ak,am,an,ao,ap,at,au,av,aw,ax,ay,az,ba,be,bf,bh,bi,bk,bm,bn,bo,bp,br,bt,bv,bw,bz,cb,cd,ch,ci,cj,ck,cl,cm,co,cp,cr,cs,cu,cv,cw,cx,cy,cz,db,dc,de,df,dg,dh,dj,dk,dm,dn,do,dp,dq,dt,dx,dy,dz	28,6,1,14,5,5,12,5,9,3,7,12,7,5,1,2,2,1,2,1,4,3,6,3,5,3,4,1,1,8,4,1,3,3,1,5,2,1,3,4,3,2,1,1,8,1,4,3,1,8,4,1,2,4,4,2,5,1,5,6,7,6,4,5,4,7,1,4,3
TGCTTGATGTATATACATATATTGCCTAATTGTTGCTTTATTTTTCAAGTGCTTTCAATTGCTATTGTTCACGTTCAAAAAAAATTTAAAAAAATGATGAXXXXXXXXXXTTGGGGTTTACTACTTTTTCTTACTTCCCACTTATTCCCCATTGCTCCTCTATTCCTTTGGGTTTTAGCTACCATCCCATACTTTCATCTACCTTGTCCT	P,ad,af,ag,ah,ai,ak,al,am,an,aq,ar,as,at,au,av,aw,ax,ay,az,ba,bb,bc,bd,be,bf,bg,bj,bl,bm,bn,bo,bp,bq,bs,bt,bu,bv,bw,by,bz,cb,cc,ce,cf,cg,ch,ci,cj,ck,cm,cn,co,cp,cq,cs,ct,cv,da,dd,df,dg,dh,di,dl,dq,dr,ds,dt,du,dv,dw,dx,dy,dz,ea	46,6,2,5,10,9,5,2,2,2,4,9,7,3,6,5,2,3,6,3,1,8,10,2,5,2,5,3,5,5,5,1,5,1,2,2,4,4,1,1,1,6,1,2,3,3,9,2,1,3,3,8,3,2,7,1,13,6,7,2,1,1,2,1,3,4,6,4,1,5,9,1,3,1,2,1
>Marker24484	aaxbb	2
AGATGTGATAGCAATCAGTCAACCCCTGCTAGTAATGCTCCTGTTACAAATCGTAAGCCTTATCACGATTCTTCAAAAGAGAAAGAGCAGTCTTTACCGGXXXXXXXXXXAATCTTTGTCTGGATCAAAGAAAGCAAAGGAACATGCTTCATTAGGGTCACAAGAAGCCGAAGCTAAGCCTAAGGTTGAAAGCTCTGGTGGGGGATTACT	P,ak,am,an,ao,ar,as,bc,bh,bk,bm,cb,cc,ce,ck,cm,ct,dh,di,dp,dx,ea	3,1,1,1,1,1,1,1,2,1,2,1,1,1,1,1,1,1,1,1,1,1
AGATGTGATAGCAATCAGTCAACCCCTGCTAGTAATGCTCCTGTTACAAATCGTAAGCCTGATCACGATTCTTCAAAAGAGAAGGAGCAGTCTTTACCAGXXXXXXXXXXAATCTTTGTCTGGATCAAAGAAAGCAAAGGAACATGCTTCATTAGGGTCACAAGAAGCCGAAGCTAAGCCTAAGGTTGAAAGCTCTGGTGGGGGATTACT	M,ah,am,an,ap,at,aw,ay,bd,bf,bg,bl,bm,bo,bp,bt,bv,cg,ci,co,cr,cu,cv,cw,dc,de,dk,dl,dm,dx,dz,ea	2,2,2,1,1,1,1,1,1,1,1,1,1,1,1,1,1,1,1,3,2,2,3,1,1,1,1,1,1,2,4,3
>Marker24583	aaxbb	2
TTCTTTGAGTTTTCGTCACTACTATAGTCGTCATCATCCTTCACTTTGTACTGTGATACCACCTAGGGTAATTGTGCATTTCTTCAAACTCATGTATGTAXXXXXXXXXXTTCGCCCAATAGTAACTTTTAGGTAACATGTTTTGCACCGGAAGCATATCATGCATTACTTCAAGCAATGAACTGATGCTTTTGTCACTCCACCCATATT	M,aa,ab,ac,ae,af,ai,aj,ak,am,an,ao,ap,aq,as,at,au,aw,ax,ay,az,ba,bb,be,bf,bh,bi,bk,bm,bn,bo,bp,bq,br,bs,bt,bv,by,bz,ca,cb,cc,cd,ch,ci,cj,ck,cl,cm,co,cp,cr,cs,cu,cv,cw,cx,cy,cz,db,dc,de,df,dh,di,dj,dk,dl,dm,dn,do,dp,dq,dt,dx,dy,dz,ea	135,11,19,13,15,9,1,18,7,14,19,21,11,1,1,12,9,12,3,5,7,10,12,9,1,11,9,5,7,3,4,10,8,13,10,11,7,10,15,13,15,7,21,11,16,8,6,20,5,10,6,13,12,27,7,4,8,18,6,19,14,14,6,9,8,21,14,8,13,14,15,10,6,9,12,9,10,6
TTCTTTGAGTTTTCGTCACTACTATAGTCGTCATCATCCTTCACTTTGTACCGTGATACCACCTAGGGTAATTGTGCATTTCTTCAAACTCATGTATGTAXXXXXXXXXXTTCGCCCAATAGTAACTTTTAGGTAACATGTTTTGCACCGGAAGCATATCATGCATTACTTCAAGCAATGAACTGATGCTTTTGTCACTCCACCCATATT	P,ad,af,ag,ah,ai,al,am,an,aq,ar,as,at,au,av,aw,ax,ay,az,ba,bb,bc,bd,be,bf,bg,bj,bk,bl,bm,bn,bo,bp,bq,bs,bt,bu,bv,bw,by,bz,ca,cb,cc,ce,cf,cg,ch,ci,cj,ck,cm,cn,co,cp,cq,cs,ct,cv,cw,cx,cz,da,db,dd,df,dg,dh,di,dl,dq,dr,ds,dt,du,dv,dw,dx,dy,dz,ea	149,17,5,18,19,17,19,16,8,11,11,16,10,6,19,2,9,3,9,7,6,20,21,13,14,23,17,4,10,10,12,10,7,3,12,10,26,9,2,12,2,5,17,17,15,20,27,9,15,12,5,5,21,5,8,16,8,27,2,7,6,8,21,4,6,5,17,6,12,8,11,16,14,8,10,13,13,5,2,10,10
>Marker24590	aaxbb	2
CATATTTTTCAAGTATAGTAACAAGTATTTTTTGCACTATCCTTTTGTCAGGAAAATCCTTACTGAGGAGATGTACCTTGTTTGCAATGCTCAACAGTTTXXXXXXXXXXTGATACTCTGATTTGAGGTAGTCCCAAATGTCCTTCGCAGAATTCAAATTCATAATTCTGGTAAATATGATTTTTGAAACTAAAGAGAAAAGACAAGCTT	P,ad,aj,al,an,ar,as,at,ax,bc,bk,bl,bn,bp,bt,ch,cj,cn,cx,di,du,dv	5,1,1,1,1,2,1,1,1,2,3,1,2,1,1,1,2,1,1,1,1,1
CATATTTTTCAAGTATAGTAACAAGTATTTTTTGCACTATCCTTTTGTCAGGAAAATCCTTACTGAGGAGATGTACCTTGTTTGCAATGCTCAACAGTTTXXXXXXXXXXTGATACTCTGATTTGAGGTAGTCCCAAATGTCCTTCGCAGAATTCAAATTCATAATTCCGGTAAATATGATTTTTGAAACTAAAGAGAAAAGACAAGCTT	M,aa,ac,aj,am,an,aw,ay,ba,bb,bh,bm,bn,br,bv,cd,co,cu,cx,dn,dp	1,1,1,1,2,1,1,1,1,2,4,2,1,1,2,3,1,1,1,1,2
>Marker24671	aaxbb	2
TCCCTAGGATGTTGTGGTGTCTCGCCCTGTGCTTGCCTGGGGGCGCAGTACTTCTTGATGAAAGCCCGATTAATAGGGGACCTGATGAACTTGCTGTGGGXXXXXXXXXXAATAGATGACATCAAAAATCAGTTGAGCGATATGCGTACTTACCTATGTCATGATGGCATGACCTTGCTGGGGGCGACGGGCACTCCGTAAAACTGACAA	M,aa,ab,ac,ae,af,aj,ak,am,an,ao,ap,at,au,ax,ay,az,ba,be,bf,bh,bi,bk,bm,bn,bo,bp,bq,br,bs,bt,bv,bw,by,bz,ca,cb,cc,cd,cf,ch,ci,cj,ck,cl,cm,co,cp,cr,cs,cu,cv,cw,cx,cy,db,dc,de,dg,dh,di,dj,dk,dm,dn,do,dp,dt,dx,dy,dz,ea	45,7,1,5,6,6,3,6,1,4,6,4,3,6,1,5,3,4,6,1,2,3,3,7,7,3,4,4,4,2,9,4,3,6,5,3,4,3,9,3,2,5,6,2,6,2,3,6,3,6,3,2,4,3,10,5,6,4,1,1,3,4,5,11,6,5,2,6,3,2,2,2
TCCCTAGGATGTTGTGGTGTCTCGCCCTGTGCTTGCCTGGGGGCGGAGTACTTCTTGATGAAAGCCCGATTAATAGGGGACCTGATGAACTTGCTGCGGGXXXXXXXXXXAATAGATGACATCAAAAATCAGTTGAGCGATATGCGTACTTACCTATGTCATGATGGCATGACCTTGCTGGGGGCGACGGGCACTCCGTAAAACTGACAA	P,ad,af,ag,ah,ai,ak,al,am,an,aq,ar,as,at,au,av,aw,ay,az,ba,bb,bc,bd,be,bf,bg,bj,bk,bl,bm,bn,bo,bp,bq,bs,bt,bu,bw,by,bz,ca,cb,cc,ce,cf,cg,ch,ci,cj,ck,cm,cn,co,cp,cq,cs,ct,cv,cw,cz,da,db,dd,df,dg,dh,di,dl,dq,dr,ds,dt,du,dv,dw,dx,dy,dz,ea	59,8,2,2,6,10,5,7,7,5,4,4,6,2,3,5,7,4,4,2,12,9,1,1,6,1,11,4,6,5,5,3,5,3,5,2,13,3,4,1,2,5,5,6,3,7,5,5,2,1,1,3,2,2,9,4,10,4,1,2,9,1,3,2,1,3,3,4,1,2,6,2,5,4,1,5,4,6,2
>Marker24755	aaxbb	2
ACCACTCGGTTTGCAAGACGTTCGAATTCCGTTAGGTAGTCATTAACTGTTCCCTTCTGCGTTAACTTGAATAGTGCCCCCTTGGGGTCCTCGTAAAACGXXXXXXXXXXTCCGTCGAGATACAGGGAGGCGACTGTGACTCGCTCTTCTTCAGGCGTATTGTGGTATTGAAAAAGTTGCGTAAGCTTGAAAATCCAGCCTAAGGGGTCA	M,ab,ae,af,ah,ai,aj,ak,am,an,ao,ar,au,av,aw,ay,az,ba,bb,be,bf,bg,bh,bi,bk,bl,bm,bn,bo,bp,br,bs,bt,bu,bv,bw,by,bz,ca,cd,ce,cg,ch,cj,ck,cl,co,cq,cr,cs,ct,cu,cv,cw,cx,cy,cz,db,dc,de,df,dg,dh,dj,dl,dm,dn,do,dq,dr,ds,dt,dv,dw,dx,dy,dz	25,2,7,2,3,3,3,1,5,1,2,1,5,1,8,5,3,1,6,3,2,4,1,5,3,4,5,2,5,2,1,1,3,2,2,1,9,1,2,3,1,6,6,4,1,1,5,6,5,4,2,5,5,5,4,1,1,1,1,2,4,1,5,3,1,7,6,5,2,1,1,1,6,1,1,2,5
ACCACTCGGTTTGCAAGACGTTCGAATTCGGTTAGGTAGTCATTAACTGTTCCCTTCTGCGTTAACTTGAATAGTGCCCCCTTGGGGTCCTCGTAAAACGXXXXXXXXXXTCCGTCGAGATACAGGGAGGCGACTGTGACTCACTCTTCTTCAGGCGTGTTGTGGTATTGAAAAAGTTGCGTAAGCTTGAAAATCCAGCCTAAGGGGTCA	P,aa,ac,ad,ag,ah,ai,aj,ak,al,an,ao,ap,aq,ar,as,au,av,ay,az,bc,be,bf,bh,bj,bk,bm,bp,bq,br,bs,bt,bu,bv,bw,bz,ca,cb,cc,ce,cf,ci,ck,cl,cm,cn,co,cp,cq,cs,ct,cy,cz,da,dc,df,dg,dh,di,dj,dk,dl,do,dp,dq,dt,du,dv,dw,dy,ea	37,6,3,6,5,2,2,1,2,5,1,4,4,3,2,7,1,3,5,1,11,2,2,1,3,5,3,1,1,5,2,4,5,5,1,3,3,6,3,2,6,3,1,8,1,1,3,1,2,2,3,2,3,7,2,3,1,3,8,3,5,2,4,7,7,4,2,2,1,1,4
>Marker24823	nnxnp	2
CCCATCGGCGTCGCGTGGTACTCTAGCATGAGTGTCTGAATGAGAGGAAGCTCGCGGGGTAACCAAATTTTGCCCTTGTAAAGGATGAAATTCTGACTAAXXXXXXXXXXGAAAGTGAAGGAGTGAATTCCGGTGACCGTGAGAGGGCATCAGCTGCTTGGTTGTGCTTCCCGGAGCGGTACTGGATTTGATAATCAAATCCCATTAATC	M,P,aa,ab,ac,ad,ae,af,ag,ah,ai,aj,ak,al,am,an,ao,ap,aq,ar,as,at,au,av,aw,ax,ay,az,ba,bb,bc,bd,be,bf,bg,bh,bi,bj,bk,bl,bm,bn,bo,bp,bq,br,bs,bt,bu,bv,bw,by,bz,ca,cb,cc,cd,ce,cf,cg,ch,ci,cj,ck,cl,cm,cn,co,cp,cq,cr,cs,ct,cu,cv,cw,cx,cy,cz,da,db,dc,dd,de,df,dg,dh,di,dj,dk,dl,dm,dn,do,dp,dq,dr,ds,dt,du,dv,dw,dx,dy,dz,ea	162,161,11,22,14,13,26,13,21,13,21,17,11,24,35,23,21,17,21,17,14,13,12,14,20,13,11,18,26,32,19,21,27,20,23,21,15,25,19,14,32,24,14,18,22,18,16,27,24,17,13,39,30,24,22,22,23,22,30,20,26,30,15,19,32,20,16,19,12,19,26,20,36,19,15,15,15,31,15,21,24,22,14,24,16,23,24,19,26,19,16,24,24,22,16,31,19,17,20,24,25,20,23,20,22,15
CCTATCGGCGTCGCGTGGTACTCTAGCATGAGTGTCTGAATGAGAGGAAGCTCGCGGGGTAACCAAATTTTGCCCTTGTAAAGGATGAAATTCTGACTAAXXXXXXXXXXGAAAGTGAAGGAGTGAATTCCGGTGACCGTGAGAGGGCATCAGCTGCTTGGTTGTGCTTCCCGGAGCGGTACTGGATTTGATAATCAAATCCCATTAATC	M,aa,ad,ae,af,ag,ah,aj,ak,al,am,an,ao,ap,aq,ar,as,at,av,aw,ax,az,ba,bb,bc,bd,be,bf,bg,bh,bi,bj,bl,bm,bo,bq,bs,bt,bu,bv,bw,by,bz,ca,cb,cc,cd,ce,cf,cg,ch,ci,cj,ck,cm,cn,co,cp,cq,cr,cs,ct,cu,cv,cy,da,db,dc,dd,de,df,di,dj,dk,dm,do,dp,dq,ds,dt,du,dv,dw,dx,ea	187,9,12,11,13,8,7,28,18,12,24,22,6,11,10,14,15,18,18,13,8,11,9,42,4,16,13,27,12,10,8,22,19,14,14,13,1,10,12,10,6,34,20,10,19,19,23,9,16,22,15,36,20,25,31,12,1,9,1,10,20,51,35,15,9,12,12,2,9,14,14,13,11,11,11,29,13,28,21,10,16,23,19,28,8
>Marker24829	aaxbb	2
GGAATATGTTGAACAACTAATTGTTTGGCAACAACCTTCTCGCAAACAAAGAAAACATCAAGCTCCATGTGCTTAGTCCTTGCATGAAGGACAGGGTTATXXXXXXXXXXTCAGCACGTGAGTACCTTTCCACCTCAAGGTGTGCTCTCTCTTTACTTTTTTTGCCTCAGTGCGTGCTCTTTTCACAAGTGAACAGTACCCATTACCTGT	P,aa,ad,ae,af,ai,ak,am,an,ao,ap,aq,as,at,au,av,aw,ay,az,ba,bb,bd,be,bf,bg,bh,bk,bl,bm,bo,bp,bq,bs,bu,bw,ca,ce,ch,cj,ck,cl,cm,co,cp,cq,cs,ct,cu,cv,cw,cy,cz,da,db,dc,df,dg,dh,dj,dk,dn,do,dp,dq,dr,ds,dt,du,dv,dx	39,4,2,5,2,8,1,2,6,6,8,8,1,6,1,5,3,8,4,5,22,1,5,5,9,5,2,2,5,4,3,3,9,6,2,4,6,4,6,3,6,1,3,1,4,4,3,2,2,4,10,3,4,1,1,1,1,1,5,9,2,5,4,8,8,4,2,4,3,3
GGAATATGTTGAACAACTAATTGTTTGGCAACAACCTTCTCGCAAACAAAGAAAACATCAAGCTCCATGTGCTTAGTCCTGGCATGAAGGACAGGGTTATXXXXXXXXXXTCAGCACGTGAGTACCTTCCCACCTCAAGGTGTGCTCTCTCTTTCCTTTTTTTGCCTCAGTGTGTGCTCTTTTCACAAGTGAACAGTACCCATTACCTGT	M,aa,ac,ag,ah,aj,al,am,an,ap,aq,ar,as,at,au,av,aw,ax,ay,ba,bc,bd,be,bi,bj,bl,bm,bn,bo,bp,br,bs,bt,bv,bw,by,bz,cb,cc,cd,cf,cg,ch,ci,cj,cm,cn,co,cp,cq,cr,cs,cv,cw,cx,cz,da,db,dc,dd,de,dg,di,dk,dl,dm,dn,dp,dt,du,dv,dw,dx,dy,dz,ea	35,2,16,5,6,7,7,5,2,2,2,5,2,6,2,1,7,3,1,6,9,2,9,8,9,5,3,5,4,2,2,2,2,3,5,6,7,7,8,4,6,2,2,7,1,1,13,4,1,4,3,3,5,4,5,6,1,2,1,3,6,1,6,5,2,6,5,1,6,6,4,2,5,4,6,2
>Marker25071	aaxbb	2
ACAGCTGTCTTTTGGGGCGTCCATGGATCCACTCAGTGGGAGTCGTCCCCTCCACACTCCACCAAAAGTTGAAGTTTGTAGTGGAAGGACATTTGGTCATXXXXXXXXXXGAGTCGTTGGAAACGGCTTTCCAATCTTTTGAGGTAGTAAGCATCACTTCCATAGATTCCCTCCCTAGGCAGCCCCGCCTGTTCGATGCGGCAATGATGG	M,aa,ab,ac,ae,aj,ak,am,an,ao,ap,at,au,av,aw,ax,ay,az,ba,be,bf,bi,bm,bn,bo,bq,br,bs,bt,bv,by,bz,cb,cc,cd,cf,ch,ci,ck,cl,cm,cp,cr,cs,cu,cv,cx,cy,cz,db,dc,df,dg,di,dj,dk,dm,dn,do,dp,dq,dt,dx,dy,dz,ea	18,7,3,4,4,7,4,3,5,3,6,3,2,1,2,1,4,2,4,3,2,2,1,1,5,2,3,1,2,2,4,3,3,2,4,3,7,1,2,1,1,1,3,4,3,4,2,3,2,7,5,1,1,3,4,3,5,1,3,8,5,1,1,3,1,1
ACAGCTGTCTTTTGGGGCGTCCATGGATCCACTCAGTGGGAGTCGTCCCCTCCACACTCCACCAAAAGTTGAAGTTTGTAGTGGAAGGACATTTGGTCATXXXXXXXXXXGAGTCGTTGGAAACGGCTTTCCAATCTTTTGAGGTAGTAAGCATCGCTTCCATAGATTCCCTCCCTAGGCAGCCCCGCCTGTTCGATGCGGCAATGATGG	P,ad,af,ag,ah,ai,ak,al,am,an,aq,ar,as,at,av,aw,ax,ay,az,ba,bb,bc,be,bf,bg,bj,bk,bl,bm,bt,bu,bw,by,cb,cc,ce,cf,cg,ch,ci,cj,ck,cm,co,cp,cq,cs,ct,cv,cw,cx,da,db,dd,df,dg,dh,di,dl,dq,dr,ds,dt,du,dv,dw,dx,dy,dz,ea	44,4,2,5,4,2,2,2,1,2,3,2,2,2,2,2,3,3,2,3,11,5,1,2,7,4,1,3,2,3,5,5,1,1,3,5,6,5,1,4,2,1,1,2,3,5,3,1,2,2,2,8,1,9,1,3,3,3,5,4,2,3,2,6,3,2,1,1,2,2
>Marker25198	aaxbb	2
CTACAATGCTCAATGGAATGCCACGGGGATTCTCCATGACAAGCACACATTGCGTTCGAGTCGTATTCTCGGAGAAATGGAGGTTGATGAACCTTGGTTGXXXXXXXXXXCGCTGCAAAATTCATTTCTTGGTTGGTGTTTTTGGATTGTGCTAAAGGTGATGTTCGTCATTGGAAGTGCGGTAGACAGACTTTGTGGTTGATTTAGGGA	P,ad,af,ag,ah,ai,ak,al,am,an,aq,ar,as,at,au,av,aw,ax,ay,az,ba,bb,bc,bd,be,bf,bg,bj,bk,bl,bm,bn,bo,bp,bq,bs,bt,bu,bv,bw,by,bz,ca,cb,cc,ce,cf,cg,ch,ci,cj,ck,cm,cn,co,cp,cq,cs,ct,cv,cw,da,dd,df,dg,dh,di,dl,dn,dp,dq,dr,ds,dt,du,dv,dx,dy,dz,ea	58,13,2,6,1,9,4,6,11,4,5,7,4,8,4,6,3,6,3,2,9,15,8,2,9,1,8,8,2,4,1,2,1,5,5,1,2,9,3,1,4,1,4,4,5,4,1,7,5,3,1,4,1,8,2,1,3,3,4,1,7,8,3,1,3,2,5,3,1,1,6,5,4,3,10,8,6,2,2,2
CTACAATGCTCAATGGAATGCCACGGGGATTCTCCATGACAAGCACACATTGCGTTCGAGTCGTATTCTCAGAGAAATGGAGGTTGATGAACCTTGGTTGXXXXXXXXXXCGCTGCAAAATTCATTTCTTGGTTGGTGTTTTTGGATTGTGCTAAAGGTGATGTTCGTCATTGGAAGTGCGGTAGACAGACTTTGTGGTTGATTTAGGGA	M,aa,ab,ac,ae,af,aj,ak,am,an,ao,ap,at,au,aw,ax,ay,ba,be,bh,bi,bk,bm,bo,bp,bq,br,bs,bt,bv,bw,by,bz,cb,cc,cd,cf,ch,ci,cj,ck,cl,co,cp,cr,cs,cu,cv,cw,cx,cy,cz,db,dc,de,df,dg,di,dj,dk,dm,dn,do,dp,dq,dt,dx,dy,dz,ea	26,8,3,9,3,9,6,3,9,7,6,11,6,3,6,3,4,10,4,4,9,4,10,4,4,3,7,3,4,3,1,1,4,4,3,4,8,5,3,2,2,2,5,2,8,4,7,1,2,1,4,2,3,2,3,6,2,4,4,5,5,8,9,6,1,2,5,6,2,4
>Marker25244	aaxbb	2
AAAGATTAATTTTGCTAAAAGTCAGTTTGGGATCTTAGGAGGTGGAGTCAATTAGGCTCTTGAAGCAGCCCATATCCTGAATTGTAGGCAAATGGATTATXXXXXXXXXXTATCCTTTTTACTATCTAGGTGTTCCTATTGGGGCTAATCCTTCAAGCCAGCTGGTGTGGGAGCCTCTCATCAATAAATTTGAATCTAAATTATCCAAAT	P,af,ah,am,bd,bf,bu,by,ca,cb,ce,cf,cj,cn,co,cp,cw,cx,dd,dg,dq,dr,ds,dv,dx,dz,ea	6,1,3,1,1,1,1,1,1,1,2,1,1,1,2,1,1,1,1,1,1,1,2,1,1,2,4
AAAGATTAATTTTGCTAAAATTCAGTTTGGGATCTTAGGAGGTGGAGTCAATTAGGCTCTTGAATTGTAGGCAAATGGATTATCCTTTTTACTATCTAGGXXXXXXXXXXTATCCTTTTTACTATCTAGGTGTTCCTATTGGGGCTAATCCTTCAAGCCAGCTGGTGTGGGAGCCTCTCATCAATAAATTTGAATCTAAATTATCCAAAT	M,ab,bo,bv,cl,cu,df,dj,do,dp,dt,ea	7,1,1,1,1,1,1,2,1,1,1,1
>Marker25274	aaxbb	2
ATCATAATACTGGGCGAGGGAGGCAATGGACTCTGTGGAGACTTCTACCATGGCTAGGTCCCAGATTTTACCGTAAGCTTTGCGAAAAGCTTGCCGCTAGXXXXXXXXXXACAAAATCTAGCGCGAATCAAAACTCCGACGTCTATCATGGGTGGAATGGATGAATGCATGAAGAAATGCATATGATACAGATGTAATTTATGAATACAT	P,ad,af,ag,ah,ai,al,am,an,aq,ar,as,at,au,av,aw,ax,ay,az,ba,bb,bc,bd,be,bf,bg,bj,bk,bl,bm,bn,bo,bp,bs,bt,bu,bv,by,ca,cc,ce,cf,cg,ch,ci,cj,ck,cm,cn,co,cp,cq,cs,ct,cv,cw,cx,cz,da,dc,dd,df,dg,dh,di,dl,dq,dr,ds,dt,du,dw,dx,dz	22,2,2,4,8,5,2,1,2,2,5,7,1,5,3,1,1,3,3,1,3,5,1,1,1,4,5,1,3,2,4,3,3,1,3,5,3,2,2,2,6,3,1,2,1,5,2,1,3,1,2,4,3,2,2,1,1,1,4,1,7,1,2,5,5,2,3,6,6,2,5,4,2,1
ATCATAATACTGGGCGAGGGAGGCAATGGACTCTGTGGAGACTTCTACCATGGCTAGGTCCCAGATTTTACCGTAAGCTCTGCGAAAAGCTTGCCGCTAGXXXXXXXXXXACAAAATCTAGCGCGAATCAAAACTCCGACGTCTATCATGGGTGGAATGGATGAATGCATGAAGAAATGCATATGATACAGATGTAATTTATGAATACAG	M,ab,ae,af,aj,ak,am,an,ao,au,aw,ay,az,ba,be,bf,bn,bo,bp,bq,br,bs,bz,cb,cd,cf,ch,ci,cj,ck,cl,cm,co,cp,cr,cs,cu,cv,cw,cy,db,dc,de,df,dh,di,dk,dm,dn,do,dp,dq,dx,ea	21,2,1,2,3,1,3,2,3,1,1,1,1,1,4,1,2,1,1,2,2,3,3,1,3,1,2,2,1,1,3,3,1,1,3,2,2,1,4,3,2,1,4,1,2,4,1,3,3,5,1,2,2,2
>Marker25514	ccxab	3
TGTTGGACTTATCCGGGTCCAGAGGGTGCCTGGTAGGCGCCAAACCTGCAAATAGATAGATGGCATCAGCAATTAACTGAGCCACGTGAATGCTCATCCGXXXXXXXXXXATCTGAGTCAGGGTGGTCATGTTGGTGCGCATGATCCTCACCCGTCTTCCAGCAGCAGTCCGGGAAAAATCCTGCCCCGGTATACACAGCAATTGGGCGA	P,ad,af,ag,ah,ai,al,am,an,aq,ar,as,at,au,av,aw,ay,az,ba,bb,bc,bd,be,bf,bg,bj,bl,bm,bn,bo,bp,bq,bs,bt,bu,bv,bw,by,bz,ca,cb,cc,ce,cf,cg,ch,ci,cj,ck,cm,cn,co,cp,cq,cs,ct,cv,cw,cx,cz,da,dd,df,dg,dh,dl,dq,dr,ds,dt,du,dv,dw,dx,dy,dz,ea	55,13,2,8,6,8,7,5,6,6,4,2,1,5,4,3,3,5,1,6,11,4,1,4,9,11,2,3,2,1,2,3,1,4,3,5,4,4,2,1,4,6,5,5,5,3,4,4,2,1,7,2,2,3,3,5,3,1,3,2,4,2,1,3,2,1,5,6,2,2,2,4,3,3,1,2,3
TGTTGGACTTATCCGGGTCCAGAGGGTGCCTGGTAGGCGCCAAACCTGCAAATAGATAGATGGCATCAACAATTAACTGAGCCACGTGAATGCTCATCCGXXXXXXXXXXATCTGAGTCAGGGTGGTCATGTTGGTGCGCATGATCCTCACCCGTCTTCCAGCAGCAGTCCGGGAAAAATCCTGCCCCGGTATACACAGCAATTGGGCGA	M,aa,ab,ac,ae,af,aj,ak,am,an,ao,ap,at,au,aw,ax,ay,az,ba,bb,be,bh,bi,bk,bm,bn,bo,bp,bq,br,bs,bt,bv,bw,by,bz,ca,cb,cc,cd,ch,ci,cj,ck,cl,cm,co,cp,cr,cs,cu,cv,cw,cx,cy,cz,db,dc,de,df,dh,di,dj,dk,dl,dm,dn,do,dp,dx,dy,dz,ea	26,3,5,3,3,2,4,4,10,1,5,6,2,3,2,3,5,3,4,5,6,7,12,2,5,2,2,2,6,4,5,6,1,4,4,3,3,6,1,1,2,2,1,1,10,3,4,4,7,4,1,3,3,2,7,4,4,6,2,1,2,2,3,4,1,3,4,8,3,4,3,5,3
TGTTGGACTTATCCGGGTCCAGAGGGTGCCTGGTAGGCGCCTGCAAATAGATAGATGGCATCAGCAATTAACTGAGCCACGTGAATGCTCATCCGTGTCAXXXXXXXXXXATCTGAGTCAGGGTGGTCATGTTGGTGCGCATGATCCGCACTCGTCTTCCAGCAGCAGTCCGGGCAAAATCCTGCCCCGGTATACATAGCAACAAGACGA	M,aa,ac,ad,af,ag,ah,ai,ak,ap,aq,ar,as,at,au,av,aw,ax,ay,ba,bb,bc,bd,bg,bh,bi,bk,bl,bm,bo,bq,br,bs,bt,bu,bv,bw,by,bz,cb,cc,ce,cf,cg,ch,ci,cj,ck,cl,cn,co,cp,cq,cr,cs,cu,cv,cw,cz,da,db,dc,de,dg,dh,di,dl,dm,do,dp,dt,dv,dw,dx,dy,dz,ea	48,1,12,3,6,5,4,7,3,15,7,3,5,6,3,3,4,4,2,1,4,11,6,3,3,6,4,3,8,1,1,1,4,7,3,3,2,6,5,9,11,7,1,8,2,5,9,3,6,7,10,2,1,5,11,7,7,3,12,5,2,9,4,1,5,6,1,5,6,1,3,5,1,2,2,2,4
>Marker25619	aaxbb	2
GAAAAATGCCCCTAAAGTGACCCTTTTGCCCTCCTTTTGAGTAATTTGCACATTTCCTTACGAAACATCAAAAATCTTACAGAATGTGCAGCAATTGGTGXXXXXXXXXXAATGTTTGCAAATGATCATCCCCGAATGAAATTTGGGTATGACACTATGTGATGCAATCCTACCCCCCAGGGGCATTGGACAGAAGACTCCAAGAAGATT	P,ad,af,ag,ah,ai,ak,al,am,aq,ar,as,at,au,av,ax,az,bd,be,bg,bj,bk,bo,bp,bu,by,cb,cc,ce,cg,ch,ci,cj,ck,cn,co,cp,cq,cs,ct,cu,da,df,dh,di,dl,dq,dr,ds,du,dv,dw,dx,dz,ea	25,1,2,1,4,2,1,2,5,3,2,2,1,1,1,2,2,4,2,1,2,2,1,1,1,1,2,1,4,4,1,1,3,1,5,1,5,5,1,3,1,3,1,1,1,2,3,5,1,1,2,2,1,2,7
GAAAAATGCCCCTAAAGTGTCCCTTTTGCCCTCCTTTTGAGTAATTTGCACATTTCCTTACGAAACATAAAAAATCTTACAGAATGTGCAGCAATTGGTGXXXXXXXXXXAATGTTTGCAAATGATCATCCCCGAATGAAATTTGGGTATGACACTATGTGATGCAATCCTACCCCCCAGGGGCATTGGACAGAAGACTCCAAGAAGATT	M,aa,ab,af,ak,am,an,ao,ap,at,ax,az,bi,bk,bo,bq,br,bs,bw,by,bz,ca,cb,cc,cd,ch,cj,ck,cl,cm,co,cp,cr,cs,cu,cv,cw,cy,db,dc,de,dg,dh,dj,dk,dm,dn,do,dp,dt,dz,ea	18,1,2,1,3,1,1,2,2,1,1,1,1,1,1,2,1,1,1,1,3,3,1,2,1,1,1,1,2,1,1,4,1,1,5,2,1,3,1,1,5,3,2,2,7,2,1,3,2,1,7,4
>Marker25761	aaxbb	2
ATAGCAGTGGTGGTGGAGGATGATCCATTTCGCTTCTTCGACGATTCTTCCATTTGATGAAGTTTTAGTGAATTTCAATCGATGGAATCGAAAAAGGAGTXXXXXXXXXXGAAAATGAAGGAAGATTGGGCTTTTCGGGACATGTTTTGGTGAAAAATTGAGGAAGGATGGATATGTGTCGTGGGTGCTTCAGATGGTCTGTGACAGCGA	P,ad,af,ag,ah,al,am,ar,av,ba,bb,bc,bd,bg,bq,cb,ce,co,cp,cq,cs,da,di,du,ea	3,1,1,2,2,1,2,1,1,1,1,1,1,1,1,1,2,1,1,1,1,1,1,1,2
ATAGCAGTGGTGGTGGAGGATGATCCCTTTCGCTTCTTCGACGATTCTTCCATTTGATGAAGTTTTAGTGAATTTCAATCGATGGAATCGAAAAGGGAGTXXXXXXXXXXGAAAATGAAGGAAGATTGGGCTTTTCGGGACATGTTTTGGTGAAAAATTGAGGAAGGATGGATATGTGTCGTGGGTGCTTCAGATGGTCTGTGACAACGA	M,ae,aj,am,az,bh,bk,bo,bt,cr,de,dk,dz,ea	2,1,1,1,1,1,2,1,1,2,1,1,1,2
>Marker25831	aaxbb	2
TTGAAAACATCTAAGGAACTGGGAAAGATCATTCCATGATTTACTGAGATTGTTGCAAGCTATGCAATAATTTTTGTTGGTATAGTCATGGAGAAGGAAAXXXXXXXXXXCATAATTTTTTTTGGAGTTTCAGATCGTGTATTAATGTGTTTCAATATTGCAAGCCTATGATTCAAGTTGATGGAACATAATTATATGGTAAGTACGAAA	M,aa,ab,ac,ae,af,aj,ak,am,an,ao,ap,aw,ax,ay,az,bb,bd,be,bh,bi,bk,bm,bn,bo,bp,bq,br,bs,bt,bv,bw,by,bz,ca,cb,cc,cd,ch,ci,cj,ck,cl,cm,co,cp,cr,cs,cu,cv,cx,cy,cz,db,dc,de,df,dh,di,dj,dk,dl,dm,dn,do,dp,dq,dt,dx,dy,dz,ea	51,4,4,2,8,2,8,5,15,6,7,6,4,3,3,3,4,1,2,2,5,7,7,3,3,6,4,4,4,6,4,3,7,11,6,4,2,7,1,4,5,1,10,1,6,1,7,4,8,3,3,3,3,5,8,5,3,2,2,2,6,3,12,6,7,8,6,2,4,4,4,3
TTGAAAACATCTAAGGAACTGGGAAAGATCATTCCATGATTTACTGAGATTGTTGCAAGCTATGCAATAATTTTTGTTGGTATAGTCACGGAGAAGGAAAXXXXXXXXXXCATAATCTTTTTTGGAGTTTCAGATCGTGTATTGATGTGTTTCAATATTGCAAGCCTATGATTCAAGTTGATGGAACATAATTATATGGTAAGTACGAAA	P,ad,af,ag,ah,ai,aj,al,am,an,aq,ar,as,at,au,av,aw,ax,ay,az,ba,bb,bc,bd,be,bf,bg,bh,bj,bk,bl,bm,bn,bo,bp,bq,bs,bt,bu,bv,bw,by,bz,ca,cb,cc,ce,cf,cg,ch,cj,ck,cm,cn,co,cp,cq,cs,ct,cv,cw,cx,cz,da,dd,df,dg,dh,di,dj,dl,dr,ds,dt,du,dv,dw,dx	50,5,5,8,8,13,1,8,5,5,8,10,10,14,2,3,3,7,5,1,1,5,11,1,1,5,11,2,9,3,4,5,9,1,4,2,2,8,5,4,6,3,1,7,1,6,11,5,9,8,7,4,2,9,6,4,7,6,5,5,3,2,3,12,2,4,5,4,1,5,6,6,2,1,3,4,7,2
>Marker25874	aaxbb	2
CTCCCTTCAAATTGCCTCATGCATAGTGTCACTTGACAATGTCAGAATTCATAAGCGATTGTACTCCTCTTGATCTTGGCAAAAATTGCAAAGATAACCCXXXXXXXXXXAGCTGAGTTAACCGTATAAGCCTCTTCTTTTTCTTTTTACCATACCAATGAGTCCTCCTTGTCGCCTCTCATTTGCAACCCTTCCAATTAAGACATGAAT	P,ah,ai,al,am,aq,as,at,aw,ax,ba,bc,bd,bf,bg,bj,bk,bl,bm,bn,bp,bq,bu,cj,cq,cs,ct,cw,df,dl,dr,du,dx,dz	7,2,1,1,4,1,1,1,2,1,1,1,2,3,2,1,1,1,1,1,1,1,1,1,1,1,2,2,1,1,2,1,1,1
CTCCCTTCAAATTGCCTCATGCATAGTGTCACTTGACAATGTCAGAATTCATAAGCGATTGTTCTCCTCTTGATCTTGGCAAAAATTGCAAAGATAACCCXXXXXXXXXXAGCTGAGTTAACCGTATAAGCCTCTTCTTTTTCTTTTTACCATACCAATGAGTCCTCCTTGTCGCCTCTCATTTGCAACCCTTCCAATTAAGACATGAAT	M,ab,aj,an,ao,ap,ay,ba,bi,bm,cc,cd,ch,cl,cm,cr,cu,cy,dc,de,dm,dx	7,1,1,1,2,3,1,1,1,2,1,1,1,1,1,1,1,2,1,2,1,1
>Marker25930	aaxbb	2
AGTGATGCCATGTATGAAATTGATCAAGCAATTACTTCTCACTAAAGCTATAGTTACTAATTGCTGGCGGGATATACCAAAGCTTTCACTTCCATTAGATXXXXXXXXXXACTTGTACATCACCTACCTGTCATGTGCATGAGGGGATCCTCTCCAGATTTTTATTATACCAAAATTACATCGATGATAAAGTGACAAGTTTGGCTACAA	M,ab,ac,ae,af,ah,ai,aj,ak,am,an,ao,ap,ar,at,au,av,aw,ay,az,ba,bb,bd,be,bf,bg,bh,bi,bk,bl,bm,bn,bo,bp,bq,br,bs,bt,bu,bv,bw,by,bz,ca,cb,cd,ce,cg,ch,ci,cj,ck,cl,co,cp,cq,cr,cs,ct,cu,cv,cw,cx,cy,cz,db,dc,de,df,dg,dh,dj,dk,dl,dm,dn,do,dq,dr,ds,dt,du,dv,dw,dx,dy,dz,ea	119,13,3,11,4,10,6,9,9,30,7,7,8,5,17,9,10,15,8,8,16,19,12,12,6,14,11,8,2,10,6,23,16,10,4,3,10,10,8,16,10,30,3,5,1,14,10,20,19,10,13,11,13,6,4,12,18,9,7,21,22,21,9,7,12,5,3,17,5,5,9,9,7,6,18,19,7,4,10,20,5,7,15,4,4,4,13,6
AGTGATGCCATGTATGAAATTGATCAAGCAATTACTTCTCACTATAGCTATAGTTACTAATTGCTGGCGGGATATACCAAAGCTTTCACTTCCATTAGATXXXXXXXXXXACTTGTACATCACCTACCTGTCATGTGCATGAGGGGATCCTCTCCAGATTTTTCTTATACCAAATTTACATCGATGATAAAGTGACAAGTTTGGCTACAA	P,aa,ab,ac,ad,af,ag,ah,ai,aj,ak,al,an,ao,ap,aq,ar,as,au,av,ax,ay,az,bc,be,bf,bh,bj,bk,bm,bp,bq,br,bs,bt,bu,bv,bw,bz,ca,cb,cc,cd,ce,cf,ci,cj,ck,cl,cm,cn,co,cp,cq,cs,ct,cy,cz,da,db,dc,dd,df,dg,dh,di,dj,dk,dl,do,dp,dq,dt,du,dv,dw,dx,dy,dz,ea	126,13,5,7,11,7,13,7,5,9,4,9,10,5,12,16,4,25,6,9,18,8,7,19,8,10,7,16,6,6,7,12,13,3,14,12,11,8,14,11,17,19,14,13,14,9,7,18,13,13,15,9,4,8,9,13,9,6,14,12,11,12,5,8,13,17,8,2,9,9,14,9,7,10,10,5,10,3,1,9
>Marker26109	aaxbb	2
AAGTGGTCCTGATTGCTATTTGTACCACCCTTTTTACTAAATGCACCCCCTTTACCTTTTTTGGTAATTCTTTTTCCGTAACGTTACGAAACTTTACGAAXXXXXXXXXXACGGAATTTTTACGGATCGCGTAAGCCTGCTTCCTTTTGATTTTCGGCACGCCTCGGGACTTCACATATTGTGCAACAAAGAGTGCCAAGTATCTTGAAG	P,ad,af,ag,ah,ai,aj,al,am,an,aq,ar,as,at,au,av,aw,ay,az,ba,bb,bc,bd,be,bf,bg,bj,bk,bl,bm,bn,bo,bp,bq,bs,bu,bv,bw,by,ca,cb,cc,ce,cf,cg,ch,ci,cj,ck,cm,cn,co,cq,cs,ct,cv,cx,cz,da,db,dd,df,dg,di,dl,dq,dr,ds,dt,du,dv,dw,dx,dy,dz,ea	55,7,1,3,5,17,1,3,8,1,3,4,2,1,2,6,3,2,3,1,5,4,8,4,5,9,4,2,6,5,1,3,4,3,3,8,6,1,4,3,4,3,4,8,5,7,2,3,1,2,5,2,6,6,3,5,4,1,3,2,5,1,5,3,2,2,2,2,3,2,3,1,3,3,4,1
AAGTGGTCCTGATTGCTATTTGTACCACCCTTTTTACTAAATGCACCCCCTTTACGTTTTTTGGTAATTCTTTTTCCGTAACGTTACGAAACTTTACGAAXXXXXXXXXXACGGAATTTTTACGGATCGCGTAAGCCTGCTTCCTTTTGATTTTCGGCACGCCTCGGGACTTCACATATTGTGCAACAAAGAGTGCCAAGTATCTTGAAG	M,aa,ab,ac,ae,af,aj,ak,am,an,ao,ap,at,au,aw,ax,ay,az,ba,bb,be,bh,bi,bk,bm,bn,bo,bp,bq,br,bt,bv,bw,by,bz,cb,cc,cd,ch,ci,cj,ck,cl,co,cp,cr,cs,cu,cv,cw,cx,cy,cz,db,dc,de,dh,di,dj,dk,dl,dm,dn,do,dp,dq,dt,dx,dy,ea	33,8,4,4,4,5,6,2,6,1,3,3,3,1,2,1,3,5,2,4,2,10,4,1,7,5,3,3,7,6,3,1,2,3,3,3,2,10,2,4,3,1,4,2,1,4,3,5,5,3,4,3,4,3,2,4,3,4,3,2,1,7,5,6,2,2,3,2,1,2
>Marker26429	aaxbb	2
ACTGGTCCTCAAATTTTGTCTTACAATAGCTGATAAATGATATCAGTGTTGATCCTCTTAAACATCCAAAGCACTCTTGGCACAGAGGTGAGTTGAGAGGXXXXXXXXXXAATCCCTATTTTGTTGGAAGGGCATGAATAAAGAGATCCAACAATATGTTAAGGGTTGTGATACTTGCCAAAGGTGCAAATATGATGTTGTAGCCTCTCT	M,aa,ab,ac,ae,af,ai,aj,ak,am,an,ao,ap,at,au,aw,ax,ay,az,ba,be,bf,bh,bi,bk,bm,bn,bo,bp,bq,br,bs,bt,bv,bw,by,bz,ca,cb,cc,cd,cf,ch,ci,cj,ck,cl,cm,co,cp,cr,cs,cu,cv,cw,cx,cy,cz,db,dc,de,df,dg,dh,di,dj,dk,dm,dn,do,dp,dq,dt,dx,dy,dz,ea	125,14,19,14,14,6,1,12,5,23,11,12,18,4,2,6,13,8,5,9,7,9,18,5,12,12,11,5,10,4,13,4,14,12,4,7,17,15,12,10,17,12,2,11,10,6,26,7,6,6,16,7,25,13,11,10,16,9,20,19,19,5,10,6,8,27,5,19,20,20,19,15,8,12,4,5,7
ACTGGTCCTCAGATTTTTTCTTACAATAGCTGATAAATGATATCAGTGTTGATCCTCTTAAACATCCAAAGCACTCTTGGCACAGAGGTGAGTTGAGAGGXXXXXXXXXXAATCCCTATTTTGTTGGAAGGGCATGAATAAAGAGATCCAACAATATGTTAAGGGTTGTGATACTTGCCAAAGGTGCAAATATGATGTTGTAGCCTCTCC	P,ad,af,ag,ah,ai,ak,al,am,an,aq,ar,as,at,au,av,aw,ax,ay,az,ba,bb,bc,bd,be,bf,bg,bj,bk,bl,bm,bn,bo,bp,bq,bs,bt,bu,bv,bw,by,bz,ca,cb,cc,cd,ce,cf,cg,ch,ci,cj,ck,cm,cn,co,cp,cq,cs,ct,cu,cv,cw,cx,cz,da,dd,df,dg,dh,di,dl,dn,dq,dr,ds,dt,du,dv,dw,dx,dy,dz,ea	93,16,8,16,12,17,9,19,14,13,8,15,19,2,2,13,3,5,4,7,8,22,19,17,7,6,13,10,10,12,8,10,7,4,5,13,13,21,1,7,16,2,6,17,7,1,16,13,24,9,6,7,8,6,13,4,2,18,7,14,1,5,6,10,6,9,4,13,13,7,7,6,2,7,24,15,3,22,26,10,4,3,4,2
>Marker26549	aaxbb	2
AATTATGTGTGTGTTTGAGAATTCTTTTACACCCTTCTAAACAGAGGTTTCCCACATTCCAATGCACAAATATAAAAAAGAAGAGAAGGATGGATTGGCAXXXXXXXXXXGATTGGCATTAAGTTCAACTAAACAGATTTCCAAAAACACACTAGGTCGGTTTTGATGACCATGTAATTCATGCAAGATTTGTTGGAAAATTAGCTTAAA	M,aj,ak,am,ao,ar,av,az,bb,bh,bk,bs,bt,by,ch,ci,cl,cp,cr,cs,cu,cw,de,dg,dj,dk,dm,dn,dr,ds,dz,ea	4,1,2,5,1,1,1,1,2,1,3,1,1,2,1,1,1,3,2,1,2,1,1,2,1,1,3,1,1,2,3,6
AATTATGTGTGTGTTTGGGAATTCTTTTACACCCTTCTAAACAGAGGTTTCCCACATTCCAATGCACAAATGTAAAAAAGAAGAGAAGGATGGATTGGCAXXXXXXXXXXGATTGGCATTAAGTTCAACTAAACAGATTTCCAAAAACACACTAGGTCGGTTTTGATGACCATGTAATTCATCCAAGATTTGTTGGAAAATTAGCTTAAA	P,ak,al,ar,as,bc,bp,br,ca,cb,cc,cf,ci,cj,cn,cz,da,dc,dj,dk,dp,dt,dx,dy,ea	8,1,2,1,2,1,1,2,2,3,1,2,1,1,1,1,1,1,1,1,2,1,1,1,2
>Marker26610	aaxbb	2
TCAAACATCAAAATTCACTGAGGTACCAACCACGAAGGTTAACTACACGGGAGGACAACAACGATCGTATAATAACTTCCAACAAAGAGGTTTCCAAAACXXXXXXXXXXAAGTTGGAAGTAGCCTTGACCAAACTCATCGAAGTGGTCATCACTAACCACAAAAACACCAAAGTCGCAATCAAAAGCATGGAAACTCAAATAGGGCAAT	P,ac,ad,af,ag,ah,ai,al,am,an,aq,ar,as,at,au,av,aw,ax,ay,az,ba,bb,bc,bd,be,bf,bg,bh,bj,bk,bl,bm,bn,bo,bp,bq,bs,bt,bu,bv,bw,by,bz,ca,cb,cc,ce,cf,cg,ch,ci,cj,ck,cm,cn,co,cp,cq,cs,ct,cv,cw,cx,cz,da,dd,df,dg,dh,di,dj,dl,dq,dr,ds,dt,du,dv,dw,dx,dy,dz	65,9,7,5,16,14,12,11,5,6,11,10,8,18,3,5,2,3,2,4,8,10,16,3,7,10,14,1,9,5,9,7,2,4,4,11,3,4,6,6,5,5,1,2,3,1,3,3,9,1,4,3,2,1,3,3,2,5,2,4,6,2,10,5,5,2,5,5,4,2,3,3,2,8,7,1,9,4,8,5,2,4
TCAAACATCAAAATTCACTGAGGTACCAACCACGAAGGTTAACTACACGGGAGGACAACAATGATCGTATAATAACTTCCAACAAAGAGGTTTCCAAAACXXXXXXXXXXAAGTTGGAAGTAGCCTTGACCAAACTCATCGAAGTGGTCATCACTAACCACAAAAACACCGAAGTCTCAATCAAAAGCATGGAAACTCAAATAGGGCAAT	M,aa,ab,ac,ae,af,aj,ak,am,an,ao,ap,au,aw,ax,ay,az,ba,bb,be,bh,bi,bk,bm,bn,bo,bp,bq,br,bs,bt,bv,bw,by,bz,ca,cb,cc,cd,ch,ci,cj,ck,cl,cm,co,cr,cs,cu,cv,cw,cx,cy,cz,db,dc,de,dh,di,dj,dk,dl,dm,dn,do,dp,dq,dt,dx,dy,dz,ea	32,19,4,8,11,4,16,10,12,4,12,8,4,5,5,8,2,5,11,4,12,5,3,10,5,4,2,8,3,2,12,5,3,6,8,5,4,5,9,8,5,2,3,6,1,10,11,2,2,2,4,5,4,5,4,2,5,4,2,4,10,1,7,8,4,10,4,4,5,1,8,11
>Marker26707	aaxbb	2
AGTGTTTGTCAATGTTGTAGATTTGATAACTTTTCATCGAGTCTTTGTCCACCGACATCGCAATGGACTTAGAATCTTTAATCTTCGATTCTCAACATCAXXXXXXXXXXTCCCGGGTTGAAAAGCATATGAATTTGGTGAGGACGAAGATGATAGGGTGGAAGATGGAGTCGGTGGGGGGTAGAGAAAGATGGATAAAGGCGCGAATTT	P,ad,af,ag,ah,ai,al,am,an,aq,ar,as,at,au,av,aw,ax,ay,az,ba,bb,bc,bd,be,bf,bg,bj,bk,bl,bm,bn,bo,bp,bq,bs,bt,bu,bv,bw,by,bz,ca,cb,cc,ce,cf,cg,ch,ci,cj,ck,cm,cn,co,cp,cq,cs,ct,cv,cw,cx,cz,da,db,dd,df,dg,dh,di,dl,dq,dr,ds,dt,du,dv,dw,dx,dy,dz,ea	92,10,5,14,8,12,11,10,7,10,9,16,1,6,14,7,3,3,3,1,3,8,6,5,5,8,14,4,7,3,6,4,8,5,6,4,19,5,6,5,1,7,3,6,16,8,10,11,6,7,1,5,9,8,4,13,4,13,2,6,4,1,16,1,4,4,7,3,2,8,4,9,5,1,11,16,4,4,1,4,5
AGTGTTTGTCAATGTTGTAGATTTGATAACTTTTCATCGAGTCTTTGTCCACCGACATCGCAATGGACTTAGAATCTTTAATCTTCGATTCTCAACATCAXXXXXXXXXXTCCCGGGTTGAAAAGCATATGAATTTGGTGAGGACGAAGATGATAGGGTGGAAGATGGAGTCGGTGGGGGGTAGAGAAAGAGGGATAAAGGCGCGAATTT	M,aa,ab,ac,ae,af,ag,aj,ak,al,am,an,ao,ap,at,au,aw,ax,ay,az,ba,bb,be,bh,bi,bk,bm,bn,bo,bp,bq,br,bs,bt,bv,bw,by,bz,ca,cb,cc,cd,ch,ci,cj,ck,cl,cm,co,cp,cr,cs,cu,cv,cw,cx,cy,cz,db,dc,de,df,dh,di,dj,dk,dl,dm,dn,do,dp,dq,dt,dx,dy,dz,ea	83,9,13,9,7,2,1,6,4,2,7,6,8,6,1,2,5,5,4,4,3,6,4,8,6,2,3,5,5,3,7,13,7,2,5,3,11,8,2,4,13,11,4,4,5,9,14,10,6,3,10,6,16,5,6,3,12,5,10,3,9,1,7,7,8,8,5,18,9,17,10,6,3,4,3,8,1
>Marker26733	aaxbb	2
GATATAGCTTATATTGTTGCTAAACTTAGTAGGTTTACAAGTAATCCCAGTTCTCATCATTAGCAAGCTATGAATAGAGTATTCAAGTACTTAAAGGGAAXXXXXXXXXXCTGCATTACAAATTCAACAATGGAATCTGAATTTGTAGCTTTAGCAGTAGTTGGTAAAGAAGCTGAGTGGCTAAGAAATCTGATCTATGAGATTCCATTG	M,aa,ae,aj,am,ao,ap,au,aw,ax,ay,be,bi,bk,bo,bq,br,bw,bz,cd,ci,cj,ck,cl,cr,cs,cu,cv,cy,db,dc,de,df,dh,di,dj,dk,dm,dn,do,dt,ea	3,2,1,3,1,1,1,1,2,1,3,1,6,1,1,2,1,1,2,2,1,1,1,2,1,1,1,1,1,1,1,2,1,1,1,1,2,1,1,1,1,1
GATATAGCTTATATTGTTGCTAAACTTAGTAGGTTTACAAGTAATCCCAGTTCTCATCATTAGCAAGCTATGAATAGAGTATTCAAGTACTTAAAGGGAAXXXXXXXXXXCTGCATTACAAATTCAACAATGGAATCTGAATTTGTAGCTTTAGCAGTAGCTGGTAAAGAAGCTGAGTGGCTAAGAAATCTGATCTATGAGATTCCATTG	P,ac,ad,ah,ai,al,aq,ar,as,av,ax,ay,az,ba,bb,bd,bf,bg,bj,bn,bp,bq,bs,bw,ca,cc,cg,ch,ci,cq,cs,cz,da,dd,dq,dr,ds,dt,dv,ea	8,2,2,1,1,1,2,2,1,1,2,2,3,1,1,2,1,1,3,1,1,1,1,1,1,1,2,2,1,2,3,5,1,1,2,1,1,1,3,1
>Marker26813	None	2
ACTACGCCGTTCCGAATTTGCTTCATGCGGTCCAACTCTTTTGCTGAATCTCCAACCACAGCTGCGATCTTGCTCGAGGAAGGAAGAAAGCCAGAGAAAAXXXXXXXXXXTTTAGAAGTCCCCAAACGTGAAACACCTCAACGGCTGGTCATAGTATTGGGCGAGGGATACGACAGCTTCCGTAAATACCTCCGCTACGGTCAAATCTAG	P,ai,bb,bc,be,bg,bj,bl,bm,bn,bp,bu,by,ca,cb,cj,cn,co,cq,cw,dd,di,dl,ds,du,dv,ea	4,1,4,2,1,2,1,1,1,1,2,1,1,1,1,1,1,1,1,1,1,1,1,1,3,1,1
ACTATGCCGTTCCGAATTTGCTTCATGCGGTCCAACTCTTTTGCTGAATCTCCAACCACAGCTGCGATCTTGCTCGAGGAAGGAAGAAAGCCAGAGAAAAXXXXXXXXXXTTTAGAAGTCCCCAAACGTGAAACACCTCAACGGCTGGTCATAGTATTGGGCGAGGGATACGACAACTTCCGTAAATACCTCCGCTACGGTCAAATCTAG	aa,ab,af,aj,ap,bh,bm,bp,cl,cz,db,dj,dk,dy	4,1,1,1,1,1,1,1,1,1,2,2,1,1
>Marker26849	aaxbb	2
ACTACTACGTCATCCTTGATGGTGAGCTATTCAAAAGAGGGTTGACAACACCCTTGTTAAATTGCCTAAGTAGCCAACAAGAAGATTATGTCACGTGAGAXXXXXXXXXXTTGGCAGAAATTCCATGCACCCCTCCTGACAATCTCTATAGTCTGAGCTCCCCTTGACCTTTTGCCATGTGGGAAATGGACATACTGGGACCACTGCCAA	P,ac,ad,af,ag,ah,ai,al,am,an,aq,ar,as,at,au,av,ax,ay,az,ba,bb,bc,bd,be,bf,bg,bj,bk,bl,bm,bn,bo,bp,bq,bs,bt,bu,bv,bw,by,bz,ca,cb,cc,ce,cf,cg,ci,cj,ck,cm,cn,co,cp,cq,cs,ct,cv,cw,cx,cz,da,db,dd,df,dg,dh,di,dl,dq,dr,ds,dt,du,dv,dw,dx,dz,ea	63,2,7,7,4,7,12,9,5,4,8,7,9,2,7,5,2,4,3,4,12,9,4,4,15,16,12,1,4,3,2,3,4,6,1,8,7,9,6,4,1,3,10,5,16,2,9,6,9,4,2,5,7,1,9,4,4,6,2,8,2,10,1,3,2,1,6,3,3,1,4,4,2,4,4,13,5,2,6
ACTACTACGTCATCCTTGATGGTGAGCTATTCAAAAGAGGGTTGACAACACCCTTGTTAAATTGCCTAAGTAGCCAACAAGAAGATTATGTCACGTGAGAXXXXXXXXXXTTTGCAGAAATTCCATGCACCCCTCCTGACAATCTCTATAGTCTGAGCTCCCCTTGACCTTTTGCCATGTGGGAAATAGACATACTGGGACCACTGCCAA	M,aa,ab,ac,ae,af,aj,ak,am,an,ao,ap,at,au,aw,ax,ay,az,bb,be,bf,bg,bh,bi,bm,bo,bp,bq,br,bs,bt,bv,bw,by,bz,ca,cb,cc,cd,ch,ci,cj,ck,cl,cm,co,cr,cs,cu,cv,cw,cy,db,dc,de,df,di,dj,dk,dm,dn,do,dp,dq,dt,dx,dy,dz,ea	42,5,7,3,6,1,8,5,4,1,5,5,3,6,3,4,4,1,1,4,1,1,7,7,3,8,7,3,2,8,7,8,3,2,9,6,5,4,7,2,7,5,4,8,1,3,11,1,7,3,8,11,6,4,4,1,2,7,1,18,4,9,2,1,1,16,2,2,5
>Marker27026	aaxbb	2
TTGTTTCAATTAGATATGAAATGCTTGCTTTTATGGTGACTTACAAAAGGAGTATATGGAGCGATCACTTGGGTTTGTTATGGATCAAGGGGAGTTTAGCXXXXXXXXXXGTGGTGTATGTTGATGATATTGTAATTACAAAAAGTGATAACAAAAGCATTGGCAACTTGTAGAGTTTTCTTCAAACTCGGTTCCAAACTAAAGACTTAG	M,aa,ab,ac,ad,ae,af,aj,ak,am,an,ao,ap,aw,ax,ay,az,ba,bb,be,bh,bi,bk,bm,bo,bp,bq,br,bs,bt,bv,bw,by,bz,ca,cb,cc,cd,ch,ci,cj,ck,cl,co,cr,cs,cu,cv,cw,cx,cy,cz,db,dc,de,dh,dj,dk,dl,dm,dn,do,dp,dt,dx,dy,dz,ea	24,2,8,4,1,7,1,4,1,3,2,4,1,1,5,2,1,3,2,2,4,4,1,3,3,3,2,2,1,3,1,2,3,5,3,2,1,1,3,1,2,1,9,3,3,1,4,2,1,1,4,3,3,3,4,2,1,1,5,9,7,7,7,2,3,1,3,1
TTGTTTCAATTAGATATGAAATGCTTGCTTTTATGGTGACTTACAAGAGGAGTATATGGAGCGATCACTTGGGTTTGTTATGGATCAAGGGGAGTTTAGCXXXXXXXXXXGTGGTGTATGTTGATGATATTGTAATTACAAAAAGTGATAACAAAAGCATTGGCAACTTGTAGAGTTTTCTTCAAACTCGGTTCCAAACTAAAGACTTAG	P,ad,af,ag,ah,ai,al,am,an,aq,ar,as,at,au,av,aw,ax,ba,bb,bc,be,bg,bj,bk,bl,bm,bo,bp,bq,bs,bt,bu,bv,by,ca,cb,cc,ce,cg,ch,cj,ck,cm,cn,co,cq,cs,ct,cx,cz,da,dd,df,dg,dh,di,dj,dl,dq,dr,ds,dt,du,dv,dw,dx,dz	20,3,1,6,4,1,6,3,2,4,3,5,3,3,12,2,2,4,1,3,1,2,6,1,2,2,1,2,4,5,1,4,2,1,1,3,2,4,3,3,2,1,2,5,1,3,6,4,1,1,3,3,2,4,5,2,1,3,2,6,3,4,9,3,3,1,1
>Marker27144	aaxbb	2
CTCCCATGGTCAAAAGGGAGATGATTACCATAATGGTAGACACCTTACCGGTGTTTTACTATGAGAAGTTGGTAGGCTATATGCCCTCCAGCTTCGCGGAXXXXXXXXXXACAAGTACCAATGCTAGGAGGATCGGAGCAACTAGGGCAAAAATGAAGGAAGGAGATACCCATGTCGTCACTTTAGCACCCGCATGGGTTAAGCCACCAC	P,ad,af,ag,ah,ai,ak,al,am,an,aq,ar,as,at,au,av,aw,ax,ay,az,ba,bb,bc,bd,be,bf,bg,bj,bk,bl,bm,bn,bo,bp,bq,bs,bt,bu,bv,bw,by,bz,ca,cb,cc,ce,cf,cg,ch,ci,cj,ck,cm,cn,co,cp,cq,cs,ct,cv,cw,cx,cz,da,db,dd,df,dg,dh,di,dl,dq,dr,ds,dt,du,dv,dw,dx,dy,dz,ea	233,14,11,17,27,18,8,15,23,20,18,36,18,15,12,34,16,8,12,4,6,41,34,22,8,9,29,22,10,18,16,24,11,14,6,13,14,22,11,3,24,4,11,16,19,27,6,40,17,18,17,8,6,23,17,9,28,14,18,14,14,3,8,33,3,10,4,12,11,11,21,13,23,23,14,31,38,21,12,2,18,6
CTCCCATGGTCAAAAGGGAGATGATTACCATGATGGTAGACACCTTACCGGTGTTTTACTATGAGAAGTTGGTAGGCTATATGCCCTCCAGCTTCGCGGAXXXXXXXXXXACAAGTACCAATGCTAGGAGGATCGGAGCAACTAGGGCAAAAATGAAGGAAGGAGATACCCATGTCGTCACTTTAGCACCCGCATGGGTTAAGCCACCAC	M,aa,ab,ac,ae,af,aj,ak,am,an,ao,ap,at,au,aw,ax,ay,az,ba,be,bf,bh,bi,bk,bm,bn,bo,bp,bq,br,bs,bt,bv,bw,by,bz,ca,cb,cc,cd,cf,ch,ci,cj,ck,cl,cm,co,cp,cr,cs,cu,cv,cw,cx,cy,cz,db,dc,de,df,dg,dh,di,dj,dk,dl,dm,dn,do,dp,dq,dt,dx,dy,dz,ea	192,16,23,18,7,15,26,10,23,10,28,16,14,6,7,10,10,12,9,11,14,30,14,12,24,18,11,14,4,20,10,15,3,6,15,33,9,17,32,18,13,23,14,11,11,33,10,14,12,26,12,21,6,11,12,27,12,33,21,18,9,12,17,14,22,21,1,32,25,26,16,12,10,22,13,18,15
>Marker27236	aaxbb	2
ACCATTGTTCACCCCAAACAGAAACCAAATAGACTCTTTACCTACTCGCATATGACACAGACGCCATGGTCCCCGTTGAAGTTAGGGAACCATCGACAAAXXXXXXXXXXAATGAAGAAAATATAATGGTAGAACCCCATGCTCTTTTAATAATTTTCTTATCTAGACAAGAACATCCAGAGTCATAGCTCCAAGGCTCCTAAAATCCAA	M,aa,ac,ae,af,am,an,ax,az,bv,by,cb,ci,cj,cp,cr,cu,cw,cx,cy,de,df,dg,dj,dk,dp,dx,dz,ea	9,1,2,2,1,2,1,2,1,1,2,3,1,1,1,1,3,2,1,1,1,1,1,1,2,1,2,3,3
ACCATTGTTCACCCCAAACAGAAACCAAATAGACTCTTTACCTACTCGCATATGACACAGACGCCATGGTCCCCGTTGAAGTTAGGGAACCATCGACAAAXXXXXXXXXXAATGAAGAAAATATAATGGTAGAACCCCATGCTCTTTTCATAATTTTCTTATCTAGACAAGAACATCCAGAGTCATAGCTCCAAGGCTCCTAAAATCCAA	P,ad,af,ah,ak,am,aq,ar,as,bc,bd,bg,bk,bq,bt,bz,cb,ce,ci,co,cp,cq,ct,cz,dd,dl,ds,dz,ea	6,1,1,2,1,3,2,1,4,1,2,1,1,1,1,1,2,1,1,1,2,3,1,1,1,2,1,2,2
>Marker27378	aaxbb	2
CTTCGAGATACTTGGCACCCTTTTTTGCACAATATGTGAAGTCCCGAGACGTGTCGGAAATCAAAAAGAAGCAGGCTTACGCGATCCGTGAAATTCCGTAXXXXXXXXXXATTCGTAAAGTTTTGTAACGTTACGGAAAAAGAATTACCAAAAAAAGTAAGGGGGTGCATTTAGTAAAAAGGGGGGTACAAATAGCAATCATGCCCACTT	M,aa,ab,ac,ae,af,aj,ak,am,an,ao,ap,at,au,aw,ax,ay,az,ba,bb,be,bh,bi,bk,bm,bn,bo,bp,bq,br,bs,bt,bv,bw,by,bz,ca,cb,cc,cd,ch,ci,cj,ck,cl,cm,co,cr,cs,cu,cv,cw,cy,db,dc,de,df,dh,di,dj,dk,dm,dn,do,dp,dq,dt,dx,dy	19,9,2,5,9,1,2,2,5,1,5,6,7,4,2,3,2,5,7,5,2,5,3,2,5,1,1,2,2,4,2,8,4,1,4,4,2,2,1,6,2,3,3,4,6,1,4,3,7,9,6,2,4,5,2,6,1,5,1,6,1,7,5,5,5,2,2,1,1
CTTCGAGATACTTGGCACCCTTTTTTGCACAATATGTGAAGTCCCGAGACGTGTCGGAAATCAAAAGGAAGCAGGCTTACGCGATCCGTGAAATTCCGTAXXXXXXXXXXATTCGTAAAGTTTTGTAACGTTACGGAAAAAGAATTACCAAAAAAAGTAAGGGGGTGCATTTAGTAAAAAGGGGGGTACAAATAGCAATCATGCCCACTT	P,ad,af,ag,ai,al,am,an,aq,ar,as,at,au,av,aw,ax,ay,az,ba,bb,bc,bd,be,bf,bg,bj,bk,bl,bm,bn,bo,bp,bq,bs,bt,bv,bw,by,cb,cc,ce,cf,cg,ch,ci,cj,ck,cm,cn,co,cp,cq,cs,ct,cv,cw,cx,cz,da,db,dd,df,dg,dh,di,dl,dq,dr,ds,dt,du,dv,dw,dx,dy,dz,ea	45,4,2,3,9,5,1,6,6,7,6,1,4,5,5,2,2,3,1,5,7,3,2,5,6,2,1,5,3,6,2,2,4,4,6,3,6,3,2,3,6,7,4,5,3,2,3,3,1,1,3,5,5,1,1,2,1,2,5,2,4,2,5,2,1,2,3,1,5,2,2,2,1,3,1,4,1
>Marker27413	aaxbb	2
ATAAAAGGAGTAGGAAACAAAGGAGAAATAGGGTAAACCCTCTTTCTATAGCCATTCCCTCCTTTCTTCCTTTATCCATCCCTCTTATTCTTCTATCCATXXXXXXXXXXCCTTTATCCATCCCTCTTATTCTTCTATCCATATCAATCTGTAAAGTGTAAAGCCTCTCATGACTATGAGAGGCTAAACCCTCATTGTTGGGAGCCTGAC	M,ak,am,ap,au,aw,bo,bq,cb,cd,cl,co,cr,cu,cy,dk,dl,dm,dz	5,2,1,1,1,1,1,1,1,1,1,1,1,1,1,1,2,1,1
ATAAAAGGAGTAGGAAACAAAGGAGAAATAGGGTAAACCCTCTTTCTATAGCCATTCCCTCCTTTCTTCCTTTATCCATCCCTCTTATTCTTCTATCCATXXXXXXXXXXCCTTTATCCATCCCTCTTATTCTTCTATCCATATCAATCCTTAAAGTGTAAAGCCTCTCATGACTATGAGAGGCTAAACCCTCATTGTTGGGAGCCTGAC	P,ag,am,ar,as,au,az,be,bn,bp,ce,cg,ch,ci,cn,cs,ct,cz,dl,du,dw,dx	2,3,3,1,1,2,1,1,1,1,1,1,1,1,2,1,1,1,2,1,2,1
>Marker27428	aaxbb	2
TGCAGGTGAAGACCCGCACAAACATTTGAAGGAATTTCACATTGTCTGCTCCACCATGAAACGCTTTAAATGAGATTGCTGCCGAGGTTGAGCGTCTATGXXXXXXXXXXTTGTGCATGTGAGCTTTCTAGGTATACTGCTGGTAGCATCCCAGTGGATTCAGTCCATATGTTCTGGAGGAGACTTTGCTTTTCAAACCAGCGCTATGTG	P,ad,af,ag,ah,ai,ak,al,am,an,aq,ar,as,at,au,av,aw,ax,ay,az,bb,bc,bd,be,bf,bg,bh,bj,bk,bl,bm,bn,bo,bp,bq,bs,bt,bu,bv,bw,by,bz,ca,cb,cc,ce,cf,cg,ch,ci,cj,ck,cm,cn,co,cp,cq,cs,ct,cu,cv,cx,cz,da,dd,df,dg,dh,di,dl,dq,dr,ds,dt,du,dv,dw,dx,dy,dz,ea	68,5,2,5,10,12,4,7,3,6,8,6,4,2,4,9,2,6,4,4,5,7,4,4,8,14,1,5,6,5,4,2,4,2,3,3,9,7,1,3,6,1,2,7,9,13,5,10,7,8,5,4,9,9,1,2,6,2,2,1,3,2,3,9,4,7,4,2,3,3,2,9,5,5,4,9,9,6,2,6,3
TGCAGGTGAAGACCCGCACAAACATTTGAAGGAATTTCATATTGTCTGCTCCACCATGAAACGCTTTAAATGAGATTGCTGCCGAGGTTGAGCGTCTATGXXXXXXXXXXTTGTGCATGTGAGCTTTCTAGGTATACTGCTGGTAGCATCCCAGTGGATTCAGTCCATATGTTCTGGAGGAGACTTTGCTTTTCAAACCAGCGTTATGTG	M,aa,ab,ac,ae,af,aj,ak,am,an,ao,ap,as,at,au,aw,ax,ay,az,ba,be,bf,bh,bi,bk,bm,bn,bo,bp,bq,br,bs,bt,bv,bw,by,bz,ca,cb,cc,cd,cf,ch,ci,cj,ck,cl,cm,co,cp,cr,cs,cu,cv,cw,cx,cy,cz,db,dc,de,df,dg,dh,di,dj,dk,dm,dn,do,dp,dq,dt,dx,dy,dz,ea	52,9,11,8,5,6,4,7,9,6,16,5,1,4,7,4,5,4,5,7,5,3,8,2,2,8,4,6,9,3,9,6,4,2,1,6,9,5,10,6,10,2,3,2,3,7,11,5,5,5,14,7,12,3,3,5,14,3,8,7,3,2,4,4,5,9,7,11,3,11,7,4,1,7,2,7,4
>Marker27454	None	2
TTTTAAGCAAAAAACTCTCTCTCTCTCTCTATATATATATATATAATAAAGGACATGTAATGGGAACCTTATTGCTAAAAGGTTCTTCTCATTATAAGTTXXXXXXXXXXATGAGTCGACCATGATTTAATTTCTGTCATCTAGTTAATCTTTAGTTCAGTTTAATTTTGACTCGAGCTTGACATTAATTTTTTTTATTCAAATTTGACT	P,ad,ag,ah,ai,aq,ar,at,av,aw,ax,bb,bf,bo,bp,bt,bw,ce,co,ct,cv,cz,ds,dw	2,2,1,1,3,1,1,2,1,1,1,1,1,1,1,1,1,1,1,1,1,1,1,1
TTTTAAGCAAAAAACTCTCTCTCTCTATATATATATATATAATAAAGGACATGTAATGGGAACCTTATTGCTAAAAGGTTCTTCTCATTATAAGTTCAAAXXXXXXXXXXATGAGTCAACCATGATTTAATTTCTGTCATCTAGTTAATCTTTAGTTCAGTTTAATTTTGACTCGAGCTTGACATTAATTTTTTTTATTCAAATTTGACT	aa,aj,ak,ap,aw,bd,be,bn,bo,by,cm,cr,cw,dc,de,dp,dt,dy	3,3,1,1,1,1,2,1,1,2,1,1,1,1,2,1,1,1
>Marker27485	aaxbb	2
TCGATGATCAAGCACGTGATTGAAGTCCACATCAGCGGCGAAACCTTCAAGGTTCATGTCGTCGAGGAGTGTGGGTCGATGGCTTGTGAGAACCACATCAXXXXXXXXXXTTCGGACCCGATAAGTGTTGCGGGTGCAGACCACGAGCATGCACGAGCCACGGAGATGGACCAACGCCTATGCCAAGCGCAGGCGTCAGGGAGAAGATAT	P,ab,ad,ae,ai,ak,am,an,ao,ap,aq,ar,as,at,au,av,ay,az,ba,bb,bd,bf,bg,bh,bj,bl,bq,bs,bu,bw,ca,ce,cg,ch,cj,ck,cl,co,cp,cq,cr,cs,ct,cy,cz,da,db,dc,df,dh,dj,dn,do,dp,dq,dr,ds,dt,du,dv,dw,dx,ea	13,3,1,2,4,4,8,4,2,1,3,3,6,1,2,3,1,2,5,7,2,2,4,6,3,3,6,1,4,3,1,8,1,2,5,4,5,3,1,1,2,1,5,4,1,3,1,1,1,3,2,2,5,4,3,2,3,1,4,3,4,1,1
CCGATGATCAAGCACGTGATTGAAGTCCACATCAGCGGCGAAACCTTCAAGGTTCATGTCGTCGAGGAGTGTGGGTCGATGGCTTGTGAGAACCACATCAXXXXXXXXXXTTCGGACCCGATAAGTGTTGCGGGTGCAGACCACGAGCATGCACGAGCCACGGAGATGGACCAACGCCTATGCCAAGCGCAGGCGTCAGGGAGAAGATAT	M,aa,ac,ad,af,ah,aj,ak,al,am,an,ap,aq,as,at,av,aw,ba,bc,bd,bi,bj,bm,bn,bp,br,bt,bv,by,ca,cb,cc,cd,ce,cg,ci,cj,cm,co,cp,cq,cr,cv,cw,cx,da,dc,dd,de,dg,dh,di,dk,dl,dm,dn,dp,dt,du,dv,dx,dy,ea	11,1,4,4,2,1,3,1,5,2,1,5,4,1,2,3,1,2,5,1,2,2,3,3,2,2,3,2,2,1,5,3,5,1,1,2,1,1,3,1,3,1,2,1,4,1,1,1,2,1,1,6,1,2,1,2,5,1,2,1,1,4,2
>Marker27604	aaxbb	2
CTGTCAGTCCTACAGGGTGCCCGTCCCCCCGGCAAGGTCACGTCATCATGACATAGGTAAGTATGTACATCGCTCAACTGATTTCTGATGTCATCCATTGXXXXXXXXXXATGGACCCGAAGAAGTCCAACAGGGTCTTGAAGTTGTCAAGCTCTAATTACGGGTCTCTGTCAGTTCTACGGAGTGCCTGTCACCTCCAGCAAGGGCTTC	P,ag,ah,ai,an,ar,as,at,ba,be,bf,bs,by,bz,ce,cg,cm,cn,cp,cq,ct,cw,cx,dd,df,dl,dq,ds,dw,dx,dz,ea	11,2,4,1,1,1,1,1,1,1,1,2,2,1,2,1,1,2,2,3,1,1,1,1,1,1,3,1,2,1,1,6
CTGTCAGTCCTACAGGGTGCCCGTCCCCCCGGCAAGGTCACGTCATCATGACATAGGTAAGTATGTACATCGCTCAACTGATTTCTGATGTCATCCATTGXXXXXXXXXXATGGACCCGAAGAAGTCCAACAGGGTCTTGGAGTTGTCAAGCTCTAATTACGGGTCTCTGTCAGTTCTACGGAGTGCCTGTCACCTCCAGCAAGGGCATC	M,aj,am,an,ap,ay,be,bh,bi,bk,bm,bt,cd,ch,cl,co,cs,cu,cz,db,dk,dm,dn,dp,dx,dz,ea	10,1,1,2,1,2,2,1,2,2,2,1,1,1,2,1,1,2,1,2,2,2,2,1,1,4,2
>Marker27766	aaxbb	2
GCTTAGCTAAAATGATGCATCTTAAGTACAGAGGAGCACGCGCTTAGCTGAAAGGTACTCGCTTAGTGCTCATATTGCCGCAAAGAATCTCGCTTAGCTGXXXXXXXXXXCGATAATAGATCTCGTTTAGCCATGGATAAGATGTCGCTTAGCGATTAGGCTGAAGCTTAGTTGAATTCAGATCGAATCGAAGTTAGCTCAGCTCAACCT	P,af,ah,ai,ak,am,an,aq,ar,as,au,ax,ay,bb,bc,bd,bf,bg,bj,bk,bm,bq,bt,bv,cb,cc,ce,cg,cj,ck,cm,co,cq,ct,cv,cz,dg,dh,dr,ds,dv,dw,dx,dz	10,1,4,3,1,4,2,1,2,1,1,2,2,3,2,2,1,1,3,1,1,1,1,1,1,1,1,1,2,2,4,1,1,1,3,2,1,1,1,1,2,3,1,1
GCTTAGCTAAAATGATGCATCTTAAGTACAGAGGAGCACGCGCTTAGCTGAGAGGTACTCGCTTAGTGCTCATATTGCCGCAAAGAATCTCGCTTAGCTGXXXXXXXXXXCGATAATAGATCTCGCTTAGCCATGGATAAGATGTCGCTTAGCGATTAGGCTTAAGCTTAGCTGAATTCAGATCGAATCGAAGTTAGCTCAGCTCAACCT	M,aa,ac,ae,aj,ak,am,ao,at,au,ax,be,bh,bi,bk,bm,bq,bt,by,bz,cc,cd,cf,ch,cl,cs,cu,cz,db,dc,de,dj,dk,dn,do,dp,dx,dy,ea	7,1,1,2,2,1,1,2,1,2,1,2,2,1,3,2,1,2,1,3,1,1,1,1,2,1,2,3,2,1,1,1,2,1,2,1,1,1,1
>Marker27953	aaxbb	2
TTTAATCTTGTGCAATGTTTTACCGTGACTTACCCCTTTGTTGGTTTTTATGTTCTTGTATATATAACTCTTTGATGCTTTTAGTGCATTTTTTGTTTGCXXXXXXXXXXTTGATGCTTTTAGTGCATTTTTTGTTTGCTTGAGGTAAATATTTATTCATTTGATGCACACAAACACTAACACTATTTGCACACACGGTGAGTTGAAAAA	M,ae,ak,am,an,be,bt,by,bz,cd,cf,cj,db,dc,di,dj,dk,dm,do,dq,dz,ea	12,1,1,1,1,1,1,1,2,1,1,1,1,1,1,1,2,1,3,1,1,1
TTTAATCTTGTGCAATGTTTTACCGTGACTTACCCCTTTGTTGGTTTTTATGTTCTTGTATATATAACTCTTTGATGCTTTTAGTGCATTTTTTGTTTGCXXXXXXXXXXTTGATGCTTTTAGTGCATTTTTTGTTTGCTTGAGGTAAATATTTATTCATTTGATGCACACAAACACTAACACTATTTGCACACATGGTGAGTTGAAAAA	P,ah,al,am,aq,ar,as,ba,bm,bq,cb,ce,cf,cg,cj,cn,cp,dg,dr,du,dx,dz,ea	7,1,1,2,2,1,2,1,1,1,1,2,1,1,2,1,1,4,1,1,1,2,1
>Marker27967	aaxbb	2
CTAGATTTGACCACGGTGGAGGTATTTACGGAGGCTGTCATATCCCTCGTCCAATACTATGACCAACCGTTGAGGTGCTTCATGTTTGGGGACTTCCAAAXXXXXXXXXXTTTTCTCCGGGTTTCTTCCCTCCTTGAGCAAGGTTGCAGCTGTGGTCGGGGATTCGGCAAGAGAGTTGGATCGCATGAAGCAAACTTGCAACGGCGTAGT	P,ad,ah,ai,as,at,bb,bc,bd,bj,bk,bl,bm,bo,bp,bs,bu,bw,cq,cw,ds,dw	4,2,1,2,1,2,1,1,3,1,2,1,1,1,1,1,1,1,1,1,1,1
CTAGATTTGACCGCGGTGGAGGTATTTACGGAGGCTGTCATATCCCTCGTCCAATACTATGACCAACCGTTGAGGTGCTTCATGTTTGGGGACTTCCAAAXXXXXXXXXXTTTTCTCCGGGTTTCTTCCCTCCTTGAGCAAGGTTGCAGCTGTGGTCGGGGATTCGGCAAGAGAGTTGGATCGCATGAAGCAAACTTGCAACGGCGTAGT	M,ab,ae,af,aj,ak,am,an,au,az,ba,bh,bi,bo,bp,bq,br,bs,bv,ch,ci,cl,cr,da,de,dn	4,2,2,1,1,1,1,1,1,1,1,1,1,1,1,1,1,1,1,1,1,1,1,1,1,2
>Marker27978	aaxbb	2
TTGTTTGTTGTCTCCATATATCACATATTCATTTATCTTGGGGAGAAATATGAATAAACTTTGATGCATGCCATGTGTTTGGAGAAATTGCTATCAATGTXXXXXXXXXXGACATTATCTTCCCAAGTGATATATCCTTTCTTTTCTTTCTTCTCTTTGAAATTCATCTTGTCGGATTTTTCCATTCTTCTTTTAAACACAGGACAATTG	M,al,ap,bj,bl,bq,bw,by,cd,ce,cr,cs,ct,db,dt,du,dv,dx,ea	2,1,1,2,3,1,1,1,3,1,4,1,2,1,1,2,1,1,1
TTGTTTGTTGTCTCCATAAATCACATATTCATTTATCTTGGGGAGAAATATGAATAAACTTTGATGCATGCCATGTGTTTGGAGAAATTGCTATCAATGTXXXXXXXXXXGACATTATCTTCCCAAGTGATATATCCTTTCTTTTCTTTCTTCTCTTTGAAATTCATCTTGTCGGATTTTTCCATTCTTCTTTTAAACACAGGACAATTG	P,ad,af,ai,al,as,aw,bc,bf,bl,bn,bq,bs,bu,bv,by,cm,cw,du,dv	8,1,2,2,1,1,2,2,1,3,1,1,1,2,1,2,1,1,1,1
>Marker28048	aaxbb	2
TGTTGGACCTCTCTGGGTCCATCGGGTGCCTCGTGGGTGCGATCCCTACAAACTAATAAATGGCATCAGAAATCAGCTAAGCCACGTGCACACTCACCTGXXXXXXXXXXGGTCTGGCAGAAATCTTGCCCCAATATGCATAGTAATTATGCGATAGCCTCCTCGTCAAATCCGGAGACCTGCCTCCTCTTCTGGCCGTACTCGCACTGC	M,aa,ao,ba,ch,dg,dh,di,dk,dm,dn,do,dq,dx,dy,ea	7,1,1,1,1,2,1,1,1,1,2,2,1,2,1,1
TGTTGGACCTCTCTGGGTCCATCGGGTGCCTCGTGGGTGCGATCCCTACAAACTAATAAATGGCATCAGAAATCAGCTAAGCCACGTGCACACTCACCTGXXXXXXXXXXGGTCTGGCAGAAATCTTGCCCCAATATGCATAGTAATTATGCGATAGCCTCCTCGTCAAAGCCGGAGACCTGCCTCCTCTTCTGGCCGTACTCGCACTGT	P,ai,al,ax,az,bc,bf,db,dl,dq,dr,ds,du,dv,dw,dz,ea	5,1,1,1,1,2,1,1,1,1,2,1,2,1,2,1,3
>Marker28286	aaxbb	2
AATAAATCCCATCATTGCTAATCCTGCTACATTAACTTTTTCATCGATGTCACCAACAGATCTCTCTAGATCCAAATGCAATCATTCCCACATACCCCCTXXXXXXXXXXCTACAGGAAGCAAGCACTATATAAACAAGTATAATTGATGGACAAAATAAATACCAAAACAATTTAGAGTAAGGAAAACCAGCAATATATAAACAAGCAA	M,aa,ab,ac,ae,af,aj,ak,am,an,ao,ap,au,aw,ax,ay,az,ba,bb,be,bh,bi,bk,bm,bn,bo,bp,bq,br,bs,bt,bv,bw,by,bz,ca,cb,cc,cd,ch,ci,cj,ck,cl,cm,co,cp,cr,cs,cu,cv,cw,cx,cy,cz,db,dc,de,df,dh,di,dj,dk,dl,dm,dn,do,dp,dq,dt,dx,dy,dz,ea	83,7,3,5,11,6,9,15,14,14,12,11,8,8,4,3,4,4,7,6,15,6,6,4,6,7,6,9,13,12,2,5,4,9,5,3,8,3,6,4,5,4,7,16,6,5,4,9,14,8,8,9,5,13,10,10,6,9,2,9,7,5,11,1,17,7,16,11,9,6,4,2,1,10
AATAAATCCCATCATTGCTAATCCTGCTACATTAACTTTTTCATCGATGTCACCAACAGATCTCTCTAGATCCAAGTGCAATCATTCCCACATACCCCCTXXXXXXXXXXCTACAGGAAGCAAGCACTATATAAACAAGTATAATTGATGGACAAAATAAATACCAAAACAATTTAGAGTAAGGAAAACCAACAATATATAAACAAGCAA	P,ac,ad,af,ag,ah,ai,ak,al,am,an,aq,ar,as,at,au,av,aw,ax,ay,az,ba,bb,bc,bd,be,bf,bg,bj,bk,bl,bm,bn,bo,bp,bq,bs,bt,bu,bv,bw,by,bz,ca,cb,cc,ce,cf,cg,ch,ci,cj,ck,cm,cn,co,cp,cq,cs,ct,cv,cw,cx,cz,da,dd,df,dg,dh,di,dj,dl,dq,dr,ds,dt,du,dv,dw,dx,dy,dz	106,8,17,6,11,15,10,2,14,10,6,16,13,10,5,9,13,5,5,5,1,5,8,12,8,3,12,4,7,6,8,2,2,6,8,4,5,6,11,11,6,14,2,1,5,11,9,5,17,4,4,2,6,3,17,6,3,19,6,10,2,8,6,10,11,4,4,12,3,1,2,6,6,11,9,4,12,14,7,6,8,5
>Marker28318	aaxbb	2
AGGATATATGTGGGGCAATTACTCTAGCCCTTACGAAACTGAATGCATGTCCCAAAAAATAGAAAACATGTGCAAATCAAATTGTCCCATGGGTTGTTTCXXXXXXXXXXTTGAGGCATTTCACCGAACACCTGGTGGGCGTGCGTTTAGGCATCAATAGCAAGAGAATGGGGACAATGTGGCATGCCCCATTACTTCAAAATACATTAT	P,ad,ag,ai,am,ar,as,az,bc,bd,be,bj,bo,bs,bu,bv,bw,by,ca,cb,cc,cd,ce,cg,cj,cn,co,cp,cq,cs,cw,dd,dg,di,dl,dq,dr,ds,dt,du,dv,ea	11,1,3,1,2,1,1,1,1,1,2,5,1,1,1,1,1,1,1,3,1,1,1,1,2,1,2,1,1,1,1,1,1,1,1,1,2,3,3,1,2,3
AGGATATATGTGGGGCAATTACTCTAGCCCTTACGAAACTGAATGCATGTCCCAAAAAATAGAAAACATGTGCAAATCAAATTGTCCCATGGGTTGTTTCXXXXXXXXXXTTGAGGCATTTCACCGAACACCTGGTGGGCGTGCGTTTAGGCATCAATAGCAAGAGAATGGGGACAATATGGCATGCCCCATTACTTCAAAATACATTAT	M,aa,ae,ak,am,ao,aw,bi,bk,bn,bp,br,bt,bz,cc,cd,ch,cl,cr,cs,cu,cx,cy,db,dc,de,dg,dj,dk,dm,do,dp,dq,dt,dx,dz,ea	10,1,1,1,5,1,1,1,3,1,1,2,1,3,2,3,1,3,5,1,3,1,1,1,1,2,3,3,1,3,1,3,1,1,1,2,6
>Marker28323	aaxbb	2
CTTGCGGACAGTTTGCATTAGTCATTGTATTCAATCTTGAATTGTCCGTTTGGACAGTTTGGGGAGACTGATATTTTTATGGCAGATTCATGCGTTAAGGXXXXXXXXXXACCAATGCAAAATGCTGCCAAAATTTTGTCAAATTTAACAAAATAGACTTAACCCTGACATATGAAGCTACCATAAAAGACGGTCTTCCTGAATAGGATA	M,ae,af,ao,ap,at,aw,bi,bm,bp,br,bs,ch,cm,co,cy,de,dh,dm,dn	3,1,1,1,1,1,1,2,2,1,2,2,3,2,2,1,2,1,1,1
CTTGCGGACAGTTTGCATTAGTCATTGTATTCAATCTTGAATTGTCCGTTTGGACAGTTTGGGGAGACTGATATTTTTATGGCAGATTCATGCGTTAAGGXXXXXXXXXXACCAATGCAAAATGCTGCCAAAATTTTGTCAAATTTAACAAAATAGACTTAACCCTGACATATGAAGCTACCATAAAAGACAGTCTTCCTGAATAGGATA	P,ad,af,ah,ai,ba,bc,bf,bj,bk,bl,bs,bt,bv,bw,cg,cm,cn,cx,cz,df,dl,dr,ds,dt,dv,dw	7,1,2,1,3,3,3,2,2,1,2,1,1,3,1,1,1,3,2,1,1,1,1,1,1,1,1
>Marker28403	aaxbb	2
GGGAAGCAATCACTTGGTATACCAACCTAGAATCTTCCTGAATCCATTCTTGGAAAGACTTAATGGTTGTTTTCATCAGGCAGTATCAATATAACTCTGAXXXXXXXXXXTGATAGTAAACACTTTACCAGTGTTCTACTATGAGAAGATGGTGGGTTACATGCCTTTAAGCTTTGCAGATCTGGTATTTGCGGGTGAAAGGATTGAAGT	P,ad,af,ag,ah,ai,ak,al,am,an,aq,ar,as,at,au,av,aw,ax,ay,az,ba,bb,bc,bd,be,bf,bg,bj,bk,bl,bm,bn,bo,bp,bq,bs,bt,bu,bv,bw,by,bz,ca,cb,cc,ce,cf,cg,ch,ci,cj,ck,cm,cn,co,cp,cq,cs,ct,cv,cw,cx,cz,da,dd,df,dg,dh,di,dl,dq,dr,ds,dt,du,dv,dw,dx,dy,dz,ea	127,5,3,15,14,9,3,13,13,5,15,14,13,5,2,11,7,6,2,7,6,22,10,5,11,11,10,7,5,5,6,2,2,4,2,2,5,12,4,4,8,1,2,6,6,10,6,20,5,3,18,5,5,6,7,3,11,7,17,8,8,2,8,9,4,5,8,6,5,7,7,14,11,2,11,7,6,4,3,6,8
GGGAAGCAATCACTTGGTATACCAACCTAGAATCTTCCTGAATCCATTCTTGGAAAGACTTAATGGTTGTTTTCATCAGGCAGTATCAATATAACTCTGAXXXXXXXXXXTGATAGTAAACACTTTACCAGTGTTCTACTATGAGAAGATGGTGGGTTACATGCCTTTAAGCTTTGTAGATCTGGTATTTGCGGGTGAAAGGATTGAAGT	M,aa,ab,ac,ae,af,aj,ak,am,an,ao,ap,at,au,aw,ax,ay,az,ba,be,bf,bh,bi,bk,bm,bn,bo,bp,bq,br,bs,bt,bv,bw,by,bz,ca,cb,cc,cd,cf,ch,ci,ck,cl,cm,co,cp,cr,cs,cu,cv,cw,cx,cy,cz,db,dc,de,df,dg,dh,di,dj,dk,dm,dn,do,dp,dq,dt,dx,dy,dz,ea	90,11,8,13,15,7,13,4,13,5,14,14,5,12,3,2,1,3,12,6,5,10,9,4,4,4,4,5,5,17,5,4,1,4,4,13,3,9,9,8,5,7,4,3,12,1,9,1,7,13,10,4,4,3,12,7,18,13,16,3,4,2,2,14,4,15,6,11,10,4,5,7,1,5,2
>Marker28417	aaxbb	2
AAGGTTGAAGCTTTGTGTGGAGCTTCAATGGTGGAGGAAGAAGATGAGAATGGCAACGTGAGGGAGAGAGAGAGCTGTCTGAAATAATGTGGGGCTGAGTXXXXXXXXXXAGAGAGAGTTGCTTTTTGATTTAAAAAAAAGGCTTTTTCCTCATTTCTTATTATTTTATTATAAACTATGCCACATGTCTCCATTTGAGTGGAGCAAAAA	P,ah,ai,ak,al,am,aq,av,ax,bk,bm,bq,cc,ce,cf,ci,co,cq,ct,da,df,dg,dl,dq,du,dv,dx,ea	10,2,1,1,2,1,1,1,1,1,1,2,1,1,1,2,1,2,2,2,1,1,1,1,1,2,2,4
AAGGTTGAAGCTTTGTGTGGAGCTTCAATGGTGGAGGAAGAAGAAGAGAATGGCAACATGAGGGAGAGAGAGAGCTGTCTGAAATAATGTGGGGCTGAGTXXXXXXXXXXAGAGAGAGTTGCTTTTTGATTTTAAAAAAAGGCTTTTTCCTCATTTCTTATTATTTTATTATAAACTATGCCACATGTCTCCATTTGAGTGGAGCAAAAA	M,aa,ab,ae,af,am,an,ao,au,be,bh,bi,bk,bm,bq,bz,cb,cf,ci,ck,cl,cp,cs,cu,cv,db,de,dg,dj,dk,dm,do,dp,dq,dz	4,1,1,1,2,2,1,1,1,1,1,2,2,1,1,1,1,1,1,1,2,1,1,3,1,1,1,1,1,4,1,2,2,1,4
>Marker28459	aaxbb	2
CATGGGCTTCGTTCAAAACCTTTACTAGCAAAGCCCGATGAGGCTCCGAGCTCATGAGTAATTCCAACAGCGAGACCCTGACCGGGGTTTTGTTGAGCTGXXXXXXXXXXTTCTTGCCATAACCATCCCTTTTCTTTGGAAGACCTTTCACCGGAATATCCTCATTCGGAGTGCGGGTCACACCGCTCAGCCTCGTGATATTGGTTACCT	P,ad,ag,ah,ai,am,aq,as,au,av,az,bb,bc,be,bg,bj,bk,bm,bv,by,cc,cg,ci,cn,co,cq,cs,cv,da,dh,dt,du,dv,dw,dx,dy	4,1,2,1,2,1,2,1,1,1,1,2,2,1,2,2,5,1,1,1,1,3,3,2,2,1,1,1,2,1,2,3,2,1,1,1
CATGGGCTTCGTTCAAAACCTTTACTAGCAAAGCCCGATGAGGCTCCGAGCTCATGAGTAATTCCAACAGCGAGACCCTGACCGGGGTTTTGTTGAGCTGXXXXXXXXXXTTCTTGCCATAACCATCCCTTTTCTTCGGAAGACCTTTCACCGGAATATCCTCATTCGGAGTGCGGGTCACACCGCTCAGCCTCGTGATATTGGTTACCT	M,aa,ab,ac,ae,aj,ak,ao,ap,ax,ay,bi,bm,bq,br,bs,ca,cb,cc,cd,cl,cm,cr,cs,cu,cw,cx,cy,dc,dm,dn,dy,dz,ea	4,1,1,1,1,2,1,2,3,1,3,1,2,1,2,1,1,2,1,3,1,1,3,1,1,2,1,1,1,2,3,1,1,1
>Marker28487	aaxbb	2
AATCTACTTGGAGTCTTCTATCCAATGCCCTTGCGAGGTAGGATTGCATCATTCCCTCCACCTTGGAAAGGATTTGACCTCAAATCTTGAGGTTCTTCATXXXXXXXXXXCAATGAATGGTGCCACAAGTATAGAAAAATATGGGACAAACCTTTTGTAAAATTTTGTTAAGTCATGGAAGCCCCAAATTTTTCTTATACTTGGTGGAGT	M,aa,ab,ac,ae,af,ag,ai,aj,ak,am,an,ao,ap,at,au,av,aw,ax,az,ba,be,bf,bh,bi,bk,bl,bm,bn,bo,bp,bq,br,bs,bt,bv,bw,by,bz,ca,cb,cc,cd,cf,ch,ci,cj,ck,cl,cm,cp,cr,cs,cu,cv,cw,cx,cy,cz,db,dc,de,df,dg,dh,di,dj,dk,dm,dn,do,dp,dq,dt,dx,dy,dz,ea	94,7,13,5,15,5,1,1,15,3,12,12,14,8,7,6,1,6,5,4,7,8,5,8,10,9,1,7,8,9,6,3,6,4,11,4,6,6,21,8,9,9,15,7,10,3,5,9,15,5,4,10,8,16,7,4,6,12,6,8,18,13,2,5,2,10,9,8,14,9,16,12,8,3,7,2,6,3
AATTTACTTGGAGTCTTCTATCCAATGCCCTTGCGAGGTAGGATTGCATCATTCCCTCCACCTTGGAAAGGATTTGACCTCAAATCTTGAGGTTCTTCATXXXXXXXXXXCAATGAATGGTGCCACAAGTATAGAAAAATATGGGACAAACCTTTTGTAAAATTTTGTTAAGTCATGGAAGCCCCAAATTTTTCTTATACTTGGTGGAGT	P,ad,af,ag,ah,ai,ak,al,am,an,aq,ar,as,at,au,av,aw,ax,ay,az,ba,bb,bc,bd,be,bf,bg,bh,bj,bk,bl,bm,bn,bo,bp,bq,bs,bt,bu,bv,bw,by,bz,ca,cb,cc,ce,cf,cg,ch,ci,cj,ck,cm,cn,co,cp,cq,cs,ct,cv,cw,cx,cz,da,dd,df,dg,dh,di,dl,dq,dr,ds,dt,du,dv,dw,dx,dy,dz,ea	94,6,9,14,7,8,2,12,14,8,9,6,25,4,5,11,10,6,8,5,4,16,12,7,6,3,15,1,10,2,5,7,3,6,13,6,8,8,17,4,7,12,3,7,5,6,10,8,19,6,11,10,3,2,18,5,4,25,14,22,1,6,9,10,13,6,5,5,9,5,6,8,10,16,6,6,15,14,2,2,4,2
>Marker28876	None	2
ACTTAGATAATTTAGACTCACATTTTTTAATCAAAGGCTCCCACACAACATTGCTGGAAGGTTTAGCCCCAATTGGAATACCCAAGTAGGTGAATGGGGTXXXXXXXXXXAAAAACAGTATCATCTGCATACTGCAGAATGTTTGTGGGCTCATTTTTCATACCAACCTTGTAGCTGCTATAGAGATTCTTCCGGACTGCTTCCCTCATA	M,P,ae,al,ao,ap,aq,ar,as,av,bb,bc,bg,bh,bl,bm,bn,bt,bz,cg,cj,cl,ct,cy,cz,dk,dn,do,dr,dz	2,6,1,1,1,1,1,2,2,1,1,1,1,1,1,1,1,1,2,2,3,1,1,1,1,2,1,1,2,1
ACTTAGATAATTTAGACTCACATTTTTTAATCAAAGGCTCCCACACAAAACTGCTGGAAGGTTTAGCCCCAATTGGAATACCCAAGTAGGTGAATGGGGTXXXXXXXXXXAAAAACAGTATCATCTGCATACTGCAGAATGTTTGTGGGCTCATATTTCATACCAACCTTGTAGCTGCTATAGAGATTCTTCCGGACTGCTTCCCTCATA	aa,al,an,ar,aw,be,bj,bk,bq,bt,by,ck,co,db,dk,ea	1,1,1,1,1,1,1,1,1,1,2,1,1,1,1,1
>Marker28897	aaxbb	2
TTTTTCGAACAAAGGCATAAACGACAAACAACAGAATCAATGTCTAAAGATAAACATTAGAAATATGAGGTTCAGGAAATAATAGCAACCATCCATCCAAXXXXXXXXXXTTCTTGTTGTACAAAAAGTAAAAAACAAAAAACAAAAATACAAAAAGATTGAACCTTTTTGGTTGAACAAAGTCATAAATCGCACAGAGAAGGGAAAACA	P,ad,af,ag,ah,ai,ak,al,am,an,aq,ar,as,at,au,av,aw,ax,ay,az,ba,bb,bc,bd,be,bf,bg,bj,bk,bl,bm,bn,bo,bp,bq,bs,bt,bu,bv,bw,by,bz,ca,cb,cc,ce,cf,cg,ch,ci,cj,ck,cm,cn,co,cp,cq,cs,ct,cv,cw,cx,cz,da,db,dd,df,dg,dh,di,dk,dl,dq,dr,ds,dt,du,dv,dw,dx,dy,dz,ea	255,24,15,16,30,23,8,21,20,15,25,33,24,10,8,25,11,8,6,10,6,25,40,31,14,12,19,32,14,17,22,18,14,12,16,25,21,48,23,13,19,3,17,21,12,24,12,49,29,12,10,18,13,45,12,12,47,18,36,13,24,19,20,32,5,19,8,8,23,19,1,43,19,28,27,13,24,34,27,21,13,14,8
TTTTTCGAACAAAGGCATAAACGACAAACAACAGAATCAATGTCTAAAGATAAACATTAGAAATATAAGGTTCAGGAAATAATAGCAACCATCCATCCAAXXXXXXXXXXTTCTTGTTGTACAAAAAGTAAAAAACAAAAAACAAAAATACAAAAAGATTGAACCTTTTTGGTTGAACAAAGTCATAAATCGCACAGAGAAGGGAAAACA	M,aa,ab,ac,ae,af,aj,ak,am,an,ao,ap,aq,at,au,aw,ax,ay,az,ba,be,bf,bh,bi,bk,bl,bm,bn,bo,bp,bq,br,bs,bt,bv,bw,by,bz,ca,cb,cc,cd,cf,ch,ci,cj,ck,cl,cm,cn,co,cp,cr,cs,cu,cv,cw,cx,cy,cz,db,dc,de,df,dg,dh,di,dj,dk,dm,dn,do,dp,dq,dt,dx,dy,dz,ea	243,22,32,25,23,18,29,16,38,12,31,17,1,10,11,13,15,13,4,11,18,11,34,17,12,1,16,19,17,16,15,48,18,17,15,17,20,33,20,20,11,26,12,31,13,18,13,35,13,1,6,12,31,21,35,20,15,18,19,12,30,25,32,10,18,15,17,31,31,34,29,44,34,29,12,21,11,20,5
>Marker28996	aaxbb	2
TTACATTAGTGGTATTAGAGCTAGGTTGAACCTTTCAGCCAGTGAGTCAGCTATGTTTCTCTGTGTATTTTGTGGTTGCCTTGTTGAATGCTTGATGGTTXXXXXXXXXXTCCATGAGTTATAGAGATTGATTGGTGTAGTCATAACATGTTTATTCCCCTAATGTCTGCTATACCATGAGTTTCAATGCCTTGTCATGAGTTATCATAC	P,ad,af,ak,am,aq,at,aw,ba,bb,bc,bd,bm,bv,cf,cg,ci,cn,ct,cx,da,dg,dq,dr,du,dw,dy,dz	6,1,1,1,1,1,1,1,1,1,2,1,1,1,1,1,1,1,2,1,1,1,2,1,2,1,1,1
TTACATTAGTGGTATTAGAGCTAGGTTGAACCTTTCAGCCAGTGAGTCAGCTATGTTTCTCTGTGTATTTTGTGGTTGCCTTGTTGAATGCTTCATGGTTXXXXXXXXXXTCCATGAGTTATAGAGATTGATTGGTGTAGTCATAACATGTTTATTCCCCTAATGTCTGCTATACCATGAGTTTCAATGCCTTGTCATGAGTTATCATAC	M,ae,am,ao,at,bo,bp,bv,bw,by,ca,cc,cd,cl,cu,cv,cx,dc,dm,do,dp,dx	2,2,2,1,2,1,1,2,1,1,1,1,1,1,1,1,1,3,1,1,1,1
>Marker29019	None	2
ATTCAGCTAATTTGATGTTTTTAATCTAATTTCAGGGAATTAATGAAGCATTGGGCTTGAATCTAGCATTGGGCTTGAATCTAGCATTGGGTTTGAATCTXXXXXXXXXXTAGATTTGATTTGATTTTACTTATGGGCTTGGATTTAAAACATATTTGTAAGCTTTGGGGCTGAAAAAAACTATATAACAGCACCAAGGTTCTAGTTTAG	P,aa,ab,ad,ae,ag,ai,aj,al,am,an,ao,ar,at,au,ay,az,ba,bb,bc,be,bf,bg,bh,bi,bj,bk,bn,bo,bp,bq,bs,bu,bv,bw,by,bz,ca,cd,ce,cf,ch,ci,cj,ck,cl,cm,cr,cs,ct,cv,cw,cx,cy,da,db,dd,df,dg,dj,dk,dl,dm,dn,do,dp,dq,dr,du,dv,dw,dx,dy,dz	41,5,3,4,9,1,5,1,9,26,4,7,3,3,3,3,6,5,3,3,3,4,3,3,6,8,1,9,2,7,2,3,6,3,3,3,2,6,5,3,10,5,1,3,2,4,3,3,1,5,2,8,1,3,6,5,1,6,3,4,4,2,5,6,5,3,3,8,8,2,2,2,4,3
ATTCAGCTAATTTGATGTTTTTAATCTAATTTCAGGAATTAATGAAGCATTGGGCTTGAATCTAGCATTGGGCTTGAATCTAGCATTGGGCTTGAATCTAXXXXXXXXXXTAGATTTGATTTGATTTTACTTATGGGCTTGGATTTAAAACATATTTGTAAGCTTTGGGGCTGAAAAAAACTATATAACAGCACCAAGGTTCTAGTTTAG	P,aa,ab,ac,ad,ae,af,ag,ah,ai,ak,al,am,an,ao,ap,aq,ar,as,at,au,av,aw,ax,ay,az,ba,bb,bc,bd,be,bg,bh,bj,bk,bl,bm,bn,bo,bp,bq,bs,bt,bu,bw,by,bz,ca,cb,cc,ce,cf,cg,ch,ci,cj,ck,cm,cn,co,cp,cq,cs,ct,cu,cv,cw,cx,cz,da,db,dc,dd,de,df,dg,dh,di,dl,dm,dp,dq,dr,ds,dt,du,dv,dw,dx,dy,dz,ea	79,1,2,1,6,1,4,7,9,14,3,10,13,14,3,2,19,7,13,2,5,11,4,8,1,6,4,9,13,12,4,7,4,7,4,5,11,9,6,6,1,9,10,13,1,6,2,8,6,8,13,5,11,10,5,7,6,5,6,4,4,12,4,21,1,9,4,4,4,8,2,1,7,1,7,8,8,4,6,1,1,5,9,15,3,7,14,11,9,2,4,2
>Marker29145	aaxbb	2
CCAATCTCCTCAATATCCTTTTGTCATTGTCGGAAGCCTCCGGTGGGTGCTATTTGCTTTCAACGTATTGCTTGATATCAAAATACCAAGGCTTACCGTCXXXXXXXXXXATGGACGCTAAAGTGGTAAACGCATCTGCCATTTGATTTTCCTCTCAGGGAACATGATGGAAGGAGATCTCATCAAAGAAACCAGCCAATTCCTTGATAT	P,ad,af,ag,ah,ai,al,am,an,aq,ar,as,at,au,av,aw,ax,ay,ba,bb,bc,bd,bf,bg,bj,bk,bl,bm,bn,bo,bq,bs,bt,bu,bv,bw,by,bz,ca,cb,cc,cd,ce,cf,cg,ch,ci,cj,ck,cm,cn,co,cp,cq,cs,ct,cv,cw,cx,cz,da,dd,df,dg,dh,di,dl,dn,dq,dr,ds,dt,du,dv,dw,dx,dy,dz	68,14,1,3,8,10,13,9,3,4,7,9,3,3,3,4,2,11,1,4,10,4,10,13,7,5,6,11,2,2,1,5,4,9,5,7,5,1,2,6,5,1,11,7,11,3,2,4,4,2,6,4,2,10,1,15,4,2,4,1,4,4,3,13,5,3,3,1,3,6,5,3,4,11,5,2,1,4
CCAATCTCCTCAATATCCTTTTGTCATTGTCGGAAGCCTCCGGTGGGTGCTATTTGCTTTCAACGTATTGCTTGATATCGAAATACCAAGGCTTACCGTCXXXXXXXXXXATGGACGCTAAAGTGGTAAACGCATCTGCCATTTGATTTTCCTCTCAGGGAACATGATGGAAGGAGATCTCATCAAAGAAACCAGCCAATTCCTTGATAT	M,aa,ab,ac,ae,af,aj,ak,am,an,ao,ap,at,au,aw,ax,ay,az,ba,bb,be,bh,bi,bk,bm,bn,bo,bp,bq,br,bs,bt,bv,bw,by,bz,cb,cc,cd,ch,ci,cj,ck,cl,cm,co,cp,cr,cs,cu,cv,cw,cx,cy,cz,db,dc,de,df,dh,di,dj,dk,dl,dm,dn,do,dp,dq,dt,dx,dy,dz,ea	43,5,6,3,5,1,8,8,5,6,6,6,4,4,8,3,2,3,2,10,3,6,3,5,7,3,5,4,2,8,10,3,10,1,4,5,4,3,4,11,1,2,3,9,6,8,2,8,5,8,1,3,2,3,3,6,5,8,1,6,1,7,7,2,12,11,2,10,3,6,9,1,2,8
>Marker29178	aaxbb	2
AAGGGCATCCTCCTATAGGCAAAAGTGCCAAAGGGACAGGTGAATGTGATCTTTTCTTGATCCTCAAGAGCAATATGAATTTGTAAATAACTAGAAAAACXXXXXXXXXXTCTGGTTGCCTGGTTCAGCCTTCTATAATCAATGCAGACTCCCTAGCTGTTCTGCACTCTTGTGGGGATAAGCTCACCCCTCTCATTCTTGATCACTGTG	M,aa,ab,ac,ae,af,aj,ak,am,an,ao,ap,ar,as,at,au,aw,ax,ay,ba,bd,be,bf,bh,bi,bk,bm,bn,bo,bp,bq,br,bs,bt,bv,bw,by,bz,ca,cb,cc,cd,cf,ch,ci,cj,ck,cl,cm,co,cp,cr,cs,cu,cv,cw,cx,cy,cz,da,db,dc,de,df,dg,dh,di,dj,dk,dm,dn,do,dp,dq,dt,dw,dx,dy,dz,ea	75,9,8,10,11,6,6,4,13,8,9,11,1,1,4,5,5,6,6,6,1,7,7,11,10,9,4,8,8,6,5,7,8,6,3,2,8,18,5,5,4,12,9,2,9,6,10,14,10,1,3,10,4,12,5,6,6,10,4,1,7,6,10,8,4,6,6,5,5,22,8,11,7,2,4,1,10,5,8,7
AAGGGCATCCTCCTATAGGCAAAAGTGCCAAAGGGACAGGTGAATGTGATCTTTTATTGATCCTCAAGAGCAATATGAATTTGTAAATAACTAGAAAAACXXXXXXXXXXTCTGGTTGCCTGGTTCAGCCTTCTATAATCAATGCAGACTCCCTAGCTGTTCTGCACTCTTGTGGGGATAAGCTCACCCCTCTCATTCTTGATCACTGTG	P,ad,af,ag,ah,ai,ak,al,am,an,aq,ar,as,at,au,av,aw,ax,ay,az,ba,bb,bc,bd,be,bf,bg,bj,bk,bl,bm,bn,bo,bp,bq,bs,bt,bu,bv,bw,by,bz,ca,cb,cc,cd,ce,cf,cg,ch,ci,cj,ck,cm,cn,co,cp,cq,cs,ct,cv,cw,cx,cz,da,db,dd,df,dg,dh,di,dl,do,dq,dr,ds,dt,du,dv,dw,dx,dy,dz,ea	105,9,2,10,14,14,7,11,13,6,12,6,8,4,5,11,9,10,5,3,4,15,22,8,5,9,14,17,4,7,8,2,6,4,2,3,5,11,6,4,8,2,5,6,9,1,12,5,16,6,8,6,5,7,10,3,1,15,4,10,2,3,2,7,19,3,6,4,1,5,8,11,1,8,9,10,6,15,13,7,13,5,2,2
>Marker29307	aaxbb	2
ACTATGCTGTTTCAAGTTTGCTTTATGCGGTCCAATCCTCTCGCCGAATCCCTGACCACAATTGTAATTTTGCTCACAGAGGGAAGAAACCCGAAGAAAAXXXXXXXXXXTGCTATGGTCAAATCTAAGATCTTTCTGTACGCCTTGCGGAAGGCTTGCATTTGGAGAGGTCCCATCAACCGCCCCAACTCCTTAATGCTGGTGATATCT	P,ad,af,ag,ah,ai,ak,al,am,an,ap,aq,ar,as,at,au,av,aw,ax,ay,az,ba,bb,bc,bd,be,bf,bg,bj,bk,bl,bm,bn,bo,bp,bq,bs,bt,bu,bv,bw,by,bz,ca,cb,cc,ce,cf,cg,ch,ci,cj,ck,cm,cn,co,cp,cq,cs,ct,cv,cw,cx,cz,da,db,dd,de,df,dg,dh,di,dl,dp,dq,dr,ds,dt,du,dv,dw,dx,dy,dz,ea	116,7,7,7,12,13,8,9,10,5,1,10,12,13,3,2,8,8,3,5,8,7,15,12,11,2,5,15,9,2,6,11,9,6,6,3,7,3,19,6,3,9,5,4,5,6,13,4,22,5,5,11,4,6,12,8,6,18,9,12,7,6,4,7,9,3,4,1,4,4,5,4,13,1,8,15,7,11,11,11,8,3,6,4,5
ACTATGCTGTTTCAAGTTTGCTTTATGCGATCCAATCCTCTCGCCGAATCCCTGACCACAATTGTAATTTTGCTCACAGAGGGAAGAAACCCGAAGAAAAXXXXXXXXXXTGCTATGGTCAAATCTAAGATCTTTCTGTATGCCTTGCGGAAGGCTTGCATTTGGAGAGGTCCCATCAACTGCCCCAACTCCTTAATGCTGGTGATATCT	M,aa,ab,ac,ae,af,aj,ak,am,an,ao,ap,at,au,aw,ax,ay,az,ba,be,bf,bh,bi,bk,bm,bn,bo,bp,bq,br,bs,bt,bv,bw,by,bz,ca,cb,cc,cd,cf,ch,ci,cj,ck,cl,cm,co,cp,cq,cr,cs,cu,cv,cw,cx,cy,cz,db,dc,de,df,dg,dh,di,dj,dk,dm,dn,do,dp,dq,dt,dx,dz,ea	131,9,14,10,11,6,15,1,12,10,16,9,4,8,4,3,5,5,2,2,8,4,12,9,12,8,5,5,6,4,9,8,6,4,19,9,7,6,8,12,18,9,8,9,6,21,2,4,5,1,20,10,22,5,3,12,22,3,22,3,16,5,8,7,15,12,17,19,10,18,12,9,4,9,1,6
>Marker29486	aaxbb	2
TCTTCCAAAAAGAACAACATGTTTTGAACGATCTGAGAATCTCCAAAACATCTGCCTCAACTGACTGCCATAAGACAACACAGAGCTGATAATCTAACTTXXXXXXXXXXCCCAAGAAACCACAGTTCCACTGAAGCAGACCAAGATAAGTAATTTTTCCAGTTGAGCTTTGCTGCTGTGATGGTGGGAGTTTCGGAAAATGAAAGCACT	M,aa,ab,ac,ae,af,ah,ai,aj,ak,am,an,ao,ap,ar,as,at,au,aw,ax,ay,ba,bb,bc,bd,bh,bi,bj,bk,bl,bm,bn,bo,bp,bq,br,bs,bt,bv,bw,by,bz,cd,cg,ch,ci,cj,cl,cm,co,cp,cq,cr,cs,cu,cv,cw,cx,cy,cz,db,dc,de,df,dg,dh,di,dj,dk,dl,dm,dn,do,dp,dq,ds,du,dv,dw,dx,dy,dz,ea	357,16,55,12,42,18,21,1,49,32,89,25,25,31,20,1,4,23,12,16,17,17,22,1,13,14,30,2,27,11,26,35,20,24,36,49,25,33,11,16,108,43,21,31,47,28,34,69,22,46,20,32,40,32,82,28,54,51,45,19,49,35,67,1,21,22,33,45,57,21,67,39,48,14,61,31,21,37,19,32,22,55,47
TCTTCCAAAAAGAACAACATGTTTTGAACGATCTGAGAATCTCCAAAACATCTGCCTCAACTGACTGCCATAAGACAACACAGAGCTGATAATCTAACTTXXXXXXXXXXCCCAAGAAATCACAGTTCCACTGAAGCAGACCAGGATAAGTAATTTTTCCAGTTGAGCTTTGCTGCTGTGATGGTGGGAGTTTCGGAAAATGAAAGCACT	P,ac,ad,af,ag,ah,ai,al,an,ao,aq,ar,as,at,au,av,aw,ax,ay,az,ba,bb,bc,bd,be,bf,bg,bh,bi,bj,bk,bl,bm,bn,bo,bp,bs,bt,bu,bv,bw,bz,ca,cb,cc,cd,ce,cf,cg,ch,ci,cj,ck,cm,cn,cp,cq,cs,ct,cv,cz,da,db,dd,df,dg,dh,di,dj,dl,dm,dp,dr,dt,du,dv,dw,dx,dy,dz	365,17,37,22,26,19,28,38,36,22,45,12,42,22,22,33,9,20,20,30,21,33,44,24,37,45,36,27,1,44,13,15,28,29,28,20,22,32,84,29,17,19,54,49,61,27,56,46,36,45,32,43,59,8,42,23,29,44,78,45,22,57,7,22,42,31,20,36,25,13,1,21,49,36,25,31,14,19,12,1
>Marker29594	aaxbb	2
CCTTTACAAGGTTCACAAACATAGCACTTGAACTTAGGAGCAGAGGCACTTGCTTTGTTCTATCACTTTGAAACTCATTAGCATTGGCAACTGTGACACCXXXXXXXXXXATATAAAAATATTGATCAACAAATTTACATGGGTAAAAGGTTCACATTCACTTCACTATTACCAAATAAGACTTATTAAAAATATATTTGGCTTAAAATA	P,ad,ae,af,ah,aq,ar,as,au,av,ax,ba,bc,bg,bk,bq,bs,bu,by,bz,cb,cc,ce,cf,cg,ch,ci,ck,co,cq,cv,cw,cx,da,dg,dh,dj,dq,dr,ds,du,dv,dx,dz	6,1,1,1,6,1,1,3,1,2,1,1,1,1,4,1,2,2,1,1,2,1,6,3,3,2,1,1,2,2,1,2,1,3,2,1,2,1,2,1,1,1,1,1
CCTTTACAAGGTTCACAAACATAGCACTTGAACTTAGGAGCAGAGGCACTTGCTTTATTCTATCACTTTGAAACTCATTAGCATTGGCAACTGTGACACCXXXXXXXXXXATATAAAAATATTGATCAACAAATTTACATGGGTAAAAGGTTCACATTCACTTCACTATTACCAAATAAGACTTATTAAAAATATATTTGGCTTAAAATA	M,aa,ac,ae,af,aj,ak,am,ao,ap,ay,az,bb,be,bi,bk,bo,br,bt,bv,bz,cb,cc,cd,cl,cm,co,cp,cr,cs,cw,cy,db,de,df,dh,di,dj,dk,dm,dn,do,dp,dq,dx,ea	6,1,1,2,1,1,5,3,2,4,1,1,1,1,3,1,1,1,1,1,3,1,1,2,2,1,2,1,2,1,2,1,1,2,1,1,2,2,6,7,1,3,3,3,1,4
>Marker29646	aaxbb	2
TGTTGGACTTATCCGGGTCCAGAGGGTGCCTGGTAGGCGCCATACCTGCAAATATATAGATGGCATCAGCGATTAACTGAGCCACATGAATGCTCATCCGXXXXXXXXXXATCTGAGTCAGGGTGGTCATGTTGGTGCGCATGATCCGCACTCGTCTCCCGGCAGCAGTCTGGGCAAAATCCTGCCCCGGTATACATAGCAACTGGGCGA	M,aa,ab,ac,ae,af,aj,ak,am,an,ao,ap,at,au,aw,ax,ay,az,ba,be,bf,bh,bi,bk,bm,bn,bo,bp,bq,br,bs,bt,bv,bw,by,bz,ca,cb,cc,cd,cf,ch,ci,cj,ck,cl,cm,co,cp,cr,cs,cu,cv,cw,cx,cy,cz,db,dc,de,df,dh,dj,dk,dm,dn,do,dp,dq,dt,dx,dz,ea	36,11,2,9,7,1,4,2,11,3,10,7,2,4,3,4,4,3,1,5,3,5,4,2,3,2,1,4,2,8,4,6,5,3,2,4,3,6,5,3,6,3,3,3,2,4,4,10,3,4,8,4,2,3,12,6,4,2,2,8,5,4,6,6,6,8,9,4,4,1,4,1,3
TGTTGGACTTATCCGGGTCCAGAGGGTGCCTGGTAGGCGCCATACCTGCAAATATATAGATGGCATCAGCGATTAACTGAGCCACATGAATGCTCATCTGXXXXXXXXXXATCTGAGTCAGGGTGGTCATGTTGGTGCGCATGATCCGCACTCGTCTCCCGGCAGCAGTCTGGGCAAAATCCTGCCCCGGTATACATAGCAACTGGGCGA	P,ad,af,ag,ah,ai,ak,al,am,an,aq,ar,as,at,au,av,aw,ax,ay,az,ba,bb,bc,bd,be,bf,bg,bh,bj,bk,bl,bm,bn,bo,bp,bq,bs,bt,bu,bv,bw,by,cb,cc,ce,cf,cg,ch,ci,cj,ck,cm,cn,co,cp,cq,cs,ct,cv,cw,cx,cz,da,db,dd,df,dg,dh,di,dl,dq,dr,ds,dt,du,dv,dw,dx,dy,dz,ea	56,7,3,2,5,7,4,9,9,3,8,5,2,6,4,10,2,3,8,4,2,19,9,3,4,4,11,2,6,3,12,7,5,2,4,5,5,6,5,6,6,8,7,8,8,4,9,5,2,4,2,3,5,2,4,7,3,11,1,1,5,2,7,1,2,1,2,2,4,4,4,4,4,4,7,7,5,4,2,2,3
>Marker29851	aaxbb	2
CCTTATTAGAAAATGATTTGGTACAATTGGTTGTTGATAAACAACATCATTCTAAACAGTGAGTATTGGGCTCATGTTGTTCTTATCACACATGTCCACAXXXXXXXXXXAATCGTTAGAACTGTAAGGTGGAAACTCTTTAGTTTTGTAAGCATTGTATCTATGGGAAGCAACATAAGATGAAATTCCCAAAGGTGGTGCACACTACAA	M,ae,ak,am,ao,ap,az,bb,bi,bm,bn,bo,bp,bw,ca,cc,ch,co,cr,cw,dc,de,dh,dk,dp	2,1,1,1,1,1,1,2,2,1,1,1,2,1,1,2,1,1,4,1,1,1,2,1,1
CCTTATCAGAAAATGATTTGGTACAATTGGTTGTTGATAAACAACATCATTCTAAACAGTGAGTATTGGGCTCATGTTGTTCTTATCACACATGTCCACAXXXXXXXXXXAATCGTTAGAACTGTAAGGTGGAAACTCTTTAGTTTTGTAAGCATTGTATCTATGGGAAGCAACATAAGATGAAATTCCCAAAGGTGGTGCACACTACAA	P,ai,ar,as,at,ba,bf,bg,bj,bm,bn,ce,ci,cw,cz,dr,ds,dv,dw	8,1,4,1,2,1,3,1,1,1,1,1,1,1,1,2,2,1,1
>Marker30217	aaxbb	2
AACATGGTACAAAGGAGATAAAATTGAAAGAAGAGCAACAAGAGAAGAAAATGAAAGTGAATGATAAAAGTGTGTTGCACAATACATTATGGACACTAGTXXXXXXXXXXAGAACTATTAAATGACTAATGAATCAATCTTCCAAACTAACACTTAGGAATGATATACACTTCAATATAATTGAAAAACAACTGCTTTTTGTTAAACAAG	M,ac,aj,am,ao,at,au,be,bh,bi,bv,bw,by,cd,cj,cl,cu,cw,dc,de,dg,dk,dm,dp,ea	4,1,1,1,1,1,1,2,1,1,1,1,1,1,1,2,1,1,1,1,1,1,1,1,1
AACATGGTACAAAGGAGATAAAATTGAAAGAAGAGCAACAAGAGAAGAAAATGAAAGTGAATGATAAAAGTGTGTTGCACAATACATTATGGACACTAGTXXXXXXXXXXCGAACTATTAAATGACTAATGAATCAATCTTCCAAACTAACACTTAGGAATGATATACACTTCAATATAATTGAAAAACAACTGCTTTTTGTTAAACAAG	P,af,ag,ak,am,an,ar,ay,az,bc,bj,bv,ce,cg,co,cp,cq,dl,ds,dv,dw,ea	1,2,2,2,3,1,2,2,1,1,1,1,2,1,3,1,2,1,1,1,1,2
>Marker30226	aaxbb	2
TGGAATTAATAATAGGAATTGAAACGATCGATGGACAAGGAAAGCAAGAACACCATATGCGAGGGTCCAACTCCAACACCAATGAACATCAACTAACCCAXXXXXXXXXXAAAATATATCATCAGCTGACACCTTTATATGGAAAAAAAACATTAATAATTGAACAAACTTTATTCTATCTTCTTTTCCATATGTATAGACCATAAGGTA	M,ab,ac,ae,af,ah,ai,aj,ak,am,ao,ap,ar,as,at,au,av,aw,ay,az,ba,bb,bd,be,bf,bg,bh,bi,bk,bl,bm,bn,bo,bp,bq,bs,bt,bv,bw,by,bz,ca,cd,ce,cg,ch,ci,cj,ck,cl,cm,co,cp,cq,cr,cs,ct,cu,cv,cw,cx,cy,cz,db,dc,de,df,dg,dh,dk,dl,dm,dn,do,dq,dr,ds,dt,du,dv,dw,dx,dy,dz,ea	58,4,5,13,4,5,7,5,6,24,8,6,7,1,6,9,7,12,6,4,11,7,8,6,2,9,7,11,2,6,7,9,15,8,3,5,10,7,4,5,4,3,5,3,13,5,4,3,3,7,1,5,1,3,7,5,2,11,13,8,8,6,7,18,4,5,5,6,2,2,4,2,10,7,3,7,6,5,8,3,2,3,1,6,1
TGGAATTAATAATAGGAATTGAAACGATCGATGGACAAGGAAAGCAAGAACATCATATGCGAGGGTCCAACTCCAACACCAATGAACATCAACTAACCCAXXXXXXXXXXAAAATATATCATCAGCTGACACCTTTATATGGAAAAAAAACATTAATAATTGAACAAACTTTATTCTATCTTCTTTTCCATATGTATAGACCATAAGGTA	P,aa,ab,ac,ad,af,ag,ah,ai,aj,ak,al,an,ao,ap,aq,ar,as,at,au,av,ax,ay,az,bc,be,bf,bh,bj,bk,bm,bp,bq,br,bs,bt,bu,bv,bz,ca,cb,cc,cd,ce,cf,ci,cj,ck,cl,cm,cn,co,cp,cq,cs,ct,cy,cz,da,db,dc,dd,df,dg,dh,di,dj,dk,dl,do,dp,dq,dt,du,dv,dw,dx,dy,ea	54,8,1,6,8,6,10,4,10,3,3,9,8,2,6,11,2,8,6,6,3,9,6,1,10,2,3,7,13,7,3,5,4,6,6,7,6,4,1,3,5,11,4,3,10,8,11,4,4,9,11,3,6,5,8,6,3,2,8,1,3,4,3,6,7,11,1,8,2,8,11,7,6,1,2,7,8,6,3
>Marker30251	nnxnp	2
TTGACAGCCATTCAAGAATCAAGTAAAAAGATGTGACTGTTGAGAATATTTTCTGAAAAGCTTCTCTGCTAATCGATTACAGTATGTGTGTAATCGATTAXXXXXXXXXXAAACGTTCAATAACTGCTGGTAATCGATTACCATATATGTTTAATCGATTACACAGTACAAATTTTGAATTCAAATTTAATAGCTGTTGTAAATCGTTTT	M,P,ae,af,ah,ak,al,am,an,ap,as,au,ba,bb,bd,be,bg,bi,bk,bw,bz,cb,ce,cf,cg,ch,ck,co,ct,cx,dc,de,dg,dj,dk,dl,dp,dw,dz	2,9,1,1,2,1,1,1,2,1,3,1,1,1,1,2,1,1,4,1,2,1,1,1,1,1,1,1,1,1,2,1,1,1,1,1,1,2,5
TTGACAGCCATTCAAGAATCAAGTAAAAAGATGTGACTGTTGAGAATATTTTCTGAAAAGCTTCTCTGCTAATCGATTACAGTATGTGTGTAATTGATTAXXXXXXXXXXAAACGTTCAATAACTGCTGGTAATCGATTACCATATATGTGTAATCGATTACACAGTACAAATTTTGAATTCAAATTTAATAGCTGTTGTAAATCGTTTT	M,aa,ac,aj,am,ao,ap,au,bt,cb,ci,cr,cu,cv,dc,de,dk,dz	6,1,2,1,3,1,1,1,1,1,1,2,2,1,1,2,2,1
>Marker30314	aaxbb	2
TGGATCTTCTTCATCAATGGAGTCCTTTACTTCTTGAAGATCAATGACAGCAGAATGGAGAAGGAGGAAAGGTGATTGGAGACGCCACTTCAACGAGAAGXXXXXXXXXXGGGAGAGGGAGGAAGAGGGCACAAAATTTATGCCTCAAATGAGGTTTGAAATTTGAAGTCTAATTTCTCAAATGATCAAAGTTGAAAAAATGCACACGCA	P,ad,af,ag,ah,ai,al,am,an,aq,ar,as,at,au,av,aw,ax,ay,az,ba,bb,bc,bd,be,bf,bg,bh,bj,bk,bl,bm,bn,bo,bp,bq,br,bs,bt,bu,bv,bw,by,bz,ca,cb,cc,ce,cf,cg,ch,ci,cj,ck,cm,cn,co,cp,cq,cs,ct,cu,cv,cw,cx,cz,da,db,dc,dd,de,df,dg,dh,di,dl,dq,dr,ds,dt,du,dv,dw,dx,dy,dz,ea	138,16,10,15,19,25,14,22,11,19,10,12,10,6,18,6,11,7,4,6,12,24,17,13,7,11,1,12,7,17,4,5,5,6,3,1,15,8,28,15,9,10,4,8,17,8,24,17,28,13,5,9,7,5,13,11,10,24,14,26,1,6,16,4,12,20,2,1,13,1,8,10,9,10,11,5,15,13,7,13,17,13,11,4,11,3
TGGATCTTCTTCATCAATGGAGTCCTTTACTTCTTGAAGATCAATGGCAGCAGAATGGAGAAGGAGGAAAAGTGATTGGAGACGCCACTTCAACGAGAAGXXXXXXXXXXGGGAGAGGGAGGAAGAGGGCACAAAATTTATGCCTCAAATGAGGTTTGAAATTTGAAGTCTAATTTCTCAAATGATCAAAGTTGAAAAAATGCACACGCA	M,aa,ab,ac,ae,af,aj,ak,am,an,ao,ap,at,au,aw,ax,ay,az,ba,bb,be,bh,bi,bk,bm,bn,bo,bp,bq,br,bs,bt,bv,by,bz,ca,cb,cc,cd,ch,ci,cj,ck,cl,cm,co,cp,cr,cs,cu,cv,cw,cx,cy,cz,db,dc,de,df,dh,di,dj,dk,dl,dm,dn,do,dp,dq,dt,dx,dy,dz,ea	122,8,13,17,17,9,26,14,18,11,13,14,2,8,7,8,8,3,10,9,5,26,13,6,11,4,7,10,6,17,10,25,5,7,20,9,12,12,31,15,11,16,11,27,4,7,7,17,11,24,6,8,8,13,11,9,13,12,6,13,14,20,26,6,27,11,17,11,9,6,14,4,6,3
>Marker30618	aaxbb	2
TTCAGGACTCTATAGTGAGGATTTTCGTTCTGAACCTAATTATTGTGAAAAGAGATAGAAATGAAAAAGAAAAAGAAGAATCGGGGAATCATGGCTTTTCXXXXXXXXXXGGTGCTAGGTTGTGGTTAGCTGAGACGGAATAGATTTTTGAGGCGATGGGTTGCCTTGAGGAGCATAAGGTCCTTTATGCGACATTTATGCTCCAAGGAG	M,ab,ac,ak,am,an,ao,ap,au,ax,az,bi,bk,bm,bo,bq,ch,ck,cl,cs,cv,cy,dc,di,dj,dk,dl,dm,do,dq,dx,dz,ea	6,1,1,1,3,1,2,1,1,1,1,2,1,1,1,1,2,2,1,1,1,2,1,1,1,2,1,1,2,1,1,2,3
TTCAGGACTCTATAGTGAGGATTTTCGTTTTGAACCTAATTATTGTGAAAAGAGAAAGAAATGAAAAAGAAAAAGAAGAATCGGGGAATCATGGCTTTTCXXXXXXXXXXGGTGCTAGGTTGTGGTTAGCTGAGACGGAATAGATTTTTGAGGCGATGGGTTGCCTTGAGGAGCATAAGGTCCTTTATGCGACATTTATGCTCCAAGGAG	P,ad,ag,ah,ai,al,am,an,as,au,aw,ay,bb,bc,bd,bf,bj,bk,bm,bt,bu,bv,cc,ce,cg,cn,cq,cs,ct,cx,dg,di,dl,dq,dr,du,dx,dz,ea	6,1,2,1,1,1,4,1,1,1,1,1,1,2,1,1,1,1,1,1,1,1,1,2,4,1,2,1,1,1,2,1,1,1,1,1,1,2,2
>Marker30659	aaxbb	2
TCGAACCCAAAGCTTCGAATGGTCATCGCTTCATTCTCGTGGCGATAGATTATTTCACCAAATGGGTCGAAGCGGCTTCCTATACCAATGTCACGAGGAGXXXXXXXXXXTAGGAAGATCATTACTGACAATGGCACCAATCTGAATAACAAAATGATGCAGGAAATGTGCGGGGATTTAAAGATCCAGCATCATAACTCCACCCCCTAT	P,ad,af,al,an,aq,ar,au,av,bc,bd,be,bj,bu,bw,cc,ce,ci,cj,ck,cn,co,cp,cz,da,di,dl,dr,dv,ea	6,3,1,1,1,1,1,1,4,1,1,2,1,1,1,1,1,1,1,2,1,1,1,1,1,2,3,1,1,2
TCGAACCCAAAGCTTCGAATGGTCATCGCTTCATTCTCGTGGCGATAGATTATTTCACCAAATGGGTCGAAGCGGCTTCCTATACCAATGTCACGAGGAGXXXXXXXXXXTAGGAAGATCATTACTGACAATGGCACTAATCTGAATAACAAAATGATGCAGGAAATGTGCGGGGATTTAAAGATCCAGCATCATAACTCCACCCCCTAT	M,ab,ae,ap,at,aw,be,bf,bh,bn,bp,bq,bs,bt,bv,bw,ca,ci,cm,cu,cw,db,dc,dm,dy,dz,ea	6,1,2,2,1,1,1,1,2,2,1,2,1,1,1,1,1,2,1,1,1,3,1,1,1,1,1
>Marker30670	None	2
TCACTCTTTTCCAAAGAAAGACCAAGGTCAAGGCATCTTAGGGGCGGCACCTTCTAAGCCCAAACATGATAAGGGGAAGACAATAGAAAAGCAACTCCATXXXXXXXXXXAAGAAAACCATGATTATGAGGAGCCATGACATTTATAGTAGCCAATATGAGGCTACTACTTCACCTTCCTCTAGTGAAAGTGAAGCAGCAAAAGGGGAAG	P,af,ah,ai,ak,am,as,bc,bj,bk,bn,bo,bp,bu,bv,cm,cw,da,df,dv,dw,ea	3,1,1,2,1,1,1,1,1,1,1,1,1,1,1,1,1,1,1,1,2,2
TCACTCTTTTCCAAAGAAAGACCAAGGTCAAGGCATCTTAGGGGCGGCACCTTCTAAGCCCAAACATGATAAGGGGAAGACAATAGAAAAGCAACTCCATXXXXXXXXXXAAGAAAACCATGATTATGAGGAGCCATGACATTTATAGTAGCCAATATGAGGCTACTACTTCACCTTCCTCTAGTGAAAGTGAAGAAGCAAAAGGGGAAG	ab,af,aj,ap,bf,bh,bi,bv,cc,ci,ck,cr,cs,cw,cy,cz,dc,dn,dp	1,2,1,1,1,2,2,1,1,1,1,1,1,1,2,1,2,1,1
>Marker30970	aaxbb	2
TATATTTAGGGCTCCATAATGTAGGTAGGGTACCCTAGAAATGTAGGATTTTTCAGCCCTTGTATTTTAGGGCACCTAAACTAGTTTTTGTATTAGGGGTXXXXXXXXXXCCAATCCAATTAAATTTTAGAGGGGGAGGTGAGAATTTGCTTACTACACCCCATTGCCACATCATATAGTCACACTTTGTGCATGTCCTTCATGCTTTAC	P,ad,af,ag,ah,ai,al,am,an,aq,ar,as,at,au,av,aw,ax,ay,az,ba,bb,bc,bd,be,bf,bg,bh,bj,bk,bl,bm,bn,bo,bp,bq,bs,bt,bu,bv,bw,by,bz,ca,cb,cc,ce,cf,cg,ch,ci,cj,ck,cm,cn,co,cp,cq,cs,ct,cu,cv,cw,cx,cz,da,db,dd,df,dg,dh,di,dl,dq,dr,ds,dt,du,dv,dw,dx,dy,dz,ea	384,30,12,30,27,31,32,40,17,33,34,49,14,21,34,22,13,17,24,10,19,45,32,16,22,15,2,31,8,44,17,26,21,24,17,15,25,80,20,4,30,7,23,23,19,35,59,68,47,13,32,21,16,49,25,12,55,36,75,1,27,20,13,26,39,3,19,12,42,21,22,24,27,41,46,11,43,31,22,24,16,19,7
TATATTTAGGGCTCCATAATATAGGTAGGGTACCCTAGAAATGTAGGATTTTTCAGCCCTTGTATTTTAGGGCACCTAAACTAGTTTTTGTATTAGGGGTXXXXXXXXXXCCAATCCAATTAAATTTTAGAGGGGGAGGTGAGAATTTGCTTACTACACCCCATTGCCACATCATATAATCACACTTTGTGCATGTCCTTCATGCTTTAC	M,aa,ab,ac,ae,af,ai,aj,ak,am,an,ao,ap,as,at,au,aw,ax,ay,az,ba,bb,be,bh,bi,bk,bm,bn,bo,bp,bq,br,bs,bt,bv,bw,by,bz,ca,cb,cc,cd,ch,ci,cj,ck,cl,cm,co,cp,cr,cs,cu,cv,cw,cx,cy,cz,db,dc,de,df,dh,di,dj,dk,dl,dm,dn,do,dp,dq,dt,dv,dx,dy,dz,ea	406,19,48,34,33,8,1,37,36,47,21,51,45,1,17,24,14,19,8,22,14,16,16,31,20,21,25,25,15,26,17,54,25,29,17,11,43,63,25,21,21,42,50,18,35,31,65,11,14,12,32,27,57,17,20,13,38,16,57,44,60,18,37,37,48,41,19,72,63,56,45,38,16,1,18,22,18,6
>Marker31039	None	2
CTGTCCTCCTTAGCCTCATTTTTCGTCATTCTCCTAAGCTGCGCCCTCTCTGACATCGCCTTCATTGTCGACGTCGCAGGCACATCCCCAATCCCTCTCTXXXXXXXXXXTCTCTTCTCTTTTTGCTTAGCACAAAATTATTTCTTGTGCTCAAGATAAATTTATGATTTTACTTATCAATTTCTAGGCTGGTGTGATGTACCCGATATT	ak,am,an,ao,bk,bw,bz,cd,cl,cr,db,de,dh,dn,dz,ea	2,1,1,1,3,1,3,1,1,1,1,1,1,1,1,4
CTGTCCTCCTTAGCCTCATTTTTCGTCATTCTCCTAAGCTGCGCCCTCTCTGACATCGCCTTCATTGTCGACGTCGCAGGCACATCCCCAATCCCTTTCTXXXXXXXXXXTTTCTTCTCTTTTTGCTTAGCACAAAATTATTTCTTGTGCTCAAGATAAATTTATGATTTTACTTATCAATTTCTAGGCTGGTGTGATGTACCCGATATT	P,ag,ai,al,am,ar,as,ax,bc,be,bg,bq,ce,cf,cg,ch,cm,cn,co,cq,da,di,dv,dz	5,1,1,1,1,1,2,1,2,1,2,1,2,1,1,1,1,1,1,2,1,2,1,2
>Marker31059	aaxbb	2
TAACCTTTACACAATTACTTGAACTTGTTCACCAAAAACTAAACATTGAACCACAATAACATATCCAACATCTTCACTTTCGGTGCCCTATATTTGATTCXXXXXXXXXXAAGCAACCAACGTGGCTTAACCTCCAATATTGAGGACTTATCAGATGAATACGAGACTTGTTGGGTAAAAAACCATGGTAGTGATACTGATTCCTCTTCC	M,aa,ab,ac,ae,af,aj,ak,am,an,ao,ap,as,au,aw,ax,ay,az,ba,bb,be,bh,bi,bk,bm,bn,bo,bp,bq,br,bs,bt,bv,by,bz,ca,cb,cc,cd,ch,ci,cj,ck,cl,cm,cp,cr,cs,ct,cu,cv,cw,cx,cy,cz,db,dc,de,df,dh,di,dj,dk,dl,dm,dn,do,dp,dq,dt,dx,dz,ea	49,5,7,7,8,3,2,8,2,5,11,12,1,5,4,6,3,5,2,9,2,9,11,9,4,5,3,4,7,6,7,8,3,3,10,2,6,3,8,3,4,8,1,6,4,1,12,8,2,12,2,5,8,8,4,9,9,5,1,4,5,8,5,8,11,7,5,5,2,4,3,3,3
TAACCTTTACACAATTACTTGAACTTGTTCACCAAAGACTAAACATTGAACCACAATAACATATCCAACATCTTCACTTTCGGTGCCCTATATTTGATTCXXXXXXXXXXAAGCAACCAACGTGGCTTAACCTCCAATATTGAGGACTTATCAGATGAATACGAGACTTGTTGGGTAAAAAACCATGGTAGTGATACTGATTCCTCTTCC	P,ad,ag,ah,ai,ak,al,am,an,aq,ar,as,at,au,av,aw,ax,ay,az,ba,bb,bc,bd,be,bf,bg,bj,bk,bl,bm,bn,bo,bp,bq,bs,bt,bu,bv,bw,by,ca,cb,cc,ce,cf,cg,ch,ci,cj,ck,cm,cn,co,cp,cq,cs,ct,cv,cw,cx,cz,da,dd,df,dg,di,dl,dq,dr,ds,dt,du,dv,dw,dx,dy,dz,ea	60,16,6,11,7,1,8,16,6,14,4,15,1,2,11,8,3,4,2,1,5,11,11,3,12,10,10,5,12,4,5,2,2,1,3,8,17,1,6,7,6,2,3,8,6,14,1,1,2,5,2,6,2,2,8,8,16,3,4,4,3,6,8,3,7,6,5,1,2,8,2,5,1,5,3,3,5,2
>Marker31308	aaxbb	2
TAGTCCAAGCAGCTATTAGACGCTTCTGTTAGGGGAAAGATAAAGTTGAAAACCCCTGAAGAAGCCGTGGATCTTATTGAATATATGGCTGCAAGTGACAXXXXXXXXXXAAGGAAAAGTCTTCTGGAACTTACATCACAAGATGCGTTGTTGGCACAGAACAAGTTGTTGTCCAAGCAATTGGAAGCATTGACCGAAACACTATGTAAA	M,ab,ac,ae,af,ak,am,ao,ap,au,az,bi,bk,bo,bq,bs,bz,cc,ci,cj,ck,co,cu,cy,cz,db,dc,dj,dk,dl,dp,dx,dz,ea	4,1,1,1,1,2,1,1,1,1,1,1,1,1,1,1,2,1,2,3,1,2,1,1,2,2,1,1,2,1,1,1,2,1
TAGTCCAAGCAGCTATTAGACGCTTCTGTTAGGGGAAAGATAAAGTTGAAAACCCCTGAAGAAGCCGTGGATCTTATTGAATATATGGCTGCAAGTGACAXXXXXXXXXXAAGGAAAAGTCTTCTGGAACTTACATCACAAGATGCGTTGTTGGCACAGAACAAGTTGTTGTCCAAGCAATTGGAAGCATTGACCGAAACACTAAGTAAA	P,ag,ah,ai,al,am,as,at,bb,bc,bd,bg,bj,bk,bs,bt,bu,by,cb,ce,cf,ci,cw,da,dg,dh,dr,dt,dv,dw,dz,ea	6,2,1,1,2,1,1,1,1,2,1,1,1,1,1,1,1,1,3,1,2,1,1,2,2,1,1,1,1,1,1,1
>Marker31432	aaxbb	2
CTTCCGTACTTAGCTCTTTAGAGATAATAAAGTCCCTTATTTGAATGATTTTCTTTATCAAAACTGAATCTGATGAAGAAGTATTGTAATTCCACACATCXXXXXXXXXXGTAATGGTGAACCCACCGAACCCATAGAGAATCATTCTTACAATGAAAGTCCCACAGGATACGGGAAAGAAGCATAAGGTTCCAGTCCTTGAGATTAAAA	M,ac,ae,ak,am,bh,bi,bk,br,bz,cb,cc,cd,cf,ch,ci,cj,cl,cp,cr,cu,cv,cw,cy,de,df,dg,dh,dj,dk,dm,dn,do,dq,dz,ea	11,1,1,1,2,4,1,4,1,1,3,1,1,3,2,1,1,3,1,3,5,2,1,2,3,2,1,1,2,3,2,2,1,3,2,6
CTTCCGTACTTAGCTCTTTAGAGATAATAAAGTCCTTTATTTGAATGATTTTCTTTATCAAAACTGAATCTGATGAAGAAGTATTGTAATTCCACACATCXXXXXXXXXXGTAATGGTGAACCCACCGAACCCATAGAGAATCCTTCTTACAATGAAAGTCCCACAGGATACGGGAAAGAAGCATAAGGTTCCAGTCCTTGAGATTAAAA	P,af,ah,ai,ak,al,am,an,aq,as,au,bc,bd,bf,bj,bk,bu,bv,ce,cf,cg,ch,ci,cn,co,cp,cq,dc,dg,di,dq,du,dw,dx,dz,ea	8,1,1,1,2,1,3,2,1,1,3,2,1,1,2,2,1,2,4,1,2,2,1,1,1,1,1,1,1,1,2,1,2,2,2,2
>Marker31497	aaxbb	2
TAATAAGGTGATTCTTGGCATAAAATGGAAGAATGAGATGATAAAACGTAGGTTAAGTGGTGGCTGGATAGAAATATAGAAATGGAAATAATTCAAGCTAXXXXXXXXXXGCTCCAAATGAGGTGATTCCAAAACGAGGTGAAAGATCTCGTTTTGAAATTCAATTTAGGCTCAAGAATCAGTTAATTTGAGGGCATAAAACGAGAGTTA	M,aj,ak,am,an,aw,bh,bi,bs,by,ch,ci,cj,cl,cp,cs,cz,dc,dh,dk,dl,dx,dz	6,2,1,1,1,1,2,1,1,2,1,2,1,1,1,2,1,1,1,2,1,1,1
TAATAAGGTGATTCTTGGCATAAAATGGAAGAATGAGATGATAAAACGTAGGTTAAGTAGTGGCTGGATAGAAATATAGAAATGGAAATAATTCAAGCTAXXXXXXXXXXGCTCCAAATGAGGTGATTCCAAAACGAGGTGAAAGATCTCGTTTTGAAATTCAATTTAGGCTCAAGAATCAGTTAATTTGAGGGCATAAAACGAGAGTTA	P,ac,ag,ah,ai,ak,am,ar,bd,bk,bl,bq,bu,by,cb,ce,cg,cj,ck,cn,cs,ct,cw,dx,dz	4,1,1,3,1,1,3,1,1,2,1,1,1,1,1,1,3,1,1,2,1,1,1,1,1
>Marker31623	aaxbb	2
CTTTAAGTCGTGGTTTCCTTTCTTTTGTCATTTGTTCGTAACAATTCCATATTGTTCGAATATTGCCTGGTTTGAAAACCTTTATGTATATCTCTTTTTTXXXXXXXXXXTCTGATCTTTGACCGAGAACTTTTTTTTTGCAGCACACTGGTAGCTTAACATTGAACGGATCTTCTCTCTTGGGGACATCCTTTCATTCCTCCTCCCCGG	M,aa,ac,ae,af,aj,am,an,ao,ap,at,au,aw,ax,ay,az,ba,be,bf,bh,bi,bk,bn,bp,bq,br,bs,bv,bw,by,bz,ca,cc,cd,cf,ci,cl,cm,co,cp,cr,cs,cu,cy,cz,db,dc,de,dh,di,dj,dk,dm,dn,do,dp,dt,dx,dy,dz	12,6,11,5,1,5,6,2,4,13,1,2,3,4,2,4,6,3,4,4,5,1,1,2,4,3,4,2,2,1,3,1,1,1,1,3,2,1,3,1,6,1,1,2,5,4,4,1,3,2,4,2,5,4,4,2,1,1,2,4
CTTTAAGTCGTGGTTTCCTTTCTTTTGTCATTTGTTCGTAACAATTCCATATTGTTCGAATATTGCCTGGTTTGAAAACCTTTATGTATATCTCTTTTCTXXXXXXXXXXTCTGATCTTTGACCGAGAACTTTTTTTTTGCAGCACACTGGTAGCTTAACATTGAACGGATCTTCTCTCTTGGGGACATCCTTTCATTCCTCCTCCTCGG	P,ad,af,ag,ah,ai,ak,al,am,an,aq,ar,as,at,au,av,aw,ax,ay,az,ba,bb,bc,bd,be,bg,bj,bl,bm,bn,bo,bp,bs,bt,bv,bw,by,ca,cb,cc,ce,cf,cg,ch,cj,ck,cn,co,cq,ct,cv,cx,da,dd,dg,dh,dq,dr,ds,dt,du,dv,dw,dx,dy,ea	34,10,1,2,4,4,1,5,3,4,2,6,3,2,4,9,5,4,3,1,9,11,7,5,2,10,5,4,1,1,1,2,2,5,7,2,2,1,1,2,4,1,3,1,2,1,4,3,6,2,2,3,5,3,1,5,2,1,3,3,4,6,3,3,2,1
>Marker31634	aaxbb	2
TGTTGGACTTATCCGGGTCCAGAGGGTGCCTGGTAGGCGCCATACCTGCAAATAGATAGATGGCATCAGCGATTAACTGAGCCACGTGAATGCTCATCCGXXXXXXXXXXATCTGAGTCAGGGTGGTCATGTTGGTGCGCATGATCCGCACCAGTCTCCCGACAGCATTCTGGGCAAAATCTTGCCCCGGTATACATAGCAAATGGGCGA	P,ad,af,ag,ah,ai,ak,al,am,an,aq,ar,as,at,au,av,aw,ax,ay,az,ba,bb,bc,bd,be,bf,bg,bj,bk,bl,bm,bn,bo,bp,bq,bs,bt,bu,bw,by,bz,ca,cb,cc,ce,cg,ch,ci,cj,ck,cm,cn,co,cp,cq,cs,ct,cv,cw,cx,cz,da,dd,df,dg,dh,di,dl,dq,dr,ds,dt,du,dv,dw,dx,dy,dz,ea	54,6,3,7,5,10,3,15,9,2,8,10,5,4,5,5,5,2,5,1,3,16,10,4,8,3,11,10,3,11,2,1,3,1,8,2,5,4,3,6,3,2,4,4,5,13,4,4,5,5,3,8,5,1,13,5,2,2,3,2,5,4,5,4,4,3,1,2,3,7,3,5,4,8,5,3,4,5,7
TGTTGGACTTATCCGGGTCCAGAGGGTGCCTGGTAGGCGCCATACCTGCGAATAGATAGATGGCATCAGCGATTAACTGAGCCACCTGAATGCTCATCCGXXXXXXXXXXATCTGAGTCAGGGTGGTCATGTTGGTGCGCATGATCCGCACCAGTCTCCCGACAGCATTCTGGGCAAAATCTTGCCCCGGTATACATAGCAAATGGGCGA	M,aa,ab,ac,ae,af,ai,aj,ak,am,an,ao,ap,at,au,aw,ax,ay,az,ba,be,bf,bh,bi,bk,bm,bn,bo,bp,bq,br,bs,bt,bv,bw,by,bz,ca,cb,cc,cd,cf,cg,ch,ci,cj,ck,cl,cm,co,cq,cr,cs,cu,cv,cw,cx,cy,cz,db,dc,de,df,dg,dh,di,dj,dk,dm,dn,do,dp,dq,dt,dx,dy,dz,ea	44,9,1,6,9,2,1,7,3,13,4,5,6,6,5,1,2,1,2,3,4,5,4,6,1,7,3,7,2,7,7,5,2,3,1,4,5,3,7,4,2,5,1,10,5,8,4,9,1,6,1,10,3,4,5,5,4,15,3,5,7,12,1,4,7,2,7,9,9,7,8,1,2,4,4,4,4,7
>Marker31644	aaxbb	2
TCAAACTTTATTTAATAAGCATTTGAATGGCATGGATTCTTCGAATCTTATCTAAAATGTTCCCAACGCATCAGTAGATATTTTGATAATCTGACTCTGAXXXXXXXXXXAAGACTTCTGAGCTTATTTGTTAGTATCTCAAAATCATCTTTGCTCTTAATAATACTGAGACGCACGTAACGTTCATCTGCACTAAAGATACTTCCTTCA	M,aa,ac,ae,af,ah,ak,am,ao,ap,ar,at,av,aw,ay,ba,bb,bg,bi,bk,bl,bm,bn,bo,bq,br,bv,bw,by,cg,ci,cj,cl,cp,cq,cr,cs,ct,cu,cv,cw,cx,cy,cz,dc,di,dk,dl,dm,dn,dp,dr,ds,du,dv,dw,dx,ea	8,3,1,1,1,1,2,3,2,1,1,1,2,4,1,2,3,1,6,2,2,1,2,2,1,1,3,1,1,2,3,2,1,1,1,2,1,1,1,1,2,1,1,1,1,1,3,2,2,10,2,1,7,2,2,2,2,2
TCAAACTTTATTTAATAAGCATTTGAATGGCATGGATTCTTCGAATCTATCTAAAATGTTCCCAACGCATCAGTAGATATTTTGATAATCTGACTCTGATXXXXXXXXXXAAGACTTCTGAGCTTATTTGTTAGTATCTCAAAATCATCTTTGCTCTTAATAATACTGAGACGCACGTAACGTTCATCTGCACTAAAGATACTTCCTTCA	P,ad,af,ah,ai,al,an,ao,ap,aq,as,at,au,av,aw,ax,ay,az,ba,bb,bc,be,bg,bj,bk,bm,bo,bq,br,bs,bv,bw,ca,cb,cc,cd,ce,cf,cg,ch,ci,ck,cm,cn,cs,ct,da,dh,di,dj,dl,dq,dr,dt,du,dv,dw,dx,dy	10,6,1,2,6,2,1,1,3,4,1,3,1,2,1,1,1,2,1,1,3,3,1,3,2,1,2,3,1,1,1,1,1,2,2,1,2,1,1,3,2,4,3,2,2,1,3,2,2,1,1,1,1,1,1,1,1,1,1
>Marker31759	aaxbb	2
AGCGAAGGCTTTGGGAGGAATTAAAGGAGAGAAGACAAAGAAGCTATTGCGATAGGTGGTGTGTAGGTTTACTAATTGGTTTTTTGGTATATGACTGATTXXXXXXXXXXATGATGTGTTTGTTTTCTTTTGTATATGGGTTATGGTACCGCTTGTGCCATCGTCAATATATTTATTTGATGATAATAAGAAAGAAAGCGAGAGAAGTAT	M,aa,ab,ac,ae,af,aj,ak,am,an,ao,ap,ar,at,au,aw,ax,ay,az,ba,bb,be,bh,bi,bk,bm,bn,bo,bp,bq,br,bs,bt,bv,bw,by,bz,ca,cb,cc,cd,ch,cj,ck,cl,cm,co,cp,cr,cs,cu,cv,cw,cx,cy,cz,db,dc,de,df,dh,di,dj,dk,dl,dm,dn,do,dp,dq,dt,dx,dy,dz,ea	35,9,5,1,4,8,10,6,6,3,1,7,1,4,4,4,7,7,5,1,10,4,5,5,4,3,1,4,3,8,17,7,2,2,3,1,7,3,5,3,10,4,2,7,10,6,3,1,7,1,15,9,3,1,7,6,7,12,7,2,4,4,3,3,1,9,10,5,6,5,4,5,2,9,4
AGCGAAGGCTTTGGGAGGAAATAAAGGAGAGAAGACAAAGAAGCTATTGCGATAGGTGGTGTGTAGGTTTACTAATTGGTTTTTTGGTATATGACTGATTXXXXXXXXXXATGATGTGTTTGTTTTCTTTTGTATATGGGTTATGGTACTGCTTGTGCCATCGTCAATATATTTATTTGATGATAATAAGAAAGAAAGCGAGAGAAGTAT	P,ac,ad,af,ag,ah,ai,al,am,an,aq,ar,as,at,au,av,aw,ax,ay,az,ba,bb,bc,bd,be,bf,bg,bj,bk,bl,bm,bn,bo,bp,bq,bs,bt,bu,bv,bw,by,ca,cb,cc,ce,cf,cg,ch,ci,cj,ck,cm,cn,co,cp,cq,cs,ct,cv,cw,cz,da,db,dd,dg,dh,di,dj,dl,dq,dr,ds,dt,du,dv,dw,dx,dy,dz,ea	63,6,6,5,4,12,7,4,6,7,8,5,7,11,4,13,6,2,8,5,1,8,8,11,4,7,4,9,2,9,8,3,2,4,4,7,7,8,7,5,3,2,2,4,8,2,11,9,4,3,3,3,6,6,1,3,3,9,6,4,7,12,3,7,5,6,3,4,8,5,5,3,4,11,6,6,3,1,4,4
>Marker31845	aaxbb	2
AGATAGAAGATATAAGTGGGGGACAACCTTTATCCTATGAGTTACCTTTTGGGCTTGAGTTAGGCTTAAAACCCACATTCTAGATGGTATCAGAGCCTATXXXXXXXXXXCACCAAGTCCAAAAAGTGTTGGACATGAGGAAGTGTATCGGGAAAAACCCAAGTCCCACATTGGCTACAAATCAGGACAAGATAGAATATATAAGTGAGG	P,ad,ag,ah,ai,al,an,ar,at,au,az,bc,be,bg,bj,bk,bs,cb,ce,cg,ch,cj,ct,da,dt,du	3,1,1,1,2,2,1,1,1,1,1,1,1,1,1,1,1,2,1,1,2,1,1,2,2,1
AGATAGAAGATATAAGTGGGGGACAACATTTATCCTATGAGTTACCTTTTGGGCTTGAGTTAGGCTTAAAACCCACATTCTAGATGGTATCAGAGCCTATXXXXXXXXXXCACCAAGTCCAAAAAGTGTTGGACATGAGGAAGTGTATCGGGAAAAACCCAAGTCCCACATTGGCTACAAATCAGGACAAGATAGAATATATAAGTGAGG	M,ac,ae,ak,am,ap,ar,at,ax,bb,bi,bk,bm,bp,bv,by,cr,cs,cu,cw,cz,di,do,ds,dy,dz,ea	6,1,2,1,2,1,2,1,2,1,2,2,1,1,1,1,1,1,1,2,2,1,1,1,1,1,4
>Marker32008	aaxbb	2
GGGATGGAGGAGAAGGTCTTAAAGTTCTCATGAGCCTTAAGATAGATTTTGGTCCCATGGGCTAAGTGTGAATCCACTTATCTTTGTACATATTAGATTAXXXXXXXXXXGGATATCCTAGTAATGTAGGATTTTTCAGCCCTTGTATTTTAGGGCACCTAGACTAGTTTTTGTATTAGGGGTAGTGATGTAGCTCCATGTAGAGCTTGT	M,aa,ab,ac,ae,af,aj,ak,am,an,ao,ap,at,au,aw,ax,ay,az,ba,be,bf,bh,bi,bk,bm,bn,bo,bp,bq,br,bs,bt,bv,bw,by,bz,ca,cb,cc,cd,cf,ch,ci,cj,ck,cl,cm,co,cr,cs,cu,cv,cw,cx,cy,cz,db,dc,de,dg,dh,di,dj,dk,dm,dn,do,dp,dq,dt,du,dx,dy,dz,ea	76,10,10,17,15,4,11,4,10,10,12,10,6,6,8,4,6,3,11,7,6,16,17,5,1,4,3,4,1,9,7,10,7,3,7,15,4,5,6,9,6,4,14,1,3,14,4,7,5,1,11,4,5,3,8,4,7,11,18,1,2,3,6,8,14,12,10,5,6,4,1,7,1,7,2
GGGATGGAGGAGAAGGTCTTAAAGTTCTCATGAGCCTTAAGATAGATTTTGGTCCCATGGGCTAAGTGTGAATCCACTTATCTTTGTACATATTAGATTAXXXXXXXXXXGGATATCCTAGTAATGTAGGATTTTTCAGCCCTTGTATTTTAGGGCACCTAGACTAGTTTTTGTATTAGGGGTAGTGATGTAACTCCATGTAGAGCTTGT	P,ad,af,ag,ah,ai,ak,al,am,an,aq,ar,as,at,au,av,aw,ax,ay,az,ba,bb,bc,bd,be,bf,bg,bj,bk,bl,bm,bn,bo,bp,bq,bs,bt,bu,bv,bw,by,bz,ca,cb,cc,ce,cf,cg,ch,ci,cj,ck,cm,cn,co,cp,cq,cs,ct,cv,cw,cx,cz,da,dd,df,dg,dh,di,dl,dq,dr,ds,du,dv,dw,dx,dy,dz,ea	82,12,5,12,8,7,7,11,15,7,11,13,8,3,5,12,4,10,6,4,7,24,15,4,9,6,12,13,4,3,1,4,4,5,5,4,4,14,1,4,2,2,7,4,2,11,3,11,2,7,8,8,1,15,6,3,10,4,14,3,3,1,7,17,8,3,4,6,8,13,2,2,8,7,5,4,4,1,4,5
>Marker32150	hkxhk	2
CACCCTTGTGCCTACGTCCAGTCCCCAAGCAACACGCTTGAGAGTTCCACTATCTTGTAAATTCCTTTTACAAGTTCTAAACACACAAGGACAATCCTTCXXXXXXXXXXCTTAGAAAATAAGGAGAAGAAGAAGAATAAATCTCTCTAGAAAGAGATGGATTTTACAGATTGAGCACTCAAATAATTCCTTAATGAATTGCAATTGAAT	M,P,aa,ac,ae,af,ag,ah,ai,al,am,an,ap,aq,au,av,aw,ax,az,ba,bb,bf,bg,bi,bj,bl,bm,bn,bq,br,bs,bt,bu,by,bz,ca,cc,ch,ci,ck,cn,co,cp,cq,cr,cv,cy,cz,de,dg,dh,dk,dl,dm,dr,ds,dv,dx,dy,ea	5,5,3,2,1,3,2,1,2,1,5,1,2,1,3,3,1,2,1,1,1,1,1,1,2,1,2,1,2,1,1,2,1,1,2,1,2,1,2,1,1,3,3,1,2,2,1,1,1,1,1,2,1,1,1,1,1,1,4,1
CACCGTTGTGCCTACGTCCAGTCCCCAAGCAACACGCTTGAGAGTTCCACTATCTTGTAAATTCCTTTTACAAGTTCTAAACACACAAGGACAATCCTTCXXXXXXXXXXCTTAGAAAATAAGGAGAAGAAGAAGAATAAATCTCTCTAGAAAGAGATGGATTTTACAGATTGAGCACTCAAATAATTCCTTAATGAATTGCAATTGAAT	M,P,aa,ac,ad,ae,af,ag,ai,al,am,ao,ar,au,av,aw,ay,bb,bd,be,bf,bg,bi,bj,bk,bl,bm,bp,bq,br,bs,bu,bv,by,cc,cf,cg,ch,cl,cm,cp,cq,cr,cs,ct,cu,cv,cx,cy,de,dh,dj,dk,dm,dn,dp,dr,ds,dt,du,dx,dz	2,7,1,2,1,3,1,2,2,1,3,1,2,1,1,1,1,1,2,1,1,1,1,1,2,3,2,1,1,1,2,1,1,3,1,1,1,1,1,1,1,1,1,1,1,1,1,1,1,1,1,1,1,1,1,1,1,1,2,2,1,1
>Marker32158	aaxbb	2
CTCGATCCAACACAATCTTAACCGATCACTAGAATTGTAAATTTTTCTTTAAAGAGATTGAAAGTGAATAAACAAAACCAAGATAAAACCAACTTATAACXXXXXXXXXXTTCAAGGGCTAACGCCTTAACGATTCTCTCTGTTTTTCAAAATTTAAAACATCGTTTCAAGGTCCAACGCCATAAACGACTTTTGTTTGCAATTAAAATG	M,ab,ap,be,bh,bp,br,bw,cd,cm,cv,cy,cz,de,dh,dl,dm,dn,dt	4,2,1,1,1,2,2,1,1,1,1,1,2,2,1,1,1,1,1
CTCGATCCAACACAATCTTAACCGATCACTAGAATTGTAAATTTTTCTTTAAAGAGATTGAAAGTGAATAAACAAAACCAAGATAAAACCAACTTATAACXXXXXXXXXXTTCAAGGGTTAACGCCATAACGATTCTCTCTGTTTTTCAAAATTTAAAACATCGTTTCAAGGTCCAACGCCATAAACGACTTTTGTTTGCAATTAAAATG	P,ad,ag,ah,ai,am,ar,av,ba,bb,bc,bf,bg,bl,bm,bo,bv,cf,cn,co,ct,cz,dl,dr,dx,dy,dz	1,1,1,1,1,1,1,1,1,2,1,1,1,1,2,3,1,2,2,1,1,1,1,1,1,4,1
>Marker32171	None	2
GTAAAAGAGAGGCTTTTGCCTCCGGTGGATGAAGATAAGATGGAGGATGAGGATTTACTGGATTCTGAGCCAGATTTCGATGTCATTTGTGTGGTATCTAXXXXXXXXXXGCTGTGTGGAAGAGCGATTAGCTTATTTCGAAAAGCCAGATTTTCAGATGAAAAGTCATCTCAAACCTCTTTTCATCAGAGCAAAAGTTGAGAATGTTGG	P,ai,am,aq,au,av,aw,az,bg,bh,bo,bq,bu,by,ce,ch,ds,du	2,1,1,2,1,1,1,2,1,1,1,3,1,1,1,2,1,1
GTAAAAGAGAGGCTTTTGCCTCCGGTGGATGAAGATAAGATGGAGGATGAGGATTTACTGGATTCTGAGCCAGATTTCGATGTCATTTGTGTGGTATCTAXXXXXXXXXXGCTGTGTGGAAGAGCAATTAGCTTATTTCGAAAAGCCAGATTTTCAGATGAAAAGTCATCTCAAACCTCTTTTCATCAGAGCAAAAGTTGAGAATGTTGG	ac,af,ar,au,be,bl,bn,bo,bp,bw,cg,cm,cx,dd,di,ds	2,2,2,3,1,1,1,1,1,1,1,1,6,1,2,1
>Marker32331	aaxbb	2
CTTCAAAATACTTGCCACCCTTTGTTGCATGATATGTAAGTCCCGAGACACGCCAGAAATCAAAGGGAAGCAGGTTTACGCGATCCGTGAAATTCCGTAAXXXXXXXXXXGTTACGAAATTCGTAAAGTTTCGTAACGTTACGGAAAAAGAATTACCAAAAAAGGTAAAGGGGGGTGCATTTAGTAAAAAAAGGGGTACAAATAGCAATC	P,ad,af,ag,ah,ai,ak,al,am,an,aq,ar,as,at,au,av,aw,ax,ay,az,ba,bb,bc,bd,be,bf,bg,bj,bk,bl,bm,bn,bo,bp,bs,bt,bu,bv,bw,by,ca,cb,cc,ce,cf,cg,ci,cj,ck,cm,cn,co,cp,cq,cs,ct,cv,cw,cx,cz,da,db,dd,df,dg,dh,di,dl,dq,dr,ds,dt,du,dv,dw,dx,dy,dz,ea	87,3,3,6,4,11,1,9,11,2,8,3,15,3,5,6,6,3,6,1,6,19,12,6,5,6,4,14,2,6,4,3,4,7,3,3,6,2,2,5,4,7,6,5,4,7,6,7,4,2,10,2,3,8,4,4,5,3,9,5,8,1,6,4,2,4,8,6,6,8,9,4,20,3,3,3,2,4,3
CTTCAAAATACTTGCCACCCTTTGTTGCATGATATGTAAGTCCCGAGACACGCCAAAAATCAAAGGGAAGCAGGTTTACGCGATCCGTGAAATTTCGTAAXXXXXXXXXXGTTACGAAATTCGTAAAGTTTCGTAACGTTACGGAAAAAGAATTACCAAAAAAGGTAAAGGGGGGTGCATTTAGTAAAAAAAGGGGTACAAATAGAAATC	M,aa,ab,ac,ae,af,aj,ak,am,an,ao,ap,au,aw,ax,ay,ba,be,bf,bh,bi,bk,bm,bn,bo,bp,bq,br,bs,bt,bv,bw,by,bz,ca,cb,cc,cd,cf,ch,ci,cj,ck,cl,cm,co,cp,cr,cs,cu,cv,cw,cx,cy,cz,db,dc,de,df,dg,dh,di,dj,dk,dm,dn,do,dp,dq,dt,dx,dy,dz,ea	82,8,4,8,9,4,4,3,6,5,7,7,6,6,5,2,6,2,3,7,5,5,8,2,4,4,6,8,8,7,12,1,2,6,4,8,6,2,2,7,1,2,4,9,2,5,3,9,6,6,6,1,2,12,5,7,3,6,1,3,5,5,4,4,15,6,11,6,9,5,3,4,7,4
>Marker32353	aaxbb	2
ATAAGAATGCGTTACCATAATAGCATAATTGAATCTGAGAAATTTATCAAATGGCTGAATGGAATATGAAAAAATTTGGAAAGTAAAAGAAAGTTAAAAGXXXXXXXXXXAGTGAAGAGAGAAAGGAAGAAAAGCCATAAAAACCGTAGAAGAAGAAGACAAAAAAAGAGAGTGCAGTTACTACGTAGGAAATGGGATGTGGTATGGTGG	M,aa,ab,ac,ae,af,ah,aj,ak,am,an,ao,ap,ar,at,au,aw,ax,ay,az,ba,bb,bc,bd,bh,bi,bj,bk,bm,bo,bq,br,bs,bt,bv,bw,bz,ca,cc,cd,ch,ci,ck,cl,cm,co,cp,cr,cs,cu,cv,cw,cx,cy,cz,db,dc,de,dh,dk,dl,dm,dn,do,dp,dq,du,dy,dz,ea	30,2,1,3,10,3,2,10,3,9,5,5,6,2,2,1,4,1,3,4,3,4,1,2,2,1,1,3,1,3,3,3,1,1,1,1,1,2,1,1,1,3,2,5,1,2,2,5,2,1,1,1,4,4,1,4,1,4,2,4,2,9,8,3,5,2,4,4,2,2
ATAAGAATGCGTTAGCATAATAGCATAATTGAATCTGAGAAATTTATCAAATGGCTGAATGGAATATGAAAAAATTTGGAAAGTAAAAGAAAGTTAAAAGXXXXXXXXXXAGTGAAGAGAGAAAGGAAGAAAAGCCATAAAAACCGTAGAAGAAGAAGACAAAAAAAGAGAGTGCAGTTACTACGTAGGAAATGGGATGTGGTATGGTGG	P,ac,ad,af,ag,ah,ai,al,am,an,aq,ar,as,at,au,av,aw,ax,ay,az,ba,bb,bc,bd,be,bg,bh,bj,bk,bl,bn,bo,bp,bs,bt,bu,bw,by,bz,ca,cb,cc,ce,cg,ci,cj,ck,cm,cn,cs,ct,cv,cw,cz,da,dd,df,dg,dh,di,dj,dl,dq,dr,dt,du,dv,dw,dx	30,2,6,1,2,3,6,1,7,2,6,2,4,3,1,6,5,4,3,3,3,5,9,2,2,7,2,4,4,1,3,3,1,2,3,1,4,3,3,4,4,1,3,4,3,1,1,2,4,3,11,3,1,1,6,1,4,1,3,1,3,1,4,3,4,2,5,2,3
>Marker32379	aaxbb	2
TCTTGATGTCTTTGCAACATTATAAGATTGAGATCTTCAGAGGGAAACATTGACTTCATTGGTTTGCATAGCTTTCCTACATATGATGTTTTGCTTTGAGXXXXXXXXXXTATGGGGTGACACGATAGACTTGTATTCCAAACATTCTAGTGTGAGCTTGTTGTAGCATATTATGCTTGCTACTATTTTTTATTTCTTTGACCTTTTGAA	P,ad,af,ag,ah,ai,ak,al,am,an,aq,ar,as,at,au,av,aw,ax,ay,az,ba,bb,bc,bd,be,bf,bg,bj,bk,bl,bm,bn,bo,bp,bq,bs,bt,bu,bv,bw,by,bz,ca,cb,cc,ce,cf,cg,ch,ci,cj,ck,cm,cn,co,cp,cq,cs,ct,cv,cw,cx,cz,da,dd,df,dg,dh,di,dl,dq,dr,ds,dt,du,dv,dw,dx,dy,dz,ea	58,12,5,6,17,7,2,12,10,10,5,6,6,2,3,3,6,2,3,3,1,9,10,10,1,6,7,5,5,6,6,5,1,9,4,4,4,11,7,2,5,1,5,5,7,9,5,8,1,3,7,3,2,5,1,2,8,8,11,2,5,3,5,11,3,3,5,9,4,6,1,7,5,4,7,5,4,5,2,10,8
TCTTGATGTCTTTGCAACATTATAAGATTGAGATCTTCAGAGGGAAACATTGACTTCATTGGTTTGCATAGCTTTCCTACATATGATGTTTTGCTTTGAGXXXXXXXXXXTATGGGATGACACGATAGACTTGTATTCCAAACATTCTAGTGTGAGCTTGTTGTAGCATATTATGCTTGCTACTATTTTTTATTTCTTTGACCTTTTGAA	M,aa,ab,ac,ae,af,aj,ak,am,an,ao,ap,at,au,aw,ax,ay,az,ba,be,bh,bi,bk,bm,bn,bo,bq,br,bs,bt,bu,bv,bw,by,bz,ca,cb,cc,cd,cf,ch,ci,cj,ck,cl,cm,co,cp,cr,cs,cu,cv,cw,cy,cz,db,dc,de,df,dg,dh,di,dj,dk,dm,dn,do,dp,dq,dt,dx,dy,dz,ea	51,9,8,4,7,7,6,3,4,2,6,3,3,2,2,5,4,1,4,4,5,11,4,9,4,5,3,2,2,9,1,1,2,6,10,2,8,6,8,6,5,6,2,3,12,4,3,3,11,9,9,1,3,6,2,5,11,14,4,5,4,5,12,8,10,6,11,13,4,1,9,2,4,5
>Marker32703	aaxbb	2
AGATATCACCAGCATTAAGGAATTGGGGAGGTTGATGGTACCTCTCCAAATGCAAGCCTTCCGCAAGGCATACGAAAAGATTTTAGATTTGACCATAGCAXXXXXXXXXXTTTTCTCCGGGTTTCTTCCCTCCTTGAGCAAGATTGCAGTTGTGGTCAGGGATTCGGCGAGAGGATTGGATTCTGTAAAGCAAACTCGAAACAGTGTAGT	P,ad,af,ag,ah,ai,al,am,an,aq,ar,as,at,au,av,aw,ax,ay,az,ba,bb,bc,bd,be,bf,bg,bj,bk,bl,bm,bn,bo,bp,bq,bs,bt,bu,bv,bw,by,bz,ca,cb,cc,ce,cf,cg,ch,ci,cj,ck,cm,cn,co,cp,cq,cs,ct,cv,cw,cx,cz,da,dd,df,dg,dh,di,dk,dl,dq,dr,ds,dt,du,dv,dw,dx,dy,dz,ea	107,9,4,7,7,12,10,8,10,11,12,9,4,7,10,6,3,9,5,3,12,10,14,12,10,18,17,3,10,8,7,3,7,6,1,12,17,3,4,13,2,5,6,9,15,9,13,13,5,9,8,3,10,4,2,18,6,18,4,9,5,1,8,4,6,20,4,3,1,2,9,11,12,6,16,17,7,11,1,5,1
AGATATCACCAGCATTAAGGAATTGGGGAGGTTGATGGTACCTCTCCAAATGCAAGTCTTCCGCAAGGCATACGAAAAGATTTTAGATTTGACCATAGCAXXXXXXXXXXTTTTCTCCAGGTTTCTTCCCTCCTTGAGCAAGATTGCAGTTGTGGTCAGGGATTCGGCGAGAGGATTGGATTCTGTAAAGCAAACTCGAAACAGTGTAGT	M,aa,ab,ac,ae,af,aj,ak,am,an,ao,ap,at,au,aw,ax,ay,az,bb,be,bh,bi,bk,bm,bn,bo,bp,bq,br,bs,bt,bu,bv,bw,by,bz,ca,cb,cc,cd,ch,ci,cj,ck,cl,cm,co,cp,cr,cs,cu,cv,cw,cx,cy,cz,db,dc,de,df,dh,di,dj,dk,dl,dm,dn,do,dp,dq,dt,dw,dx,dy,dz,ea	132,13,9,8,15,3,7,5,10,9,9,5,2,11,2,6,6,1,11,4,13,6,3,7,7,3,4,6,8,10,5,1,3,5,9,18,3,12,5,14,14,9,8,8,15,5,4,2,12,9,20,4,8,3,10,4,20,9,9,4,5,11,10,5,13,18,5,12,12,6,4,1,7,6,7,7
>Marker32720	aaxbb	2
GGCAACCCTCCATCTTTCAGGTTAATTAAGTACTATTATATGTGTTTTATTCTTGAGTTAAGAAGTGTTATCAATTAATTAATATTGGAAAATGCATTTGXXXXXXXXXXATGAGGGGTTTATCACTGAAGTTGCTTGAGGCAATCTCAGAGAGTTTGGGGTTGGAAAAGGATTATATAGACAAAGCATTGGGGAAACATGGGCAGCACA	M,aa,ac,ad,af,ag,ah,aj,ak,al,am,an,ap,ar,as,at,au,av,aw,ax,ay,ba,bc,bd,bi,bj,bk,bl,bm,bn,bo,br,bs,bt,bv,bw,by,bz,ca,cb,cc,cd,cf,ch,ci,cm,cn,co,cq,cr,cu,cv,cw,cx,da,dd,de,dg,di,dk,dl,dm,do,dt,dv,dw,dx,dy,dz	14,8,6,4,3,4,13,10,3,6,4,2,1,3,1,3,6,1,1,7,5,2,14,2,7,2,4,2,4,5,1,1,5,2,6,1,1,2,2,6,3,3,4,2,2,2,3,3,2,10,2,2,3,4,3,2,2,1,3,3,1,4,2,1,2,3,2,1,2
GGCAACCCTCCATCTTTCAGGTTAATTAAGTACTATTATATGTGTTTTATTCTTGAGTTAAGAAGTATTATCAATTAATTAATATTGGAAAATGCATTTGXXXXXXXXXXATGAGGGGTTTATCACTGAAGTTGCTTGAGGCAATCTCAGAGAGTTTGGGGTTGGAAAAGGATTATATAGACAAAGCATTGGGGAAACATGGGCAGCACA	P,aa,ab,ad,ae,af,ai,ak,am,ao,aq,ar,as,at,au,av,aw,ay,az,ba,bb,bd,be,bf,bg,bh,bj,bk,bl,bm,bo,bp,bq,bs,bw,by,ca,ce,cg,cj,ck,cl,cm,cn,co,cp,cq,cs,ct,cu,cv,cw,cy,cz,da,db,dc,dh,dj,dk,dl,dn,dp,dq,dr,ds,dt,du,dv,dw,ea	29,3,3,4,1,2,6,4,5,11,10,1,4,3,1,2,1,3,3,3,8,4,4,5,9,4,1,2,1,4,2,6,6,1,2,5,1,4,2,2,1,5,4,1,2,1,1,4,6,1,1,4,2,3,1,2,5,1,6,1,2,4,7,5,7,3,1,3,1,2,1
>Marker32888	aaxbb	2
TGTTCCTATATCCTCACCACATCAGCACCTCCACTGAATTGAACCTCACCTACCAACACAGGCTTACCCTTTTGCTTCTTCTCTCTCTCAAGAGTTTCCAXXXXXXXXXXAGAGCTTGCACAACTCTCATGGTAGTAGTAGCACTACTACTTCACACACTCTCTCTCTGAGTGCCTCACACCACAGATTCTGTGATATATATACCAATGG	M,aa,ab,ac,ad,ae,af,ag,ah,aj,ak,al,am,an,ap,aq,ar,as,at,au,av,aw,ax,ay,ba,bc,bd,bf,bh,bi,bj,bk,bl,bm,bn,bo,br,bs,bt,bv,bw,by,bz,ca,cb,cc,cd,cf,cg,ch,ci,cl,cm,cn,co,cp,cq,cr,cs,cu,cv,cw,cx,da,db,dd,de,df,dg,dh,di,dk,dm,dn,do,dp,dt,dx,dy,dz,ea	56,3,5,15,7,6,6,8,7,14,5,13,18,12,3,1,1,7,6,4,4,8,7,4,3,13,9,2,10,7,5,10,1,6,14,2,12,4,10,12,5,10,19,2,11,17,10,7,11,3,16,11,9,7,10,4,13,10,7,10,7,6,3,9,6,13,13,4,7,5,17,7,14,5,8,3,5,18,7,10,5
TGTTCCTATATCCTCACCACATCAGCACCTCCACTGAATTGCACTTCACCTACCAACACAGGCTTACCCTTTTGCTTCTTCTCTCTCTCAAGAGTTTCCAXXXXXXXXXXAGAGCTTGCACAACTCTCATGGTAGTAGTAGCACTACTACTTCACACACTCTCTCTCTGAGTGCCTCACACCACAGATTCTGTGATATATATACCAATGG	P,aa,ab,ad,ae,af,ah,ai,ak,am,ao,ap,aq,ar,as,at,au,av,aw,ay,az,ba,bb,bd,be,bf,bg,bh,bj,bk,bl,bm,bo,bp,bq,bs,bu,bw,by,bz,ca,ce,cf,cg,ch,cj,ck,cl,cm,cn,co,cp,cq,cs,ct,cu,cv,cw,cx,cy,cz,da,db,dc,dg,dh,dj,dk,dl,dn,do,dp,dq,dr,ds,dt,du,dv,dw,dx,dz,ea	77,3,2,7,5,6,5,10,8,7,19,5,17,6,7,6,6,8,9,7,8,3,16,5,13,1,8,12,7,5,2,9,6,12,8,5,15,6,10,4,6,17,5,6,9,22,9,7,3,7,9,4,2,10,12,12,4,3,2,13,16,8,5,11,3,7,12,3,12,4,9,6,13,12,5,2,4,21,8,1,1,3
>Marker33218	aaxbb	2
CTTTGTATACCCTTTTAAGATCTTTATGTATCGCTCAATCGGGTACATCTACCACAAATAAACATGAACGCAACATTTAATTTCTCGCACCATATGAACAXXXXXXXXXXTCTAACATGGCAAGATCAAGGACTTTGCTACATATGACAATGAAGAAAAAGCACAACCGAGTTATGGCATGTCTGACTTTGTTAGGCAAAATGTCTCGTA	M,aa,af,ap,at,aw,bc,bm,bq,br,bv,ca,cr,cx,dc,de,dp,dq,dx,dy	1,1,1,1,2,3,1,2,2,3,2,1,1,1,1,2,4,1,1,1
CTTTGTATACCCTTTTAAGATCTTTATGTATCGCTCAATCGGGTACATCTACCACAAATAAACATGAACGCAACATTTAATTTCTCGCACCATATGAATAXXXXXXXXXXTCTAACATGGCAAGATCAAGGACTTTGCTACATATGACAATGAAGAAAAAGCACAACCGAGTTATGGCATGTCTGACTTTGTTAGGCAAAATGTCTCGTA	P,ad,af,ah,an,ar,as,au,ax,ay,bb,bf,bg,bl,bp,bu,bz,cc,ck,cn,co,ct,cw,cx,dd,dh,dq,du,dv,dz,ea	9,1,1,1,1,1,2,1,1,1,1,3,1,1,3,1,1,1,1,2,2,1,1,1,1,1,1,1,1,2,1
>Marker33248	aaxbb	2
TTGCTTCCTGCAGTTCCCATTTTATGCAAGTGGACAAAATTGTCCCTAATAACTAATTACATCTCTGACTCAACTCTACCCTCATCACTCCCTTCTCCAAXXXXXXXXXXCATAGGCGATTGTGGAAAATGTTTTCCAGAAGGCTATTAATAGTGTTATGGAAAACATTTTTTGGAAGGCTATAGTAGTGTTATGAAAACGTTTTCTGGA	P,ab,an,aq,au,aw,ba,bb,bg,bq,by,ca,ce,ch,co,ct,cv,cw,cz,da,dr,ds,dt	4,2,1,2,1,2,1,1,1,1,1,1,3,1,1,2,2,1,2,1,1,1,1
TTGCTTCCTGCAGTTCCCATTTTATGTAAGTGGACAAAATTGTCCCTAATAACTAATTACATCTCTGACTCAACTCTACCCTCATCACTCCCTTCTCCAAXXXXXXXXXXCATAGGCGATTGTGGAAAATGTTTTCCAGAAGGCTATTAATAGTGTTATGGAAAACATTTTTTGGAAGGCTATAGTAGTGTTATGAAAACGTTTTCTGGA	M,ac,aj,al,ay,bi,bn,bv,bz,ca,cb,cg,cq,cr,cs,cw,da,db,dh,di,dm,dp,dv,dz	4,1,1,1,1,1,1,1,2,2,2,1,1,2,1,1,1,1,1,1,2,1,1,1
>Marker33296	aaxbb	2
GAGCTATGGAGACTCTGCATTATAATGACCTGCCCTCCGTGGAGGCTCTGCATCATAGAGTGAAGCATCTCTGGAGTAAACACAAAATCTAATGCAAGAGXXXXXXXXXXTAAACTGAAAACTAAGCTGGTATGGGAGCAGGAGTCGTTGGAGTAAAAGTGATGCAATCCTACCCCCCAAGGGCATTGGATAGAAGACTCCAAGAAGATT	M,aa,ae,ak,am,au,aw,ax,ba,bh,bi,bk,bm,bp,by,cb,cd,ci,cj,cl,cm,cp,cr,cu,de,df,dj,dk,dl,dm,dn,do,dq,dt,dx,dz,ea	9,2,1,1,2,1,1,1,1,1,3,2,1,1,1,1,1,1,1,1,1,1,2,1,1,1,1,6,2,3,2,1,1,1,1,5,2
GAGCTATGGAGACTCTGCATTATAATGACCTGCCCTCCGTGGAGGCTCTGCATCATAGAGTGAAGCATCTCTGGAGTAAACACAAAATCTAATGCAAGAGXXXXXXXXXXTAAACTGAAAACTAAGCTGGTATGGGAGCAGGATTCGTTGGAGTAAAAGTGATGCAATCCTACCCCCCAAGGGCATTGGATAGAAGACTCCAAGAAGATT	P,af,ag,ah,al,am,as,au,ax,bd,be,bi,bk,bl,bs,bu,bz,cb,ce,cf,ch,cn,cq,ct,da,dd,dg,dl,dq,dr,du,dx,dz,ea	14,1,3,3,3,5,1,1,1,1,1,1,2,1,1,2,1,2,5,5,2,1,1,2,1,1,1,1,3,1,1,1,9,2
>Marker33707	aaxbb	2
TTCTTTGAGTTTTCATCATAACTGCTTTCCTCTTCATCCTTTACTTTGTATCATGAAGTCCCACAAATAAGGCATTTGGACATTTTTTGGAATTCATGCAXXXXXXXXXXTTTGCCTTATAGTAATTTTTAGGTAGCGTGTTGTCCTCTGGAAGCAAATTGTGCACTACCTCAAGCAGTAAGGTAAAACTTTTGTCTCTCCACCCATACC	M,aa,ab,ac,ae,af,ah,aj,ak,am,an,ao,ap,at,au,av,aw,ax,ay,az,ba,bb,bc,be,bf,bh,bi,bk,bm,bn,bo,bp,bq,br,bs,bt,bv,bw,by,bz,ca,cb,cc,cd,cf,ch,ci,cj,ck,cl,cm,co,cp,cr,cs,cu,cv,cw,cx,cy,cz,da,db,dc,de,df,dg,dh,di,dj,dk,dm,dn,do,dp,dq,dt,dv,dx,dy,dz,ea	229,11,21,16,35,13,1,25,14,34,12,20,22,6,13,1,17,11,11,10,7,1,1,16,7,20,15,11,23,10,2,16,11,19,14,25,10,13,11,33,16,18,16,32,18,17,24,15,11,40,11,12,14,33,18,44,13,19,18,24,16,1,37,28,33,12,21,17,23,35,23,50,27,36,19,22,10,1,17,4,10,12
TTCTTTGAGTTTTCATCATAACTGCTTTCCTCTTCATCCTTTACTTTGTATCATGAAGTCCCACAAATAAGGCATTTGGACATTTTTTGGAATTCATGCAXXXXXXXXXXTTTGCCTTATAGTAATTTTTAGGTAGCGTGTTGTCCTCTGGAAGAAAATTGTGCACTACCTCAAGCAGTAAGGTAAAACTTTTGTCTCTCCACCCATACC	P,ad,af,ag,ah,ai,ak,al,am,an,aq,ar,as,at,au,av,aw,ax,ay,az,ba,bb,bc,bd,be,bf,bg,bj,bk,bl,bm,bn,bo,bp,bq,bs,bt,bu,bv,bw,by,bz,ca,cb,cc,cd,ce,cf,cg,ch,ci,cj,ck,cm,cn,co,cp,cq,cs,ct,cu,cv,cw,cx,cz,da,db,dd,df,dg,dh,di,dl,dq,dr,ds,dt,du,dv,dw,dx,dy,dz,ea	256,27,11,28,34,28,15,31,30,12,31,33,29,6,9,17,16,7,13,9,9,25,20,29,11,7,15,25,16,13,21,24,12,17,9,15,18,39,13,13,21,3,14,17,20,1,32,9,55,16,11,26,18,7,17,11,12,33,18,29,1,16,14,11,19,36,3,18,11,13,18,19,28,17,26,16,10,28,23,33,18,11,13,6
>Marker33869	aaxbb	2
TTGTTCATCATGATTAGTCCAATAGTAGTAATCACTCATAAACCTTTCATACAAAGATGCGTCTTGACCTCATCAACTAAATGATACTTCATACATTTGAXXXXXXXXXXTCTATATGACAAAGAGGCTTGTAAATTATAACAGACAATAATGATAATTGTCTAACACAACAAAAATAAATAACATAGGTTTGAGGGAGAAAAGCTAGGA	M,ae,aj,am,an,ao,ap,ba,bp,bt,by,ca,cb,cc,cf,cj,cr,cw,cx,cz,di,dk,dn,do	7,1,1,1,1,1,1,1,1,1,1,2,1,1,1,1,1,1,2,1,2,1,1,2
TTGTTCATCATGATTAGTCCAATAGTAGTAATCACTCATAAACCCTTTCATACAAAGATGCGTCTTGACCTCATCAACTAAATGATACTTCATACATTTGXXXXXXXXXXTCTATATGACAAAGAGGCTTGTAAATTATAACAGACAATAATGATAATTGTCTAACACAACAAAAATAAATAACATAGGTTTGAGGGAGAAAAGCTAGGA	P,am,ar,az,bb,bf,bj,bt,bu,bv,cc,cg,cq,da,di,dq,du,dx	5,3,1,1,1,1,2,1,2,1,1,2,3,1,1,1,1,1
>Marker33913	aaxbb	2
CTTGATCCAACAAGTGGTATCAGAAAATATTTTCTAAGTTATTTTTCAGTCCTTTTCTCAAGAAATTGAAACCCTTATATCTAACATTCAAGGATAAGCTXXXXXXXXXXAAGCGCTTCTTTATCGTCATTAGTTTGACGCTTTTACCTCAATGGGTGATGAAATAAACAGTGCTATGTGCATTCTTCACCATGACACAGTTTTAACCTC	M,aa,ab,ac,ae,af,aj,ak,am,ao,ap,as,at,au,aw,ax,ay,az,ba,bb,be,bh,bi,bk,bm,bn,bo,bp,bq,br,bs,bt,bv,bw,by,bz,ca,cb,cc,cd,ch,ci,cj,ck,cl,cm,co,cp,cr,cs,cu,cv,cw,cx,cy,cz,db,dc,de,df,dh,di,dj,dk,dl,dm,dn,do,dp,dq,dt,dx,dy,dz,ea	91,11,3,11,14,10,15,12,9,10,10,1,7,4,4,3,6,6,7,11,5,11,16,6,6,4,8,6,3,18,10,6,5,6,6,20,7,5,3,13,4,7,7,6,17,4,6,2,6,5,12,9,10,10,13,9,9,10,15,6,7,8,14,15,7,20,12,15,10,10,9,6,9,3,3
CTTGATCCAACAAGTGGTATCAAAAAATATTTTCTAAGTTATTTTTCAGTCCTTTTCTCAAGAAATTGAAACCCTTATATCTAACATTCAAGGATAAGCTXXXXXXXXXXAAGCGCTTCTTTAACGTCATTAGTTTGACGCTTTTACCTCAATGGGTGATGAAATAAACAGTGCTATGTGCATTCTTCACCATGACACAGTTTTAACCTC	P,ad,af,ag,ah,ai,al,am,an,aq,ar,as,at,au,av,aw,ax,ay,az,ba,bb,bc,bd,be,bf,bg,bj,bk,bl,bm,bn,bo,bp,bq,bs,bt,bu,bv,bw,by,bz,ca,cb,cc,cd,ce,cf,cg,ch,ci,cj,ck,cm,cn,co,cp,cq,cs,ct,cv,cw,cx,cz,da,db,dd,df,dg,dh,di,dl,dq,dr,ds,dt,du,dv,dw,dx,dy,dz,ea	123,11,4,12,14,6,9,11,6,13,10,16,9,6,13,9,2,1,6,3,6,13,7,9,11,11,14,7,16,9,3,2,3,11,10,8,22,7,7,9,2,7,6,8,1,10,15,15,5,10,7,7,6,20,8,7,17,9,14,6,6,3,3,15,3,6,2,20,7,6,3,10,11,8,7,6,14,9,7,6,14,1
>Marker33931	aaxbb	2
AAACCTTTGGTGGTATATTTCACCAAGGACGTAGCTCCACAAAAGCCCCGATACCCCTCGATAGCCAAACCTGTTCCTTTCCCATACCGAAACAGCCACGXXXXXXXXXXAAGCCCCGATACCCCTCGATAGCCAAACCTGTTCCTTTCCCATACCGAAACAGCCACGCAGTCCCGTGGAGGTATGCACCTCCAAATGAAAGGAAAGAAG	P,ad,ag,ah,aj,am,as,az,bb,bj,bp,bt,bu,bw,cg,cm,cn,cq,ct,cx,dr,dw,dy	4,1,1,2,1,1,1,1,1,1,1,2,2,1,1,1,1,1,1,1,3,1,1
AAACCTTTGGTGGTATATTTCACCAAGGACGTAGCTCCACAAAAGCCCCGATACCCCTCGGTAGCCAAACCTGTTCCTTTCCCATACCGAAACAGCCACGXXXXXXXXXXAAGCCCCGATACCCCTCGGTAGCCAAACCTGTTCCTTTCCCATACCGAAACAGCCACGCAGTCCCGTGGAGGTATGCACCTCCAAATGAAAGGAAAGAAG	M,am,at,au,bk,bp,cc,ci,ck,cl,cu,cz,dc,dj,dn,do,dp,dz,ea	8,1,1,1,1,1,1,1,1,1,1,1,1,1,1,2,1,2,1
>Marker33956	aaxbb	2
TAAAACTATTGTTTAATTCAGAGGTGTGTTGATTATTTTGTTCTTCTCTAGGACAGGGTGGAGTACTGAGATCGGTTTGTTTTGTGAATTTGAAGATATAXXXXXXXXXXATTTTAATCTTTGTATGGAACATCACTTGCAAGTTACATCTGTGAATCTGTATTGTCATTTGGTTTCAGGGTCTAGGAATTCATCCTGGAGTTATGGATG	M,aa,ab,ac,ae,af,ah,aj,ak,am,an,ao,ap,ar,at,au,aw,ax,ay,az,ba,bb,bd,bh,bi,bk,bm,bn,bo,bp,bq,br,bs,bt,bv,bw,by,bz,ca,cc,cd,ch,ci,cj,ck,cl,cm,co,cp,cr,cs,cu,cv,cw,cx,cy,cz,db,dc,de,dh,di,dk,dl,dm,dn,do,dp,dq,ds,du,dy,dz,ea	111,15,17,9,19,8,7,16,16,41,8,22,24,5,10,14,5,5,2,12,6,10,11,4,20,6,13,13,12,5,17,16,18,1,13,6,33,13,11,12,19,12,18,13,7,20,10,4,2,14,11,11,11,6,26,16,10,22,15,16,9,8,20,9,26,12,22,20,10,2,12,20,18,8
TAAAACTATTGTTTAATTCAGAGGTGTGTTGATTATTTTGTTCTTCTCTAGGACAGGGTGGAGTACTGAGATCGATTTGTTTTGTGAATTTGAAGATATAXXXXXXXXXXATTTTAATCTTTGTGTGGAACATCACTTGCAAGTTACATCTGTGAATCTGTATTGTCATTTGGTTTCAGGGTCTAGGAATTCATCCTGGAGTTATGGATG	P,ac,ad,af,ag,ah,ai,al,an,aq,ar,as,at,au,av,aw,ax,ay,az,ba,bb,bc,bd,be,bf,bg,bh,bj,bk,bl,bm,bn,bo,bp,bs,bt,bu,bv,bw,bz,ca,cb,cc,ce,cf,cg,ch,ci,cj,ck,cm,cn,co,cp,cq,cs,ct,cv,cw,cz,da,db,dd,df,dg,dh,di,dj,dl,dq,dr,ds,dt,du,dv,dw,dx,ea	99,6,12,10,15,10,10,24,14,21,10,25,11,13,10,11,8,3,4,12,12,16,10,20,21,10,8,22,4,22,4,9,11,18,9,25,19,13,10,14,8,21,9,23,21,25,10,9,21,11,9,19,9,6,25,13,23,8,8,7,33,3,11,11,18,7,9,11,11,10,19,3,18,6,23,22,19,1
>Marker34100	aaxbb	2
TGCGCAAAAGTGTTTAAAAGATTTCATCCAGTGCCTGCAGAGGAGTGTTGAGATATGATAAAGATATCATTGGGTGGTGTAGAAAGATTGATGCTCAACAXXXXXXXXXXGTTCGTTCCTTTAGTATATGACCATCAAGTCATTCCCTTGACTAAGGATGACATTTTTAATGTTGGGATGATAATGATGCAGTTTGGTTTGACTGACTAG	P,aa,ad,af,ag,ah,ai,ak,al,am,an,aq,ar,as,at,au,av,aw,ax,ay,az,ba,bb,bc,bd,be,bf,bg,bj,bk,bl,bm,bn,bo,bp,bq,bs,bu,bw,by,bz,ca,cb,cc,ce,cf,cg,ch,ci,cj,ck,cm,cn,co,cp,cq,cs,ct,cv,cw,cx,cz,da,dd,df,dg,dh,di,dl,dq,dr,ds,dt,du,dv,dw,dx,dy,dz,ea	63,4,16,3,6,8,11,5,12,12,6,14,14,9,8,8,7,5,4,8,5,7,29,16,12,4,8,13,18,6,5,5,5,4,9,18,1,11,7,8,3,5,6,16,18,7,16,1,13,15,8,8,18,2,2,17,6,14,9,7,11,4,4,1,4,7,3,5,19,8,15,14,7,16,7,13,7,1,8,5
TGCGCAAAAGTGTTTAAAAGATTTCATCCAGTGCCTGTAGAGGAGTGTTGAGATATGATAAAGATATCATTGGGTGGTGTAGAAAGATTGATGCTCAACAXXXXXXXXXXGTTCGTTCCTTTAGTATATGACCATCAAGTCTTTCCCTTGACTAAGGATGACATTTTTAATGTTGGGATGATAATGATGCAGTTTGGTTTGACTGACTAG	M,aa,ab,ac,ae,af,ag,aj,ak,am,an,ao,ap,at,au,aw,ax,ay,az,ba,bc,be,bf,bh,bi,bk,bm,bn,bo,bp,bq,br,bt,bv,bw,by,bz,ca,cb,cc,cd,cf,ch,ci,ck,cl,cm,co,cp,cr,cs,cu,cv,cw,cx,cy,cz,db,dc,dd,de,dg,dh,di,dj,dk,dm,dn,do,dp,dq,dt,dx,dy,dz,ea	53,12,6,20,8,5,5,18,8,24,8,12,10,6,3,6,4,9,8,4,2,5,3,14,14,8,12,3,6,5,11,7,18,12,6,11,9,8,9,11,4,8,12,7,7,10,3,10,7,24,5,12,8,5,4,12,8,7,18,6,2,7,3,5,7,10,15,11,15,6,8,7,9,4,7,6
>Marker34101	aaxbb	2
AAGTCTTCCTCCTACACCATCCAAAAACCATGGAGGAAGAGGACCTAAGGATATCCCCAACCCCCATCTTGGACAAAACCATGCGTTTCGGGTTGCTCATXXXXXXXXXXGGGTTGCTCATAATGTCATTGGGTCCTCTAGGCATAAAAGCACTGAAAGCCTTTAACCCAATCCACCAAACCTTGCGAAAATAAGCTCCTAACGTGAAGA	P,al,am,an,ar,av,ax,bc,bk,cb,cc,cf,dq,du,dx,dz,ea	4,1,2,1,1,2,1,1,2,1,1,1,1,1,1,1,1
AAGTCTTCCTCCTACACCATTCAAAAACCATGGAGGAAGAGGACCTAAGGATATCCCCAACCCCCGTCTTGGACAAAACCATGCGTTTCGGGTTGCTCATXXXXXXXXXXGGGTTGCTCATAATGTCATTGGGTCCTCTAGGCATAAAAGCACTGAAAGCCTTTAACCCAATCCACCAAACCTTGCGAAAATAAGCTCCTAACATGAAGA	M,af,ak,am,cb,cf,cr,cu,cw,cy,dj,dk,dn,do,dq,dz,ea	2,1,2,4,1,2,1,1,1,2,1,4,1,1,1,2,1
>Marker34298	aaxbb	2
TAGCATGCCCATTGGCATGCGTCCCAAACGAACCCTCATGGACTTCCTCGATCATGTGGTTCACCTCTTTGGCATCTACACATCGCAGGAGGGTCATGTCXXXXXXXXXXTCTTCCTCTATCGCACAACAATGTGCTGGCTTGCCCCGAGATCTGAATTCAATGTACGGCAGGTCCCTGTGTGGGGCAAGTTGAAACATGGATGCCAAGG	P,ad,af,ag,ah,ai,am,aq,ar,au,ax,ay,bb,bc,bd,be,bf,bg,bj,bl,bm,bs,bt,bu,by,cb,cc,ce,cf,cg,ci,cj,co,cq,cw,da,dg,di,dl,dq,dr,ds,dt,du,dv,dz,ea	21,1,2,3,9,4,3,4,2,1,2,1,4,3,2,2,4,3,2,3,3,1,1,2,3,1,1,2,1,1,1,6,1,1,2,2,1,2,2,2,1,1,1,4,3,3,4
TAGCATGCCCATTGGCATGCGTCCCAAACGAACTCTCATGGACTTCCTCGATCATGTGGTTCACCTCTTTGGCATCTACACATCGCAGGAGGGTCATGTCXXXXXXXXXXTCTTCCTCTATCGCACAACAATGTGCTGGCTTGCCACGAGATCTGAATTCAATGTACGGCAGGTCCCTGTGTGGGGCAAGTTGAAACATTGATGCCAAGG	M,aa,ae,af,aj,ak,am,an,ap,at,ax,ay,ba,bb,be,bh,bk,bo,bq,bs,bt,bw,by,cb,cc,cd,ch,ci,ck,cl,cm,cr,cu,cv,cw,cy,cz,db,dc,dk,dl,dm,dn,do,dp,dq,dz,ea	23,3,4,2,4,2,3,1,2,3,1,2,4,2,1,1,1,2,1,1,2,1,1,1,3,4,1,1,2,2,1,4,2,1,1,2,2,1,1,3,2,2,3,4,1,1,1,1
>Marker34356	aaxbb	2
TGTTGATTTCATGTCATTAAAATTGCCACATTATCCTGAACTTGTAAAGGTCTTCTACTGCAATTTAAAAATTCAAGATGGCATTATTACCTCTGAGGTGXXXXXXXXXXTTTGAGGGCACCATTGTTGATGACTGGAAATTTGATTATTCTAGTCATGATGCTCGCCGTATGGTCTGCACTGACTAGGCTGAAATGACCGGTAGATTGC	M,aa,ab,ac,ae,af,aj,ak,am,an,ao,ap,at,au,aw,ax,ay,az,ba,be,bf,bh,bi,bk,bm,bn,bo,bp,br,bs,bt,bv,by,bz,ca,cb,cc,cd,cf,ch,ci,cj,ck,cl,cm,co,cp,cr,cs,cu,cv,cw,cx,cy,cz,db,dc,de,df,dg,dh,di,dj,dk,dm,dn,do,dp,dq,dt,dx,dy,dz	37,11,6,10,3,1,4,4,8,2,4,5,3,1,3,1,1,2,3,2,15,5,8,2,3,2,1,6,4,6,4,3,6,7,2,3,1,9,1,1,1,7,6,7,1,2,3,6,5,5,5,1,1,8,3,5,9,6,1,2,2,8,3,5,8,8,6,3,4,1,4,2,2
TGTTGATTTCATGTCATTAAAATTGCCACATTATCCTGAACTTGTAAAGGTCTTCTACTTCAATTTAAAAATTCAAGATGGCATTATTACCTCTGAGGTGXXXXXXXXXXTTTGAGGGCACCATTGTTGATGACTGGAAATTTGATTATTCTGGTCATGATGCTCGCCGTATGGTCTGCACTGACTAGGCTGAAATGACCGGTAGATTGC	P,ad,af,ag,ah,ai,ak,al,am,an,aq,ar,as,at,au,av,aw,ax,ay,az,ba,bb,bc,bd,be,bf,bg,bj,bk,bl,bm,bn,bo,bp,bq,bs,bt,bu,bw,by,cb,cc,ce,cf,cg,ch,ci,cj,ck,cm,cn,co,cp,cq,cs,ct,cv,cw,cx,cz,da,db,dd,df,dg,dh,di,dl,dq,dr,ds,dt,du,dv,dx,dy,dz,ea	45,7,5,8,6,8,3,6,4,2,10,11,10,2,1,9,4,3,5,3,5,12,7,3,2,2,11,8,2,1,3,3,4,4,5,3,3,8,2,4,5,5,3,2,3,4,5,5,4,1,11,3,3,4,5,6,3,2,2,1,6,1,2,4,3,4,3,2,4,3,3,1,4,8,1,4,2,4
>Marker34359	aaxbb	2
ACTTAAGGGATCAAGGCAAGTATAACCTTATTAGAAATCCACTCCTCCAGGAAAAGGAATCTCTCAAGGAACACATGCATGGTTCTCTGAAGTTTATCAAXXXXXXXXXXAACCTCCTCTAGAAATTTAGAAGGTTCTATAGTGGCTGACTCAAAAGGAAGTTGAGCAAAGGGAGTGGAAAAGGTTAAGGGTTCACCATGTAAGGGACCA	M,aa,ac,ae,af,aj,ak,am,an,ao,ap,au,aw,ay,ba,bb,be,bh,bi,bk,bm,bn,bp,br,bs,bt,bv,bw,by,bz,cb,cc,cd,ch,ck,cl,co,cp,cr,cs,cu,cw,cy,cz,db,dc,de,df,dh,di,dj,dk,dl,dm,dn,do,dp,dq,dx,dy,dz,ea	21,1,1,1,2,7,4,2,5,5,5,4,3,5,3,6,3,2,7,2,2,1,1,6,2,2,2,2,1,3,3,3,1,3,1,6,1,2,5,3,1,2,1,2,3,4,3,3,3,3,1,5,2,6,3,2,5,2,2,4,2,1
ACTTAAGGGATCAAGGCAAGTATAACCTTATTAGAAATCCACTCCTCCAGGAAAAGGAATCTCTCAAGGAACACATGCATGGTTCTCTGAAGTTGATCAAXXXXXXXXXXAACCTCCTCTAGAAATTTAGAAGGTTCTATAGTGGCTGACTCAAAAGGAAGTTGAGCAAAGGGAGTGGAAAAGGTTAAGGGTTCACCATGTAAGGGACCA	P,ac,ad,af,ag,ah,ai,al,am,an,aq,ar,as,at,au,av,aw,ax,ay,az,ba,bb,bc,be,bf,bg,bh,bj,bl,bm,bn,bo,bq,bs,bt,bu,bv,by,bz,ca,cb,cc,ce,cf,cg,ch,ci,cj,ck,cn,cp,cq,cs,ct,cv,cw,cx,cz,da,dd,dg,dh,dj,dl,do,dq,dr,dt,du,dv,dw,dx,dy,dz	27,1,5,4,3,4,5,9,5,4,3,6,3,6,3,4,3,1,3,5,9,3,7,4,6,11,2,4,3,5,1,2,3,2,2,4,3,3,1,3,2,1,2,4,6,1,2,3,2,4,1,1,2,3,1,1,2,1,2,1,1,2,3,1,1,3,7,1,4,6,1,3,2,4
>Marker34431	aaxbb	2
CTCGATCCAACAATTGTTGGACCCCCAAGTTCATATCCATCTTCATAATGATGCGATAAATTAATTTGGCTTTGTCTAAGGTGACATCAGATGTGTGGGAXXXXXXXXXXTGGTCATGTTCTTCCTTAATATCTTTAATGGCTGCCCATAAGCATTTAGCTCAAATCCCCTCCCTGGGATACAGAGCTTAGCAGCCAACTCCAGAGGATC	P,ad,af,ag,ah,ai,ak,al,am,an,aq,ar,as,at,au,av,aw,ax,ay,ba,bb,bc,bd,be,bf,bg,bj,bk,bl,bm,bn,bo,bp,bq,bs,bt,bu,bv,bw,by,bz,ca,cb,cc,ce,cf,cg,ch,ci,cj,ck,cm,cn,co,cp,cq,cs,ct,cv,cw,cx,cz,da,dd,df,dg,dh,di,dl,dq,dr,ds,dt,du,dv,dw,dx,dz,ea	49,2,5,7,5,3,1,7,9,4,1,8,5,2,2,6,2,2,2,2,7,10,2,2,6,3,7,2,2,2,1,3,3,3,4,3,7,2,2,8,1,3,3,2,13,5,12,5,5,7,2,1,4,5,6,10,2,6,2,1,1,4,9,2,1,3,5,1,1,4,2,4,5,4,9,5,6,7,6
CTCGATCCAACAATTGTTGGACCCCCAAGTTCATATCCATCTTCATAATGATGCCATAAATTAATTTGGCTTTGTCTAAGGTGACATCAGATGTGTGGGAXXXXXXXXXXTGGTCATGTTCTTCCTTAATATCTTTAATGGCTGCCCATAAGCATTTAGCTCAAATCCCCTCCCTGGGATACAGAGCTTAGCAGCCAACTCCAGAGGATC	M,aa,ab,ae,af,aj,ak,al,am,an,ao,ap,at,au,aw,ax,ay,ba,bb,be,bf,bh,bi,bl,bn,bo,bp,bq,br,bs,bt,bv,bw,by,bz,ca,cb,cc,cd,cf,ch,ci,cj,ck,cl,cm,co,cp,cr,cs,cu,cv,cw,cy,cz,db,dc,de,df,dg,dh,di,dj,dk,dm,dn,do,dp,dq,dt,dx,dy,dz,ea	49,3,4,9,3,2,1,1,12,6,4,4,1,5,1,3,1,3,1,2,6,9,4,1,2,2,6,3,3,3,1,2,1,4,3,1,6,6,7,1,4,7,6,5,6,3,1,2,10,10,8,5,1,4,2,5,4,5,5,9,1,3,2,7,12,6,7,5,5,2,5,1,6,7
>Marker34619	aaxbb	2
CTTTGGAGAGAGAAGGTAGCGACGGACTTGGTTCCACAGAGGCGCAGCTCACCACCTCAAAGGATTGGAAAGCCGTTTCCAATGATTCTTCCGCTGCTTCXXXXXXXXXXTGAAGGGACCACTCCCAAGGCATGAATCCATGGTCTTCCCAAGAGGCAGCTATAGGCGGGATTTATATGCATTACTTGAAACACCACATTACAAGTGTGG	M,aa,ab,ac,ae,af,aj,ak,an,ao,ap,at,au,ax,ay,az,ba,be,bh,bi,bm,bn,bp,bq,br,bs,bt,by,bz,ca,cb,cc,cd,cf,ch,cj,ck,cl,cm,co,cr,cs,cv,cx,cy,cz,db,de,dg,dh,dj,dk,dm,dn,do,dp,dq,dt,dx,dy,dz,ea	21,8,2,7,3,1,3,1,2,3,5,2,1,1,1,3,4,1,2,7,2,1,2,1,2,3,1,3,4,1,7,2,4,2,2,2,4,1,3,1,4,2,4,1,1,1,1,5,1,3,2,1,5,1,2,6,2,1,3,1,2,1
CTTTGGAGAGAGAAGGTAGCGACGGACTTGGTTCCACAGAGGCGCAGCTCACCACCTCAAAGGATTGGAAAGCCGTTTCCAATGATTCTTCCGCCGCTTCXXXXXXXXXXTGAAGGGACCACTCCCAAGGCATGAATCCATGGTCTTCCCAAGAGGCAGCTATAGGCGGGATTTATATGCATTACTTGAAACACCACATTACAAGTGTGG	P,ad,af,ag,ah,ai,al,am,aq,ar,at,au,av,aw,ay,az,ba,bb,bc,bf,bg,bj,bl,bm,bn,bp,bq,bs,bt,bu,bv,bw,by,cb,cc,ce,cg,ch,ci,ck,cm,cn,co,cs,ct,cz,da,dd,dg,dh,dl,dp,dq,dr,ds,dt,du,dv,dw,dx,ea	24,5,1,3,3,5,2,6,6,1,2,1,5,7,2,3,1,4,2,1,2,6,4,1,2,3,1,2,4,3,2,1,3,1,2,6,7,1,1,1,1,2,2,2,2,2,4,1,1,2,4,1,1,3,3,3,3,4,2,3,1
>Marker34750	aaxbb	2
GATTGACGGTGATGTATTATGGATGCAACCTAAGCATGTTTTTGAACATGTTTGGAATGAAGAAGAAGACCGAAAATTACACATCAGACGAGTTGTCCCCXXXXXXXXXXAATTATTTCTCTACTTCGGCAATCTGGTTTTTAATGTATAATGAAGATGGGCTACCTAAAAATAAATGTGTCATTAATTACTGCATTGATTAAAAGATGG	M,ab,ac,ae,aj,ak,am,ao,au,bk,bm,bt,bw,bz,cb,ci,ck,cl,cp,cr,cu,cw,de,di,dj,dk,dn,dx,dy,dz,ea	4,1,1,2,1,1,1,2,1,2,1,1,1,2,1,1,1,1,1,1,3,1,3,1,1,7,1,1,1,2,1
GATTGACGGTGATGTATTATGGATGCAACCTAAGCATGTTTCTGAACATGTTTGGAATGAAGAAGAAGACCGAAAATTACACATCAGACGAGTTGTCCCCXXXXXXXXXXAATTATTCCTCTACTTCGGCAATCTGGTTTTTAATGTATAATGAAGATGGGCTACCTAAAAATAAATGCGTCATTAATTACTGCCTTGATTAAAAGATGG	P,af,ah,ai,ak,al,am,aq,as,av,bb,bc,bd,be,bg,bj,bk,bn,bo,by,cb,ce,ch,ck,cq,ct,da,dl,dr,ds,dw,dz	3,3,3,1,1,1,1,1,3,1,1,1,3,2,2,1,3,1,1,2,2,1,1,3,1,1,2,1,1,2,1,3
>Marker34817	aaxbb	2
ACTTGTGGAACTGGACCGCCAGACAAGACTAGTTTTTCATGTGTTTCTCAAAGACCTTTTTACTGGTGTAATTTTTAAATAAAAAAATCCCAAAAGAGTAXXXXXXXXXXTAAATAGATAAGTCATGTTTGAAAAACACAACTTTTCAGTTGAAGTCGTGTTTCCTAACACGACTTATGTTTTGGGGGTTATCTCGGACTAGATACGAAA	P,ah,ar,au,av,bc,be,bj,bm,bp,cf,ch,cj,cm,cn,cq,cs,ct,cv,cz,da,di,ds,dt,du,dv,dw,dx	3,4,2,1,1,1,1,2,2,2,1,1,1,1,1,1,1,1,1,1,2,2,2,1,1,1,1,1
ACTTGTGGAACTGGACCGCCAGACAAGACTAGTTTTTCATGTGTTTCTCAAAGACCTTTTTACTGGTGTAATTTTTAAATAAAAAAAATCCCAAAAGAGTXXXXXXXXXXTAAATAGATAAGTCATGTTTGAAAAACACAACTTTTCAGTTGAAGTCGTGTTTCCTAACACGACTTATGTTTTGGGGGTTATCTCGGACTAGATACGAAA	M,aa,ac,am,au,az,bh,bk,bo,bq,cb,ck,cl,co,cu,cv,db,de,df,dh,dk,dl,dz	4,1,1,2,1,1,1,1,1,1,1,1,1,1,2,2,1,1,1,1,3,1,4
>Marker34833	aaxbb	2
CGATCACCCAGCCTCATTACAAGCCAATAAAAGTCCTTCTGATTCAATTTTTGCATTTTTTACTTTATTGTAAATCATGAAGATTTTGATGATGTCAAGAXXXXXXXXXXTGATCTCGAAAAGAAATCACTTGATTATCATCATCAAAAAGGGGGAGAATGTGAATGTATAAATACATGAATTGTGATGATGCCAAAGAATAATCAAACA	P,ad,af,ah,am,aq,ar,as,au,av,ax,az,bg,bm,bo,bp,bq,bs,bt,bu,bv,ca,cc,ce,cf,cg,ci,cm,cn,cp,cq,cs,ct,cx,da,db,df,dg,dl,dr,du,dw,dx,ea	10,1,2,2,1,2,2,1,1,1,2,1,1,2,1,1,1,1,1,2,2,1,1,4,1,2,1,3,1,2,1,2,1,1,4,1,1,1,1,1,2,3,2,1
CGATCACCCAGCCTCATTACAAGCCAATAAAAGTCCTTCTGATTCAATTTTTGCATTTTTGACTTTATTGTAAATCATGAAGATTTTGATGATGTCAAGAXXXXXXXXXXTGATCTCGAAAAGAAATCACTTGATTATCATCATCAAAAAGGGGGAGAATGTGAATGTATAAATACATGAATTGTGATGATGCCAAAGAATAATCAAACA	M,ac,aj,am,ao,at,az,ba,be,bh,bk,bo,bp,bq,bz,cd,ch,ci,ck,cl,cr,cs,cu,de,dh,dj,dm,dz	7,1,2,1,1,2,1,2,1,1,2,1,2,1,2,2,3,2,1,1,1,1,2,2,2,3,1,1
>Marker34914	aaxbb	2
AAAAAGAATAGGGGAAGCAAGTTTTCCCCTATCACCATCCCTGGGTATGAGTGGGTTTCTGCGAAAATTAACTTGTACCCTACTCAGTTTCAAACCCACGXXXXXXXXXXAAGGTTGACGTGATAGCCTTGGATGATACTGAGTTGTTGATTGTAGAGCCTTGTAGCACTGAGGAGTGAGTCTTTACGAAGTCATTGGCATCAAAGGGTG	P,af,ah,ai,al,am,an,as,az,bb,bg,bu,bv,ce,cf,cm,cs,ct,dd,dw,dx,dz,ea	2,1,1,1,1,1,1,1,1,1,2,1,1,1,1,1,1,1,1,1,3,1,2
AAAAAGAATAGGGGAAGCAAGTTTTCCCCTATCACCATCCCTGGGTATGAGTGGGTTTCTGCGAAAATTAACTTGTACCCTACTCAGTTTCAAACCCACGXXXXXXXXXXAAGGTTGACGTGATAGCCTTGGATGATACTGAGTTGTTGATTGTAGAGCCTTGTAGCACTGAGGAGTGAGTCTTTATGAAGTCATTGGCATCAAAGGGTG	M,ab,ae,aj,am,ao,az,bi,bm,bp,bs,bt,bw,cb,cc,ch,co,cu,cv,de,dj,dk,dm,dn,do,dx,ea	2,1,1,2,2,1,1,3,1,1,1,1,2,2,1,1,1,2,1,1,2,1,2,1,3,1,1
>Marker34937	aaxbb	2
TTTCATTAGCAACAAAGAAGGAAAACCTACCTAATATTATAACTTAATTAGTTGAAGAACATCACCAAAAGCACGAACACAATCAACAGATGCTGGTTTCXXXXXXXXXXCTCTTTTGCAAGGTCAAGTTGCTGCCTCAATACTTCAATCTGCAAAATGGTTGATGCAATCCTACCCCGCAAGGGCATTGGATAAGACTCCAAGAAGATT	P,ad,af,ah,al,am,an,au,ba,bc,bf,bg,bj,bk,bq,bu,bv,cb,ce,cg,ch,cn,cp,cq,cv,da,dg,dr,ds,dv,dz	11,1,1,3,4,1,2,2,1,1,1,1,1,4,1,3,1,1,1,2,2,1,1,2,1,1,1,1,1,1,2
TTTCATTAGCAACAAAGAAGGAAAACCTACCTAATATTATAACTTAATTAGTTGAAGAACATCACCAAAAGCACGAACACAATCAACAGATGTTGGTTTCXXXXXXXXXXCTCTTTTGCAAGGTCAAGTTGCTGCCTCAATACTTCAATCTGCACAATGGTTGATGCAATCCTACCACGCAAGGGCATTGGATAAGACTCCAAGAAGATT	M,aa,aj,ak,am,ay,bb,bh,bi,bk,bo,br,by,bz,cb,cc,cd,ci,cl,cp,cu,cv,cy,dc,de,dj,dk,dm,do,dq,dx,dz,ea	17,2,1,3,5,1,1,1,3,2,1,1,1,3,2,1,1,2,2,1,1,1,1,1,1,1,1,3,3,1,2,2,7
>Marker34938	aaxbb	2
CGATTGACAAAGGGTGCAGAAGACGACGTTAGTCCCTGCGTGCTATCATGCTTTGAGTCTTAGAGATGGCAAAAGAAAATTTACGAATAACCACTCGGGTXXXXXXXXXXTTGAGGCATTTCACCGAGCACTTGGTGGGCACATGTTTAGGCATGAATAGCAAGAGAGTGGGGGCAATGTGGCATGCCCCACTGCTTCAGGATGCACCCT	M,aa,ab,ac,ae,af,aj,am,an,ao,ap,at,au,ay,az,ba,bd,be,bf,bh,bk,bm,bp,bq,br,bs,bt,bv,by,bz,ca,cb,cc,cd,cf,ch,ci,cj,ck,cl,cm,cn,co,cp,cr,cs,cu,cv,cw,cx,cy,db,dc,de,df,dh,di,dj,dk,dm,dn,do,dp,dq,dt,dx,dy,dz,ea	25,9,1,12,5,6,6,5,4,6,4,3,2,1,1,1,1,1,4,4,2,2,3,3,4,4,3,3,2,6,2,5,2,7,3,4,4,4,3,5,1,1,4,2,8,1,7,1,5,1,6,3,2,1,3,5,1,4,8,6,5,6,6,6,1,4,1,4,3
CGATTGACAAAGGGTGCAGAATACGACGTTAGTCCCTGCGTGCTATCATGCTTTGAGTCTTAGAGATGGCAAAAGAAAATTTACGAATAACCACTCGGGTXXXXXXXXXXTTGAGGCATTTCACCGAGCACTTGGTGGGCACATGTTTAGGCATGAATAGCAAGAGAGTGGGGGCAATGTGGCATGCCCCACTGCTTCAGGATGCACCCT	P,ad,af,ag,ah,ai,ak,al,am,an,aq,ar,as,at,au,av,aw,ax,ay,ba,bb,bc,bd,be,bf,bg,bj,bk,bl,bm,bn,bq,bs,bt,bu,bv,bw,by,ca,cc,ce,cf,cg,ch,ci,cj,ck,cm,cn,cp,cq,cs,ct,cv,cw,cx,da,dd,df,dg,dh,di,dl,dq,dr,ds,dt,du,dv,dw,dx,dy,ea	49,6,3,1,6,4,5,7,3,1,5,4,4,3,5,5,5,4,1,2,17,4,3,4,4,9,5,4,6,2,2,5,2,2,3,3,1,12,2,4,8,4,3,3,2,5,1,1,11,1,5,3,3,4,2,2,6,1,3,7,3,2,3,4,4,11,1,2,2,2,3,3,2
>Marker35070	ccxab	3
CTTCCACTTCAGCACCAGAGACAGAAGTTCCTTCTTCTTCTACAATTCCTCCCTCTTCCTCCACAGAGACCCCAATGATTCCTCCAACACCTTCATAGATXXXXXXXXXXATGCTCTAGAGCATCCATAGGGGGCAGCCCATCATCATACAGAGCCTCCAGGGCTTGGGCTTGCCCTCCATTATGAGCATGGAGGAGTTTGATACACAAG	M,aa,ab,ac,ae,af,ah,aj,ak,am,an,ao,ap,at,au,aw,ax,ay,ba,bb,be,bf,bh,bi,bk,bm,bn,bo,bp,bq,br,bs,bt,bv,bw,by,bz,ca,cb,cc,cd,cf,ch,ci,cj,ck,cl,cm,co,cp,cr,cs,cu,cv,cw,cx,cy,cz,db,dc,de,df,dg,dh,di,dj,dk,dm,dn,do,dp,dq,dt,dx,dy,dz,ea	93,8,12,15,10,8,1,9,2,12,13,13,12,4,6,1,6,6,6,3,5,9,10,6,7,10,6,5,9,9,9,6,7,2,6,15,15,2,9,6,16,10,12,11,7,9,13,1,2,7,8,4,15,9,9,8,24,4,11,12,12,1,4,6,11,14,9,20,3,9,14,10,5,4,3,5,4
TTTCCACTTCAGCACCAGAGACAGAAGTTCCTTCTTCTTCTACAATTCCTCCCTCTTCCTCCACAGAGACCCCAGTGATTCCTCCAACACCTTCATAGATXXXXXXXXXXATGCTCCAGAGCATCCATAGGGGGCAGTCCATCATCATGCAGAGCCTTCAGGGCTTGGGCTTGCCCTCCATTATGAGCATGGAGGAGTTTAATACATAGG	M,aa,ab,ac,ae,af,aj,ak,al,am,an,ao,ap,at,au,aw,ax,ay,az,ba,bd,be,bf,bh,bi,bk,bm,bn,bo,bp,bq,br,bs,bt,bv,bw,by,bz,ca,cb,cc,cd,cf,ch,ci,cj,ck,cl,cm,co,cp,cr,cs,cu,cv,cw,cx,cy,cz,db,dc,de,df,dg,dh,di,dj,dk,dm,dn,do,dp,dq,dt,dx,dy,dz,ea	106,6,11,16,10,6,20,5,1,13,5,11,15,4,7,5,3,6,8,9,1,5,9,13,8,9,8,7,13,6,5,13,6,7,5,5,8,15,6,7,4,19,8,8,5,8,7,17,3,6,6,20,9,16,8,10,5,21,11,13,10,15,5,5,6,9,15,20,19,9,17,12,14,9,17,5,3,2
TTTCCACTTCAGCACCAGAGACAGAAGTTCCTTCTTCTTCTACAATTCCTCCCTCTTCCTCCACAGAGACCCCAGTGATTCCTCCAACACCTTCATAGATXXXXXXXXXXATGCTCCAGAGCATCCATAGGGGGCAGTCCATCATCATGCAGAGCCTTCAGGGCTTGGGCTTGCCCTCCATTATGAGCATGGAGGAGTTTAATACACAGG	P,ad,af,ag,ah,ai,ak,al,am,an,aq,ar,as,at,au,av,aw,ax,ay,az,ba,bb,bc,bd,be,bf,bg,bj,bk,bl,bm,bn,bo,bp,bq,bs,bt,bu,bv,bw,by,ca,cb,cc,ce,cf,cg,ch,ci,cj,ck,cm,cn,co,cp,cq,cs,ct,cv,cw,cx,cz,da,db,dd,df,dg,dh,di,dl,dq,dr,ds,du,dv,dw,dx,dy,dz,ea	89,16,4,12,14,13,3,13,14,4,23,17,12,5,2,12,4,5,3,7,9,19,11,12,7,10,13,16,7,8,9,11,9,6,8,3,8,14,9,4,12,5,11,11,18,15,19,3,12,13,5,5,11,12,2,10,10,3,8,9,9,5,15,1,7,3,2,5,2,15,6,11,13,8,13,5,6,2,7,3
>Marker35078	aaxbb	2
TTTTGTTACAAAAGCCAATAATATAAAAAAAAGAAAAATTCGATGGTGTTCATTTTTCATAATTTAATAGCAGAAATAAAAAAATATGGATATTTGTATTXXXXXXXXXXAACCAGCTTTATTTCATCAATCTCTAATTGCTGAATGTGAAGTAACAACTAACAAACAAGAGTGCAGAATATTGATAACCTACCAAGATATCAAAACCAG	P,ad,ah,al,at,av,bc,bd,bf,bl,bq,bu,ch,ci,ck,cm,cn,ct,cv,cx,cz,dd,dl,dt	2,1,1,1,1,2,1,1,1,1,2,1,2,1,1,1,5,1,1,2,2,1,1,1
TTTTGTTACAAAAGCCAATAATATAAAAAAAAGAAAATTTCGATGGTGTTCATTTTTCATAATTTAATAGCAGAAATAAAAAATATGGATATTTGTATTTXXXXXXXXXXAACCAGCTTTATTTCATCAATCTCTAATTGCTGAATGTGAAGTAACAACTAACAAACAAGAGTGCAGAATATTGATAACCTACCAAGATATCAAAACCAG	M,ab,ae,aj,ak,ap,bh,bm,bo,br,bs,bt,bw,ca,cd,cf,cm,cs,cx,db,de,dp,dy,dz,ea	4,1,2,2,1,1,1,1,1,1,1,1,1,1,2,1,1,1,1,1,1,3,1,1,1
>Marker35245	None	2
CATTCCAAGCATTTAGAAAACTAGCTAAAGTCATGCAAAACAAGAAAAATCTTAAGATTGCATCCATTAGAAGTGATCATGGGGGTGAATTTGAAAACAAXXXXXXXXXXAGGTCATTGGAAGAAATTGCTAGAACTTTATTAAATGATACTTCTCTTCCAAAGTATTTTTGGGCTGAAGCGGTCAATACTGCATGTTAGATCATGAATA	P,af,ai,at,av,ay,bb,bf,bg,bl,bq,ce,cn,cx,dr,ds,du,ea	6,1,4,1,1,2,2,3,1,4,1,1,1,2,2,1,1,1
CATTCCAAGCATTTAGAAAACTAGCTAAAGTCATGCAAAACAAGAAAAATCTTAAGATTGCATCCATTAGAAGTGATCATGGGGGTGAATTTGAAAACAAXXXXXXXXXXAGGTCATTGGAAGAAATTGCTAGAACTTTATTAAATGATACTTCTCTTCCAAAGTATTTTTGGGCTGAAGCAGTCAATACTGCATGTTAGATCATGAATA	ae,af,aj,au,bh,bi,bp,br,bs,bt,co,cz,dh,dl,dx	1,1,1,1,1,1,1,2,1,1,2,1,1,1,1
>Marker35962	aaxbb	2
CATTACCCCCAACAATACCCTCCACACCAATACCCTCCACAACAATACCCTCCACAACAATACCCTCCACACCAATACCCTCCACAACAATACCCTCCACXXXXXXXXXXCTGCTCGCCAAAAACCTTGTCCAGGTCAGAACACCCCCTCGTACACCAGATGTTTTACCTCCCTGGTTTCGTCATGATTTAACCTGTGCTTTCCACCAAG	P,aa,ab,ac,ad,ae,af,ag,ah,ai,aj,ak,al,am,an,ao,ap,aq,ar,as,at,au,av,aw,ax,ay,az,ba,bb,bc,bd,be,bf,bg,bj,bk,bl,bm,bn,bo,bp,bq,br,bs,bt,bu,bv,bw,by,bz,ca,cb,cc,cd,ce,cf,cg,ch,cj,cl,cn,co,cp,cr,cs,cu,cv,cw,cy,cz,da,db,dc,dd,de,dg,dh,di,dj,dk,dl,dm,dn,do,dp,dq,dr,ds,dt,du,dv,dw,dx,dz,ea	22,2,1,4,3,2,4,3,3,3,5,2,2,8,5,5,2,4,6,3,3,4,1,1,1,1,1,5,5,1,1,3,5,4,1,2,2,4,1,3,1,4,4,3,3,1,1,3,8,2,1,2,1,1,1,2,6,2,2,2,3,3,1,4,2,6,4,3,1,1,5,2,2,1,1,1,1,2,2,2,3,3,4,3,2,3,3,4,3,3,5,3,2,1,2
CATTACCCCCAACAATACCCTCCACAACAATACCCTCCACAACAATACCCTCCACAACAATACCCTCCACAACAATACCCTCCACAACAATATCCTCCACXXXXXXXXXXCTGCTCGCCAAAAACCTTGTCCAGGTCAGAACACCCCCTCGTACACCAGATGTTTTACCTCCCTGGTTTCGTCATGATTTAACCTGCGCTTTCCACCAAG	M,ab,ac,ag,ah,ai,ak,al,ao,aq,as,au,av,aw,ax,ay,az,bd,be,bf,bg,bh,bj,bk,bn,bo,bq,br,bs,bt,bu,by,bz,cc,ce,cf,cg,ci,cj,cl,cm,cq,cr,cz,dd,df,dh,di,dj,dl,dm,ds,dt,du,dw,dx,dz,ea	25,2,1,2,3,3,2,3,1,2,1,2,5,4,1,3,3,1,2,1,5,2,2,1,3,3,1,7,1,7,2,1,4,2,1,4,3,1,1,1,1,2,1,4,1,2,4,3,1,2,2,1,2,3,3,5,3,1
>Marker36020	aaxbb	2
AAAATGAAATAAACATTGAACAACATAAAATAAAATTGCGAAATTTCCTAATTAGAAATTAACTAAGGTAAGCACTGCTTTATTTGCCCTCTTCAAGTCCXXXXXXXXXXAGAAAATAGAAGAAAATGATGGCACATCAATGGTATCATGCGTTGAGTCTTAGAGATAGCAAACAAATGTTTATACGGATCACCACTTGGGTATTTCCGC	M,aa,ab,ac,ao,ap,be,br,bs,bv,by,cl,co,cv,cw,dq,dx,dy	2,1,1,1,4,2,1,2,1,2,2,1,1,2,1,1,1,1
AAAATGAAATAAACACTGAACAACATAAAATAAAATTGCGAAATTTCCTAATTAGAAATTAACTAAGGTAAGCACTGCTTTATTTGCCCTCTTCAAGTCCXXXXXXXXXXAGAAAATAGAAGAAAATGATGGCACATCAATGGTATCATGCGTTGAGTCTTAGAGATAGCAAACGAATGTTTATACGGATCACCACTTGGGTATTTCCGC	P,ad,ag,ah,ai,am,aq,ar,bc,bj,bl,bm,bp,bu,ck,co,cx,da,df,dh,di,du	3,2,1,2,2,2,3,1,1,4,1,1,1,3,2,1,1,1,1,1,1,1
>Marker36033	aaxbb	2
CAAATGTATTGCAGCCAATCAAATAAAATATACTGCTAAGAGGACACAAAAATCAGTCTTCTTAGGTTTTTAAACACAACCACAAATTTGAATGGTATTGXXXXXXXXXXTAGCTGAGTAACCTAACAAATGTTCAGTACTACTTCCTCACTTCTGCAGTCCAAGTACATTGCTCCTGGTTTAAGCAGTAACCCATCCATTAAATAATAA	M,aa,ab,ac,ad,af,ag,ah,aj,ak,al,am,an,ap,aq,ar,as,at,au,av,aw,ax,ay,ba,bc,bd,be,bi,bj,bk,bl,bm,bn,bo,bp,br,bs,bt,bv,bw,by,bz,ca,cb,cc,cd,cf,cg,ch,ci,cm,cn,co,cp,cq,cr,cs,cv,cw,cx,cz,da,db,dc,dd,de,df,dg,dh,di,dk,dl,dm,dn,dp,dt,du,dv,dw,dx,dy,dz,ea	280,4,1,29,14,13,23,28,39,5,24,41,21,15,15,4,21,19,15,17,14,22,12,17,28,15,12,35,17,17,14,18,43,10,23,28,19,37,32,9,59,34,19,28,35,32,39,26,36,30,11,36,15,13,18,31,23,19,23,31,11,24,18,14,17,31,15,18,24,30,11,16,57,15,19,11,21,22,9,19,28,28,14
CAAATGTATTGCAGCCAATCAAATAAAATATACTGCTAAGAGGACACAAAAATCAGTCTTTTTAGGTTTTTAAACACAACCACAAATTTGAATGGTATTGXXXXXXXXXXTAGCTGAGTAACCTAACAAATGTTCAGTACAACTTCCTCACTTCTGCAGTCCAAGTACATTGCTCCTGGTTTAAGCAGTAACCCATCCAATAAATAATAA	P,aa,ab,ad,ae,af,ai,ak,al,am,an,ao,ap,aq,ar,as,at,au,av,aw,ax,ay,az,ba,bb,bd,be,bf,bg,bh,bj,bk,bl,bm,bo,bp,bq,bs,bu,bw,ca,ce,cg,ch,ci,cj,ck,cl,cm,co,cp,cq,cs,ct,cu,cv,cw,cy,cz,da,db,dc,df,dg,dh,dj,dk,dl,dn,do,dp,dq,dr,ds,dt,du,dv,dw,dx,ea	216,10,35,13,25,8,20,12,1,30,21,26,9,11,16,20,8,18,8,14,1,9,27,13,27,15,14,29,24,32,7,11,8,22,9,15,19,18,41,6,17,22,29,30,1,39,26,42,12,17,9,22,21,47,33,22,18,20,28,13,28,21,12,26,11,29,10,15,18,37,16,35,33,26,14,22,18,13,19,4
>Marker36242	aaxbb	2
ACTGTGCGAGCACAACCAGAGAGGGAGGCTATCACACAGCTACTATGCATACTGGGGCAAGATTTCACCCGTGCCGCTGCAAAGAGACGAGTGCGGATCAXXXXXXXXXXTGAGTAAGTATGCATATGGTTCAACTGATTTCTGATACCATCTATTGTTTGCAGGGATCACACCCACAAAGACACCCAACGGACCTGAAGAAGTCCAACA	M,aa,ab,ac,ae,af,aj,ak,am,an,ao,ap,at,au,aw,ax,ay,az,ba,be,bf,bh,bi,bk,bm,bn,bo,bp,bq,br,bs,bt,bv,bw,by,bz,ca,cb,cc,cd,cf,ch,ci,cj,ck,cl,cm,co,cr,cs,cu,cv,cw,cx,cy,cz,db,dc,de,df,dg,dh,di,dj,dk,dm,dn,do,dp,dq,dt,dx,dy,dz	45,4,7,5,7,2,5,3,9,4,8,5,5,7,3,4,4,4,7,4,6,9,4,2,5,3,5,6,2,5,1,3,3,6,5,9,2,5,7,11,1,3,4,3,4,6,4,2,4,2,8,5,3,2,11,2,7,2,3,2,3,2,3,4,3,14,3,7,6,4,4,5,3,1
ACTGTGCGAGCACAACCAGAGAGGGAGGCTATCACACAGCTACTATGCATACCGGGGCAAGATTTCACCCGTGCCGCTGCAAAGAGACGAGTGCGGATCAXXXXXXXXXXTGAGTAAGTATGCATATGGTTCAACTGATTTCTGATACCATCTATTGTTTGCAGGGATCACACCCACAAAGACACCCAACGGACCTGAAGAAGTCCAACA	P,ad,af,ag,ah,ai,ak,al,am,an,aq,ar,as,at,au,av,aw,ax,ay,az,ba,bb,bc,bd,be,bf,bg,bj,bk,bl,bm,bn,bo,bq,bs,bt,bu,bv,bw,by,ca,cb,cc,ce,cf,cg,ch,ci,cj,ck,cm,cn,co,cp,cq,cs,ct,cv,cw,cz,da,dd,df,dg,dh,di,dl,do,dq,dr,ds,dt,du,dv,dw,dx,dy,ea	51,11,6,5,10,15,2,8,6,4,6,6,9,3,4,9,9,3,3,2,4,12,12,5,3,4,12,8,3,6,2,6,2,9,1,4,12,2,2,8,6,7,3,5,4,10,4,3,7,3,4,7,1,5,8,3,4,2,1,2,13,3,1,4,1,1,6,1,4,8,2,1,4,11,6,6,1,6
>Marker36298	aaxbb	2
TGATTGTTGCAAATCTTAACCATGGGCTTTTTTGATCCTTTGAAATATTGCTGCTCTTCAATTCAAGGCATGAGCTTTAAACTTTTAGTTGTGAGGTTTAXXXXXXXXXXATAAACTTCTAAAATTCTAGGAGCTGGAGTCGTGACATTGACAACCATGTTCAAGAAGTAATAAGTTATAGCCTCAAACAGTAATGCATAGAGGCTAGAA	M,aa,ab,ac,ae,af,ah,aj,ak,am,an,ao,ap,ar,at,au,aw,ax,ay,ba,bb,bc,bd,bh,bi,bk,bl,bm,bn,bo,bp,bq,br,bs,bt,bv,bw,by,bz,ca,cd,cg,ch,ci,cj,cl,cm,co,cq,cr,cs,cu,cv,cw,cx,cy,cz,db,dc,de,dg,dh,di,dj,dk,dl,dm,dn,do,dp,dq,ds,du,dv,dw,dx,dy,dz,ea	57,2,5,2,5,5,2,9,7,13,5,1,2,4,2,1,3,2,1,5,3,1,3,6,5,3,2,4,6,3,5,9,8,7,8,3,2,5,5,1,2,3,8,4,3,4,1,5,4,9,5,9,1,9,6,6,4,3,8,8,2,1,3,3,2,4,5,7,3,3,6,3,6,6,6,5,3,9,3
TGATTGTTGCAAATCTTAACCATGGGCTTTTTTGATCCTTTGAAATATTGCTGCTCTTCAATTCAAGGCATGAGCTTTAAACTTTTAGTTGTGAGGTTTAXXXXXXXXXXATAAACTTCTAAAATTCTAGGAGCTGGAGTCGTGACATTGACAACCATGTTCAAGAAGTAATAAGTTATAGCCTCAAACAGTAATGCATAGAGGCTAAAA	P,ac,ad,af,ag,ah,ai,al,an,ao,aq,ar,as,at,au,av,ax,ay,az,ba,bb,bc,bd,be,bf,bg,bh,bj,bk,bl,bm,bn,bo,bp,bs,bt,bu,bv,bw,bz,ca,cb,cc,cd,ce,cf,cg,ch,ci,cj,ck,cm,cn,cq,cs,ct,cv,cz,da,db,dd,df,dg,dh,di,dj,dl,dp,dr,dt,du,dv,dw,dx	37,1,4,6,6,1,5,7,5,7,8,2,7,4,6,6,2,1,5,1,2,7,3,4,2,10,4,10,2,3,1,1,7,4,4,8,14,4,1,3,9,3,1,3,6,9,2,1,4,2,7,3,8,9,2,11,5,4,12,2,7,2,1,4,2,2,5,2,3,5,2,3,3,8
>Marker36303	aaxbb	2
AAGATGAATGGGGCAGTTGAGGCTGCCAATAAAAACATCAAAAAATCATTCAGAAGATGACCATGTCATACAGGATTGGCACGAGATGCTCCCCTTTGCAXXXXXXXXXXCCTTTTTCTTTGGAGTACGGGATGGAAGTTGTGCTCCTGTTTGAGGTAGAGGTTCCTTCTTTGAGAAGCCTAGCAGAGTCAGGATTGGAAGAATCAGAGT	M,aa,ab,ae,af,aj,am,ap,au,aw,ax,az,be,bf,bh,bi,bk,bo,bq,br,bt,bv,bz,ca,cb,cc,cd,cf,ci,ck,cl,cm,cp,cr,cv,cw,cx,cy,cz,db,dc,de,dg,dh,di,dk,dm,dn,do,dp,dq,ea	11,1,1,3,1,1,4,1,1,1,2,1,1,2,2,2,1,2,3,1,2,1,3,1,1,2,3,3,2,1,2,1,1,2,1,1,1,3,1,1,2,2,1,1,1,3,2,1,1,3,1,2
AAGATGAATGGGGCAGTTGAGGCTGCCAATAAAAACATCAAAAAATCATTCAGAAGATGACCATGTCATACAGGATTGGCACGAGATGCTCCCCTTTGCAXXXXXXXXXXCCTTTTTCTTTGGAGTACGGGATGGAAGTTGTGCTCCTGTTTGAGGTAGAGGTTCCTTCTTTGAGAAGCCTAGCAGAGTTAGGATTGGAAGAATCAGAGT	P,af,ah,ai,al,am,aq,ar,as,at,au,av,ax,ba,bb,bc,bd,be,bf,bg,bj,bk,bl,bm,bo,bq,bt,bu,bv,by,ca,ce,cg,ch,cj,ck,cm,cn,cq,ct,cv,da,dd,df,di,dl,dq,dr,ds,du,dv,dw,dz,ea	20,2,3,2,2,1,2,1,2,1,3,3,2,1,5,3,3,4,2,6,1,1,3,1,2,3,1,4,1,1,1,3,3,2,2,3,3,2,2,1,2,3,3,1,1,1,1,1,1,2,1,2,1,2
>Marker36534	aaxbb	2
TGCTAAAGAACTACCAAGACATCTTTGCCTGGTCATACTAAGATATGCCGGATTTAAGTTTTGACATCGTACAGCACAGATTACCTCTAAATCCTGAGTGXXXXXXXXXXGATGGGAAGGTGTGAATGTGTGTGGATTATCGGGACCTGAATCGAGCCAGTCCCAAGGACACTTTTCCTCTGTCGCACATCGATATACTCGTGGATAATA	M,aa,ab,ac,ae,af,aj,ak,am,an,ao,ap,at,au,aw,ax,ay,az,bb,be,bh,bi,bk,bm,bn,bo,bp,bq,br,bs,bv,bw,by,bz,ca,cb,cc,cd,ch,ci,cj,ck,cl,cm,co,cp,cr,cs,cu,cv,cw,cx,cy,db,dc,de,dh,di,dj,dk,dl,dm,dn,do,dp,dq,dt,dx,dy,dz,ea	28,4,3,4,8,1,2,6,1,3,5,5,2,2,2,2,1,2,2,3,4,1,2,4,1,1,4,2,2,4,1,1,1,3,4,2,5,3,3,2,1,3,5,3,1,4,1,4,4,3,3,1,3,2,3,5,2,1,3,3,2,3,7,3,2,1,2,1,1,3,2
TGCTAAAGAACTACCAAGACATCTTTGCCTGGTCATACTAAGATATGCCCGATTTAAGTTTTGACATCGTACAGCACAGATTACCTCTAAATCCTGAGTGXXXXXXXXXXGATGGGAAGGTGCGAATGTGTGTGGATTATCGGGACCTGAATCGAGCCAGTCCCAAGGACACTTTTCCTCTGTCGCACATCGATATACTCGTGGATAATA	P,ad,af,ag,ah,ai,al,am,an,aq,ar,as,at,au,av,aw,ax,ay,az,ba,bb,bc,bd,be,bf,bg,bj,bl,bm,bo,bs,bu,bv,bw,by,ca,cb,cc,ce,cf,cg,ci,cj,ck,cm,cn,cq,cs,ct,cv,cx,cz,da,db,dd,df,dg,dh,di,dl,dq,dr,ds,du,dw,dx,dy,dz	52,4,2,3,7,5,5,4,4,4,2,3,5,3,4,2,3,2,4,1,3,7,3,3,2,4,3,5,4,3,4,2,3,2,1,2,7,2,3,3,3,1,1,1,2,6,2,2,8,2,1,2,4,1,1,3,2,1,1,3,3,1,8,5,3,3,2,1
>Marker36566	aaxbb	2
TTTTTCAACTCACAGTGTGTGCAAATAGTGTTGGTGTTTGTGTGCATCAAATGAATAAATTTTTACCTCATGCATACATTTTAAAACGCACTAAAAGCAAXXXXXXXXXXACTAAAAGCAACAAAGAGTTTATATACACAAGAACATAAGACAACTAAATGGAAACCAATCAAAGGAGAAAGTCATGATAAAACATTGCACAAGATTAAA	P,ah,ak,am,ar,as,au,bc,bd,bo,bq,bu,cb,ce,cg,cj,cp,cy,df,dg,dr,dt,dv,dx,dy,dz,ea	5,1,2,1,2,1,1,1,1,1,1,2,1,1,1,1,2,1,1,2,1,1,1,2,1,2,1
TTTTTCAACTCACAGTGTGTGCAAATAGTGTTGGTGTTTGTGTGCATCAAATGAATAAATTTTTACCTCATGCATACATTTTAAAACGCTCTAAAAGCAAXXXXXXXXXXTCTAAAAGCAACAAAGAGTTTATATACACAAGAACATAAGACAACTAAATGGAAACCAATCAAAGGAGAAAGTCATGATAAAACATTGCACAAGATTAAA	M,ak,am,an,bv,by,bz,cd,cr,cu,cw,db,de,dg,dk,do,dx,dz,ea	5,1,1,1,1,1,1,1,1,1,1,1,1,1,1,1,3,4,3
>Marker36599	aaxbb	2
TGTTGGACCTCTCTGGGTCCATCGGGTGCCTCGTGGGTGCGATCCCTACAAACTAATAAATGGCATCAGAAATCAGCTAAGCCACGTGCACACTCACCTGXXXXXXXXXXCACTCGTCTCCCTGCAGTGGTCTGGCAGAAATCTTGCCCCAATATGCATAGTAATTATGCGATAGCCTCCTCGTCAAATCCGGAGACCTGCCTCCTCTTC	M,aa,ab,ac,ae,af,ai,aj,ak,am,an,ao,ap,as,at,au,aw,ax,ay,az,ba,be,bf,bh,bi,bk,bm,bo,bp,bq,br,bs,bt,bv,by,bz,ca,cb,cc,cd,cf,ch,ci,cj,ck,cl,co,cr,cs,cu,cv,cw,cx,cy,cz,db,dc,de,df,dg,dh,di,dj,dk,dm,dn,do,dp,dq,dt,dx,dy,dz,ea	28,3,3,3,5,2,1,6,2,5,1,7,3,1,2,4,1,3,2,3,4,2,3,4,4,1,1,3,4,4,7,3,12,3,3,7,1,5,3,5,1,1,4,1,3,6,2,4,2,4,2,1,3,2,3,4,3,6,1,3,2,2,1,5,10,8,1,4,1,2,2,1,2,3
TGTTGGACCTCTCTGGGTCCATCGGGTGCCTCGTGGGTGCGATCCCTACAAACTAATAAATGGCATCAGAAATCAGCTAAGCCACGTGCACACTCACCTGXXXXXXXXXXCACTCGTCTCCCTGCAGTGGTCTGGCAGAAATCTTGCCCCAATATGCATAGTAATTATGCGATAGCCTCCTCGTCAAAGCCGGAGACCTGCCTCCTCTTC	P,ad,af,ag,ah,ai,ak,al,am,an,aq,ar,as,at,au,av,aw,ax,ay,az,bb,bc,bd,be,bf,bg,bj,bk,bl,bm,bn,bo,bp,bq,bs,bu,bv,bw,by,ca,ce,cf,cg,ch,ci,cj,ck,cm,co,cq,cs,ct,cu,cv,cw,cx,cz,da,dd,df,dg,di,dl,dr,ds,dt,du,dv,dx,dy,ea	25,2,1,7,3,4,1,4,2,4,2,3,2,3,1,6,1,3,3,4,8,7,4,1,2,4,3,5,2,4,2,6,3,3,2,8,3,4,3,3,1,1,4,1,3,9,6,1,3,4,1,5,1,1,2,1,2,3,2,1,2,1,1,2,2,2,1,5,2,1,3
>Marker36723	aaxbb	2
GCAGTTGTTCCAAAATAGATCTGTTGACCCTCTTCACAAGAGTCAATAGATCCTCATCAAATGACTTGAACTTGGTGGGGTCAGATTGTCAGTAGAATAGXXXXXXXXXXGCCACGACATCAGTAGCTAGGACCCTGACGAAACAGTCCTTGAAGCGGTGAAAGATGTTTGAGTCAAACTTAAACAACTTATTGGACACACTATTCAAGG	M,ae,aj,ak,am,an,ao,ap,bk,by,bz,ci,co,cp,cr,cv,cz,dc,de,dk,dm,do,dp,dt,ea	4,1,1,2,1,1,1,1,3,1,2,2,3,1,1,1,1,2,1,2,1,1,2,1,2
GAAGTTGTTCCAAAATAGATCTGTTGACCCTCTTCACAAGAGTCAATAGATCCTCATCAAATGACTTGAACCTGGTGGGGTCAGATTGTCAGTAGAACAGXXXXXXXXXXGCCACGACATCAGTAGCTAGGACCCTAACGAAATAGTCCTTGAAGCGGCGAAAGATGTTTGAGTCAAACTTAAACAACTTATTGGACACACTATTCAAGG	P,ad,ag,ai,an,aq,ar,as,au,ax,bb,bc,be,bf,bg,bk,bl,bm,bo,bp,bu,by,bz,cb,ce,cf,ci,cm,cn,co,cq,cv,cx,cz,da,dh,dr,du,dw,dy,ea	9,3,3,2,1,1,1,2,1,1,1,2,5,1,1,1,1,1,1,1,1,1,1,1,1,2,1,1,1,1,3,2,1,2,1,1,1,1,1,1,1
>Marker36864	aaxbb	2
CTATCAGTCCTACAGGGTGCCCGTTCCCCCCAGCAAGGTCACGCCATCATGACATAGGTAAGTATGCACATCGCTCAATTGATATCTGATGTCATCTATTXXXXXXXXXXAGTGGACCCGGAGAAGTCCAACAGGGTCCTGGGGTTTCCAGCTCTGATTACGAGCCTCTGTCAGTTTTACGGAGTGCCCATCACCCCCAACAAGGTCATT	P,ag,ah,ak,al,am,aq,ar,as,ax,ay,bb,bd,bg,bk,bm,bt,cb,ce,cg,ch,ci,cn,co,cq,cv,cx,cz,da,dq,ds,dv,dw,dx,dz,ea	8,1,3,3,3,3,1,1,2,1,1,2,1,2,5,1,1,2,6,1,1,3,1,1,1,1,1,1,1,1,1,1,1,1,4,12
CTATCAGTCCTACAGGGTGCACGTTCCCCCCAGCAAGGTCACGCCATCATGACATAGGTAAGTATGCACATCGCTCAATTGATATTTGATGTCATCTATTXXXXXXXXXXAGTGGACCCGGAGAAGTCCAACAGGGTCCTGGGGTTTCCAGCTCTGATTACGAGCCTCTGTCAGTTTTACGGAGTGCCCATCACCCCCAACAAGGTCATT	M,ac,ae,af,aj,ak,am,ay,be,bk,bm,bq,br,bz,ca,cb,cc,cd,cf,ci,cu,cw,cz,db,de,df,dg,di,dj,dk,dm,dn,dp,dq,dt,ea	7,1,3,2,1,3,5,1,1,2,1,1,1,1,1,2,1,1,1,1,1,2,1,1,1,1,1,1,3,1,4,1,1,1,1,5
>Marker36866	aaxbb	2
TGTGTGTGCATCCTTTCAACTTTGATCATTTTAGAAATTAGACTTCAAAGTTCAGACCTCATTTGAGGCATAAATTTCATGCCCCCCTCTTTCTCTCTCCXXXXXXXXXXCTTCTACTTGAAGTGGCATCTCTAATCACCTTTCATCCTTCTCCATTTCACTGTCATTGATCTTCAAGAAGCAAAGGACTCTATTGATGAAAAAGATTCA	P,ad,af,ag,ah,ai,ak,al,am,an,aq,ar,as,at,au,av,aw,ax,ay,az,ba,bb,bc,bd,be,bf,bg,bj,bk,bl,bm,bn,bo,bp,bq,br,bs,bt,bu,bv,bw,by,bz,ca,cb,cc,ce,cf,cg,ch,ci,cj,ck,cm,cn,co,cp,cq,cs,ct,cv,cw,cx,cz,da,db,dd,df,dg,dh,di,dl,dp,dq,dr,ds,dt,du,dv,dw,dx,dy,dz,ea	167,18,9,16,24,22,3,25,18,14,28,22,36,3,20,21,10,17,14,2,8,29,31,29,7,12,14,8,7,14,14,15,7,13,4,1,13,19,33,16,7,26,7,7,16,11,24,14,35,8,14,14,12,6,28,11,10,35,16,29,15,16,1,6,25,2,12,9,8,16,13,17,1,12,21,25,12,19,27,16,8,4,6,7
TGTGTGTGCATCCTTTCAACTTTGATCACTTTAGAAATTAGACTTCAAAGTTCAGACCTCATTTGAGGCATAAATTTCATGCCCCCCTCTTTCTCTCTCCXXXXXXXXXXCTTCTACTTGAAGTGGCATCTCTAATCACCTTTCATCCTTCTCCATTTCACTGTCATTGATCTTCAAGAAGCAAAGGACTCTATTGATGAAAAAGATTCA	M,aa,ab,ac,ae,af,aj,ak,am,an,ao,ap,at,au,aw,ax,ay,az,ba,be,bf,bh,bi,bk,bm,bn,bo,bp,bq,br,bs,bt,bv,bw,by,bz,ca,cb,cc,cd,cf,ch,ci,cj,ck,cl,cm,co,cp,cr,cs,cu,cv,cw,cx,cy,cz,db,dc,de,df,dg,dh,di,dj,dk,dm,dn,do,dp,dq,dt,dx,dy,dz,ea	177,11,19,15,9,7,27,2,18,7,20,15,6,15,5,10,10,8,5,12,3,17,13,3,9,13,13,14,9,20,9,27,7,10,22,26,17,13,9,33,13,17,9,13,10,27,4,10,5,25,11,30,13,7,11,25,11,20,15,19,4,9,13,9,26,30,30,23,23,20,11,15,10,6,15,7
>Marker36917	aaxbb	2
CCCTATACACCGAGCGAAGAGGGCTCAAGTTATAACAAATCTAAAACACAAGGTTTGAAACCAAAGGGAGGACAAAAAAAACCTCGCCCATCTTTTCTTCXXXXXXXXXXGAGTTCACGGGCGAGGGCAACTCCTCGCCGTCCATGTGGGTGAGTATCAGAGCACTCCCAGAAAAAGCTTTTTTCACCACGAAAGGTCCTTCATAATTCG	P,ad,af,ag,ah,ai,ak,al,am,an,aq,ar,as,au,av,aw,ay,az,ba,bc,bd,be,bg,bj,bm,bn,bo,bp,bq,bs,bt,bu,bv,by,ca,ce,cf,cg,ch,ci,ck,cm,cn,cp,cq,cs,ct,cv,cx,cz,da,dd,dg,dl,dq,dr,ds,dt,du,dv,dw,dx,dy,dz,ea	26,7,1,5,4,1,2,3,2,1,4,4,2,5,3,1,2,2,2,2,1,1,9,6,4,1,2,1,3,1,2,3,1,1,2,3,1,5,1,1,1,2,1,1,2,1,3,1,1,1,2,3,1,1,1,2,3,2,2,3,4,1,4,2,2
CCCTATACACCGAGCGAAGAGGGCTCAAGTTATAACAAATCTAAAACACAAGGTTTGAAACCAAAGGGAGGACAAAAAAAACCTCGCCCATCTTTTCTTCXXXXXXXXXXGAGTTCACGGGCGAGGGCAACTCCTCACCGTCCATGTGGGTGAGTATCAGAGCACTCCCAGAAAAAGCTTTTTTCACCACGAAAGGTCCTTCATAATTCG	M,aa,ac,ae,af,aj,am,an,ao,at,au,aw,ay,ba,be,bf,bi,bm,bo,bq,br,bt,by,bz,ca,cb,cc,cd,cf,ci,cj,ck,cl,cm,co,cr,cu,cy,cz,db,dc,de,di,dj,dm,dn,do,dp,dq,dx,dy,ea	15,4,8,2,3,2,2,1,1,1,1,4,1,4,1,2,1,2,1,3,3,4,2,2,1,1,1,1,1,1,2,3,2,2,1,3,5,4,1,1,1,1,1,4,1,1,3,1,2,3,1,1
>Marker36918	aaxbb	2
CTATCATCACAACTGACATACACTAGCAGCCAACTAGGCTACCTTAAACTCAAACATTGAGTCTATTCCATGGAATTTCAACACGATATGAGCGGTTTCCXXXXXXXXXXATGTGATTTTATCGAATATAGATAGGTGAAGGTATTGACTTACCTTTGTAGGTTTACAAGATCATACATCTATATGGATTTGTCCACTTGTTTATTCTAT	M,aa,ab,ac,ae,af,aj,ak,am,an,ao,ap,at,au,aw,ax,ay,az,ba,bb,be,bh,bi,bj,bk,bm,bn,bo,bp,bq,br,bs,bt,bv,bw,by,bz,ca,cb,cc,cd,ch,ci,cj,ck,cl,cm,cn,co,cp,cr,cs,cu,cv,cw,cx,cy,cz,db,dc,de,df,dh,di,dj,dk,dl,dm,dn,do,dp,dq,dt,dx,dy,dz,ea	69,11,10,6,9,4,17,13,7,7,5,14,8,2,5,7,8,10,8,7,6,18,8,1,6,7,9,6,5,6,13,6,11,7,6,7,10,4,9,10,10,6,4,5,9,7,3,1,6,1,8,1,5,6,3,2,6,6,17,12,10,1,4,4,12,10,3,17,3,10,9,4,6,6,3,5,6
CTATCATCACAACTGACATACACTAGCAGCCAACTAGGCTACCTTAAACTCAAACATTGAGTCTATTCCATGGAATTTCAACACGATATGAGCGGTTTCCXXXXXXXXXXATGTGATTTTATCGAATATAGATAGGTGCAGGTATTGACTTACCTTTGTAGGTTTACAAGATCATACATCTATATGGATTTGTCCACTTGTTTATTCTAT	P,ac,ad,af,ag,ah,ai,al,am,an,aq,ar,as,at,au,av,aw,ax,ay,az,ba,bb,bc,bd,be,bf,bg,bj,bk,bl,bm,bn,bp,bs,bt,bu,bv,bw,by,ca,cb,cc,ce,cf,cg,ch,ci,cj,ck,cm,cn,co,cp,cq,cs,ct,cv,cw,cx,cz,da,db,dd,dg,dh,di,dl,dq,dr,ds,dt,du,dv,dw,dx,dy,dz,ea	69,7,15,4,13,7,23,9,8,4,12,9,9,4,5,5,4,5,15,6,7,12,24,9,8,13,16,16,4,11,5,7,6,11,13,14,3,2,7,5,7,5,14,12,11,4,5,7,6,7,11,4,2,16,8,13,2,1,10,5,6,3,4,8,4,7,7,8,13,3,5,15,12,6,3,4,1,4
>Marker36959	None	2
CGGCTTTAGTTGTCAATAATATACGCATAAAGTATTGAGTTATACTATTATATTATTTAAATAACTTTTTATAATTCGTTTTTTATTGCTTTAATAACCAXXXXXXXXXXTTGTACGATTACAAATTTTTCTAAATTATGAAAAACTTAACAATGTGGAGTCCTTAAAAACAAGGCACGTGTAAAGAAAAAGTAACCCGTGCACAGAACA	M,P,ad,ah,ai,ak,ap,aq,as,ba,bb,bc,bl,bs,bu,ce,cm,cq,ct,cw,dj,dk,dr,dt	2,6,1,1,1,1,1,2,2,1,1,1,1,1,1,1,1,1,4,1,2,1,1,1
CGGCTTTAGTTGTCAATAATATACGCATAAAGTATTGAGTTATACTATTATATTATTTAAATAACTTTTTATAATTCGTTTTTTATTGCTTTAATAACCAXXXXXXXXXXTTGTACAATTACAAATTTTTCTAAATTATGAAAAACTTAACAATGTGGAGTCCTTAAAAACAAGGCACGTGTAAAGAAAAAGTAACCCGTGCACAGAACA	ae,ar,bc,bv,ca,cb,cf,ci,cl,cn,cq,cr,di,dx,dz	1,1,1,1,1,2,1,1,2,1,1,2,1,1,3
>Marker37020	nnxnp	2
AACATCTTTCAGAGGACTACTAAACTGGAGGAGACTTTGACTCAGTTTATGCAGGTAACAATGTCAAATCATAAAAGCACTGAGTCAGCACTAAAGAACCXXXXXXXXXXAAACTGGAGGAGACTTTGACTCAGTTTATGCAGGTAACAATGTCAAATCATAAAAGCACTGAGTCAGCACTAAAGAACCTTGAGGTCCAGGTGGGACAAT	M,aq,aw,bo,bt,ci,cj,ck,dn,dq,ea	1,1,2,1,1,1,1,1,1,1,1
AACATCTTTCAGAGGACTACTAAGCTGGAGGAGACTTTGACTCAGTTTATGCAGGTAACAATGTCAAATCATAAAAGCACTGAGTCAGCACTAAAGAACCXXXXXXXXXXAAGCTGGAGGAGACTTTGACTCAGTTTATGCAGGTAACAATGTCAAATCATAAAAGCACTGAGTCAGCACTAAAGAACCTTGAGGTCCAGGTGGGACAAC	M,P,ae,ah,an,ao,aq,ar,as,bc,bd,bg,bi,bo,br,bw,by,bz,cb,cc,cd,cj,ck,cu,cy,cz,de,dk,do,dq,du	5,1,1,1,1,2,1,1,1,1,1,1,2,1,1,1,1,1,2,1,1,1,1,2,1,1,1,2,2,2,1
>Marker37039	aaxbb	2
TTTGTATACCCCGCATCCACAAGAAAATATTTACCTACAATGGTTAAAAAAAAGTATTATATATAAATAATATGCATATTTCTTTTATATGTTAAATAAAXXXXXXXXXXCTGACCCTTCCCACCCAGGCAACACATATATAAACCTTAAATTTGGACCGCAAGCTCCTAAAACATTTGTAAAGATATCACCTTTTCTATTACGATATCT	P,ac,ad,af,ag,ah,ai,ak,al,am,an,aq,ar,as,at,au,av,aw,ax,ay,az,ba,bb,bc,bd,be,bf,bg,bj,bk,bl,bm,bn,bo,bp,bq,bs,bt,bu,bv,bw,by,bz,ca,cb,cc,ce,cf,cg,ch,ci,cj,ck,cm,cn,co,cp,cq,cs,ct,cv,cw,cx,cz,da,dd,df,dg,dh,di,dl,dq,dr,ds,dt,du,dv,dw,dx,dy,dz,ea	68,4,7,3,8,7,6,1,11,6,5,12,13,11,6,4,5,4,4,2,2,4,3,5,8,4,4,4,8,4,2,6,6,5,5,2,6,3,17,2,3,5,1,8,5,1,8,8,10,6,3,8,1,9,8,4,2,14,8,17,5,5,5,2,11,3,6,5,2,7,8,5,12,10,7,6,11,5,4,3,3,3
TTTGTATACCCCGCATCCACAAGAAAATATTTACCTACAATGGTTAAAAAAAAGTATTATATATAAATAATATGCATATTTCTTTTATATGTTAAATAAAXXXXXXXXXXCTGACCCTTCCCACCCAGGCAATACATATATAAACCTTAAATTTGGACCGCAAGCTCCTAAAACATTTGTAGAGATATCACCTTTTCTATTACGATATCT	M,aa,ab,ac,ae,af,aj,ak,am,an,ao,ap,as,at,au,aw,ax,ay,az,ba,bb,be,bh,bi,bk,bm,bn,bo,bp,bq,br,bs,bt,bv,bw,by,bz,ca,cb,cc,cd,ch,ci,cj,ck,cl,cm,co,cp,cr,cs,cu,cv,cw,cx,cy,cz,db,dc,de,df,dh,di,dj,dk,dl,dm,dn,do,dp,dq,dt,dx,dy,dz,ea	58,10,12,4,3,7,7,10,7,4,13,6,1,1,3,4,2,2,3,1,2,2,5,7,3,4,5,2,4,5,10,9,2,2,5,11,13,3,3,3,5,9,3,3,6,7,6,4,1,14,4,7,4,3,7,2,4,12,11,5,2,4,3,8,8,4,11,19,16,5,10,4,4,5,1,2
>Marker37437	aaxbb	2
GCTGATAAGTTGCCCCGGCATTCTTGAGTCCACAGGACATCACCTTGTAACAGAACGTCCCCCACAGGGTGACGAAGGTAGTCTTTTCCATATCCTCTAGXXXXXXXXXXTTGTAACCGGAGAAACCGTCCATGAAGGAAAATAAAGCGAAATTGGTTGTGTTATCTACAAGGATATTGATGTGCGGTAAAGGAAAATTGTCCTTGGGAC	P,al,am,ar,bj,bt,cb,ce,cf,cg,ch,co,cv,dh,dr,ds,dw,dx,dz,ea	10,1,2,1,1,1,1,1,2,1,1,1,1,1,1,1,1,1,1,1
GCTGATAAGTTGCCCCGGCATTCTTGAGTCCACAGGATATCACCTTGTAACAGAACGTCCCCCACAGGGTGACGAAGGTAGTCTTTTCCATATCCTCTAGXXXXXXXXXXTTGTAACCGGAGAAACCGTCCATGAAGGAAAATAAAGCGAAATTGGTTGTGTTATCTACAAGGATATCGATGTGCGGTAAAGGAAAATTGTCCTTGGGAC	M,af,am,ao,be,bv,by,cb,cc,cf,cl,co,cs,cu,cw,dc,de,df,di,dj,dk,dm,dn,do,dq,dx,ea	5,2,1,1,1,2,1,1,1,1,1,1,1,1,1,1,2,1,1,1,2,1,1,1,1,1,3
>Marker37574	aaxbb	2
CTTGATCAAACATCAACTACTTTGACAAAGCGGAACAAAACACTTAAAATATCGATGCTCTGAAAGAATAAGATGAGAAGTGATCAGTGTGTTTTTCAACXXXXXXXXXXACCCAGTATCTCTTCTAAGAGTCATTTTAAAAAAAATATTTTTGTTTCTTTTCGTTGTTAGCTATTAGCATTTTGAAGGTTGAAACAAAAAATTTGACCA	P,ac,ad,af,ag,ah,ai,al,am,an,aq,ar,as,at,au,av,aw,ax,ay,az,ba,bb,bc,bd,be,bf,bg,bh,bj,bk,bl,bm,bn,bo,bp,bq,br,bs,bt,bu,bv,bw,by,bz,ca,cb,cc,ce,cf,cg,ch,ci,cj,ck,cm,cn,co,cp,cq,cs,ct,cv,cw,cx,cz,da,dd,dg,dh,di,dj,dl,dq,dr,ds,dt,du,dv,dw,dx,dy,dz	50,4,6,3,8,10,15,5,5,5,7,12,4,9,4,9,7,4,2,2,6,8,18,2,4,3,8,3,4,2,6,2,7,4,3,3,1,7,9,3,2,2,4,1,2,3,3,12,2,7,3,2,5,3,3,4,5,1,6,8,11,3,6,6,4,4,4,4,2,5,2,3,1,2,7,5,6,8,6,2,6,1
CTTGATCGAACATCAACTACTTTGACAAAGCGGAACAAAACACTTAAAATATCGATGCTCTGAAAGAATAAGATGAGAAGTGATCAGTGTGTTTTTCAACXXXXXXXXXXACCCAATATCTCTTCTAAGAGTCATTTTAAAAAAAATATTTTTGTTTCTTTTCGTTGTTAGCTATTAGCATTTTGAAGGTTGAAACAAAAAATTTGACCA	M,aa,ab,ac,ae,af,aj,ak,am,an,ao,ap,au,aw,ax,ay,az,ba,bb,be,bh,bi,bk,bm,bn,bo,bp,bq,br,bt,bv,bw,by,bz,ca,cb,cc,cd,ch,ci,cj,cl,cm,co,cp,cq,cr,cs,cu,cv,cw,cx,cy,cz,db,dd,de,dh,di,dj,dk,dl,dm,dn,do,dp,dq,dt,dx,dy,dz,ea	53,12,5,5,3,1,9,4,11,3,9,7,4,2,4,1,4,2,10,1,2,7,3,5,2,4,3,1,4,3,2,3,3,10,2,7,5,3,7,3,3,9,1,2,2,1,1,4,8,6,1,4,3,3,10,1,6,1,2,1,5,8,5,5,4,5,4,8,6,2,1,4
>Marker37661	nnxnp	2
CATACATCGACATTTGCAGCACGGTGAAGATAGCCGGGGTTCCTGAAAATGCAACACGCCTCAATCTTTTCTCTTTTTCACTAGCAGGTAAAGCAAAATTXXXXXXXXXXATGAATCCCTTAGCGAGGCACTTGACCGCTTCCGCGGACTACTAAGGAAGACGCCTACACATGGGTACAGTGAACCGGTGCAACTAAACATCTTCATAGA	M,P,aa,ab,ac,ad,ae,af,ag,ah,ai,aj,ak,am,an,ao,ap,aq,ar,as,at,au,av,aw,ax,ay,az,ba,bb,bc,bd,be,bf,bg,bh,bi,bj,bl,bm,bn,bo,bp,bq,br,bs,bt,bu,bv,bw,by,bz,ca,cb,cc,cd,ce,cf,cg,ch,ci,cj,ck,cl,cm,cn,co,cp,cq,cr,cs,ct,cu,cv,cx,cy,cz,da,db,dc,dd,de,df,dg,dh,di,dj,dk,dl,dm,dn,do,dp,dq,dr,ds,dt,du,dv,dw,dy,dz,ea	25,34,4,2,1,2,4,2,3,8,7,5,4,6,4,6,4,5,2,3,7,7,5,2,4,2,6,5,16,6,1,11,4,3,4,6,6,2,3,7,2,5,3,4,5,6,7,2,2,3,4,3,4,5,4,6,3,1,6,3,2,3,3,5,2,1,3,4,6,4,9,6,3,1,5,8,5,3,3,3,4,1,3,3,3,3,3,7,12,6,1,2,2,2,2,1,5,4,3,2,6,2
CATACATCGACATTTGCAGCACGGTGAAGATAGTCGGGGTTCCTGAAAATGCAACACGCCTCAATCTTTTCTCTTTTTCACTAGCAGGTAAAGCAAAATTXXXXXXXXXXATGAATCCCTCAGCGAGGCACTTGACCGCTTCCGTGGACTGCTAAGGAAAACACCTACACATGGGTATAGTGAACCGGTGCAACTGAACATCTTCATAGA	M,aa,ad,ae,af,ah,aj,ak,an,ao,aq,ar,as,at,av,aw,ax,az,ba,bb,bc,bd,be,bf,bg,bh,bi,bl,bm,bo,bs,bt,bw,by,bz,cb,cc,cd,cf,cg,ch,ci,cj,ck,cm,cn,cp,cr,cs,ct,cu,cv,cy,db,dd,de,df,dj,dm,do,dt,dv,dw,dx,ea	20,6,2,6,5,2,3,1,6,3,1,7,3,3,3,4,1,3,4,12,5,4,7,5,7,2,5,4,1,4,5,5,2,1,3,2,1,4,5,5,7,7,5,5,1,2,5,3,3,6,1,2,2,3,3,1,2,2,2,7,4,8,2,5,3
>Marker37803	aaxbb	2
AAGCAGAAGTGAAAAATGCAAAATGGCACAATTAAAATCGAAGCAGCATGTCCATCAAAATGAATGATGATAGTCATGCAAAAATCATTAAAATCGAATGXXXXXXXXXXGAGTGAGGACCTGCAAGGCATCAACGACGACGGAGGACAGAGGACTGCGACTGAGGGCTTTCAAAGCAGAACAACAGTGAGTAGCAGCTTCATCACAACA	M,aa,ab,ac,ae,ah,aj,ak,am,an,ao,ap,aq,ar,at,au,aw,ax,ay,ba,bb,bd,bg,bh,bi,bm,bn,bo,bp,bq,br,bs,bv,bw,by,bz,ca,cc,cd,ch,ci,cj,cl,cm,co,cp,cu,cv,cw,cx,cy,db,dc,dd,dh,dm,dn,do,dp,dq,du,dy,dz,ea	18,3,1,4,6,2,2,2,7,3,3,4,2,2,5,1,6,2,2,2,4,1,1,1,1,3,1,2,3,2,1,1,2,2,2,1,1,2,4,2,3,3,2,1,2,2,6,4,1,2,3,4,2,1,1,2,2,1,1,2,1,9,5,3
AAGCAGAAGTGAAAAATGAAAAATGGCACAATTAAAATCGAAGCAGCATGTCCATCAAAATGAATGATGATAGTCATGCAAAAATCATTAAAATCGAATGXXXXXXXXXXGAGTGAGGACCTGCAAGGCATCAACGACGACGGAGGACAGAGGACTGCGACTGAGGGCTTTCAAAGCAGAACAACAGTGAGTAGCAGCTTCATCACAACA	P,ac,ad,af,ag,ah,ai,al,an,aq,as,av,aw,ax,ay,az,ba,bb,bc,bd,be,bf,bg,bh,bj,bk,bl,bm,bn,bo,bs,bt,bu,bv,bw,bz,ca,cb,cc,ce,cg,ch,ci,cj,ck,cm,cn,co,cp,cs,ct,cv,cw,cz,da,dd,df,dg,di,dj,dl,dr,dt,du,dv,dw,dx	27,2,2,2,3,3,9,2,1,1,2,3,2,1,4,2,3,4,3,4,5,5,5,2,5,3,2,3,3,2,1,3,3,2,2,1,3,2,1,1,5,4,1,1,1,1,3,2,2,5,2,1,1,2,4,1,1,1,3,4,1,1,1,1,5,1,4
>Marker37943	aaxbb	2
GCCAGGCTCCCAACAATAGGGGGTTTAGCCTCTTATAACCATGAGAAGATTTACACTTTAGGAGCTAATACGGATAGAAGGATGGGCTGAATGACTAGGAXXXXXXXXXXGGAGGATTTCCCCTAAGGGAGAGACTCATGCTTTGGATATCTTCAATAGAGAGCTTTGAGACTCGATGTGTCTTTTCCTTCTACTTCCTACTCTTTTTAT	P,ac,ad,ag,ah,al,am,an,ar,as,au,ay,bc,bg,bj,bs,bu,bw,ce,cf,cn,co,cp,cq,cv,cx,dc,df,dg,di,dl,ds,dt,du,dv,dw,dz,ea	6,1,1,1,2,1,1,1,1,1,2,1,3,1,1,1,1,1,3,1,2,1,1,2,1,1,1,1,1,1,1,1,1,1,1,1,1,1
GCCAGGCTCCCAACAATGGGGGGTTTAGCCTCTTATAACCATGAGAAGATTTACACTTTAGGAGCTAATACGGATGGAAGGATGGGCTGAATGACTAGGAXXXXXXXXXXGGAGGATTTCCCCTAAGGGAGAGACTCATGCTTTGGATATCTTCAATAGAGAGCTTTGAGACTCGATGTGTCTTTTCCTTCTACTTCCTACTCTTTTTAT	M,af,ak,am,au,ax,ba,be,bk,bp,by,cb,ch,ci,cj,ck,cl,co,cp,cu,cw,cz,df,di,dk,dp,dz,ea	6,1,5,3,1,1,1,1,1,1,1,2,1,2,1,1,3,2,1,1,1,1,1,1,4,2,1,6
>Marker38043	aaxbb	2
ACCATGGAAACTCCTTAGAAAAGATCTAACTACACTGGCTCAGACATGAAGTGTCTTCTCTTACTCCAACTTAGCTCCCACATCCCACACCTCAGATTTAXXXXXXXXXXCAGAGTAACTCCTCTAGGCTCGGATTTCCAACCTTTATCACCGCCCTTTGCAGAGCTAGAAGAGTTACCTCTGACAGTCTGACTTATGAGAGCTTGAGCC	M,aa,ab,ac,ae,aj,ak,am,ao,ap,au,aw,ax,ay,ba,be,bh,bm,bo,bp,br,bv,by,cb,cf,ch,ci,cl,cr,cv,cz,dc,de,dg,di,do,dp,dq,dy,dz	3,2,4,1,1,1,1,1,3,6,1,1,1,1,5,1,5,2,1,1,2,1,1,2,3,3,2,2,5,1,1,4,3,1,1,1,1,2,1,2
ACCATGGAAACTCCTTAGAAAAGATCTAACTACACTGGCTCAGACATGGAGTGTCTTCTCTTACTCCAACTTAGCTCCCACATCCCACACCTCAGATTTAXXXXXXXXXXCAGAGTAACTCCTCTAGGCTCGGATTTCCAACCTTTATCACCGCCCTTTGCAGAGCTAGAAGAGTTACCTCTGACAGTCTGACTTATGAGAGCTTGAGCC	P,ad,ag,ah,ai,ak,al,am,an,av,aw,ax,ay,ba,bb,bc,bd,be,bf,bg,bj,bq,bv,by,cb,cc,cg,ch,ci,ck,cn,cp,cq,cx,da,dd,dg,dl,dr,du,dv,dy,ea	5,4,5,1,3,1,3,3,2,1,3,1,1,2,3,4,1,1,1,2,4,6,1,1,1,2,2,1,1,1,2,1,2,2,3,3,1,1,3,1,1,1,1
>Marker38132	aaxbb	2
CTGTTAGTCCTATAGGGTGCCCGTTCCCCCAGAAAGGTCATGCCATCATGACATAGGTAAGTATGCACATCGCTCAACTGATTTCGGATGTCATCTATTGXXXXXXXXXXAGCGGACCCGAAGAAGTCCAATAGGGTCTTGGAGTTGCCAGCTCTGATTACGGGTCTCTATCAGTTCTACGGAGTGCCTGTCGCCCCCAGCAAGGTCATC	P,af,ag,ai,al,am,an,aq,as,au,ay,ba,bd,be,bf,bk,bl,bv,by,ca,cc,ce,cf,cg,ch,ci,cn,cp,cq,ct,da,df,dg,dq,du,dx,dz,ea	13,1,4,1,2,2,2,1,4,1,1,1,1,1,2,2,1,1,1,1,1,3,1,1,1,1,2,1,3,1,1,1,3,1,1,1,1,3
CTGTTAGTCCTACAGGGTGCCCGTTCCCCCAGAAAGGTCATGCCATCATGACATAGGTAAGTATGCACATCGCTCAACTGATTTCTGATGTCATCTATTGXXXXXXXXXXAGCGGACCCGAAGAAGTCCAATAGGGTCTTGGAGTTGCCAGCTCTGATTACGGGTCTCTATCAGTTCTACGGAGTGCCTGTCGCCCCCAGCAAGGTCATC	M,aa,ak,am,at,ax,be,bi,bk,cb,cc,ci,cl,cr,cu,cw,cy,cz,db,de,dk,dl,dm,do,dp,dx,dz,ea	7,1,1,3,1,2,1,3,5,1,3,1,3,1,1,3,2,1,1,4,6,1,1,1,1,1,4,2
>Marker38148	aaxbb	2
AATCTTCTTGGAGTCTTCTATCCAATGCCCTAGCAGGGTAGGATTGCATCATTCCCTCGCCCTTGAAAAGGATTTGACCTCAAATCCCAAGGTTCTTGAAXXXXXXXXXXCAATGAGTGGTGCTACAAGTATAGAAAAATATGGGGCAAACCTTTTGTAAAAGTTTGCTAATTTATGGAAGCCCCAAATTTTTCTTACACTTGGTGGAGT	M,aa,ab,ac,ae,af,aj,ak,am,an,ao,ap,at,au,aw,ax,ay,az,ba,be,bf,bh,bi,bk,bm,bn,bo,bp,bq,br,bs,bt,bv,bw,by,bz,ca,cb,cc,cd,cf,ch,ci,cj,ck,cl,cm,co,cp,cr,cs,cu,cv,cw,cx,cy,cz,db,dc,de,df,dg,dh,di,dj,dk,dm,dn,do,dp,dq,dt,dx,dy,dz,ea	157,15,15,18,17,8,6,4,13,10,19,10,3,8,9,6,5,8,7,7,8,11,4,3,9,5,3,12,6,10,2,9,14,5,17,19,13,13,5,14,16,15,8,5,7,27,7,2,2,13,7,14,12,4,6,19,13,18,17,7,8,12,6,6,19,7,26,15,20,13,11,7,6,7,13,3
AATCTTCTTGGAGTCTTCTATCCAATGCCCTAGCAGGGTAGGATTGCATCATTCCCTCACCCTTGAAAAGGATTTGACCTCAAATCCCAAGGTTCTTGAAXXXXXXXXXXCAATGAGTGGTGCTACAAGTATAGAAAAATATGGGGCAAACCTTTTGTAAAAGTTTGCTAATTTATGGAAGCCCCAAATTTTTCTTACACTTGGTGGAGT	P,ad,af,ag,ah,ai,ak,al,am,an,aq,ar,as,at,au,av,aw,ax,ay,az,ba,bb,bc,bd,be,bf,bg,bj,bk,bl,bm,bn,bo,bp,bq,bs,bt,bu,bv,bw,by,bz,ca,cb,cc,ce,cf,cg,ch,ci,cj,ck,cm,cn,co,cp,cq,cs,ct,cv,cw,cx,cz,da,db,dd,df,dg,dh,di,dl,dq,dr,ds,dt,du,dv,dw,dx,dy,dz,ea	175,12,6,13,17,17,3,11,18,15,13,10,19,4,17,8,5,3,5,6,3,11,19,18,10,8,15,15,5,11,9,10,7,3,7,10,12,25,11,10,11,2,10,15,8,16,10,21,17,14,13,6,4,22,9,3,25,15,23,3,8,8,3,17,1,7,7,10,10,6,10,12,11,14,3,23,12,11,7,2,10,2
>Marker38227	nnxnp	2
TCATTACCGCTGCATCGGACAGACAAGGTTGCCCAAAGAGGGAGTCCACGGAGGAAATGCTGACCACCTCAAAAGACTGGAAAGCAGTTTCTAACGATTCXXXXXXXXXXAGACGGCACGACTCCCACTGAGTGGATCCACGGGCGCCCCAACAGGCAACTGTAGGGGGGGTTAATATCCATTATTTGGAAGGTGACTTGACAGGTGTGA	M,P,aa,ab,ac,ad,ae,af,ag,ah,ai,aj,ak,al,am,an,ao,ap,aq,ar,as,at,au,av,aw,ax,ay,az,ba,bb,bc,bd,be,bf,bg,bh,bi,bj,bk,bl,bm,bn,bo,bp,bq,br,bs,bt,bv,bw,by,bz,ca,cb,cc,cd,ce,cf,cg,ch,ci,cj,ck,cl,cm,cn,co,cp,cq,cr,cs,ct,cu,cv,cw,cx,cy,cz,da,db,dc,de,dg,dh,di,dj,dk,dl,dm,dn,do,dp,dq,dr,ds,dt,du,dv,dw,dx,dy,dz,ea	28,42,3,4,2,3,3,5,8,7,5,7,5,6,6,3,4,3,5,2,7,4,3,7,5,3,2,1,5,12,5,4,3,5,12,5,6,7,2,5,6,5,5,3,6,5,5,7,6,2,6,7,2,7,7,6,3,3,11,5,6,8,4,5,6,7,10,2,9,3,7,5,2,1,2,3,7,5,5,2,5,5,4,7,4,7,2,6,7,10,5,1,2,5,8,2,5,5,3,7,4,4,1
TCATTACCGCTGCATAGGACAGACAAGGTTGCCCAAAGAGGGAGTCCACGGAGGAAATGCTGACCACCTCAAAAGACTGGAAAGCAGTTTCTAACGATTCXXXXXXXXXXAGACGGCACGACTCCCACTGAGTGGATCCACGGGCGCCCCAACAGGCAACTGTAGGGGGGGTTAATATCCATTATTTGGAAGGTGACTTGATAGGTGTGA	M,ac,af,ag,ah,ai,aj,ak,an,ap,aq,ar,as,at,au,av,aw,ax,ay,bb,bc,bd,bg,bh,bl,bm,bq,bs,bt,bu,bv,bw,by,bz,ca,cb,cc,ce,cf,cg,ch,ci,cj,ck,cl,cn,co,cq,cr,cs,cu,cv,cz,da,db,dc,de,dg,dh,di,dl,dm,do,dp,ds,dt,dw,dx,dy,dz,ea	43,10,5,3,9,3,2,3,3,5,9,2,4,7,2,2,3,5,2,2,4,2,6,3,2,4,3,1,8,2,1,3,5,6,3,6,5,1,3,11,5,3,5,1,2,4,6,2,1,4,3,3,5,1,4,3,3,1,8,5,2,5,4,3,4,3,1,4,2,4,5
>Marker38400	aaxbb	2
GGTTGCTATTTGCACACCCTTTTTTACTAAATACACCCCCATTTTGCTTTTTTTACTGACTCCTTTCCCGTAACGTTACGGAACTTTACAGATTACGTAAXXXXXXXXXXGCACGACAATGCTCCATTTCGACTTCTGGCATGCCGCAAAACTTCACAGATTACTTAACAATAGGTGTTAAGTACCGCGAAGCGGTCAAGAAAAGGTTGC	P,ad,af,ag,ah,ai,al,am,an,aq,ar,as,at,au,av,aw,ax,ay,az,ba,bb,bc,bd,be,bf,bg,bj,bk,bl,bm,bn,bo,bp,bq,br,bs,bt,bu,bv,bw,by,bz,ca,cb,cc,ce,cf,cg,ch,ci,cj,ck,cm,cn,co,cp,cq,cs,ct,cv,cw,cx,cz,da,db,dd,df,dg,dh,di,dl,dq,dr,ds,dt,du,dv,dw,dx,dy,dz,ea	234,12,8,14,21,24,24,15,16,27,26,28,5,6,19,16,10,11,9,10,12,30,17,9,20,27,15,14,17,15,15,2,10,7,1,9,14,30,10,8,19,5,15,9,21,24,30,46,21,10,17,22,11,28,10,5,24,15,26,9,10,4,12,22,3,13,8,34,19,19,14,19,21,24,6,27,27,15,16,14,12,4
GGTTGCTATTTGCACACCTTTTTTTACTAAATACACCCCCATTTTGCTTTTTTTACTGACTCCTTTCCCGTAACGTTACGGAACTTTACAGATTACGTAAXXXXXXXXXXGCACGACAATGCTCCATTTCGACTTCTGGCATGCCGCAAAACTTCACAGATTACCTAACAATAGGTGTTAAGTACCGCGAAGCGGTCAAGAAAAGGTTGC	M,aa,ab,ac,ae,af,aj,ak,am,an,ao,ap,at,au,aw,ax,ay,az,ba,bb,be,bh,bi,bk,bm,bn,bo,bp,bq,br,bs,bt,bv,bw,by,bz,ca,cb,cc,cd,ch,ci,cj,ck,cl,cm,co,cp,cq,cr,cs,cu,cv,cw,cx,cy,cz,db,dc,de,df,dh,di,dj,dk,dl,dm,dn,do,dp,dq,dt,dx,dy,dz,ea	223,17,26,21,28,8,24,11,22,14,34,24,8,11,10,11,13,12,15,13,14,22,26,14,16,9,17,9,15,24,6,7,14,10,19,28,10,13,19,19,17,9,23,6,38,7,19,10,1,25,19,34,15,18,14,31,14,16,25,29,14,11,13,35,26,8,40,14,36,33,13,7,19,10,11,9
>Marker38583	aaxbb	2
GTAACCAGAGCTGGAAACCCCAGGGACCTGTTGGACTTCTCCGGGTCCACTGGGTGTCTTTGTGGGTGCGATTCCTGCAAACAATAGATGGTATCAGAAAXXXXXXXXXXGATCCACACTCGTCTTTTTGCAGCGGCATGGGAGAAATCTTGTCCCGGTATGCATAGTAGATGCGTGATAGCCTCCCAGGAACCGTTGAAAGGAAACTAC	P,ad,af,ag,ah,ai,ak,al,am,an,ao,aq,ar,as,at,au,av,aw,ax,ay,az,ba,bb,bc,bd,be,bf,bg,bj,bk,bl,bm,bn,bo,bp,bq,bs,bt,bu,bv,bw,by,bz,ca,cb,cc,ce,cf,cg,ch,ci,cj,ck,cm,cn,co,cp,cq,cs,ct,cv,cw,cx,cz,da,dd,df,dg,dh,di,dl,dq,dr,ds,dt,du,dv,dw,dx,dy,dz,ea	99,12,3,9,8,7,1,10,12,5,1,6,9,14,2,8,6,5,5,3,1,6,9,8,10,7,5,6,6,3,5,4,3,2,8,2,8,7,17,4,3,8,2,3,7,2,12,4,22,7,12,5,4,3,9,10,2,10,9,12,8,1,3,6,13,6,1,6,5,7,13,10,17,13,6,15,8,6,6,3,3,3
GTAACCAGAGCTGGAAACCCCAGGGACCTGTTGGACTTCTCCGGGTCCACTGGGTGTCTTTGTGGGTGCGATTCCTGCAAACAATAGATGGTATCAGAAAXXXXXXXXXXGATCCACACTCGTCTTTTTGCAGCGGCATGGGAGAAATCTTGCCCCGGTATGCATAGTAGATGCGTGATAGCCTCCCAGGAACCGTTGAAAGGAAACTAC	M,aa,ab,ac,ae,af,aj,ak,am,an,ao,ap,at,au,aw,ay,az,ba,be,bf,bh,bi,bk,bm,bn,bo,bp,bq,br,bs,bt,bv,by,bz,ca,cb,cc,cd,cf,ch,ci,cj,ck,cl,cm,co,cp,cr,cs,cu,cv,cw,cx,cy,cz,db,dc,de,df,dg,dh,di,dj,dk,dm,dn,do,dp,dq,dt,dx,dy,dz,ea	70,7,6,4,5,6,5,2,8,11,8,10,3,6,1,3,4,1,5,3,10,6,3,5,2,8,4,3,12,10,3,6,6,14,5,6,1,11,6,7,5,5,4,8,3,7,3,9,5,17,1,5,2,10,2,14,6,18,2,7,3,5,7,13,17,11,16,11,10,2,4,1,9,4
>Marker38701	aaxbb	2
CCATTTTTGCACAATACGTGAAGTTCCGTAACATGCCGGAAATCAAAAGGAAGCATTGTTACACAATCCGTGAGGTTATGTAACATTCTGAAAGCCAAAAXXXXXXXXXXTTCGTGAGGTTCCGTAACGTTACGAAAAAAGAATTAGCAAAAAAGGGGCAAAGGGGGTGTATATAGTAAAATGGTGGTGCAAATAGTAATTTTCAAATCT	P,ab,ad,af,ag,ah,ai,ak,al,am,an,aq,ar,as,at,au,av,aw,ax,ay,az,ba,bb,bc,bd,be,bf,bg,bj,bk,bl,bm,bn,bo,bp,bq,bs,bt,bu,bv,bw,by,bz,ca,cb,cc,cd,ce,cf,cg,ch,ci,cj,ck,cm,cn,co,cp,cq,cs,ct,cv,cw,cx,cz,da,db,dd,df,dg,dh,di,dl,dn,do,dq,dr,ds,dt,du,dv,dw,dx,dy,dz,ea	275,1,25,7,33,26,22,7,24,41,20,31,35,36,10,12,42,13,16,10,10,8,26,25,18,14,11,19,26,11,34,16,21,18,23,22,21,25,51,19,12,29,5,18,23,19,1,34,12,62,31,18,26,22,13,36,18,7,56,33,45,16,16,9,13,38,2,21,8,19,23,19,34,1,1,28,37,27,13,48,54,27,14,14,14,15
CCATTTTTGCACAATACGTGAAGTTCCGTAACATGCCGGAAATCAAAAGGAAGCATTGTTACACAATCCGTGAGGTTCTGTAACATTCTGAAAGCCAAAAXXXXXXXXXXTTCGTGAGGTTCCGTAACGTTACGAAAAAAGAATCAGCAAAAAAGGGGCAAAGGGGGTGTATATAGTAAAATGGTGGTGCAAATAGTAATTTTCAAATCT	M,aa,ab,ac,ae,af,ag,aj,ak,al,am,an,ao,ap,aq,as,at,au,av,aw,ax,ay,az,ba,bb,be,bf,bh,bi,bk,bm,bn,bo,bp,bq,br,bs,bt,bv,bw,by,bz,ca,cb,cc,cd,cf,ch,ci,ck,cl,cm,cn,co,cp,cr,cs,cu,cv,cw,cx,cy,cz,db,dc,de,df,dg,dh,di,dj,dk,dm,dn,do,dp,dq,dt,dx,dy,dz,ea	377,26,41,25,36,19,1,40,11,1,40,16,31,16,1,1,12,7,1,15,16,7,12,17,1,13,13,32,21,20,13,32,10,19,12,39,22,17,20,7,29,41,14,23,19,27,18,23,18,18,46,10,1,8,10,52,30,41,15,17,19,41,22,50,24,42,11,26,21,22,48,42,49,35,62,47,27,12,18,10,14,8
>Marker38886	aaxbb	2
CTTGGTCCGCCAGCTGGATCGGCTTTGCCAATAGTTGCTTCACTATGTCAGCCATTCACTTCTTCTCGGATCCAAGTTCCAAAGTCCAAGTGGTGAAAAAXXXXXXXXXXAGACCCCTTAGTGGGGGAGGGAGTGATTGACGAAAAGGGGTTGGATTGGGTGAGTGAATTTGGAGCTATAATTTCGGCTTTGATGGAGGAAAAAAGAAAA	M,aa,ac,ae,af,ah,aj,ak,am,an,ao,ap,ar,at,au,aw,ax,ay,ba,bb,bd,bh,bi,bk,bm,bo,bp,bq,br,bs,bt,bv,bw,by,bz,cd,ch,ci,cj,ck,cl,cm,co,cp,cr,cs,cu,cv,cx,cy,cz,db,dc,de,dh,di,dk,dl,dm,dn,do,dp,dq,dy,dz,ea	18,3,5,4,2,2,3,4,2,1,4,3,1,2,1,1,1,2,1,3,1,3,1,1,2,1,5,7,3,3,2,1,3,3,2,3,2,3,1,2,1,1,6,1,2,2,3,1,5,3,1,1,2,2,2,1,5,1,4,3,2,1,1,3,2,1
CTTGGTCCGCCAGCTGGATCGGCTTTGCCAACAGTTGCTTCACTATGTCAGCCATTCACTTCTTCTCGGATCCAAGTTCCAAAGTCCAAGTTGTGAAAAAXXXXXXXXXXAGACCCCTTAGTGGGGGAGGGAGTGATTGACGAAAAGGGGTTGGATTGGGTGTGTGAATTTGGAGCTATAATTTCGGCTTTGATGGAGGAAAAAAGAAAA	P,ac,ad,af,ag,ah,ai,al,am,an,aq,as,at,au,av,aw,ax,az,ba,bb,bc,be,bf,bg,bh,bj,bk,bl,bm,bn,bp,bt,bv,cb,cc,cd,cf,cg,ch,ck,cm,cn,co,cq,ct,cw,cz,da,df,dg,dh,di,dj,dl,dq,dr,ds,dt,dv,dw,dx,dy,dz	26,5,2,3,2,3,2,1,4,4,5,1,2,1,1,1,1,1,2,1,8,3,5,7,2,6,3,1,3,3,2,2,3,5,3,1,1,4,1,1,1,5,1,4,1,5,1,5,1,2,2,5,1,2,2,2,5,4,2,5,1,1,1
>Marker38936	aaxbb	2
AGATCTGGATATTGCAAATCTATATTTGTAGATTTTTGAAGATTTGAGTTTTGTAGATCTGAGTTTAAAGATTTGGTTTTATAAATCTAGGTTTTTGTAGXXXXXXXXXXCTTATTTCAACAATTAATGAAAAAGACAAGCAAGCCTATTTTAGGAAACATTTTTTTTAATGTAAATTTGTTTCTTGCTCTAACCGATATAATTTATAAT	M,aa,ab,ac,ae,af,aj,ak,am,an,ao,ap,at,au,av,aw,ax,ay,az,ba,bb,be,bh,bi,bk,bm,bn,bo,bp,bq,br,bs,bt,bv,bw,by,bz,ca,cb,cc,cd,ch,ci,cj,ck,cl,cm,co,cp,cr,cs,cu,cv,cw,cx,cy,cz,db,dc,de,df,dh,di,dj,dk,dl,dm,dn,do,dp,dq,dt,dx,dy,dz,ea	85,3,10,13,13,5,8,7,8,8,12,6,3,9,1,4,6,4,6,9,3,3,14,6,1,6,6,12,5,8,10,5,8,9,3,3,11,8,6,2,12,6,4,10,5,4,2,5,4,9,8,19,7,7,5,10,3,19,11,13,5,9,7,13,1,5,9,13,11,7,6,4,5,3,7,3
AGATCTAGATATTGCAAATCTATATTTGTAGATTTTTGAAGATTTGAGTTTTGTAGATCTGAGTTTAAAGATTTGGTTTTATAAATCTAGGTTTTTGTAGXXXXXXXXXXCTTATTTCAACAATTAATGAAAAAGACAAGCAAGCCTATTTTAGGAAACATTTTTTTTAATGTAAATTTGTTTCTTGCTCTAACCGATATAATTTATAAT	P,ad,af,ag,ah,ai,al,am,an,aq,ar,as,at,au,av,aw,ax,ay,az,ba,bb,bc,bd,be,bf,bg,bj,bk,bl,bm,bn,bo,bp,bq,bs,bt,bu,bv,bw,by,bz,ca,cb,cc,ce,cf,cg,ch,ci,cj,ck,cm,cn,co,cp,cq,cs,ct,cv,cw,cx,cz,da,db,dd,df,dg,dh,di,dl,dq,dr,ds,dt,du,dv,dw,dx,dy,dz,ea	102,15,11,15,15,7,5,11,5,17,19,15,1,6,11,5,11,9,5,4,4,16,22,3,12,5,11,7,12,7,14,14,5,14,13,7,28,13,5,10,2,4,6,3,8,18,13,14,6,14,9,5,15,2,3,26,16,23,11,6,7,9,20,2,8,3,22,10,6,9,9,6,16,6,19,21,6,6,11,11,6
>Marker39046	aaxbb	2
CAAGAAGACACTAGAAGAGTTCGTAGGATTCACAACTAACTTGGCTTCATCTTCTTTTAGAAACACAGAATTCAAGTGCCTCCCAACAAGGTTAGCATTTXXXXXXXXXXTCATTTGCCTCAAACAAGTTAAAGGTGACTTTTTAGTCCTCCATACTCATCTCCAAGTTTCCTTTCCCCATTCCACAACACACTTTGCAGTCAGCATGAA	P,ad,ai,am,aq,ar,at,au,ay,az,ba,bb,bc,bd,bj,bm,bn,bq,bt,bu,bv,bw,cc,cg,ch,ci,cj,ck,cp,cq,cw,da,dg,dl,dq,dr,ds,dv,ea	7,2,1,1,1,1,1,1,2,2,1,2,2,1,1,1,1,1,2,1,1,1,1,1,1,2,2,1,1,2,1,2,1,1,1,2,2,3,1
CAAGAAGACACTAGAAGAGTTTGTAGGATTCACAACTGGCTTGGCTTCATCTTCTTTTAGAAACACAGAATTCAAGTGCCTCCCAACAAGGTTAGCTTTTXXXXXXXXXXTCATTTGCCTCAAACAAGTTAAAGGTGACTTTTTAGTCCTCCATACTCATCTCCAAGTTTCCTTTCCCCATTCCACAACACACTTTGCAGTCAGCATGAA	M,aa,ae,ak,am,ap,be,bh,bi,bk,bs,bt,bv,by,bz,cc,ck,cl,ct,cu,cy,db,dc,dj,dk,dm,dq,ea	7,1,3,3,1,3,2,1,2,2,1,2,1,1,1,1,1,1,1,1,1,2,2,3,1,2,1,1
>Marker39294	aaxbb	2
AATTAATTTGACAATTAAGACTAATCAGTACTTAAAATGGTGCAAAAAGGGTTAAGAAATATGAGAAAATAATGGCACATCACCCACCCAAAACCTTATAXXXXXXXXXXGCACATATAAGGATGAAGTTAATTGTGATATAGTTCCCATGGAGGCAGGACATATTCTTTTAGGAAGGCCGTGGCAATTTGATAGGAAGATCATTTATAA	M,ab,ac,ae,ai,ak,am,ao,ap,au,aw,ax,bb,be,bh,bi,bq,br,bs,cd,co,cp,cr,cs,cu,cx,db,dc,de,df,dh,di,dj,dk,dm,dn,do,dp,dt,dx,dy,dz,ea	25,2,1,1,2,1,1,3,2,1,2,1,1,3,4,2,2,7,2,4,2,1,7,1,2,2,4,1,2,1,1,3,4,3,2,2,5,2,1,1,2,4,4
AATTAATTTGACAATTAAGACTAATCAGTACTTAAAATGGTGCAAAAAGGGTTAAGAAATAGGAGAAAATAATGGCACATCACCCACCCAAAACCTTATAXXXXXXXXXXGCACATATAAGGATGAAGTTAATTGTGATATAGTTCCCATGGAGGCAGGACATATTCTTTTAGGAAGGCCGTGGCAATTTGATAGGAAGATCATTTATAA	P,ad,af,ag,ah,al,an,aq,ar,as,at,au,aw,ba,bc,bd,be,bf,bg,bk,bs,bt,bu,bv,ca,ce,cf,cg,co,cp,cq,cs,ct,cx,da,dd,dg,dh,dl,dr,ds,dt,du,dv,dw,dy,dz	45,3,2,1,1,2,2,1,2,2,2,1,1,1,6,2,1,1,2,2,1,3,2,3,1,3,1,2,1,1,7,4,2,1,2,1,5,1,3,2,5,3,7,7,4,1,1
>Marker39386	aaxbb	2
ACTGCCTTAGCCCGTAGGCAACGGGTTCATCAGATGACTGCGGATGCACGTGATATGGCTGAGGACGTTGCTGACATGACTGACGATGTCCCTGATTTGGXXXXXXXXXXTGATTTGGCTGCAGAGGCACCTGAGATGCGTGTGGACGTACAGGGTGCTGATGGTGCTAAGGGGTCAGATGCTGATGATGCTGCTAAGGGTTTCCCTGGT	P,ag,ah,ai,al,am,ar,av,ax,ay,bc,bk,ce,cf,cg,ch,cj,cp,cq,dd,du,ea	5,1,1,1,1,1,1,2,1,1,1,2,1,2,1,1,2,1,1,1,2,3
ACTGCCTTAGCCCGTAGGCAACGGGTTCATCAAATGACTGCGGATGCACGTGATATGGCTGAAGACGTTGCTGACATGACTGACGATGTCCCTGATTTGGXXXXXXXXXXTGATTTGGCTGCAGAGGCACCTGAGATGCGTGTGGACGTACAGGGTGCTGATGGTGCTAAGGGGTCAGATGCTGATGATGCTGCTAAGGGTTTCCCTGGT	M,ab,ak,am,an,bb,bd,bv,bz,cb,cd,cj,co,cu,de,dj,dk,dm,dn,do,dp,ea	2,1,3,1,1,3,2,1,1,1,1,1,2,2,1,3,3,1,1,2,1,3
>Marker39388	aaxbb	2
CTTTTCAATCTCTCTTCTCTCATTCTTCCTTTTTCATATCAATCCTTTTTATCTTCTCTCTGTTATTTTTACATAATTTTTGCTTAAAACGTGGCTTGTTXXXXXXXXXXAGTAATTAATTAGTAATAACAAAGTAGGAATATGTGTACCAACAGAAGTTTAGTTTAATGGAAAAGACCAATCTCTCGTGTTGTCACAAATCAATATTTG	P,aq,ar,as,ay,az,bn,bo,br,bv,bw,cf,cg,cm,cn,cv,dc,dv,dy	8,1,2,1,1,2,1,2,1,1,2,1,1,1,2,1,2,4,2
CTTTTCAATCTCTCTTCTCTCATTCTTCCTTTTTCATATCAATCCTTTTTATCTTCTCTCTGTTATTTTTGCATAATTTTTGCTTAAAACGTGGCTTGTTXXXXXXXXXXAGTAATTAATTAGTAATAACAAAGTAGGAATATGTGTACCAACAGAAGTTTAGTTTAATGGAAAAGACCAATCTCTCGTGTTGTCCCAAATCAATATTTG	M,ab,ae,au,ay,ba,bl,bq,bs,bt,cg,cq,ct,cu,cv,cx,cz,de,di,dl,dm,do,dt,du,dw,dx,dy,ea	3,2,3,1,1,3,1,2,3,1,1,1,1,2,1,1,1,1,1,1,1,1,2,1,2,1,1,2
>Marker39542	aaxbb	2
CATGAAGTGTGATAATGCGTTAAATTGAGATTATACCATTGTGATTGAGATCGAGTGTATGTGATAAACTGAATATGCATGTGATTGAGATGTTGTGTGCXXXXXXXXXXCTATTTTGAGAAGAATTGAGAAGTCATGTGTTTTGTGCAGTTCATAAATAGAGTCTGTGTGCTAAAATGTTTTCTGGATTGGACCTGAATCAGGAGGGAG	P,af,ag,ah,ai,am,aq,ar,bb,bc,bf,bh,bj,bo,bu,bw,by,ca,ce,ci,cp,cv,ds	6,1,1,1,2,1,2,1,1,4,2,1,1,1,3,2,1,1,1,1,1,1,1
CATGAAGTGTGATAATGCGTTAAATTGAGATTATACCATTGTGATTGAGATCGAGTGTATGTGATAAACTGAATATGCATGTGATTGAGATGTTGTGTGCXXXXXXXXXXCTATTTTGAGAAGAATTAAGAAGTCATGTGTTTTGTGCAGTTCATAAATAGAGTCTGTGTGCTAAAATGTTTTCTGGATTGGACCTGAATCAGGAGGGAG	M,ab,aj,ak,ao,aw,ax,ba,bh,bi,bk,bo,bq,ch,ci,cl,co,cr,cs,cw,cx,db,de,dk,dl,dm,dp,dt,dy,ea	3,2,1,1,2,1,1,1,2,1,1,1,2,3,1,1,1,1,2,3,1,2,1,1,1,2,5,1,2,1
>Marker39557	efxeg	3
CGGCGAGGCTAAGGAGAAAAGACTCGTCGTTCGAGATGAGCTTGCGCACGCCTTCGAGGGAGACGGCGTCGTTTCGGAGGCGGACGACGTTGGCGTCGGAXXXXXXXXXXGACAAAACTGCGACGCGTTTTGGTTTCGACGAGGAAAACGATGGTTTCTTCGTGAGGCTGTGCGACAGCGCCGTTTTGACCTTGATGAGCCAGGTTTCCA	M,P,aa,ac,ad,ae,ak,al,ao,as,at,au,ay,az,ba,bb,bc,be,bg,bi,bj,bk,br,bs,bu,bz,cb,cc,ce,cf,ch,ci,cq,ct,cv,cw,cz,dc,dd,de,df,di,dj,dk,dl,dm,dn,do,dq,ds,dt,du,dv,dy,dz,ea	3,4,2,2,1,2,1,2,1,1,3,1,1,1,2,2,1,1,1,1,1,1,2,1,1,2,2,2,2,1,1,1,1,1,1,1,1,1,1,1,1,1,1,1,1,3,1,1,1,1,1,2,1,1,1,1
CGGCGAGGCTTAGGAGAAACGACTCGTCGTTTGAGATGAGCTTGCGCACGCCTTCGAGGGAGATGGCATCGTTTCGGAGGCGGACGACGTTGGCGTCGGAXXXXXXXXXXGACAAAACGGCGACGCGTTTTGGCTTCGACGAGGAAAACGACGGTTTCTTCGTGAGGCTGTGCGACAGCGCCGTTTTGACCTTGATGAGCCAGGTTTCGA	P,aa,ag,ah,ai,aj,ao,aq,as,au,av,ax,ay,az,bc,bm,bp,bq,bz,cb,cm,cn,cy,da,dc,dd,dg,di,dk,dw,dx	4,1,1,1,1,1,1,3,1,1,1,1,1,1,3,1,1,1,1,1,3,1,1,3,1,1,2,1,1,1,3
CGGCGAGGCTTAGGAGAAACGACTCGTCGTTTGAGATGAGCTTGCGCACGCCTTCGAGGGAGATTGCATCGTTTCGGAGGCGGACGACGTTGGCGTCGGAXXXXXXXXXXGACAAAACGGCGACGCGTTTTGGCTTCGACGAGGAAAACGACGGTTTCTTCGTGAGGCTGTGCGACAGCGCCGTTTTGACCTTGATGAGCCAGGTTTCGA	M,ab,ae,af,an,ap,ar,at,ay,az,ba,bb,bg,bh,bk,bo,bq,br,bs,bw,cd,ce,ci,ck,cp,cq,cr,cs,ct,cv,de,dg,dh,dk,dm,dq,dr,dt,dz,ea	1,1,1,1,2,1,1,1,3,1,1,1,2,2,1,1,1,1,2,1,1,1,1,1,1,1,2,1,1,1,1,1,1,3,1,1,1,1,1,2
>Marker39787	nnxnp	2
ATTGTGCCTTTTCAAAATGGTTTGAAGAGATGTGTCTTTTCAAAAAGCTTTTTTGAAATTTTCAAATTTTCAAATTTCAATTTCAAATTTCCTGAAAAATXXXXXXXXXXCAATGTCTGGTAATCGATTGCCAGTGGAAAAATGTCTTTTTCAAAAAATGTTAAAAATATTTTAAAACCTTTTTATAATCAATTTAAAATCTATGTTGTG	M,P,ag,ak,al,am,aq,ar,as,au,av,bb,bf,bm,bs,bt,bv,by,cc,ce,ct,da,dg,dl,dq,dr,dv,ea	1,9,1,2,2,2,1,2,1,1,1,1,1,2,2,1,1,2,1,2,1,1,1,2,1,1,1,1
ATTGTGCCTTTTCAAAATGGTTTGAAGAGATGTGTCTTTTCAAAAAGCTTTTTTGAAATTTTCAAATTTTCAAATTTCAATTTCAAATTTCCTGAAAAATXXXXXXXXXXCAATGTCTGGTAATCGATTGCCAGTGGAAAAATGTCTTTTTCAGAAAATGTTAAAAATATTTTAAAACCTTTTTATAATCAATTTAAAATCTATGTTGTG	M,ab,ac,ae,aj,ak,ao,ap,at,bh,bo,bt,bv,cc,cj,cl,cs,cu,cz,dg,dj,dk,dm,dn,dx,dy,dz	7,1,2,1,1,1,1,1,1,1,1,2,2,1,1,2,1,2,4,1,1,1,3,1,1,1,2
>Marker39788	aaxbb	2
AAAGGCATCCTCCTATAGGCAAAAGTGCCGAAGGGGCAGGTGAATGCGGTCTTTTCCTGATCCTCAGAAGCAATAGTAATTTGCATATAACCAGAAAAACXXXXXXXXXXTTTGGCAACCTGGTTCAGCCTCCTATAGTCAATGCAGACTCTCCAACTGTTCTGCACCCAAGTAGGAATCAGCTCCTCCTTCTCATTTTTGATCACTGTG	M,aa,ab,ac,ae,af,aj,ak,am,an,ao,ap,at,aw,ax,ay,az,ba,be,bf,bh,bi,bk,bm,bn,bo,bq,br,bt,bv,bw,by,bz,ca,cb,cc,cd,cf,ch,ci,cj,ck,cl,cm,co,cp,cr,cs,cu,cv,cw,cx,cy,cz,db,dc,de,df,dg,di,dj,dk,dm,dn,do,dp,dq,dt,dx,dy,dz,ea	51,4,2,6,5,1,4,2,8,6,7,8,5,2,1,5,3,2,2,5,8,6,1,3,2,5,3,8,6,6,7,8,8,3,4,4,8,8,9,3,7,5,8,2,4,3,10,7,13,1,5,1,9,2,10,7,12,2,4,6,5,9,13,3,16,6,4,3,3,2,3,2
AAAGGCATCCTCCTATAGGCAAAAGTGCCGAAGGGGCAGGTGAATGCGGTCTTTTCCTGATCCTCAGAAGCAATAGTAATTTGCATATAACCAGAAAAACXXXXXXXXXXTTTGGTAACCTGGTTCAGCCTCCTATAGTCAATGCAGACTCTCCAACTGTTCTGCACCCAAGTAGGAATCAGCTCCTCCTTCTCATTTTTTATCACTGTG	P,ad,af,ag,ah,ai,ak,al,am,an,aq,ar,as,at,au,av,aw,az,ba,bb,bc,bd,be,bf,bg,bj,bk,bl,bm,bn,bo,bp,bq,bs,bt,bu,bv,bw,by,bz,ca,cb,cc,ce,cf,cg,ch,ci,cj,ck,cm,cn,co,cp,cq,cs,ct,cv,cw,cx,cz,da,db,df,dg,dh,dl,dq,dr,ds,dt,du,dv,dw,dx,dz,ea	88,6,4,11,7,8,2,10,4,2,5,7,4,1,6,11,6,5,2,13,9,8,2,8,10,7,2,6,1,5,6,4,4,5,6,14,5,3,6,1,4,4,8,12,5,11,3,1,1,5,1,10,2,4,13,7,12,4,3,4,3,23,1,1,3,3,1,4,2,6,3,9,7,7,6,4,6
>Marker39912	lmxll	2
CGGATTCGAATTTTTCCGTTAATAAAAACTAATAATACTAACAACTAAAAAAAAAAAAAATCCTTCATCATTATTGCACACAGTTTGCAATTTTGAATTCXXXXXXXXXXGTGTCTCAATACAACCCCTTATAACATTAATGTGACTTTTGGAGCCTAATCAAGGAAAATGAAATACCTATAAAAACAAAAGTCAAGAACATGTGCTTCT	M,P,af,aj,am,at,bd,bl,cn,cs,db,dv,dy	1,1,1,1,1,1,1,1,1,1,1,1,1
CGGATTCGAATTTTTCCGTTAATAAAAACTAATAATACTAACAACTAAAAAAAAAAAAAAATCCTTCATCATTATTGCACACAGTTTGCAATTTTGAATTXXXXXXXXXXGTGTCTCAATACAACCCCTTATAACATTAATGTGACTTTTGGAGCCTAATCAAGGAAAATGAAATACCTATAAAAACAAAAGTCAAGAACATGTGCTTCT	P,aa,ac,ae,al,am,au,az,bd,bf,bp,br,bw,ch,cz,dj,dv	1,1,1,1,1,1,1,1,1,1,1,1,1,1,1,1,1
>Marker40082	aaxbb	2
GCAGCATATCGTCTCCAATTGCCTGAAGGTACCCGAATACACCCAGTATTCCATTGCTCCTTGTTAAAACCATTCAAGGGGATCCCAGAACAAGCTGATAXXXXXXXXXXTTTGGTTCAATGGCGCGGATTGTCACCCGATGAAGCAACTTGGGAGGATTGGAATCAATTGAAGTAGGACCATCACCTTGAGGACAAGGTGATTCTTCAA	P,ad,af,ag,ah,ai,ak,al,am,an,aq,ar,as,at,au,av,aw,ax,ay,az,ba,bb,bc,bd,be,bf,bg,bj,bk,bl,bm,bn,bo,bp,bq,bs,bu,bw,by,bz,ca,cb,cc,cd,ce,cf,cg,ch,ci,cj,ck,cm,cn,co,cp,cq,cs,ct,cv,cw,cx,cz,da,dd,df,dg,dh,di,dl,dq,dr,ds,dt,du,dv,dw,dx,dy,dz,ea	120,15,5,14,32,25,6,21,26,9,21,12,17,10,12,14,8,6,7,14,4,25,26,23,4,8,23,20,5,7,11,21,12,7,3,17,25,1,20,4,7,11,12,1,30,9,22,12,8,26,6,6,20,3,6,22,9,19,13,4,11,14,28,2,9,4,7,5,8,15,16,17,6,19,31,15,10,6,15,7
GCAGCATATCGTCTCCAATTGCCTGAAGGTGCCCGAATACACCCAGTATTCCATTGCTCCTTGTTAAAACCATTCAAGGGGATCCCAGAACAAGCTGATAXXXXXXXXXXTTTGGTTCAATGGCGCGGATTGTCACCCGATGAAGCAACTTGGGAGGATTGGAATCAATTGAAGCAGGACCATCACCTTGAGGACAAGGTGATTCTTCAA	M,aa,ab,ac,ae,af,aj,ak,am,an,ao,ap,at,au,av,aw,ax,ay,az,ba,be,bf,bh,bi,bk,bm,bn,bo,bp,bq,br,bs,bt,bv,bw,by,bz,ca,cb,cc,cd,cf,ch,ci,ck,cl,cm,co,cp,cq,cr,cs,cu,cv,cw,cx,cy,cz,da,db,dc,de,df,dg,dh,di,dj,dk,dm,dn,do,dp,dq,ds,dt,dx,dy,dz,ea	103,16,6,15,19,5,11,10,18,9,26,12,8,7,1,5,7,9,8,5,11,8,7,12,7,10,6,12,8,6,12,13,21,17,3,19,27,13,9,12,19,16,6,8,7,22,2,9,11,1,8,12,18,3,5,5,17,3,1,13,11,16,7,9,5,6,12,13,24,18,10,10,17,1,6,8,2,5,6
>Marker40268	aaxbb	2
TGAATATGATATCACATATCATGTTATTGGGAGGGTGACTAGAGATGTAGTGTGTCATGTCACTCCAACTGTGAAAGTCATTGTCTCCTACAACAATAGTXXXXXXXXXXCACCCTGTATCTATTCGATCATTTCATATCTTATTATTTTAATATCTATATATTTCAGTTCAATGCATTTTTTCAGGTCATGACAGATCCAAATGTTCAT	M,aa,ab,ac,ae,af,aj,ak,am,an,ao,ap,at,au,aw,ax,ay,az,ba,bb,be,bh,bi,bk,bm,bn,bo,bp,bq,br,bs,bt,bv,bw,by,bz,ca,cb,cc,cd,ch,ci,cj,ck,cl,cm,co,cp,cr,cs,cu,cv,cw,cx,cy,cz,db,dc,de,df,dh,di,dj,dk,dl,dm,dn,do,dp,dq,dt,dx,dy,dz,ea	131,11,15,16,15,10,14,10,22,10,12,7,5,7,12,6,3,5,13,6,3,9,11,11,10,8,9,7,13,17,7,9,5,4,16,11,8,6,10,16,18,6,11,9,26,5,2,5,12,14,21,2,4,2,6,11,18,14,18,8,11,6,16,10,9,26,13,30,20,13,5,10,2,3,1
TGAATATGATATCACATATCATGTTATTGGGAGGGTGACTAGAGATGTAGTGTGTCATGTCACTCCATCTGTGAAAGTCATTGTCTCCTACAACAATAGTXXXXXXXXXXCACTCTGTATCTATTCGATCATTTCATATCTTATTATTTTAATATCTATATATTTCATTTCAATGCATTTTTTCAGGTCATGACAGATCCAAATGTTCAT	P,ad,af,ag,ah,ai,al,am,an,aq,ar,as,at,au,av,aw,ax,ay,az,ba,bb,bc,bd,be,bf,bg,bj,bk,bl,bm,bn,bo,bp,bq,bs,bt,bu,bv,bw,by,bz,ca,cb,cc,ce,cf,cg,ch,ci,cj,ck,cm,cn,co,cp,cq,cs,ct,cv,cw,cx,cz,da,db,dd,df,dg,dh,di,dl,dm,do,dq,dr,ds,dt,du,dv,dw,dx,dy,dz,ea	132,8,9,15,10,13,17,12,14,17,12,13,3,5,16,7,5,6,7,6,6,12,21,3,12,6,14,2,5,7,14,7,6,8,9,7,32,7,7,6,3,6,4,7,9,15,21,9,6,9,6,5,24,7,4,13,13,33,5,13,4,8,6,2,2,7,19,11,3,8,1,1,8,13,6,4,13,20,10,7,1,7,4
>Marker40373	aaxbb	2
ATAAAAGGAGTAGGAAGTAGAAGGGAAAAACACATTGAGACTCAGAGTTCTCCATTGAATACACCCAAAGCCTGAGCATCTCTCATAAGGGAAGCCCTCTXXXXXXXXXXTCTAGCAGCCAAAGGTCCTTGTAATGTAATCTTTCCTTACTATTTTTTTAATGCAATGTCAATTTTTATTGTTTCATTCCTGTGCTTTATTGTTATTATA	M,aa,ab,ac,ae,af,ah,aj,ak,am,an,ao,ap,ar,at,au,aw,ax,ay,az,ba,bb,bc,bd,bh,bi,bk,bm,bn,bo,bp,bq,br,bs,bv,bw,by,bz,ca,cc,cd,ch,ci,cj,ck,cl,cm,cn,co,cp,cq,cr,cs,cu,cv,cw,cx,cy,cz,da,db,dc,de,dh,di,dk,dl,dm,dn,do,dp,dq,ds,du,dy,dz,ea	127,10,14,8,11,5,5,15,9,33,13,12,15,4,3,7,4,6,5,3,2,8,2,7,11,12,11,7,8,4,11,22,13,7,5,4,27,11,12,11,16,11,5,4,7,17,4,1,6,7,4,15,16,18,11,7,10,17,6,1,12,19,13,8,6,13,4,24,12,17,15,18,8,12,13,9,7
ATAAAAGGAGTAGGAAGTAGAAGGGAAAAACACATTGAGACTCAGAGTTCTCCATTGAATACACCCAAAGCCTGAGCATCTCTCATAAGGGAAGCCCTATXXXXXXXXXXTCTAGCAGCCAAAGGTCCTTGTAATGTAATCTTTCCTTACTATTTTTTTAATGCAATGTCAATTTTTATTGTTTCATTCCTGTGCTTTATTGTTATTGTA	P,ac,ad,af,ag,ah,ai,al,am,an,aq,ar,as,at,au,av,aw,ax,ay,az,ba,bb,bc,bd,be,bf,bg,bh,bj,bk,bl,bm,bn,bo,bs,bt,bu,bv,bw,bz,ca,cb,cc,ce,cf,cg,ch,ci,cj,ck,cm,cn,co,cp,cq,cs,ct,cv,cw,cz,da,dd,df,dg,dh,di,dj,dl,dr,ds,dt,du,dv,dw,dx	114,4,19,10,13,10,8,12,1,8,16,9,9,7,7,15,9,3,7,3,12,9,14,6,20,6,10,5,11,3,8,8,3,5,9,20,30,7,4,4,6,11,7,17,18,30,13,11,9,9,6,14,4,4,11,13,20,5,13,4,20,13,17,11,8,12,18,6,23,5,8,6,22,3,14
>Marker40412	aaxbb	2
CTAATTGACGCTTTAATATTTCTCTACAGTCTCCTCATTTTAACTTTTCTCCATACTTGCTAGGATGGTTCATGCAATGGCTTGCAACACTATGCAGCACXXXXXXXXXXGTATATCAGATAGGGTGGGAATTATATAGGAGTTTGATAAATGTTTAGTTGCAATGTTCTTTATGCCACAAATCTCGTGATCCCACAATGACTATAACTA	P,ad,af,ag,ah,ai,ak,al,am,an,aq,ar,as,at,au,av,aw,ax,ay,az,ba,bb,bc,bd,be,bf,bg,bh,bj,bk,bl,bm,bn,bo,bp,bq,bs,bt,bu,bv,bw,by,bz,ca,cb,cc,ce,cf,cg,ch,ci,cj,ck,cm,cn,co,cp,cq,cs,ct,cv,cw,cx,cz,da,db,dd,df,dg,dh,di,dk,dl,dq,dr,ds,dt,du,dv,dw,dx,dy,dz,ea	81,15,6,10,17,18,6,4,10,8,13,12,9,12,6,11,8,6,6,8,7,16,10,10,5,9,14,1,21,6,10,10,6,2,3,10,8,7,14,6,3,4,3,9,3,5,9,6,10,4,10,4,10,10,12,7,2,13,5,14,6,2,6,5,8,1,6,4,3,7,4,1,7,4,13,12,3,15,15,9,6,5,5,2
CTAATTGACGCTTTAATATTTCTCTACAGTCTCCTCATTTTAACTTTTCTCCATACTTGCTAGGATGGTTCATGCAATGGCTTGCAACACTATGCAGCACXXXXXXXXXXGTATATCAGATAGGGTGGGAATTATATAGGAGTTTGATAAATGTTTAGTTGCAATGTTCTTTATGCCACAAATCTCATGATCCCACAATGACTATAACTA	M,aa,ab,ac,ae,af,aj,ak,am,an,ao,ap,at,au,aw,ax,ay,az,ba,be,bf,bh,bi,bk,bm,bn,bo,bp,bq,br,bs,bt,bv,bw,by,bz,ca,cb,cc,cd,cf,ch,ci,cj,ck,cl,co,cp,cr,cs,cu,cv,cw,cx,cy,cz,db,dc,de,df,dg,dh,di,dj,dk,dm,dn,do,dp,dq,dt,dx,dy,dz	75,8,3,11,15,4,17,3,11,4,14,5,7,5,12,7,2,7,7,5,5,11,10,5,2,5,9,4,7,3,5,5,6,7,10,15,7,7,5,8,4,5,5,10,6,8,4,3,9,6,14,4,2,4,17,8,11,9,14,1,2,3,5,22,12,17,11,10,14,8,6,9,5,5
>Marker40541	aaxbb	2
TTCCACATCAATAACATCTTAGAGTCATAATAGCCTTCTACAATTTCAGATCTGTTTACTGTTCTTTCCATCATTGCAGTAAAATTCCTCATACATGTTGXXXXXXXXXXATTGTACCAGACAACAAATTTTCACCCACATCTAACATATATAAACTTGTGCAGTTCTTCAATGTGAATGGTAGCTTTCCGGTTAAACTGTTGTTTCGTA	M,aa,ab,ac,ae,aj,ak,am,an,ao,ap,at,au,aw,ax,ay,ba,bb,be,bh,bi,bk,bm,bn,bo,br,bs,bt,bv,bw,by,bz,ca,cb,cd,ch,ci,cj,ck,cl,cm,co,cp,cr,cs,cu,cv,cw,cx,cy,cz,db,dc,de,df,dh,di,dj,dk,dm,do,dp,dq,dt,dx,dy,dz,ea	31,7,5,3,7,3,4,2,5,4,1,4,5,2,4,2,2,3,4,8,6,2,3,4,3,2,1,3,3,2,3,8,4,2,6,1,1,6,3,8,3,3,3,3,1,8,1,1,4,5,4,1,6,3,2,2,1,9,5,7,4,4,1,4,3,1,1,2
TTCCACATCAATAACATCTTAGAGTCATAATAGCCTTCTACAATTTCAGATCTGTTTACTGTTCTTTCCATCATTGCAGTAAAATTCCTCAGACATGTTGXXXXXXXXXXATTGTACCAGACAACAAATTTTCACCCACACCTAACATATATAAACTTGTGCAGTTCTTCAATGTGAATGGTAGCTTTCCGGTTAAACTGTTGTTTCGTA	P,ad,af,ag,ah,ai,al,am,an,aq,ar,as,at,au,av,ax,ay,az,ba,bb,bc,bd,be,bf,bg,bj,bk,bl,bm,bn,bo,bp,bs,bt,bu,bv,bw,by,bz,ca,cb,cc,ce,cf,cg,ch,ci,cj,ck,cm,cn,co,cq,cs,ct,cv,cw,cx,da,dd,df,dg,dh,di,dl,dq,dr,ds,dt,du,dv,dw,dx,dy,dz	28,8,3,3,8,5,2,4,3,7,3,2,7,4,4,3,8,3,3,2,4,2,1,8,6,5,9,5,2,1,1,3,5,2,7,1,5,1,1,1,3,1,3,3,8,5,3,3,8,1,9,1,6,3,5,5,1,7,9,6,1,4,6,1,4,2,4,3,3,4,5,5,4,1,4
>Marker40616	aaxbb	2
CATTCAAGATCTGCTTTTGCCTCAAAACACAATGTTTCCAACATATCAAGGCACTAGTAATCGATTACCAGGCAGTGTAATCAATTACTAGAAGACAAGTXXXXXXXXXXTTCAAAATATAACTATGTAATCGATTACCACCAGTAAAGAATTTCAGAAAAAGCTTTTTGAAAAGACACATCTCTTCAAATCATTTTGAAAAGGCACGAA	P,ar,au,ax,ay,az,bc,bd,bf,bj,bl,bm,bo,bq,bu,bz,cc,ce,ch,cn,cq,cw,cx,db,dd,di,ds,ea	7,1,1,1,2,1,4,1,2,4,2,1,2,1,4,1,1,1,3,1,1,1,1,1,1,1,1,1
CATTCAAGATCTGCTTTTGCCTCAAAACACAATGTTTCCAACATATCAAGGCACTGGTAATCGATTACCAGGCAGTGTAATCAATTACTAGAAGACAAGTXXXXXXXXXXTTCAAAATATAACTATGTAATCGATTACCACCAGTAAAGAATTTCAGAAAAAGCTTTTTGAAAAGACACATCTCTTCAAATCATTTTGAAAAGGCACGAA	M,aa,ab,ae,ak,am,an,ao,ap,at,ax,bb,bi,bk,bm,bn,bo,bp,br,bs,bv,bw,by,bz,cd,co,cr,db,de,dj,dl,dm,dn,do,dp,dt	4,1,1,2,1,2,1,2,2,3,1,1,1,3,3,1,1,1,3,4,2,2,1,1,3,1,5,1,2,2,1,1,1,1,1,1
>Marker40878	aaxbb	2
ATGTGGTCATCTGCGCCCTTTCCGAAGATGTCAGCATCTTCCGGTGGAGACTTTTTCAAGTCTCACAAGTTATCCAGAACTACGTAGGTCTGAGTTCCTCXXXXXXXXXXTGGTCATTCCGCACCCCTTTCCCATTCAGACACAGTCGTGTCCGATGGCGCGCAGAGACAAAATTTGGTCATTCTGCACCCTTTTTCATCCAGAGCCGGC	M,aa,ab,ac,ae,af,aj,am,an,ao,ap,at,au,aw,ax,ay,az,ba,be,bf,bh,bi,bm,bn,bo,br,bs,bt,bv,bw,by,bz,ca,cb,cc,cd,cf,ch,ci,cj,ck,cl,cm,co,cp,cr,cu,cv,cw,cx,cy,db,dc,de,dh,di,dj,dk,dm,dn,do,dp,dq,dt,dy,dz,ea	30,6,4,3,3,2,7,4,1,5,4,3,4,1,3,2,1,2,6,1,7,7,3,3,4,1,3,2,2,4,1,2,1,3,3,3,2,4,1,4,4,5,2,3,1,4,5,1,3,1,2,8,3,3,1,2,5,4,14,5,4,2,4,2,2,1,4
ATGTGGTCATCTGCGCCCTTTCCGAAGATGTCAGCATCTTCCGGTGGAGACTTTTTCAAGTCTCACAAGTTATCCAGAACTACGTAGGTCTGAGTTCCTCXXXXXXXXXXTGGTCATTCCGCACCCCTTTCCCATTCAGACACAGTCGTGTCCGATGGCGCGCAGAGACAAAATTTGGTCATTCTGCACCCTTTGTCATCCAGAGCCGGC	P,ad,af,ag,ah,ai,al,am,an,aq,ar,as,at,au,aw,ax,ay,az,ba,bb,bc,bd,be,bg,bj,bk,bl,bm,bn,bo,bp,bq,bs,bt,bu,bv,bw,by,ca,cb,cc,cd,ce,cf,cg,ch,ci,cj,ck,cm,cn,co,cq,cs,cv,cw,cx,cz,da,dd,df,dh,di,dl,dq,dr,ds,dt,du,dv,dw,dx,dy,dz	50,7,2,5,8,15,4,1,3,3,2,2,3,1,2,1,4,3,2,6,6,2,1,9,8,4,6,5,1,1,1,3,1,3,2,7,1,1,2,2,2,2,1,1,7,1,3,4,1,5,4,1,3,1,2,5,1,4,2,2,3,2,2,5,6,5,6,1,7,9,9,2,4,2
>Marker41200	aaxbb	2
TCTTCAACAGCTCTAGCCCAATCCTCTTGGAGCCTCTTGCTCATGGCTCCAGTGACTGGTCCCTTCCTAGGGAGGATTGCATCACATAAGCCATATTTTAXXXXXXXXXXATGAAGTTTCCTTTATTGTTTTCCTCTTGGTCTCTAACTCCTCTTCATGAATACAAGTGTTATCCAAGGCGTCTACAAGATCATCAATAATTTTCTTTCT	P,ad,af,ag,ah,ai,ak,al,am,an,aq,ar,as,at,au,av,aw,ax,ay,az,ba,bb,bc,bd,be,bf,bg,bj,bk,bl,bm,bn,bo,bp,bq,bs,bt,bu,bv,bw,by,bz,ca,cb,cc,ce,cf,cg,ch,ci,cj,ck,cm,cn,co,cp,cq,cs,ct,cv,cw,cx,cz,da,dd,df,dg,dh,di,dl,dq,dr,ds,dt,du,dv,dw,dx,dy,dz,ea	72,12,6,11,5,11,3,10,12,4,11,12,8,2,4,9,7,2,8,3,2,16,6,3,5,4,12,10,5,9,6,3,1,3,2,3,9,17,8,5,7,1,3,4,8,10,4,11,5,4,7,6,2,8,3,4,8,7,10,8,5,3,1,12,5,2,6,4,3,6,4,11,1,6,4,11,6,6,1,3,1
TCTTCAACAGCTCTAGCCCAATCCTCTTGGAGCCTCTTGCTCATGGCTCTAGTGACTGGTCCCTTCCTAGGGAGGATTGCATCACATAAGCCATATTTTAXXXXXXXXXXATGAAGTTTCCTTTATTGTTTTCCTCTTGGTCTCTAACTCCTCTTCATGAATACAAGTGTTATCCAAGGCGTCTACAAGATCATCAATAATTTTCTTTCT	M,aa,ab,ac,ae,af,aj,ak,am,an,ao,ap,at,au,aw,ax,ay,az,ba,bc,be,bf,bh,bi,bk,bm,bn,bo,bp,bq,br,bs,bt,bv,by,bz,ca,cb,cc,cd,cf,ch,ci,cj,ck,cl,cm,co,cp,cr,cs,cu,cv,cw,cx,cy,cz,db,dc,dd,de,df,dh,di,dj,dk,dm,dn,do,dp,dq,dt,dx,dy,dz,ea	58,10,6,10,8,5,12,4,9,6,5,9,7,5,5,10,6,6,2,3,7,4,2,6,5,7,4,1,9,1,10,1,4,7,11,6,3,5,7,5,8,4,4,7,7,14,5,2,1,8,3,9,7,1,10,6,3,4,5,1,13,5,3,4,7,3,6,10,4,9,2,2,9,2,3,6
>Marker41252	aaxbb	2
TTAAGTTATATTGTACCATTTTCCTTTCTTCTTCATCCCATTGTTCCCTGGGTTTTTCTATAGTTGCATTTCCTACTACTATAGTAGGGATGTAAGGACCXXXXXXXXXXGACCGATTTCAATGGCTTCCCAGATGTTTAAATCTATAGCCTCTATGAAGATTTGCATACGGGTTTTCCAGTAATGATAACCCACACCATTGCATATAGG	M,ae,af,ak,am,ay,be,bi,bk,bm,br,by,cb,ci,cj,ck,cl,cr,cs,cz,db,dc,de,df,di,dj,dk,dm,do,dp,dq,dx,dz	5,1,1,1,4,1,1,5,1,1,1,1,2,2,1,1,1,1,1,1,1,1,1,1,1,1,3,3,1,3,2,1,2
TTAAGTTATATTGTACCATTTTCCTTTCTTCTTCATCCCATTGTTCCCTGGGTTTTTCTATAGTTGCATTTCCTACTACTATAGTAGGGATGTAAGGACCXXXXXXXXXXGACCGATTTCAATGGCTTCCCGGATGTTTAAATCTATAGCCTCTATGAAGATTTGCATACGGGTTTTCCAGTAATGATAACCCACACCATTGCATATAGG	P,ag,ah,al,am,an,as,ax,bc,bk,bl,bp,bq,by,ca,cb,cc,ce,cf,cg,cn,co,cq,ct,da,dh,ds,dv,dz,ea	8,2,2,1,1,1,1,1,2,1,1,1,1,2,1,2,1,1,1,1,2,1,1,1,1,1,1,1,1,3
>Marker41411	aaxbb	2
CACAAGGTGAGACTCTAACTGATGGAAAAATTTGTGAGAAAATTACTTGATCTCTGTTGGAAAAATATGATTATATAGTATGTGCAATTGAGGAATCCAAXXXXXXXXXXAGAATTCTGGCGACAGTAACAAAGGAAGAAGTGGTTTTAGAGGAAGAGGTCGTGGTAGGAACAATAAAGGAAGAAATGGCTATGTTTCTAGTAGTGGAAG	M,aa,ab,ac,ae,af,aj,ak,am,an,ao,ap,at,au,aw,ax,ay,az,ba,be,bf,bh,bi,bk,bm,bn,bo,bp,bq,br,bs,bt,bv,bw,by,bz,ca,cb,cc,cd,cf,ch,ci,ck,cl,cm,co,cp,cr,cs,cu,cv,cw,cy,cz,db,dc,de,df,dg,dh,di,dj,dk,dl,dm,dn,do,dp,dq,dt,dx,dy,dz,ea	32,7,6,7,7,5,5,5,5,2,4,8,2,4,2,6,2,2,4,4,3,6,9,2,8,10,2,1,2,6,4,10,4,1,4,7,2,5,1,9,3,2,2,1,6,1,1,2,5,3,5,4,2,6,4,10,6,6,3,1,3,1,4,1,1,5,6,5,15,8,5,4,2,1,4
CACAAGGTGAGACTCTAACTGATGGAAAAATTTGTGAGAAAATTACTCGATCTCTGTTGGAAAAATATGATTATATAGTATGTGCAATTGAGGAATCCAAXXXXXXXXXXAGAATTCTGGCGACAGTAACAAAGGAAGAAGTGGTTTTAGAGGAAGAGGTCGTGGTAGGAACAATAAAGGAAGAAATGACTATGTTTCTAGTAGTGGAAG	P,ad,af,ag,ah,ai,ak,al,am,an,aq,ar,as,at,au,av,aw,ax,ay,az,ba,bb,bc,bd,be,bf,bg,bj,bk,bl,bm,bn,bo,bp,bq,bs,bu,bv,bw,by,bz,cb,cc,cd,ce,cf,cg,ch,ci,cj,ck,cm,cn,co,cq,cs,ct,cw,cx,da,db,dd,dg,dh,di,dl,dq,dr,ds,du,dv,dw,dx,dz	60,12,5,4,6,8,3,5,7,1,12,9,9,6,3,7,6,6,4,4,3,13,11,6,2,4,5,11,2,11,7,2,1,3,5,2,5,4,5,4,2,5,6,1,2,2,13,3,4,9,9,1,8,2,10,3,5,4,2,3,1,8,2,2,3,5,7,7,3,7,10,6,1,3
>Marker41551	aaxbb	2
CGAAAGGTGACTTGGAAACACGAATTTAAAAAGAGTTTTCATTGCCCAAAAGTTTTATCCTCTCAAAAAGATTCCTTGGTCAAGCACTTGCATATTCAATXXXXXXXXXXGGGTTGTCCCTGTGTGGTTCAGACTTTGTAAAAGGAGTTTTACAAAGAGAGTGCAAAATCTCAAGTGGGTTGCTTGAGGACTGGACATAGGCGCGGGAAG	M,aa,ab,ac,ae,af,aj,ak,am,an,ao,ap,ar,au,aw,ay,az,ba,be,bh,bi,bk,bm,bn,bp,bq,br,bs,bt,bv,by,bz,cb,cc,cd,cf,ci,cj,ck,cl,cm,cr,ct,cu,cv,cw,cy,db,dc,de,df,dg,dj,dk,dm,dn,do,dp,dq,dx,dy,dz	23,7,1,3,2,1,5,2,2,1,6,3,1,3,2,2,1,3,1,1,3,1,1,1,3,2,1,5,1,3,2,3,3,1,2,2,3,2,1,5,1,3,1,4,1,2,3,2,2,4,1,2,5,2,3,1,3,4,4,1,3,1
CCAAAGGTGACTTGGAAACACGAATTTAAAAAGAGTTTTCATTGCCCAAAAGTTTTATCCTCTCAAAAAGATTCCTTGGTCAAGCACTTGCATATTCAATXXXXXXXXXXGGGTTGTCCCTGTGTGGTTCAGACTTTGTAAAAGGAGTTTTACAAAGAGAGTGCAAAATCTCAAGTGGGTTGCTTGAGGACTGGACATAGGCGCGGGAAG	P,ad,af,ah,ai,al,am,aq,ar,as,au,av,ay,ba,bb,bc,bd,be,bf,bg,bj,bk,bl,bm,bn,bo,bp,bq,bs,bt,bv,bw,by,ca,cb,ce,cg,ch,ci,cj,ck,cm,cn,co,cq,cs,ct,cv,cx,cz,da,dd,df,dg,di,dl,dq,dr,ds,dt,du,dv,dw,dx,dz,ea	22,3,1,8,3,2,4,1,1,1,1,2,4,2,8,5,3,2,1,2,16,1,3,2,4,1,5,1,3,1,1,1,1,2,2,1,9,7,1,1,3,3,4,1,3,2,3,1,3,1,3,1,1,1,1,1,4,3,3,3,3,9,1,2,2,1
>Marker41679	aaxbb	2
AAACTTGTATGCTCGTGGGAAAATATCTAAATAAGGCAAGATAATTGTGATAATCCTTAGTTCCTTCAAGTTTCGTGAACTACAACATTCTACATTAAGAXXXXXXXXXXGCCCCCATTTGAAATGGGGCTAATGACAACTCCCAGCACTTTAATGTTGTGATTTTTATGTGTATAAATATAGAGCTTAATATAGTTGGACCAAAAAAGT	P,ad,af,ag,ah,ai,ak,al,am,an,aq,ar,as,at,au,av,aw,ax,ay,az,ba,bb,bc,bd,be,bf,bg,bj,bk,bl,bm,bn,bo,bp,bq,bs,bu,bw,by,bz,ca,cb,cc,ce,cf,cg,ch,ci,cj,ck,cm,cn,co,cp,cq,cs,ct,cu,cv,cw,cx,cz,da,db,dd,df,dg,dh,di,dl,dm,dq,dr,ds,dt,du,dv,dw,dx,dy,dz,ea	141,21,9,11,15,16,11,21,14,21,25,23,29,11,5,24,10,13,4,8,7,15,31,16,6,9,19,21,4,21,17,7,9,11,9,8,27,14,21,4,12,10,7,18,17,26,14,26,30,9,6,16,13,5,26,14,27,1,10,8,8,8,27,2,15,8,13,14,10,22,1,9,16,16,9,19,25,16,15,6,12,4
AAACTTGTATGCTCGTGGGGAAATATCTAAATAAGGCAAGATAATTGTGATAATCCTTAGTTCCTTCAAGTTTCGTGAACTACAACATTCTACATTAAGAXXXXXXXXXXGCCCCCATTTGAAATGGGGCTAATAACAACTCCCAGCACTTTAATGTTGTGATTTTTATGTGTATAAATATAGAGCTTAATATAGTTGGACCAAAAAAGT	M,aa,ab,ac,ae,af,aj,ak,am,an,ao,ap,at,au,aw,ax,ay,az,ba,be,bf,bh,bi,bk,bm,bn,bo,bp,bq,br,bs,bt,bv,bw,by,bz,ca,cb,cc,cd,cf,ch,ci,ck,cl,cm,co,cp,cr,cs,cu,cv,cw,cx,cy,cz,db,dc,de,df,dg,dh,di,dj,dk,dm,dn,do,dp,dq,dt,dx,dy,dz,ea	153,14,21,21,14,16,16,6,14,11,16,15,8,16,10,5,7,10,11,9,4,5,14,9,15,11,5,7,8,20,8,30,20,6,5,13,12,6,7,23,8,13,7,9,26,4,8,5,12,16,22,13,12,8,21,6,14,10,22,8,7,4,8,11,14,23,16,18,19,12,9,7,6,7,1
>Marker41691	aaxbb	2
ACTAGTTGTTGTGGTGTGGGCTCTGTTGGGAGATTCAACATGTGCTCTTTAAACCACTTTTGTTTAAGCGTTGATCTCACCTGTGCATTCTCTAGGAGAAXXXXXXXXXXATTTGTCCAACAAAGTTGCCGTGATGGATTGATATGTTGAAGTCTTTGTAATTTTTTCTTATATTTTGTCCCTTTGTTCATGTGTTTGCATGCCGAATTG	P,ag,ah,al,am,as,aw,bc,bd,be,bg,bk,bo,bu,bv,by,cb,ce,cf,cg,ci,cq,cs,cz,da,dd,dl,dq,dr,dw,dx,dz,ea	14,4,1,1,2,4,1,2,2,1,1,2,2,2,2,1,5,1,2,1,1,2,1,2,2,1,1,2,1,1,3,2,4
ACTAGTTGTTGTGGTGTGGGCTCTGTTGGGAGATTCAACATGTGCTCTTTAAACCACTTTTGTTTAAGTGTTGATCTCACCTGTGCATTCTCTAGGAGAAXXXXXXXXXXATTTGTCCAACAAAGTTGCCGTGATGGATTGATATGTTGAAGTCTTTGTAATTTTTTCTTATATTTTGTCCCTTTGTTCATGTGTTTGCATGCCGAATTG	M,ac,ae,aj,ak,ao,at,aw,ba,be,bh,bi,bk,bm,bo,bq,br,cc,cd,ch,cl,co,cp,cr,cs,cu,cy,db,dc,de,di,dj,dk,dl,dq,dx,dz,ea	7,1,1,1,5,1,1,1,2,1,3,1,1,1,1,1,2,1,1,2,1,1,1,2,1,5,2,2,1,2,2,2,2,1,2,1,1,2
>Marker41755	aaxbb	2
GCCGCCTGCACCAAAGTGAGAGGCTGGAAGGCTTGGACCTCCTAGCGGATCTCCAGAGTCAACCTAGAGATGAAACAACTCGAGAAATGATGGAGGCAGTXXXXXXXXXXAATTTGTGACTGTGGACCGCTGTGTAAGCTTGAAATGGGCACCGGTGGGGTCCTCGTATTGCGACGGGGCAAACCATATCTGCAACACTTGAAGGAATCC	P,ad,ag,ah,ai,al,am,an,aq,ar,as,av,az,ba,bb,bc,bd,be,bj,bk,bl,bo,bp,bs,bu,by,cb,cf,ch,ci,cj,ck,co,cp,cq,cs,cv,cx,cz,da,df,dg,dl,dr,du,dw,dx,dz,ea	10,1,3,3,1,4,3,2,1,1,2,2,1,1,1,2,1,2,2,2,2,1,2,1,5,2,3,2,1,1,1,1,1,1,5,1,1,1,2,1,1,5,1,3,1,1,1,1,1
GCCGCCTGCACCAAAGTGAGAGGCTGGAAGGCTTGGACCTCCTGGCGGATCTCCAGAGTCAACCTAGAGATGAAACAACTCGAGAAATGATGGAGGCAGTXXXXXXXXXXAATTTGTGACTGTGGACCGCTGTGTAAGCTTGAAATGGGCACCGGTGGGGTCCTCGTATTGCGACGGGGCAAACCATATCTGCAACACTTGAAGGAATCC	M,aa,ae,af,aj,am,ao,at,ay,bb,bi,bk,bp,bs,bt,bz,cb,cc,ci,cj,ck,cl,cu,cv,cy,dc,de,df,di,dj,dk,dm,dn,do,dp,dq,dx,dz,ea	7,1,1,4,1,4,1,1,1,1,3,1,1,1,1,1,2,1,2,1,1,2,1,1,3,2,2,1,1,3,7,2,2,2,2,1,1,2,9
>Marker41908	aaxbb	2
CCCCCTGATATTGGAGGGCGACCAATTGTGCGAGCACATCCAGAGAGGGAGGCTATCACGCATCTAGTATGCATACCGGGGCAATTTCACCCGTGCCACTXXXXXXXXXXATAGGTAAGTATGCACATGGCTCAATTGATTTTTGATGTCATCTTTTGTTTGCAGGGAACGCGCCCACAAGACGCCCAGTGGACTCGAAGAAGTCCAACA	M,aa,ab,ac,ae,aj,ak,an,ao,ap,aw,ax,ay,az,ba,bb,be,bh,bi,bk,bm,bn,bp,bq,br,bs,bt,bv,by,bz,ca,cb,cd,ch,ci,cj,ck,cl,co,cp,cu,cv,cx,cy,dc,de,df,di,dj,dl,dm,dn,do,dp,dq,dx,dy,dz,ea	15,2,2,1,2,3,1,3,2,5,1,2,1,1,2,5,3,3,4,2,3,2,3,4,2,2,3,1,3,3,1,3,3,1,1,2,1,4,1,1,1,1,3,4,2,4,1,1,1,2,1,2,2,2,2,1,2,1,3
CCCCCTGATATTGGAGGGCGACCAACTGTGCGAGCACATCCAGAGAGGGAGGCTATCACGCATCTAGTATGCATACCGGGGCAATTTCACCCGTGCCACTXXXXXXXXXXATAGGTAAGTATGCACATGGCTCAATTGATTTTTGATGTCATCTTTTGTTTGCAGGGATCGCGCCCACAAGACGCCCAGTGGACCCGAAGAAGTCCAACA	P,ac,ad,af,ag,ah,ai,al,am,ao,aq,ar,as,at,au,av,ax,ba,bb,bc,bd,be,bf,bg,bj,bl,bm,bp,bq,bs,bu,bv,by,ca,cb,ce,cf,cg,ci,cj,ck,cm,cn,cp,cq,ct,cv,cw,cz,da,dd,dg,di,dj,dq,du,dv,dw,dy,dz	11,2,5,4,1,3,4,4,3,1,4,3,2,6,1,2,1,2,3,6,1,2,1,3,2,1,1,1,1,1,5,1,1,1,3,5,2,4,2,1,1,2,1,1,3,3,1,2,1,4,5,2,2,3,2,3,7,1,1,1
>Marker42103	aaxbb	2
TGATGTCCTCATCCGGGAATTTGGGATGCATAGGCTGATAGTCGTTGAGAGGCTGCTGAGCCAAATAATCTACTAAGGCGCTTCCTTTTATCGCCTTTTGXXXXXXXXXXATCAACCAGGTGGTATGGCTCAGCATGTATTATCTTAGACGGTGGGACACCCAGACTAAAGCACAACACGTTCTTTCGAGCAGGGAGTAATTCATTTCAC	P,ad,af,ag,ah,ai,ak,al,am,an,aq,ar,as,at,au,av,aw,ax,ay,az,ba,bb,bc,bd,be,bf,bg,bj,bk,bl,bm,bn,bo,bp,bq,bs,bt,bu,bv,bw,by,bz,ca,cb,cc,ce,cf,cg,ch,ci,cj,ck,cm,cn,co,cp,cq,cs,ct,cv,cw,cz,da,db,dd,df,dg,dh,di,dl,dq,dr,ds,dt,du,dv,dw,dx,dy,dz,ea	74,12,3,9,9,6,2,12,4,6,9,9,6,3,4,8,2,2,1,4,3,8,4,11,5,5,4,9,3,5,7,2,1,1,3,10,5,10,2,1,4,1,5,1,5,10,4,15,6,8,6,4,1,4,6,4,8,5,6,8,7,3,3,1,3,1,4,3,4,9,4,4,3,2,4,14,2,4,3,9,5
TGATGTCCTCATCCGGGAATTCGGGATGCATAGGCTGATAGTCGTTGAGAGGCTGCTGAGCCAAATAATCTACTAAGGCGCTTCCTTTTATCGCCTTTTGXXXXXXXXXXATCAACCAGGTGGTATGGCTCAGCATGTATTATCTTAGACGGTGGGACACCCAGACTAAAGCACAACACGTTCTTTCGAGCAGGGAGTAATTCATTTCAC	M,aa,ab,ac,ae,af,aj,ak,am,an,ao,ap,at,au,aw,ax,ay,az,ba,be,bf,bh,bi,bk,bm,bn,bp,bq,br,bs,bt,bv,bw,by,bz,ca,cb,cc,cd,ce,cf,ch,cj,ck,cl,cm,co,cp,cr,cs,cu,cv,cw,cx,cy,cz,db,dc,de,dg,dh,di,dj,dk,dl,dm,dn,do,dp,dq,dt,dx,dy,dz,ea	56,7,7,5,9,5,6,3,4,3,8,7,2,3,2,2,4,1,6,4,5,8,4,1,2,4,3,3,7,3,2,3,4,1,7,6,2,6,3,2,4,2,6,7,12,4,4,3,8,2,5,2,6,3,10,4,6,6,7,3,3,1,1,3,1,7,7,8,6,1,1,5,2,4,5
>Marker42410	aaxbb	2
ATGGATTTAAGCTAAAATGTTTTTTTTATGAGATTTACTCTTTGATAATCGATTACCATATGATGTAATCGATTACTAGTGGCAAAAATGATTTATAACAXXXXXXXXXXTAAAGTCTGTAATCGATTACACAAGTCTTGTAATCGATTACCAGAGGAGAAATTCAGAAAATAATTTCCAAGAGTCACATCTGTCCAAAAGGTTTTTAAA	M,aa,ab,ac,ae,aj,ak,am,an,ao,ap,at,au,aw,ax,ay,ba,be,bf,bh,bi,bk,bm,bn,bo,bp,bq,br,bs,bt,bv,bw,by,bz,ca,cc,cd,cf,ch,ci,cj,ck,cl,cm,co,cp,cr,cs,cu,cv,cw,cx,cy,cz,db,dc,de,df,dg,dh,di,dj,dk,dm,dn,do,dp,dq,dt,dx,dy,dz,ea	84,7,5,6,1,18,6,8,7,14,7,7,4,5,3,5,6,6,1,2,11,2,2,5,6,5,3,8,6,6,4,3,6,18,5,2,9,9,6,5,6,7,7,8,4,2,10,10,12,5,4,4,3,1,8,5,12,2,3,6,3,12,10,15,11,12,12,4,5,4,5,4,1
ATGGATTTAAGCTAAAATGTTTTTTTTATGAGATTTACTCTTTGATAATCGATTACCATATGATGTAATCGATTACTAGTGGCAAAAATGATTTATAACAXXXXXXXXXXTAAAGTCTGTAATCGATTACACAAGTCTTGTAATCGATTACCAGAGGAGAATTTCAGAAAATAATTTCCAAGAGTCACATCTGTCCAAAAGGTTTTTAAA	P,ad,af,ag,ah,ai,ak,al,am,an,aq,ar,as,at,au,av,aw,ax,ay,az,ba,bb,bc,bd,be,bf,bg,bh,bj,bk,bl,bm,bn,bo,bp,bq,bt,bu,bv,bw,by,bz,ca,cb,cc,ce,cf,cg,ch,cj,ck,cm,cn,co,cp,cq,cs,ct,cv,cw,cx,cz,da,dd,df,dg,dh,di,dl,dq,dr,ds,dt,du,dv,dw,dx,dy,dz,ea	75,13,1,11,9,12,1,11,9,5,9,9,9,3,9,12,7,8,6,3,9,7,13,11,5,1,10,1,8,4,6,3,3,4,4,5,6,10,3,6,8,1,4,4,2,4,6,8,12,3,5,9,16,8,1,11,11,5,3,1,7,2,5,3,5,7,5,1,11,3,10,5,6,7,9,7,4,3,6,2
>Marker42445	aaxbb	2
TTGCTTTTTTCCGGACATCCTAAAAAAATTGAACATTAATGAAAATGATTACTACAATCTATTATAAGAACTAAATTTTTAGTGGAAAACAATTCAAATTXXXXXXXXXXTTACTACAATCTATTATAAGAACTAAATTTTTAGTGGAAAACAATTCAAATTACAAAGTATATACCTCCCACGAGGGATCTCTGCGGGTCTGACAAAACT	P,af,al,aq,as,bb,bg,bt,bv,ce,cf,cg,cn,cp,cs,cv,cw,da,dg,dl,dq,dr,ds,dt,dv,ea	2,1,2,1,1,1,1,1,1,2,2,1,1,1,1,1,1,1,1,1,1,2,1,1,1,2
TTGCTTTTTTCCGGACATCCTAAAAAAATTGAACATTAATGAAAATGATTACTACAATCTATTATAAGAACTGAATTTTTAGTGGAAAACAATTCAAATTXXXXXXXXXXTTACTACAATCTATTATAAGAACTGAATTTTTAGTGGAAAACAATTCAAATTACAAAGTATATACCTCCCACGAGGGATCTCTGCGGGTCTGACAAAACT	M,ae,af,am,ap,au,bk,ch,co,cp,cr,cu,cv,cy,de,dh,di,dj,dk,dm,dp,dq,dz,ea	3,1,1,1,1,1,2,1,1,1,1,2,1,1,1,1,1,1,1,1,2,1,1,1
>Marker42666	aaxbb	2
ATATAATTAGGAGCTATTAGGGAGTTTGTATTGTCACTCAGATCTTGACAAGTTATAACTTTCTGAATAAATTAAGTTTATCCCATGATTTTTACTCCAAXXXXXXXXXXACCAAATCCAAGTCTAGGATGATGGGTGACCTAGAGGAAGTATAGGAGTAGATGAAAGCTGACATGCCGGCTTTGAAAGAACAAATGACTTCCATGATGG	M,aa,ab,ac,ae,aj,ak,am,an,ao,ap,at,au,aw,ax,ay,ba,be,bf,bh,bi,bk,bm,bn,bo,bp,bq,br,bs,bt,bv,bw,by,bz,ca,cb,cc,cd,ce,cf,ch,ci,ck,cl,cm,co,cp,cq,cr,cs,cu,cv,cw,cx,cy,cz,db,dc,de,df,dg,dh,di,dj,dk,dm,dn,do,dp,dq,dt,dx,dy,dz,ea	75,7,5,1,9,5,5,13,9,15,8,1,3,4,8,5,3,4,1,10,11,4,6,5,8,4,5,6,4,6,6,2,4,8,5,3,3,11,1,8,6,8,6,9,2,6,1,1,12,8,12,3,6,8,10,6,7,7,14,2,2,2,4,12,9,13,5,10,7,7,3,5,8,2,4
ATATAATTAGGAGCTGTTAGGGAGTTTGTATTGTCACTCAGATCTTGACAAGTTATAACTTTCTGAATAAATTAAGTTTATCCCATGATTTTTACTCCAAXXXXXXXXXXACCAGATCTAAGTCTAGGATGATGGGTGACCTAGAGGAAGTATAGGAACAGATGAAAGCCGACATGCCGGCTTTGAAAGAACAAATGGCTTCCATGATGG	P,ad,af,ag,ah,ai,ak,al,am,an,aq,ar,as,at,au,av,aw,ax,ay,az,ba,bb,bc,bd,be,bf,bg,bh,bj,bk,bl,bm,bn,bo,bp,bq,bs,bt,bu,bv,bw,by,bz,ca,cb,cc,ce,cf,cg,ch,ci,cj,ck,cm,cn,co,cp,cq,cs,ct,cv,cw,cx,cz,da,dd,df,dg,dh,di,dl,dq,dr,ds,dt,du,dv,dw,dx,dy,dz,ea	89,7,1,13,8,7,1,11,10,9,6,9,13,1,5,5,6,6,3,3,5,13,11,13,3,3,10,1,12,4,16,5,6,5,2,2,6,4,10,6,1,7,2,2,5,9,3,9,13,5,3,7,7,3,5,4,3,12,13,14,3,2,2,3,12,4,7,2,6,5,8,3,2,8,2,9,11,6,4,5,4,2
>Marker42867	aaxbb	2
TCACTTTATAGCAGAATGTCCCCCATAGGGTGACGAAAGTGGTCTTCTCTACATCCTCGGGTGCCATCTTTATTTGATTATACCCCGAGAAACCATCCATXXXXXXXXXXTGTGGCAGGGGAAAATTATCTTTAGGACTGGCTCGGTTCAAGTCCCGGTAGTCTACACATATTTGAACCTTGCCATCCTTTTTCGGGACTGGGACAATGT	M,aa,ab,ac,ae,af,aj,ak,am,an,ao,ap,at,au,aw,ax,ay,az,ba,be,bf,bh,bi,bk,bm,bn,bo,bq,br,bs,bt,bv,bw,by,bz,cb,cc,cd,cf,ch,ci,cj,cl,cm,co,cp,cr,cs,cu,cv,cw,cx,cy,db,dc,de,df,dg,dh,di,dj,dk,dm,dn,dp,dq,dt,dx,dy,dz,ea	17,5,1,7,2,1,4,2,8,4,11,8,7,3,6,4,4,2,7,2,2,6,4,8,6,2,2,7,7,6,1,2,1,5,7,3,2,3,1,1,3,1,3,2,1,1,6,2,6,2,3,1,11,7,7,5,2,1,4,3,3,7,7,5,3,4,1,3,2,5,3
TCACTTTATAGCAGAATGTCCCCCATAGGGTGACGAAAGTGGTCTTCTCTACATCCTCGGGTGCCATCTTTATTTGATTATACCCCGAGAAACCATCCATXXXXXXXXXXTGTGGCAGGGGAAAATTATCTTTAGGACTGGCTCGGTTCAAGTCCCGGTAGTCTACACATATTCGAACCTTGCCATCCTTTTTCGGGACTGGGACAATGT	P,ad,af,ag,ah,ai,ak,al,am,an,aq,ar,as,at,au,av,aw,ax,ay,az,ba,bb,bc,bd,be,bf,bg,bj,bl,bm,bo,bp,bq,bs,bt,bu,bv,bw,by,cb,cc,ce,cf,cg,ci,cj,ck,cm,cp,cq,cs,ct,cv,cw,cx,cz,da,df,dg,dh,di,dl,dq,dr,ds,du,dv,dw,dx,dz	48,5,3,7,6,7,1,7,7,2,10,5,4,1,2,2,2,5,1,3,6,8,11,7,4,2,6,8,5,5,1,5,2,4,3,6,5,1,2,3,3,3,1,6,1,4,2,1,3,1,3,5,1,4,3,5,3,4,2,1,3,2,1,5,5,4,6,6,5,1
>Marker43059	None	2
TATGAGACATTTTGCCTAACAAAGTCAGGCTTGCTATAACTTGGTTGTGCTTATTCTTCAATGCCATATGTAGCAAAGTCCTTGATCCTATCAAGTTAGAXXXXXXXXXXTATTCATCTGGTCAGAGAAATTAAATGTTGTGGTCCTATTTATTTGTGGTGGATGTACTCAGTTGAGCGATACATGAAGATCTTAAATGGGTATACAAAG	P,ai,am,ar,as,at,aw,ax,az,bb,bc,bf,bm,bo,bu,cg,cj,cm,cw,cx,cz,da,dd,di,dv,dx	3,1,1,1,1,1,1,1,1,1,1,2,2,3,1,1,1,3,1,1,1,1,1,1,1,1
TATGAGACATTTTGCCTAACAAAGTCAGGCTTGCTATAACTTGGTTGTGCTTATTCTTCAATGCCATATGTAGCAAAGTCCTTGATCCTATCAAGTTAGAXXXXXXXXXXTATTCATCTGGTCAGAGAAATTAAATGTTGTGGTCCTGTTTATTTGTGGTGGATGTACTCAGTTGAGCGATACATGAAGATCTTAAATGGGTATACAAAG	af,aj,ak,an,aw,bh,bi,bs,bv,ca,cd,cm,co,cx,cy,dm,dn,dt,dx,dz,ea	1,1,3,1,2,1,1,1,1,2,1,1,3,1,2,1,1,1,1,2,1
>Marker43311	aaxbb	2
AGGCGAGCCAGAGGCTAGCCTGGGCGAGCTAGGGTCCAGAAAACTCCCTTTTGTCATCTTTCCCATCCTTGACAAAAATATCGAATGATCTTTCATCTTGXXXXXXXXXXCACAAAAATAATGAAACCTTAATCTAATATGTACAAAGATATGTGGGCTCATACTTAGTCCGTGGACCCAAAATCTACCCTAAGGCTCATGAGAACCCTA	M,aa,ab,ac,ae,af,aj,am,an,ao,ap,at,au,ax,ay,az,ba,be,bf,bh,bi,bk,bm,bn,bp,bq,br,bs,bt,bv,bw,by,bz,ca,cb,cc,ch,ci,cj,ck,cl,cm,co,cp,cr,cs,cu,cv,cw,cx,cy,cz,db,dc,de,df,dg,di,dj,dk,dm,dn,do,dp,dq,dt,dx,dy,dz,ea	35,9,5,4,2,5,3,8,2,7,6,3,6,3,3,1,3,3,4,6,1,5,5,3,3,3,4,2,1,1,1,1,1,1,4,4,1,4,2,1,5,4,2,1,4,2,5,6,2,1,4,4,5,7,6,1,5,2,4,7,5,2,9,2,2,1,1,1,3,3
AGGCGAGCCAGAGGCTAGCCTGAGCGAGCTAGGGTCCAGAAAACTCCCTTTTGTCATCTTTCCCATCCTTGACAAAAATATCGAATGATCTTTCATCTTGXXXXXXXXXXCACAAAAATAATGAAACCTTAATCTAATATGTACAAAGATATGTGGGCTCATACTTAGTCCGTGGACCCAAAATCTACCCTAAGGCTCATGAGAACCCTA	P,ab,ad,af,ag,ah,ai,ak,al,am,an,aq,ar,as,au,av,aw,ax,ay,az,ba,bb,bc,bd,be,bf,bg,bj,bk,bl,bm,bp,bs,bt,bu,bv,by,bz,ca,cb,cc,ce,cf,cg,ch,ci,cj,cm,cn,co,cp,cq,cs,ct,cv,cw,cz,da,db,df,dg,dh,di,dj,dl,dq,dr,ds,dt,du,dv,dw,dx,dy,dz,ea	31,1,4,4,5,4,11,2,8,6,4,3,2,5,4,3,2,3,2,2,5,14,5,5,3,2,8,3,1,10,1,5,2,4,2,3,3,2,2,3,2,4,2,8,2,2,4,1,1,4,1,8,2,6,5,2,2,8,1,1,2,1,2,1,3,4,4,6,3,4,7,4,1,1,2,3
>Marker43617	aaxbb	2
TGAAAGAATTATAAATCTTCTGGGGAATGCTGCAGATGGAGCTTTATTTACTAATGCCGAGAGGAGATATAGCCATATTTCTATGGTCTCTTGTAGGCGAXXXXXXXXXXAAGTGTGTTACCTAAGAAATTAGCACCAAAGTTTTTTAATGGTGATGATGTGACAGTGTGGCTGGAAACAAATTTATCTTTTTCAGAGGCAGCTGTTTTT	M,ab,ac,ae,af,ah,ai,aj,ak,am,an,ao,ap,at,au,av,aw,ay,az,ba,bb,bd,be,bf,bg,bh,bi,bl,bm,bn,bo,bp,bq,br,bs,bt,bv,bw,by,ca,ce,cg,ch,ci,cj,ck,cl,co,cq,cr,cs,ct,cu,cv,cw,cx,cz,db,de,df,dg,dh,dj,dk,dl,dm,dn,do,dq,dr,ds,dt,du,dv,dw,dx,dz,ea	18,2,6,8,2,3,6,1,4,9,2,3,3,10,3,2,3,4,4,6,12,5,4,1,7,1,3,1,4,6,3,2,3,2,2,2,3,2,4,4,2,5,4,1,2,3,4,2,2,8,2,3,3,4,2,5,1,5,2,4,2,2,3,3,1,6,4,3,3,5,2,3,3,5,1,1,6,2
TGAAAGAATTATAAATCTTCTGGGGAATGCTGCAGATGGAGCTTTATTTACTAATGCCGAGAGGAGATATAGCCATATTTCTATGGTCTCTTGTAGGCGAXXXXXXXXXXAAGTGTGTTACCTAAGAAATTAGCACCAAAGTTTTTTAATGGTGATGATGTGACAGTGTGGCTGGAAACAAATTTATCTTTTTCAGAGGCAGCTTTTTTT	P,aa,ab,ac,ad,ag,ah,ai,aj,ak,al,an,ap,aq,ar,as,au,av,ax,ay,bc,be,bf,bh,bj,bk,bm,bp,bq,br,bs,bt,bu,bv,bw,bz,ca,cb,cc,cd,ce,cf,ci,cj,ck,cl,cm,cn,co,cp,cs,ct,cy,cz,da,db,dc,dd,df,dg,dh,di,dj,dk,dl,do,dp,dq,du,dv,dx,dy,ea	25,8,5,4,5,6,5,5,1,1,7,2,3,5,3,3,4,1,5,3,7,6,3,3,12,6,3,4,1,7,3,3,3,2,5,4,3,4,4,1,2,1,2,1,2,1,7,6,3,2,5,3,1,2,4,1,2,3,3,1,2,4,4,2,1,1,6,5,1,8,3,2,5
>Marker43631	aaxbb	2
CAAACATCTGAATGCACCAATTCAAGCAACTCAAATTTTCTAAAGTGAGGATGCTTCTTGAAGGATACTCTAGTTTGCTTACGAACCATGCAATGAGAACXXXXXXXXXXAGCCTTTGGTGCTACAAAGATGCCTCCATATCCATAGCATGCACACTATCTCTGGCAACGAAAGCTTTCGCCCAATACAATTTTGAAATTTTCTCCTCCT	P,ad,af,ag,ah,ai,ak,al,am,an,aq,ar,as,at,au,av,aw,ax,ay,ba,bb,bc,bd,be,bf,bg,bj,bk,bl,bm,bo,bp,bq,bt,bu,bv,by,cb,ce,cf,cg,ch,ci,cj,ck,cm,cn,co,cp,cq,cs,ct,cv,cw,cx,cz,da,dd,df,dh,di,dl,dq,dr,ds,du,dv,dw,dx,dy,dz,ea	33,12,1,9,11,10,2,7,4,2,12,8,7,7,4,4,6,6,1,7,10,11,2,8,1,10,14,1,9,3,1,1,2,2,3,4,3,2,4,2,8,2,2,2,1,1,1,2,3,9,6,8,1,3,2,2,2,1,1,3,3,7,3,5,3,8,5,4,3,3,5,2
TAAACATCTGAATGCACCAATTCAAGCAACTCAAATTTTCTAAAGTGAGGATGCTTCTTGAAGGATACTCTAGTTTGCTTACCAACCATGCAATGAGAACXXXXXXXXXXAGCCTTTGGTGCTACAAAGATGCCTCCATATCCATAGCATGGACACTATCTCTGGCAACGAAAGCTTTCGCCCAATACAACTTTGAAATTTTCTCCTCCT	M,aa,ab,ac,ae,af,aj,ak,am,an,ao,ap,at,au,aw,ax,ay,az,ba,bd,be,bf,bh,bi,bk,bm,bn,bo,bp,bq,br,bs,bt,bv,bw,by,bz,ca,cb,cc,cd,cf,ch,ci,cj,ck,cl,cm,co,cp,cr,cs,cu,cv,cw,cx,cy,db,dc,de,df,dg,dh,di,dj,dk,dm,dn,do,dp,dt,dx,dy,dz,ea	37,10,11,11,5,5,4,5,5,10,9,9,5,10,9,4,3,4,5,1,9,10,8,10,2,2,5,4,6,15,6,6,4,3,3,2,7,2,5,5,5,3,5,3,8,4,4,1,3,2,6,2,6,6,7,4,13,6,4,5,3,5,1,4,4,6,2,7,5,8,1,1,3,4,4
>Marker43714	aaxbb	2
ATTTCTCAAGATGTATTTCACGGGATCCATTTTGGAAATAAGCCAAGTGGTATGACTGAGCATGTACTGCCTAAGACGATGTGATGCCCATACCAAGGCGXXXXXXXXXXATAGACTCATCTAACACAGTCATGTACAGGAAAAGAGGTCTTCCTATTACAGGCGGCATGAGCATCGGGGGATTCGCGAGGCTCTGTTTGATTTTTTCGA	M,aa,ab,ac,ae,af,aj,ak,am,an,ao,ap,at,au,av,aw,ax,ay,az,ba,bb,be,bh,bi,bk,bm,bo,bp,bq,br,bs,bt,bv,bw,by,bz,ca,cb,cc,cd,ch,ci,cj,ck,cl,cm,co,cp,cr,cs,cu,cv,cw,cx,cy,cz,db,dc,de,df,dh,di,dj,dk,dl,dm,dn,do,dp,dq,dt,dx,dz,ea	56,7,6,3,3,1,7,1,2,6,8,5,2,6,1,7,1,2,1,3,8,6,5,5,3,3,2,2,4,8,4,6,8,3,8,6,3,5,4,6,3,2,2,3,4,4,5,1,5,2,9,3,2,3,7,3,4,5,10,3,3,5,4,3,3,12,7,8,4,1,3,6,3,5
GTTTCTCAAGATGTATTTCACGGGATCCATTTTGGAAATAAGCCAAGTGGTATGACTGAGCATGTATTGCCTAAGACGATGTGATGCCCATACCAAGGCGXXXXXXXXXXATAGACTCATCTAACACAGTCATGTACAGGAAAAGAGGTCTTCCTATTACAGGCGGCATGAGCACCGGGGGATTCGCGAGGCTCTGTTTGATTTTTTCAA	P,ad,af,ag,ah,ai,al,am,an,aq,ar,as,at,au,av,aw,ay,az,ba,bb,bc,bd,be,bf,bg,bj,bk,bl,bm,bn,bo,bp,bq,bs,bt,bu,bv,bw,by,bz,ca,cb,cc,ce,cf,cg,ch,ci,cj,ck,cm,cn,co,cp,cq,cs,ct,cv,cw,cx,cz,da,dc,dd,df,dg,dh,dl,dq,dr,ds,dt,du,dv,dw,dx,dy,dz,ea	50,8,2,4,6,7,6,3,5,9,6,8,1,3,3,4,6,4,2,1,8,5,1,3,11,8,6,2,4,1,4,6,3,5,4,11,4,1,4,2,3,3,4,8,4,10,3,3,7,6,1,4,3,1,5,7,4,2,2,2,1,7,2,5,2,7,5,5,5,11,6,3,6,4,4,3,2,2,1
>Marker43782	aaxbb	2
GAGTGGTATTTTGACTATGAGTGAACAAGTCTATGAGGAGCAAGGATGGGCTCACCTATGTGTTATGTGAGGTTTAGTGGAATCATTGTGTGCATGAATGXXXXXXXXXXAGACACTTAGTGTGGAAACTTTGTTAGCTCTTGTTGATCTCTTGTGTTGGAGCGTACTTGCAAAGTCGGGTAGCCTTGACAGTAGAGGAGGAAACAAGCT	P,ad,af,ag,ah,ai,ak,al,am,an,aq,ar,as,at,au,av,aw,ax,ay,az,ba,bb,bc,bd,be,bf,bg,bj,bk,bl,bm,bn,bo,bp,bq,bs,bt,bu,bv,bw,by,bz,ca,cb,cc,ce,cf,cg,ch,ci,cj,ck,cm,cn,co,cp,cq,cs,ct,cv,cw,cx,cz,da,db,dd,df,dg,dh,di,dl,dq,dr,ds,dt,du,dv,dw,dx,dy,dz,ea	168,16,8,15,26,17,6,25,21,15,20,18,21,7,13,24,6,7,8,5,9,20,19,10,9,7,14,13,8,16,12,6,4,11,7,13,13,30,4,3,14,2,9,4,11,21,9,27,11,10,30,10,5,13,6,4,16,11,33,5,7,11,7,23,1,9,5,6,9,7,14,11,13,18,12,17,20,14,13,10,11,5
GAGTTGTATTTTGACTATGAGTGAACAAGTCTATGAGGAGCAAGGATGGGCTCACCTATGTGTTATGTGAGGTTTAGTGGAATCATTGTGTGCATGAATGXXXXXXXXXXAGACACTTAGTGTGGAAACTTTGTTAGCTCTTGTTGATCTCTTGTGTTGGAGCGTACTTGCAAAGTCGGGTAGCCTTGACAGTAGAGGAGGAAACAAGCT	M,aa,ab,ac,ae,af,aj,ak,am,an,ao,ap,at,au,aw,ax,ay,az,ba,bd,be,bf,bh,bi,bk,bm,bn,bo,bp,bq,br,bs,bt,bv,bw,by,bz,ca,cb,cc,cd,cf,ch,ci,ck,cl,cm,co,cp,cr,cs,cu,cv,cw,cx,cy,cz,db,dc,de,df,dg,dh,di,dj,dk,dm,dn,do,dp,dq,dt,dx,dy,dz,ea	166,6,19,11,22,14,23,13,31,15,21,18,8,5,11,6,13,8,13,1,5,10,22,15,13,15,10,7,10,16,21,7,16,10,7,19,24,12,10,13,17,12,11,12,10,28,10,8,4,13,16,38,8,8,9,27,12,24,20,30,8,6,11,11,16,14,40,21,36,23,12,7,14,4,15,4
>Marker43912	aaxbb	2
ACTACGTCGTTTCGAGTTTGCTTTACACGATCCAAACCTGGAGAAAAGATACGGTTTCCTTCCCCCAAGAGGACATCCTAGAATCTCCTCAAATTCTTCAXXXXXXXXXXTGCTATGGTCAAATCTAAAATCTTTCCGTACGCCTTGCGGAAGGCTTGCATTTGGAGAGGTCCCATCAACCGCCCTAACTCCTTAATGCTAGTGATATCT	M,aa,ab,ac,ae,af,aj,ak,am,an,ao,ap,ar,as,at,au,aw,ax,ay,az,ba,bb,be,bh,bi,bk,bm,bn,bo,bp,bq,br,bs,bt,bv,bw,by,bz,ca,cb,cc,cd,ch,ci,cj,ck,cl,cm,cn,co,cp,cr,cs,cu,cv,cw,cx,cy,cz,da,db,dc,de,df,dh,di,dj,dk,dl,dm,dn,do,dp,dq,dr,dt,dx,dy,dz,ea	270,15,28,23,28,20,17,29,26,15,27,20,1,1,9,12,13,11,8,8,12,22,19,22,18,10,10,19,11,14,12,20,20,12,11,19,26,40,12,17,27,36,20,19,25,12,41,7,2,14,16,28,26,39,9,7,7,29,20,1,28,29,28,12,16,19,28,29,9,36,21,39,27,18,2,16,15,18,14,11
ACTACGTCGTTTCGAGTTTGCTTTACACGATCCAAACCTGGAGAAAAGATACGGTTTCCTTCCCCCAAGAGGACATCCTAGAATCTCCTCAAATTCTTCAXXXXXXXXXXTACTATGGTCAAATCTAAAATCTTTCCGTACGCCTTGCGGAAGGCTTGCATTTGGAGAGGTCCCATCAACCGCCCTAACTCCTTAATGCTAGTGATATCT	P,ad,af,ag,ah,ai,al,am,an,aq,ar,as,at,au,av,aw,ax,ay,az,ba,bb,bc,bd,be,bf,bg,bj,bk,bl,bm,bn,bo,bp,bq,bs,bt,bu,bv,bw,by,bz,ca,cb,cc,ce,cf,cg,ch,ci,cj,ck,cm,cn,co,cp,cq,cs,ct,cv,cw,cx,cz,da,db,dd,df,dg,dh,di,dj,dl,dq,dr,ds,dt,du,dv,dw,dx,dy,dz,ea	306,20,13,31,38,34,24,24,25,33,24,43,7,14,27,18,12,12,8,10,15,29,30,18,17,37,24,9,27,16,15,17,11,10,13,31,37,9,10,23,4,14,16,18,32,30,50,27,17,22,16,9,36,13,16,30,27,42,17,20,15,17,44,2,12,13,34,26,16,1,11,23,28,25,11,29,34,27,15,10,18,8
>Marker44040	aaxbb	2
GCCGCCTCTGGATGACAAAGGGTGCAGAATGACCAAATTTTGTCTTTGCGTGCCATCGGACACGACTGTGTCTGAATGGCAAAGGGGTGCGGAATAACCAXXXXXXXXXXGAGGAACTCAGACCTACGTAGTTCTAGATAACATGTGAGAGTTGAAAAAGTCTCCACCGGAGGATGCTGACATCTCCGGAAAGGGTGCAAATGACCATAC	M,aa,ab,ac,ae,af,aj,ak,am,an,ao,ap,at,au,aw,ax,ay,az,ba,be,bf,bh,bi,bm,bn,bo,bp,bq,br,bs,bt,bv,bw,by,bz,cb,cc,cf,ch,ci,cj,ck,cl,cm,co,cp,cr,cs,cu,cv,cw,cx,cy,cz,db,dc,de,df,dh,di,dj,dk,dm,dn,do,dp,dq,dx,dy,dz	49,7,5,2,8,5,5,5,7,1,5,2,4,1,2,2,3,5,4,2,4,4,4,6,1,4,2,4,2,2,6,4,1,4,9,4,4,2,6,7,3,3,8,2,3,2,6,3,2,3,3,3,6,4,1,6,3,3,3,1,3,4,11,1,6,5,1,3,4,3
GCCGCCTCTGGATGACAAAGGGTGCAGAATGACCAAATTTTGTCTTTGCGTGCCATCGGACACGACTGTGTCTGAATGGCAAAGGGGTGCGGAATGACCAXXXXXXXXXXGAGGAACTCAGACCTACGTAGTTCTAGATAACATGTGAGAGTTGAAAAAGTCTCCACCGGAGGATGCTGACATCTCCGGAAAGGGTGCAAATGACCGTAC	P,ad,af,ag,ah,ai,ak,al,am,an,aq,ar,as,at,av,ay,bb,bc,bd,be,bf,bg,bj,bk,bl,bm,bn,bo,bp,bs,bt,bu,bv,by,bz,cb,cc,ce,cf,cg,ci,cj,ck,cn,cp,cq,cs,ct,cv,cw,cx,cz,da,dd,df,dg,dh,di,dl,dq,dr,ds,du,dv,dx,dy,dz	38,4,2,4,8,2,2,5,4,4,7,5,2,2,4,1,11,1,5,2,5,7,5,2,2,2,3,1,2,2,2,5,9,5,1,5,3,3,3,8,5,1,2,8,4,6,2,1,2,2,2,1,7,2,1,2,3,1,3,4,1,5,4,2,4,4,2
>Marker44059	aaxbb	2
GGATGAACAGTTGAGGTGTCAACTTAATAATAATATTGAAATTTGAATGATTTTGATTGCAACCATGCCTCGCTGTACTTACACACAAACGGGTCAACCAXXXXXXXXXXATGAATACATGGAATCAATGCTCATATCTTGGATCGTATAATTGTGGTCCTACGGTTCCATAATGTTAATAATAAAATTTCAATTTGTGGACGAGTTTGG	P,aa,ac,ad,ah,ai,aj,al,ao,ap,aq,ar,as,au,av,ax,ay,az,bb,be,bf,bj,bp,br,bu,bv,bw,bz,cb,cc,cd,ce,cf,ci,cl,cm,cn,cs,ct,cy,da,db,dd,dh,di,dk,dl,do,dp,dq,du,dv,dy	14,1,3,4,2,2,3,4,1,2,3,3,2,3,1,3,2,3,5,1,2,2,1,3,1,2,2,1,3,1,2,1,3,1,2,1,3,2,2,1,4,2,3,1,4,1,2,2,2,1,3,2,2
GGATGAACAGTTGAGGTGTCAACTTAATAATGATATTGAAATTTGAATGATTTTGATTGCAACCATGCCTCGCTGTACTTACACACAAACGGGTCAACCAXXXXXXXXXXATGAATACATGGAATCAATGCTCATATCTTGGATCGTATAATTGTGGTCCTACGGTTCCATAATGTTAATAATAAAATTTCAATTTGTGGACGAGTTTGG	M,ac,ae,af,ah,ai,aj,ak,am,ao,ap,ar,at,au,av,aw,ay,az,ba,bb,bc,bd,be,bg,bh,bi,bk,bl,bm,bn,bo,bp,bs,bt,bw,by,cd,cg,ch,cj,cl,cp,cq,cr,ct,cu,cv,cw,cx,cy,cz,db,dc,de,dh,dj,dk,dl,dm,do,dq,dr,du,dv,dw,dy,dz,ea	12,5,4,4,1,2,3,4,6,2,1,2,11,1,1,4,3,2,8,3,5,3,3,8,1,7,2,3,4,1,1,4,3,1,2,1,1,4,7,1,1,1,1,2,1,1,1,1,2,2,2,1,1,2,1,1,1,1,4,2,1,5,1,3,2,1,5,1
>Marker44147	aaxbb	2
AAGGCAATCAATATACCATGCTTAAAAAAAAAGTCCCTACTACAAAGACTACTCAAAATGCCCTGAATTACAAGGCTAAAACCCTATACTACTAGAATGTXXXXXXXXXXAGTTTAAATTCAAGACAATACTTCAAGAATACAAGTCACAACATCAAGATGATCACTAGTATATTAGGAAGGGAATTCCTAATTGAATTAGCAAAAGGTT	M,aa,ab,ac,ae,af,aj,ak,am,an,ao,ap,at,au,aw,ax,ay,az,ba,bb,be,bh,bi,bk,bm,bn,bo,bp,bq,br,bs,bt,bv,bw,by,bz,ca,cb,cc,cd,ch,ci,cj,ck,cl,cm,co,cp,cr,cs,cu,cv,cw,cx,cy,cz,db,dc,de,df,dh,di,dj,dk,dl,dm,dn,do,dp,dq,dt,dx,dy,dz,ea	121,14,14,20,17,7,11,10,16,7,16,5,7,7,12,10,9,14,10,9,3,18,10,9,9,7,9,8,14,15,10,10,3,8,9,17,6,4,4,18,5,13,7,8,24,4,7,9,13,8,17,4,10,6,17,6,17,10,17,2,3,10,13,10,9,18,16,13,18,9,9,5,5,2,5
AAGGCAATCAATATACCATGCTTAAAAAAAAAGTCCCTACTACAAAGACTACTCAAAATGCCCTGAATTAGAAGGCTAAAACCCTATACTACTAGAATGTXXXXXXXXXXAGTTTAAATTCAAGACAATACTTCAAGAATACAAGTCACAACATCAAGATGATCACTAGTATATTAGGAAGGGAATTCCTAATTGAATTAGCAAAAGGTT	P,ad,af,ag,ah,ai,al,am,an,aq,ar,as,at,au,av,aw,ax,ay,az,ba,bb,bc,bd,be,bf,bg,bj,bk,bl,bm,bn,bo,bp,bq,bs,bt,bu,bv,bw,by,bz,ca,cb,cc,ce,cf,cg,ch,ci,cj,ck,cm,cn,co,cp,cq,cs,ct,cu,cv,cw,cx,cz,da,db,dd,df,dg,dh,di,dl,dq,dr,ds,dt,du,dv,dw,dx,dy,dz,ea	155,16,2,12,12,26,14,20,10,22,13,17,13,9,11,11,7,8,8,4,14,14,15,3,11,21,14,9,5,7,10,5,14,11,9,14,26,7,1,8,1,9,9,12,24,24,15,7,12,3,4,9,22,8,4,17,11,26,1,8,2,6,6,20,2,8,2,19,7,12,3,7,13,7,6,14,16,10,10,7,4,8
>Marker44149	aaxbb	2
TCAAACAAGTTTTTGGCACCGTTGTCGGGGAACTTCATTCTATTTGGAATGTTTTTGCCGGAGACAACATAGAACACAAGAACGTTGTTAGATAGAGAACXXXXXXXXXXATTTACTGAACCACAGCTTTACCAAGTAAAACCAGTTCCCCGAGAGTTTGATACTCGGTTCTTACCGTTTTATACTATTTGCACGATCTGGTGCATTTGC	M,ac,ae,af,aj,ak,am,ao,ap,aw,ax,ay,ba,bb,be,bi,bm,bn,bo,br,bs,bt,bw,by,cb,cc,cd,ci,cj,cl,co,cr,cs,cu,cv,cw,cx,cy,cz,db,dc,dh,dj,dk,dl,dm,dn,do,dp,dt,dx,ea	14,4,2,2,2,1,4,4,1,1,2,2,4,2,4,5,3,5,1,1,3,2,3,4,1,2,3,2,1,1,1,1,1,1,2,2,2,3,2,2,1,1,1,3,1,3,4,6,3,1,2,1
[truncated: 64,257 more rows]
